# Supplementary material for: Mutations in MIR396e and MIR396f increase grain size and modulate shoot architecture in rice
Source: Plant Biotechnol J. 2019 Aug 16;18(2):491–501. doi: 10.1111/pbi.13214 (PMC6953237; doi:10.1111/pbi.13214)
Supplement: Supplementary file 14 — Data S1. The list of rice mir396 mutants. [file PBI-18-491-s009.xlsx]

## Sheet: Sheet1
Data S1. The list of rice mir396 mutants. -, one base pair deletion; red color indicates insertion; blue color indicates base pair replacement.
mir396ef mutants
Number	Mutated sequences
	mir396e	mir396f
A1	TGCGGGCATGCTT---------------GAACTGTGAACTCGT	TTCACAGTTCAAGAA-----------AGCATGGACGCAATC
A2	CCACAG--TTTCTTGAACTGTGAAC	TCACAGTTCAAGAAAGCACTGTGG
A3	TGCGGGCATGCTT---------------GAACTGTGAACTCGT	TCACAGTTCAAGAAAGCACTGTGG
A4	CCACAGAGCTTTCTTGAACTGTGAAC	TCACAGTTCAAGAAAGCACTGTGG
A5	CCACAG-CTTTCTTGAACTGTGAAC	TCACAGTTCAAGAAAGCACTGTGG
A6	CCACAGTGCTTTCTTGAACTGTGAAC	TCACAGTTCAAGAAAGC-TGTGGAG
A7	CCACAGAGCTTTCTTGAACTGTGAAC	TCACAGTTCAAGAAAGC-TGTGGAG
A8	CCACAG-CTTTCTTGAACTGTGAAC	TCACAGTTCAAGAAAGCCCTGTGG
A9	CCACAG-CTTTCTTGAACTGTGAAC	TCACAGTTCAAGAAAGCTCTGTGG
A10	CCACAG--TTTCTTGAACTGTGAAC	TTCACAGTTCAAGAA-----------AGCATGGACGCAATC
A11	CCACAG----TCTTGAACTGTGAAC	GTTCACAGTTCAAGAAAGC-TGTGG
A12	CCACAG---TTCTTGAACTGTGAAC	GTTCACAGTTCAAGAAAGC-TGTGG
A13	CCACAG---TTCTTGAACTGTGAAC	AGTTCACAGTTCAAGA----TCTGTGG
A14	CATGCTTTC-----------TTGAACTGTGAAC	GTTCACAGTTCAAGAAAGCTCTGTGG
A15	CCACAGG-------GAACTGTGAACTC	GTTCACAGTTCAAGAAAGC-TGTGG
A16	GGCATGCTTTC-----------TTGAACTGTGAACTC	GTTCACAGTTCAAGAAAGCTCTGTGG
A17	CTTTCCACA-----TCTTGAACTGTGAAC	GTTCACAGTTCAAGAAAGCACTGTGG
A18	CCACAGTGCTTTCTTGAACTGTGAAC	GTTCACAGTTCAAGAAAGCCCTGTGG
A19	CCACAGGGCTTTCTTGAACTGTGAAC	GTTCACAGTTCAAGAAAGCCCTGTGG
A20	CCACA-GCTTTCTTGAACTGTGAAC	TCACAGTTCAAGAAAG------------ATGGCCGCA
A21	ATGTGCGGGCATACTAATTTTTACACTAAATTTTTCTTGAAC	GTTCACAGTTCAAGAAAGCTCTGTGG
A22	CCACAGGGCTTTCTTGAACTGTGAAC	AGCATGCACACACGAG---------------------------------CCGCAATCTTTCTTTTTTG
A23	GTGCGGGCATG---------------------CTGTGAACTC	AGCATGCACACACGAG---------------------------------CCGCAATCTTTCTTTTTTG
A24	TTTCCACAG---TTCTTGAACTGTGAAC	CGAGTTCACAGTTCAAGAA--CCTGTGGAGAG
A25	CCACAG---TTCTTGAACTGTGAAC	GAGTTCACAGTTCAAGAA-GCCTGTGG
A26	TTTCCACAG--TTTCTTGAACTGTGAAC	GTTCACAGTTCAAGAAAGCCCTGTGG
A27	CCACAGGGCTTTCTTGAACTGTGAAC	GTTCACAGTTCAAGAAAGCACTGTGG
A28	CCACAG-CTTTCTTGAACTGTGAAC	CACAGTTCAAGAAAGCACTGTGG
A29	CCACAG---TTCTTGAACTGTGAAC	CACAGTTCAAGAAAGCACTGTGG
A30	CCACAGTGCTTTCTTGAACTGTGAAC	TCACAGTTCAAGAAAGCACTGTGG
A31	CCACAG---TTCTTGAACTGTGAAC	CACAGTTCAAGAA---CTGTGG
A32	CCACAG--TTTCTTGAACTGTGAAC	GTTCACAGTTCAAGAAAGCCCTGTGG
A33	CCACAGC--TTCTTGAACTGTGAAC	CACAGTTCAAGAA---CTGTGG
A34	CCACAGC--TTCTTGAACTGTGAAC	TCACAGTTCAAGAAAGCACTGTGG
A35	CCACAGGC-TTCTTGAACTGTGAACTC	CACAGTTCAAGAA---CTGTGG
A36	CCACAG---TTCTTGAACTGTGAAC	AGCATGCACACACG-----------------------------------CCGCAATCTTTCTTTTTTG
A37	CCACAGGGCTTTCTTGAACTGTGAAC	GTTCACAGTTCAAGAAAGCTCTGTGG
A38	CCACAG--TTTCTTGAACTGTGAAC	GTTCACAGTTCAAGAAAGCCCTGTGG
A39	CCACAG-CTTTCTTGAACTGTGAAC	CACAGTTCAAGAAAGCGCTGTGG
A40	CCACAG--TTTCTTGAACTGTGAAC	CACAGTTCAAGA-----TGTGGAGAGC
A41	CCACAGG-------GAACTGTGAACTC	AGCATGCACACACG-----------------------------------CCGCAATCTTTCTTTTTTG
A42	CATGCTTTC-----------TTGAACTGTGAAC	CACAGTTCAAGAA---CTGTGG
A43	CGGGCATGCTTTC---------------TTGAACTGTGAAC	CACAGTTCAAGA----CTGTGG
A44	AGATAGTTTTCTTGCTGTTCTTGG---------------------------------------------------------------------GCTTTC-----------TTGAACTGTGAACTCGTGGGGGT	CACAGTTCAAGAAAGCTCTGTGG
A45	CCACAG-CTTTCTTGAACTGTG	CACAGTTCAAGAAAG-CTGTGG
A46	CCACAG---TTCTTGAACTGTGA	CACAGTTCAAGAAAGCTCTGTGG
A47	CCACAG-CTTTCTTGAACTGTG	CACAGTTCAAGAA---CTGTGG
A48	CCACAG---TTCTTGAACTGTGA	CACAGTTCAAGAA---CTGTGG
A49	CCACA-----TCTTGAACTGTGA	CACAGTTCAAGAAAGCCCTGTGG
A50	CCACAGAGCTTTCTTGAACTGTGA	CACAGTTCAAGAAAGCCCTGTGG
A51	CCACAG-CTTTCTTGAACTGTG	CACAGTTCAAGA-----TGTGGAGAGC
A52	CCACAG-CTTTCTTGAACTGTG	CACAGTTCAAGAAA--CTGTGG
A53	CCACAGTGCTTTCTTGAACTGTG	CACAGTTCAAGAAA--CTGTGG
A54	CATGCTTTCCAC------------AACTGTGA	CACAGTTCAAGAAAGCCCTGTGG
A55	CATGCTTTCCAC------------AACTGTGA	CACAGTTCAAGAAA--CTGTGG
A56	CATGCTTTC-----------TTGAACTGTGA	CACAGTTCAAGAAA--CTGTGG
A57	CCACAG-----CTTGAACTGTGA	CACAGTTCAAGA----CTGTGG
A58	CGGGCATGCTTTCC---------------------ACTCGTGGGGGTGTA	GTTCACAGTTCAAGAAAGCACTGTGG
A59	CATGCTTTCCACA-GCTTTCTTGAACTGTGAACT	AGTTCAAGAAAG------------ATGGCCGCAATCT
A60	CCACAGAGCTTTCTTGAACTGTGAAC	AGTTCAAGAAAG------------ATGGCCGCAATCT
A61	TGTGCGGGCATGCTTTCC---------------------ACTCGTGGGGGTGTA	GTTCACAGTTCAAGAAAG-CTGTGG
A62	TGGGGGGAAAGATGTG------------------------------------------GGGGTGTATGTGCTCAT	GAGTTCACAGTTCAAGAA---CTGTGGAGA
A63	TGTGCGGGCATGCTT-----------TCTTGAACTGTGAACTC	GAGTTCACAGTTCAAGAA---CTGTGGAGA
A64	GGGGGGAAAGATGTGG------------------------------------------GGGTGTATGTGCTCAT	GAGTTCACAGTTCAAGAA---CTGTGGAGA
A65	GATGTGCGGGCATGCTT-----------TCTTGAACTGTGAACTCG	GAGTTCACAGTTCAAGAA---CTGTGGAGA
A66	CATGCTTTCCACAG---TTCTTGAACTGTGAAC	GTTCACAGTTCAAGAAAGCACTGTGG
A67	TGTGCGGGCATGC---------------TTGAACTGTGAACTCGT	ACAGTTCAAGAAA-----------GCATGGACGCAATCT
A68	GCATGCTTTCCAC-------TCTTGAACTGTGA	CGAGTTCACAGTTCAAGAAAG-CTGTGG
A69	CCACAG-CTTTCTTGAACTGTGAAC	CACAGTTCAAGAAAGCCCCTGTGG
A70	CCACAGTGCTTTCTTGAACTGTGAA	GTTCACAGTTCAAGAAAGCTCTGTGG
mir396aef
Number	Mutated sequences
	mir396a	mir396e	mir396f
A71	TGTGATCTTCCACAGC--------------------------------CTTTGGTTAATTGT	CCACAG-CTTTCTTGAACTGTGAAC	TCACAGTTCAAGAAAGCCCTGTGG
A72	ACGCATGATGAATAATCCCCTTTGG	CCACAG----TCTTGAACTGTGAAC	GTTCACAGTTCAAGAAAGC-TGTGG
A73	ACGCATGATGAATAATCCCCTTTGG	CCACAG---TTCTTGAACTGTGAAC	AGTTCACAGTTCAAGA----TCTGTGG
A74	GCATGATGAATAA----------TAATTGTGATCTG	CCACAGAGCTTTCTTGAACTGTGAAC	GTTCACAGTTCAAGAAAGCCCTGTGG
A75	GCATGATGAATAA----------TAATTGTGATCTG	CCACAGAGCTTTCTTGAACTGTGAAC	GTTCACAGTTCAAGAAAGCACTGTGG
A76	ACGCATGATGAATAATCCACTTTGG	CCACAG--CTTCTTGAACTGTGAACTC	GTTCACAGTTCAAGAAAGCTCTGTGG
A77	CGATCTGGCCCTCTTTGTGAT--------------------------------GAATAATCCCCTTTGGTTAAT	CCACAGGGCTTTCTTGAACTGTGAAC	AGCATGCACACACGAG---------------------------------CCGCAATCTTTCTTTTTTG
mir396abef
Number	Mutated sequences
	mir396a	mir396b	mir396e	mir396f
A78	ACGCATGATGAATAATCCACTTTGG	CCACAG-TTTCTTGAACTGCATC	CCACAGAGCTTTCTTGAACTGTGAAC	TCACAGTTCAAGAAAGCACTGTGG
A79	ACGCATGATGAATAATCCACTTTGG	CCACAGACTTTCTTGAACTGCATC	CCACAGAGCTTTCTTGAACTGTGAAC	TCACAGTTCAAGAAAGC-TGTGGAG
A80	TGATCTTCCACAG------TGAACTGCACGCATGATGAATAATCCACTTTGG	CCACAGACTTTCTTGAACTGCATC	CCACAG-CTTTCTTGAACTGTGAAC	TCACAGTTCAAGAAAGCACTGTGG
A81	ACGCATGATGAATAATCCACTTTGG	CCACAG-TTTCTTGAACTGCATC	TGCGGGCATGCTT---------------GAACTGTGAACTCGT	TCACAGTTCAAGAAAGCACTGTGG
A82	ACGCATGATGAATAATCCACTTTGG	CCACAG-TTTCTTGAACTGCATC	TGCGGGCATGCTT---------------GAACTGTGAACTCGT	TTCACAGTTCAAGAA-----------AGCATGGACGCAATC
A83	TGATCTTCCACA-CTTTCTTGAACTGCACGCATGATGAATAATCCACTTTGG	CCACAG-TTTCTTGAACTGCATC	CCACAG---TTCTTGAACTGTGAAC	GTTCACAGTTCAAGAAAGC-TGTGG
A84	ACGCATGATGAATAATCCCCTTTGG	CCACAGACTTTCTTGAACTGCATC	CCACAG----TCTTGAACTGTGAAC	GTTCACAGTTCAAGAAAGC-TGTGG
A85	ACGCATGATGAATAATCCACTTTGG	CCACAGTCTTTCTTGAACTGCATC	CCACAGAGCTTTCTTGAACTGTGAAC	GTTCACAGTTCAAGAAAGCTCTGTGG
A86	ACGCATGATGAATAATCCACTTTGG	CCACAG-TTTCTTGAACTGCATC	CATGCTTTC-----------TTGAACTGTGAAC	GTTCACAGTTCAAGAAAGCTCTGTGG
A87	TGATCTTCCACA-CTTTCTTGAACTGCACGCATGATGAATAATCCCCTTTGG	CCACAG-TTTCTTGAACTGCATC	CCACAGG-------GAACTGTGAACTC	GTTCACAGTTCAAGAAAGC-TGTGG
A88	ACGCATGATGAATAATCCCCTTTGG	CCACAG-TTTCTTGAACTGCATC	CCACAG-CTTTCTTGAACTGTGAACTC	GTTCACAGTTCAAGAAAGC-TGTGG
A89	TGATCTTCCACA-CTTTCTTGAACTGCACGCATGATGAATAATCCCCTTTGG	CCACAG-TTTCTTGAACTGCATC	GGCATGCTTTC-----------TTGAACTGTGAACTC	GTTCACAGTTCAAGAAAGCTCTGTGG
A90	ACGCATGATGAATAATCC-TTTGG	CCACAG--TTCTTGAACTGCATC	CTTTCCACA-----TCTTGAACTGTGAAC	GTTCACAGTTCAAGAAAGCACTGTGG
A91	ACGCATGATGAATAATCCTCTTTGG	CCACAG-TTTCTTGAACTGCATC	CCACA-GCTTTCTTGAACTGTGAAC	TCACAGTTCAAGAAAG------------ATGGCCGCA
A92	CGATCTGGCCCTCTTTGTGAT--------------------------------GAATAATCCCCTTTGGTTAAT	CCACAG-TTTCTTGAACTGCATC	CCACAGGGCTTTCTTGAACTGTGAAC	AGCATGCACACACGAG---------------------------------CCGCAATCTTTCTTTTTTG
A93	CACGCATGATGAATAATC--TTTGG	CCACAGGCTTTCTTGAACTGCATC	GTGCGGGCATG---------------------CTGTGAACTC	AGCATGCACACACGAG---------------------------------CCGCAATCTTTCTTTTTTG
A94	CACGCATGATGAC------CTTTGG	CCACAG-TTTCTTGAACTGCATC	TTTCCACAG---TTCTTGAACTGTGAAC	GAGTTCACAGTTCAAGAA-GCCTGTGG
A95	ACGCATGATGAATAATCCTCTTTGG	CCACAG--TTCTTGAACTGCATC	TTTCCACAG--TTTCTTGAACTGTGAAC	GTTCACAGTTCAAGAAAGCCCTGTGG
A96	CGCATGATGAATAATCCCCTTTGG	CCACAG-TTTCTTGAACTGCATC	AGATAGTTTTCTTGCTGTTCTTGG---------------------------------------------------------------------GCTTTC-----------TTGAACTGTGAACTCGTGGGGGT	CACAGTTCAAGAAAGCTCTGTGG
A97	CACGCATGATGAATAATCCACTTTGG	CCACAG-TTTCTTGAACTGCATCTT	CCACAGAGCTTTCTTGAACTGTGAAC	GTTCACAGTTCAAGAAAGCCCTGTGG
A98	CACGCATGATGAATAATCCACTTTGG	CCACAG-TTTCTTGAACTGCATCTT	TTTCCACAG--TTTCTTGAACTGTGAAC	AGTTCAAGAAAG------------ATGGCCGCAATCT
A99	CACGCATGATGAATAATC-CTTTGG	CCACAG-TTTCTTGAACTGCATCTT	CATGCTTTCCACAGGCT--CTTGAACTGTGAACT	GTTCACAGTTCAAGAAAG-CTGTGG
A100	CACGCATGATGAATAATCCACTTTGG	TTTGTGGTCTTCCA----------GAACTGCATCTTTGA	CGGGCATGCTTTCC---------------------ACTCGTGGGGGTGTA	GTTCACAGTTCAAGAAAGCACTGTGG
A101	CACGCATGATGAATAATCCACTTTGG	CCACAGACTTTCTTGAACTGCATCT	TGTGCGGGCATGCTT-----------TCTTGAACTGTGAACTC	GTTCACAGTTCAAGAA---CTGTGG
A102	CACGCATGATGAATAATCCACTTTGG	CCACAGGCTTTCTTGAACTGCATCTT	TGTGCGGGCATGCTT-----------TCTTGAACTGTGAACTC	GAGTTCACAGTTCAAGAA---CTGTGGAGA
A103	GTGATCTTCCACAG--TTCTTGAACTGCACGCATGATGAATAATCCACTTTGG	TGGTCTTCCACAG--TTCTTGAACTGCATCT	GATGTGCGGGCATGCTT-----------TCTTGAACTGTGAACTCG	GAGTTCACAGTTCAAGAA---CTGTGGAGA
A104	CACGCATGATGAATAATCCACTTTGG	CCACAG-TTTCTTGAACTGCATCTTTGAG	TGTGCGGGCATGC---------------TTGAACTGTGAACTCGT	ACAGTTCAAGAAA-----------GCATGGACGCAATCT
A105	GCACGCATGATGAATAATC-CTTTGG	CCACAG-TTTCTTGAACTGCATCTTTGAG	GCATGCTTTCCAC-------TCTTGAACTGTGA	CGAGTTCACAGTTCAAGAAAG-CTGTGG
A106	GCACGCATGATGAATAATC-CTTTGG	CCACAGTCTTTCTTGAACTGCATCTT	CCACAG-CTTTCTTGAACTGTGAAC	CACAGTTCAAGAAAGCCCCTGTGG
mir396acef
Number	Mutated sequences
	mir396a	mir396c	mir396e	mir396f
A107	TGTGATCTTCCACAGC--------------------------------CTTTGGTTAATTGT	ACAAGAGAAGTTCAAGAA---TGTGGAAAGGCATGGCA	CCACAG-CTTTCTTGAACTGTGAAC	TCACAGTTCAAGAAAGCCCTGTGG
A108	TGTGATCTTCCACAGC--------------------------------CTTTGGTTAATTGT	ACAAGAGAAGTTCAAGAA---TGTGGAAAGGCATGGCA	CCACAG-CTTTCTTGAACTGTGAAC	TCACAGTTCAAGAAAGCTCTGTGG
A109	ACTGCACGCATGATGAATAAT-------GTTAATTGTGATCTGGTCTCTGA	AAGAGAAGTTCAAGAA---TGTGGAAAGGCAT	CATGCTTTCCACAG--------GAACTGTGAACTCGTG	GTTCACAGTTCAAGAAAGCCCTGTGG
A110	TGTGATCTTCCACAGC--------------------------------CTTTGGTTAATTGT	AGAGAAGTTCAAGAA---TGTGGAAAGGCATG	CCACAG-CTTTCTTGAACTGTGAAC	TCACAGTTCAAGAAAGCTCTGTGG
mir396ab
Number	Mutated sequences
	mir396a	mir396b
A111	CTTCCACAGTCTTTCTTGAACTGCACGCATGATGAATAATTCCTTTGG	CCACAG-TTTCTTGAACTGCATC
A112	CACGCATGATGAATAATC--TTTGG	CCACAG-TTTCTTGAACTGCATC
mir396a
Number	Mutated sequences
	mir396a
A113	TTGTGATCTTCCACAG--------------------------------CTTTGGTTAATTGTGA
A114	GAACTGCACGCATGATG--------CTTTGG
A115	GCATGATG--------CTTTGG
A116	GCATGATGAATAATCC--TTGG
A117	GCATGATGAATAATCCCCTTTGG
A118	GCATGATGAATAATCCACTTTGG
A119	GCATGATGAATAATC-CTTTGG
A120	GCATGATGAATAATCCTCTTTGG
A121	GCATGATGAATAATCCCCCTTTGG
A122	GCATGATGAATA-TC-CTTTGG
A123	GAACTGCACGCATGAT---------CTTTGG
A124	TGTGATCTTCCACAGC--------------------------------CTTTGGTTAATTGT
A125	GCATGATGAATAA----------TAATTGTGATCTG
A126	GTGATCTTCCACAG--TTCTTGAACTGCACGCATGATGAATAATCCACTTTGG
A127	GCATGATGAATAAT----TTGG
mir396b
Number	Mutated sequences
	mir396b
A128	CCACAG-TTTCTTGAACTGCATCTTT
A129	CCACAGACTTTCTTGAACTGCATCTTT
A130	CCACAG--TTCTTGAACTGCATCTTT
A131	GTCCTCTTTGTGG---------------------------TTTGAGAGAGA
A132	TTGTGGTCTTC-----------TGAACTGCATCTTT
A133	CCACAGC-TTCTTGAACTGCATC
A134	CCACAG---TCTTGAACTGCATCTTT
A135	CCACA----TCTTGAACTGCATCTTT
A136	CCTCTTTGTGGTC---------------------CATCTTTGAGAG
A137	CCACAGGCTTTCTTGAACTGCATCTTT
A138	CCACAGTCTTTCTTGAACTGCATCTTT
A139	CCACAGGGCTTTCTTGAACTGCATCTTT
A140	TGTGGTCTTC---------CTTGAACTGCATC
mir396c
Number	Mutated sequences
	mir396c
A141	GAGAAGTTCAAGAAAGGCTGTGG
A142	GAGAAGTTCAAGAA-----------AGGCATGGCATG
A143	GAGAAGTTCAAGAA-GCTGTGG
A144	GAGAAGTTCAAGAAAGCCTGTGG
A145	GAGAAGTTCAAGAA--CTGTGG
A146	GAGAAGTTCAAGAA----GTGG
A147	GAGAAGTTCAAGAAA-CTGTGG
A148	GAGAAGTTCAAGA----TGTGG
A149	GAGAAGTTCAAGAAAGTCTGTGG
A150	GAGAAGTTCAAGA---CTGTGG
A151	GAGAAGTTCAAGAAAGAACTGTGG
A152	GAGAAGTTC-------CTGTGG
mir396d/grf3
Number	Mutated sequences
	mir396d
A153	ACGAGCTGCGCTTCCCACAGG
A154	ACGAGCTGCGCTTCACACAGG
A155	ACGAGCTGCG-------CAGG
A156	ACGAGCTGCGC----ACAGG
A157	ACGAGCTGCGC-----CAGG
mir396g/grf2
Number	Mutated sequences
	mir396g
A158	GCGGGGGGCGGCATTTCACACAGG
A159	GCGGGGGGCGGCATTT-CACAGG
A160	GGGGGGCGGCAT--------GCTTTCT
A161	GCGGGGGGCGGCATTTCTCACAGG
A162	GGGGGGCGGCAT----------TTTCT
A163	GGGGGGCGGCATT----CAGGCTTTCT
A164	GGGGGGCGGCATTT--ACAGGCTTTCT
A165	GCGGGGGGCGGCATTTCAACACAGG
mir396h/grf1 non-frame-shift mutants
Number	Mutated sequences
	mir396h
A166	CCTGTG---ATGTCCTTGGCCACGCCGCCGC
A167	CCTGTG---TTGTCCTTGGCCACGCCGCCG
A168	CCTGTG---GTGTCCTTGGCCACGCCG
A169	CAAGAAAG------------TCCTTGGCCACGC
A170	AAGAAAGCCTGT------GTCCTTGGCCACG
A171	GTTCAAGAACCGTTCAAGAAATGTCCTTGGCCAC
A172	CCTGTG---ATGTCCTTGGCCAC
A173	CCGTCCAAGGAGGCG---GGAAATGTCCTTGGCCAC
A174	CCTGTG---ATGTCCTTGGCCAC
mir396abcef
Number	Mutated sequences
	mir396a	mir396b	mir396c	mir396e	mir396f
A175	CGCATGATGAATAAT-------GTTAATTGTGATCTGG	CCACAG-TTTCTTGAACTGCATCTTT	GGCACAAGAGAAGTTCAAGAA---TGTGGAAAG	GCGGGCATGCTTTCCACAG--------GAACTGTGAA	GTTCACAGTTCAAGAAAGCCCTGTGG
A176	GAACTGCACGCATGATGAATAAT-------GTTAATTGTGATCTGGTCTC	TTATTGCATGTTATTA---------------------------------------------------------CTGCATCTTTGAGAGAGATT	GCACAAGAGAAGTTCAAGAA---TGTGGAAA	CCACAG-CTTTCTTGAACTGTGAAC	TCACAGTTCAAGAAAGCCCTGTGG
A177	CACGCATGATGAATAAT-------GTTAATTGTGATCTGG	CCACAGACTTTCTTGAACTGCATCT	AGGCACAAGAGAAGTTCAAGAA---TGTGGAAAGGC	CCACA-GCTTTCTTGAACTGTGAACT	GTTCACAGTTCAAGAAAGCTCTGTGG
mir396e
Number	Mutated sequences
	mir396e
A178	CCACAGGC-TTCTTGAACTGTGAACTCG
A179	CCACAGAGCTTTCTTGAACTGTGAAC
A180	CCACAGGC-TTCTTGAACTGTGAACTCG
A181	CCACAGAGCTTTCTTGAACTGTGAAC
mir396f
Number	Mutated sequences
	mir396f
A182	GTTCACAGTTCAAGAAAGC-TGTGGAG
A183	GTTCACAGTTCAAGAAAGCTCTGTGG
A184	GTTCACAGTTCAAGAAAGC-TGTGGAG
