# Supplementary material for: Mutations in MIR396e and MIR396f increase grain size and modulate shoot architecture in rice
Source: Plant Biotechnol J. 2019 Aug 16;18(2):491–501. doi: 10.1111/pbi.13214 (PMC6953237; doi:10.1111/pbi.13214)
Supplement: Supplementary file 15 — Data S2. Gene expression profiles in wild‐type and mir396ef (line A1) leaves. [file PBI-18-491-s010.xlsx]

## Sheet: Sheet1
Data S2. Gene expression profiles in wild-type and mir396ef (line A1) leaves. A1, a mir396ef line. The leaves were sampled from 50-day-old plants.
GeneID	GeneName	Locus	XS134_FPKM	A1_FPKM	log2(A1/XS134)	up-or-down	p_value	q_value	Description
LOC_Os07g14270	LOC_Os07g14270	Chr7:8136964-8141314	230.232	236.48	0.0386288	up	0.6311	0.776569	calreticulin precursor protein, putative, expressed
LOC_Os09g35720	LOC_Os09g35720	Chr9:20541750-20548192	1.22269	1.0662	-0.19758	down	0.246	0.418509	generative cell specific-1, putative, expressed
LOC_Os09g17930	LOC_Os09g17930	Chr9:10977574-10981276	0.883618	0.510363	-0.791899	down	0.00085	0.00372058	transposon protein, putative, CACTA, En/Spm sub-class, expressed
LOC_Os05g39650	LOC_Os05g39650	Chr5:23273357-23280964	20.4248	23.2612	0.187606	up	0.03595	0.0942437	phytanoyl-CoA dioxygenase, putative, expressed
LOC_Os07g01910	LOC_Os07g01910	Chr7:555993-558373	26.1397	21.2419	-0.299331	down	0.00755	0.0253137	expressed protein
LOC_Os02g37960	LOC_Os02g37960	Chr2:22941280-22943822	2.09259	1.77114	-0.240613	down	0.15835	0.303922	expressed protein
LOC_Os03g36750	LOC_Os03g36750	Chr3:20379615-20387075	116.474	122.466	0.0723719	up	0.381	0.562653	cbbY, putative, expressed
LOC_Os01g53660	LOC_Os01g53660	Chr1:30828770-30832258	3.55707	3.72323	0.0658655	up	0.5557	0.719257	transposon protein, putative, unclassified, expressed
LOC_Os01g04720	LOC_Os01g04720	Chr1:2130797-2137310	6.10636	5.12071	-0.253968	down	0.00815	0.0270447	leucine-rich repeat protein-related, putative, expressed
LOC_Os01g11160	LOC_Os01g11160	Chr1:5983580-5985875	10.2289	16.8669	0.721538	up	5e-05	0.000275909	amino acid permease family protein, putative, expressed
LOC_Os02g58120	LOC_Os02g58120	Chr2:35567719-35570416	22.557	15.543	-0.53731	down	5e-05	0.000275909	oxidoreductase/ transition metal ion binding protein, putative, expressed
LOC_Os03g59050	LOC_Os03g59050	Chr3:33612461-33617781	51.5075	53.8881	0.0651838	up	0.42955	0.609966	DEAD-box ATP-dependent RNA helicase, putative, expressed
LOC_Os02g01740	LOC_Os02g01740	Chr2:410660-418523	16.2059	16.0571	-0.0133108	down	0.87265	0.932587	U5 small nuclear ribonucleoprotein 200 kDa helicase, putative, expressed
LOC_Os02g13270	LOC_Os02g13270	Chr2:7066389-7069494	14.1489	14.6144	0.0467038	up	0.64725	0.787145	Mpv17 / PMP22 family domain containing protein, expressed
LOC_Os02g52170	LOC_Os02g52170	Chr2:31932282-31933316	6.62364	14.3474	1.11509	up	5e-05	0.000275909	expressed protein
LOC_Os06g05910	LOC_Os06g05910	Chr6:2706061-2709710	4.07575	7.75099	0.927313	up	5e-05	0.000275909	methyltransferase domain containing protein, expressed
LOC_Os04g58640	LOC_Os04g58640	Chr4:34877800-34881638	29.3483	28.7515	-0.0296389	down	0.7428	0.852664	cleavage and polyadenylation specificity factor subunit 5, putative, expressed
LOC_Os05g05310	LOC_Os05g05310	Chr5:2609403-2617251	6.73701	8.52165	0.339024	up	0.00425	0.0154277	Fibronectin type III domain containing protein, expressed
LOC_Os07g32680	LOC_Os07g32680	Chr7:19514889-19516313	0.615541	0.683658	0.151418	up	0.65415	0.792	retrotransposon protein, putative, unclassified, expressed
LOC_Os12g05260	LOC_Os12g05260	Chr12:2338071-2339171	47.1479	117.035	1.31167	up	5e-05	0.000275909	phytosulfokines precursor, putative, expressed
LOC_Os02g33944	LOC_Os02g33944	Chr2:20227025-20235119	2.29019	1.04178	-1.13642	down	5e-05	0.000275909	transposon protein, putative, CACTA, En/Spm sub-class, expressed
LOC_Os04g41810	LOC_Os04g41810	Chr4:24766246-24769318	44.5317	38.7331	-0.201265	down	0.01585	0.0474493	expressed protein
LOC_Os03g19720	LOC_Os03g19720	Chr3:11093667-11094189	141.898	152.646	0.105337	up	0.23815	0.408505	EF hand family protein, putative, expressed
LOC_Os02g36150	LOC_Os02g36150	Chr2:21788132-21791223	3.17587	7.94794	1.32343	up	5e-05	0.000275909	cytochrome P450, putative, expressed
LOC_Os08g30770	LOC_Os08g30770	Chr8:18993287-18998958	1.13983	1.70726	0.582866	up	5e-05	0.000275909	ABC transporter, ATP-binding protein, putative, expressed
LOC_Os02g22140	LOC_Os02g22140	Chr2:13179014-13184675	16.4009	14.7706	-0.151052	down	0.10905	0.228829	ADP-ribosylation factor, putative, expressed
ChrSy.fgenesh.gene.47	ChrSy.fgenesh.gene.47	ChrSy:320294-320612	2.69679	1.75182	-0.622391	down	0.484	0.65834	expressed protein
LOC_Os02g03840	LOC_Os02g03840	Chr2:1617325-1630169	20.9094	14.5498	-0.52315	down	5e-05	0.000275909	expressed protein
LOC_Os08g16914	LOC_Os08g16914	Chr8:10360408-10364290	6.6053	6.96163	0.075802	up	0.4449	0.623887	expressed protein
LOC_Os03g43670	LOC_Os03g43670	Chr3:24415882-24420073	9.87722	8.42885	-0.228769	down	0.00985	0.0318309	TKL_IRAK_CR4L.1 - The CR4L subfamily has homology with Crinkly4, expressed
LOC_Os06g50070	LOC_Os06g50070	Chr6:30338356-30339335	21.0417	18.4356	-0.190757	down	0.0776	0.175456	expressed protein
LOC_Os07g02000	LOC_Os07g02000	Chr7:607680-608705	31.1419	30.3529	-0.0370223	down	0.7104	0.830398	expressed protein
LOC_Os12g09000	LOC_Os12g09000	Chr12:4706846-4711336	8.25269	8.03396	-0.0387521	down	0.70075	0.823391	phosphomethylpyrimidine kinase/thiamin-phosphate pyrophosphorylase, putative, expressed
LOC_Os09g27940	LOC_Os09g27940	Chr9:16977481-16983978	2.33369	5.54376	1.24825	up	5e-05	0.000275909	aspartic proteinase nepenthesin-1 precursor, putative, expressed
LOC_Os08g19374	LOC_Os08g19374	Chr8:11587792-11590913	13.7247	12.0665	-0.185768	down	0.1329	0.266555	expressed protein
LOC_Os01g33514	LOC_Os01g33514	Chr1:18446989-18448953	15.4758	14.9945	-0.0455755	down	0.67515	0.8062	expressed protein
LOC_Os04g41570	LOC_Os04g41570	Chr4:24655104-24660071	21.188	29.243	0.464844	up	5e-05	0.000275909	ethylene-responsive protein related, putative, expressed
LOC_Os03g16824	LOC_Os03g16824	Chr3:9329406-9335088	9.71239	10.1567	0.0645358	up	0.4787	0.653885	spotted leaf 11, putative, expressed
LOC_Os08g31780	LOC_Os08g31780	Chr8:19701778-19705239	5.11821	4.20486	-0.283581	down	0.01105	0.0351659	MLA1, putative, expressed
LOC_Os06g12230	LOC_Os06g12230	Chr6:6570777-6572727	20.5107	23.0375	0.167605	up	0.0606	0.143897	TCP-domain protein, putative, expressed
LOC_Os04g46450	LOC_Os04g46450	Chr4:27551357-27560074	18.9826	21.2225	0.160918	up	0.05245	0.128291	zinc finger, C3HC4 type domain containing protein, expressed
LOC_Os07g29240	LOC_Os07g29240	Chr7:17136132-17144614	45.286	33.5186	-0.434103	down	5e-05	0.000275909	expressed protein
LOC_Os05g05130	LOC_Os05g05130	Chr5:2494981-2499442	4.64637	3.05192	-0.606386	down	0.0001	0.000527978	GA20663-PA, putative, expressed
LOC_Os06g05190	LOC_Os06g05190	Chr6:2329882-2334474	3.61139	3.41938	-0.0788178	down	0.5695	0.730843	BRCA1 C Terminus domain containing protein, expressed
LOC_Os11g42540	LOC_Os11g42540	Chr11:25614505-25617384	7.34482	4.08207	-0.847425	down	5e-05	0.000275909	oxidoreductase, aldo/keto reductase family protein, putative, expressed
LOC_Os12g06260	LOC_Os12g06260	Chr12:2979476-2980873	48.6898	26.2756	-0.889898	down	5e-05	0.000275909	harpin-induced protein 1 domain containing protein, expressed
LOC_Os01g12374	LOC_Os01g12374	Chr1:6758674-6760456	1.60472	1.46944	-0.127058	down	0.63615	0.77977	expressed protein
LOC_Os01g04910	LOC_Os01g04910	Chr1:2271162-2273757	11.7261	11.0618	-0.0841294	down	0.44445	0.623604	TP53RK-binding protein, putative, expressed
LOC_Os12g06060	LOC_Os12g06060	Chr12:2816373-2822877	2.43505	1.87447	-0.377466	down	0.03565	0.0936092	amino acid permease family protein, putative, expressed
LOC_Os06g04130	LOC_Os06g04130	Chr6:1723574-1729996	42.3386	45.0658	0.0900584	up	0.2844	0.46217	lung seven transmembrane domain containing protein, putative, expressed
LOC_Os03g16670	LOC_Os03g16670	Chr3:9202540-9204717	99.6267	103.128	0.0498364	up	0.5459	0.711338	haloacid dehalogenase-like hydrolase family protein, putative, expressed
LOC_Os05g24520	LOC_Os05g24520	Chr5:14147400-14152010	0.598757	0.937004	0.646085	up	0.033	0.0876897	retrotransposon protein, putative, Ty3-gypsy subclass, expressed
LOC_Os03g15340	LOC_Os03g15340	Chr3:8396568-8397445	28.8471	19.1436	-0.591561	down	5e-05	0.000275909	plastocyanin-like domain containing protein, putative, expressed
LOC_Os05g41090	LOC_Os05g41090	Chr5:24071174-24075089	0.864688	1.25787	0.54073	up	0.0068	0.0231737	CAMK_CAMK_like_CG18020d.1 - CAMK includes calcium/calmodulin depedent protein kinases, expressed
LOC_Os12g41950	LOC_Os12g41950	Chr12:26002358-26008415	18.1387	19.9491	0.137252	up	0.10115	0.215492	auxin response factor, putative, expressed
LOC_Os12g38750	LOC_Os12g38750	Chr12:23805151-23808859	14.8384	11.507	-0.366822	down	0.00015	0.00076898	nucleotide pyrophosphatase/phosphodiesterase, putative, expressed
LOC_Os02g03100	LOC_Os02g03100	Chr2:1227307-1230217	73.8477	58.2443	-0.342437	down	5e-05	0.000275909	oxidoreductase, aldo/keto reductase family protein, putative, expressed
LOC_Os08g30150	LOC_Os08g30150	Chr8:18542132-18543586	1.76688	2.19402	0.312374	up	0.12435	0.253271	1-aminocyclopropane-1-carboxylate oxidase homolog 1, putative, expressed
LOC_Os01g24550	LOC_Os01g24550	Chr1:13837905-13839339	11.2274	12.7576	0.184342	up	0.0847	0.187735	fruit bromelain precursor, putative, expressed
LOC_Os03g55820	LOC_Os03g55820	Chr3:31778270-31781418	23.2864	25.1243	0.109599	up	0.2301	0.399179	thioredoxin, putative, expressed
LOC_Os04g41320	LOC_Os04g41320	Chr4:24512413-24521631	5.4428	6.36631	0.226107	up	0.3522	0.534076	nucleotide-sugar transporter family protein, putative, expressed
LOC_Os05g32590	LOC_Os05g32590	Chr5:19081003-19083368	6.50372	6.81309	0.0670442	up	0.5603	0.723471	methyltransferase, putative, expressed
LOC_Os02g12670	LOC_Os02g12670	Chr2:6616307-6623374	0.867557	0.65479	-0.405927	down	0.01825	0.0535422	protein kinase family protein, putative, expressed
LOC_Os01g50450	LOC_Os01g50450	Chr1:28970631-28974473	22.7075	24.1624	0.0895982	up	0.32385	0.505426	expressed protein
LOC_Os01g19440	LOC_Os01g19440	Chr1:10997592-10999294	1.40842	1.13207	-0.315118	down	0.28185	0.459164	pectinesterase, putative, expressed
LOC_Os12g40120	LOC_Os12g40120	Chr12:24818050-24820047	0.403943	0.589689	0.545803	up	0.19475	0.353846	B3 DNA binding domain containing protein, expressed
LOC_Os02g25780	LOC_Os02g25780	Chr2:15106301-15107393	4.63102	4.87886	0.0752146	up	0.64795	0.787573	expressed protein
LOC_Os08g43334	LOC_Os08g43334	Chr8:27380764-27390339	1.98832	4.27137	1.10315	up	5e-05	0.000275909	HSF-type DNA-binding domain containing protein, expressed
LOC_Os11g07850	LOC_Os11g07850	Chr11:4004805-4012434	7.37973	7.73569	0.0679631	up	0.596	0.751918	Protein-tyrosine phosphatase domain containing protein, expressed
LOC_Os09g21796	LOC_Os09g21796	Chr9:13208108-13209475	7.7624	6.98107	-0.153055	down	0.33935	0.521304	OsFBX327 - F-box domain containing protein, expressed
LOC_Os04g35170	LOC_Os04g35170	Chr4:21373509-21379536	23.4178	24.0751	0.0399343	up	0.712	0.831424	expressed protein
LOC_Os03g06620	LOC_Os03g06620	Chr3:3338268-3341260	64.1043	61.6029	-0.0574247	down	0.4958	0.668319	1,2-dihydroxy-3-keto-5-methylthiopentene dioxygenase protein, putative, expressed
LOC_Os10g30880	LOC_Os10g30880	Chr10:16106295-16107381	4.24097	6.613	0.640909	up	5e-05	0.000275909	expressed protein
LOC_Os05g43920	LOC_Os05g43920	Chr5:25555849-25561791	3.90788	4.64655	0.249774	up	0.015	0.0453066	auxin response factor 14, putative, expressed
LOC_Os04g51190	LOC_Os04g51190	Chr4:30317692-30321649	21.8178	31.1265	0.512637	up	5e-05	0.000275909	growth-regulating factor, putative, expressed
LOC_Os03g06940	LOC_Os03g06940	Chr3:3525077-3531357	33.1011	33.6791	0.0249775	up	0.75845	0.863787	beta-galactosidase, putative, expressed
LOC_Os05g32170	LOC_Os05g32170	Chr5:18757318-18760271	11.7998	9.22907	-0.354505	down	5e-05	0.000275909	TKL_IRAK_CR4L.5 - The CR4L subfamily has homology with Crinkly4, expressed
LOC_Os07g39590	LOC_Os07g39590	Chr7:23721771-23724795	53.8493	46.4289	-0.213905	down	0.01205	0.0378738	spotted leaf 11, putative, expressed
LOC_Os08g13390	LOC_Os08g13390	Chr8:7963627-7968546	8.21899	8.38197	0.0283284	up	0.7716	0.871154	expressed protein
LOC_Os01g44990	LOC_Os01g44990	Chr1:25524183-25530680	5.37021	5.94032	0.145562	up	0.19315	0.351901	ercc6 protein, putative, expressed
LOC_Os03g29970	LOC_Os03g29970	Chr3:17085387-17087382	45.532	39.9976	-0.186966	down	0.0588	0.140508	histone-like transcription factor and archaeal histone, putative, expressed
LOC_Os04g48040	LOC_Os04g48040	Chr4:28583442-28588279	2.7336	2.9883	0.128523	up	0.38	0.561726	expressed protein
LOC_Os04g44910	LOC_Os04g44910	Chr4:26576091-26578766	24.3972	37.5176	0.620854	up	5e-05	0.000275909	receptor like protein kinase, putative, expressed
LOC_Os01g67220	LOC_Os01g67220	Chr1:39004987-39010626	33.1469	36.3405	0.132702	up	0.12445	0.253406	Os1bglu4 - beta-glucosidase-like protein without signal sequence, expressed
LOC_Os01g69200	LOC_Os01g69200	Chr1:40215070-40216944	3.05775	3.18941	0.0608183	up	0.6536	0.791674	regulatory protein, putative, expressed
LOC_Os07g48490	LOC_Os07g48490	Chr7:29004216-29006252	196.257	364.302	0.892389	up	5e-05	0.000275909	stress responsive protein, putative, expressed
LOC_Os03g22690	LOC_Os03g22690	Chr3:13100323-13109352	15.2857	15.6691	0.0357384	up	0.676	0.806789	nucleoporin interacting component, putative, expressed
LOC_Os03g12710	LOC_Os03g12710	Chr3:6782681-6785978	14.6259	13.5404	-0.111254	down	0.26335	0.438781	clathrin adaptor complex small chain domain containing protein, expressed
LOC_Os01g27650	LOC_Os01g27650	Chr1:15418910-15421118	0.637242	0.729712	0.195486	up	0.36725	0.548292	pentatricopeptide, putative, expressed
LOC_Os07g30170	LOC_Os07g30170	Chr7:17816191-17823755	9.19572	9.91021	0.107954	up	0.29705	0.476528	nitrilase, putative, expressed
LOC_Os04g53530	LOC_Os04g53530	Chr4:31895251-31907122	6.4162	6.37087	-0.0102297	down	0.96725	0.98268	expressed protein
LOC_Os08g16010	LOC_Os08g16010	Chr8:9757398-9760707	8.10648	6.7122	-0.27229	down	0.02185	0.0623089	acetyltransferase, GNAT family, putative, expressed
LOC_Os07g44730	LOC_Os07g44730	Chr7:26700792-26705243	6.60928	6.98174	0.0790947	up	0.58475	0.743283	expressed protein
LOC_Os02g48190	LOC_Os02g48190	Chr2:29502649-29506701	34.6686	54.1767	0.644041	up	5e-05	0.000275909	expressed protein
LOC_Os03g15370	LOC_Os03g15370	Chr3:8409933-8412377	0.788631	0.811754	0.0416931	up	0.94425	0.970964	ubiquitin fusion protein, putative, expressed
LOC_Os06g09980	LOC_Os06g09980	Chr6:5090953-5092121	1.62057	3.60281	1.15262	up	5e-05	0.000275909	expressed protein
LOC_Os12g02080	LOC_Os12g02080	Chr12:623548-626113	8.56161	19.0703	1.15537	up	5e-05	0.000275909	peroxidase precursor, putative, expressed
LOC_Os05g38520	LOC_Os05g38520	Chr5:22596416-22598484	551.326	524.87	-0.0709466	down	0.452	0.630013	60S ribosomal protein L36-2, putative, expressed
LOC_Os01g59620	LOC_Os01g59620	Chr1:34480550-34484984	3.9871	3.76111	-0.0841793	down	0.4395	0.618886	histone-lysine N-methyltransferase, H3 lysine-9 specific SUVH1, putative, expressed
LOC_Os02g04810	LOC_Os02g04810	Chr2:2205766-2214632	11.2339	12.6345	0.16951	up	0.06625	0.154602	auxin response factor 5, putative, expressed
LOC_Os02g32814	LOC_Os02g32814	Chr2:19472210-19486248	23.9391	54.3521	1.18297	up	5e-05	0.000275909	heavy metal-associated domain containing protein, expressed
LOC_Os06g21210	LOC_Os06g21210	Chr6:12252281-12253370	22.6788	9.78986	-1.21198	down	5e-05	0.000275909	glycine rich protein family protein, putative, expressed
LOC_Os05g39374	LOC_Os05g39374	Chr5:23096723-23097842	8.17102	9.27048	0.182128	up	0.1543	0.29813	expressed protein
LOC_Os10g25600	LOC_Os10g25600	Chr10:13265744-13269501	8.59343	9.31472	0.116278	up	0.37505	0.556373	expressed protein
LOC_Os09g36790	LOC_Os09g36790	Chr9:21224393-21225661	20.7797	22.9482	0.143208	up	0.1344	0.268871	expressed protein
LOC_Os02g46130	LOC_Os02g46130	Chr2:28113603-28118991	27.5377	28.2281	0.0357255	up	0.6697	0.802465	tRNA synthetases class II domain containing protein, expressed
LOC_Os10g42190	LOC_Os10g42190	Chr10:22690731-22695148	12.0617	11.8378	-0.0270293	down	0.76865	0.86936	leucine rich repeat containing protein, expressed
LOC_Os02g39390	LOC_Os02g39390	Chr2:23769389-23772842	8.13849	9.23393	0.182185	up	0.0809	0.181195	expressed protein
LOC_Os07g03120	LOC_Os07g03120	Chr7:1194382-1195595	6.94723	8.76339	0.335051	up	0.0057	0.0198652	expressed protein
LOC_Os03g63260	LOC_Os03g63260	Chr3:35741791-35748174	1.58112	1.54224	-0.0359181	down	0.79935	0.888962	pentatricopeptide, putative, expressed
LOC_Os05g46260	LOC_Os05g46260	Chr5:26824471-26829181	13.1576	14.7729	0.167057	up	0.04915	0.121547	exostosin, putative, expressed
LOC_Os08g09310	LOC_Os08g09310	Chr8:5400008-5400263	0	6.47202	inf	up	0.0165	0.049109	expressed protein
LOC_Os07g26460	LOC_Os07g26460	Chr7:15221077-15223063	0.446406	0.209352	-1.09243	down	0.1198	0.245931	GLTP domain containing protein, putative, expressed
LOC_Os06g11760	LOC_Os06g11760	Chr6:6233099-6233579	59.3888	83.4385	0.490523	up	5e-05	0.000275909	expressed protein
LOC_Os02g55980	LOC_Os02g55980	Chr2:34254641-34263088	16.6664	16.7397	0.00632699	up	0.9638	0.980762	vacuolar protein sorting 55 family protein, putative, expressed
LOC_Os02g11830	LOC_Os02g11830	Chr2:6119038-6129217	35.7787	32.5602	-0.135993	down	0.10305	0.218592	coatomer subunit beta, putative, expressed
LOC_Os01g03730	LOC_Os01g03730	Chr1:1562611-1569472	11.9474	11.4036	-0.0672134	down	0.51715	0.686658	nuclease PA3, putative, expressed
LOC_Os03g31490	LOC_Os03g31490	Chr3:17939617-17942646	84.1396	93.7668	0.156292	up	0.0555	0.134298	expressed protein
LOC_Os03g43360	LOC_Os03g43360	Chr3:24174316-24180460	8.88655	13.5904	0.612891	up	5e-05	0.000275909	zinc finger, C3HC4 type domain containing protein, expressed
LOC_Os02g47160	LOC_Os02g47160	Chr2:28789269-28794925	1.1564	1.31629	0.186838	up	0.37725	0.558684	OsWAK17 - OsWAK short gene, expressed
LOC_Os08g07050	LOC_Os08g07050	Chr8:3945930-3946485	0.338001	0.666531	0.979644	up	0.44425	0.623594	pentatricopeptide, putative, expressed
LOC_Os02g22480	LOC_Os02g22480	Chr2:13417118-13420215	10.9406	12.2281	0.160514	up	0.56905	0.730431	glycosyltransferase, putative, expressed
LOC_Os02g25580	LOC_Os02g25580	Chr2:14942532-14962091	21.3537	28.7459	0.428871	up	0.00115	0.00488982	Sec1 family transport protein, putative, expressed
LOC_Os08g44150	LOC_Os08g44150	Chr8:27794330-27797040	0.308984	0.511648	0.727618	up	0.05045	0.124327	transmembrane 9 superfamily member, putative, expressed
LOC_Os03g60730	LOC_Os03g60730	Chr3:34521747-34525978	1.36391	1.54362	0.178575	up	0.20565	0.367711	transposon protein, putative, unclassified, expressed
LOC_Os04g14150	LOC_Os04g14150	Chr4:7913766-7915304	42.6805	63.4988	0.573153	up	5e-05	0.000275909	dehydration response related protein, putative, expressed
LOC_Os05g49630	LOC_Os05g49630	Chr5:28473567-28477137	0.477631	0.984466	1.04344	up	5e-05	0.000275909	expressed protein
LOC_Os02g55880	LOC_Os02g55880	Chr2:34206867-34209854	16.0016	13.6388	-0.230503	down	0.02515	0.0700494	EF hand family protein, putative, expressed
LOC_Os03g52355	LOC_Os03g52355	Chr3:30066695-30070754	5.67581	0	#NAME?	down	0.11475	0.237984	hypothetical protein
LOC_Os07g14280	LOC_Os07g14280	Chr7:8143509-8145925	34.6065	34.7824	0.00731138	up	0.93295	0.96536	WD domain, G-beta repeat domain containing protein, expressed
LOC_Os05g30210	LOC_Os05g30210	Chr5:17506660-17510762	1.78252	1.58152	-0.172601	down	0.227	0.395318	expressed protein
LOC_Os01g25760	LOC_Os01g25760	Chr1:14597789-14602976	0.992364	1.18364	0.254292	up	0.1009	0.215121	powdery mildew resistance protein PM3F, putative, expressed
LOC_Os06g05140	LOC_Os06g05140	Chr6:2282571-2284863	0.789455	0.711399	-0.150198	down	0.49235	0.665362	pentatricopeptide, putative, expressed
LOC_Os03g13240	LOC_Os03g13240	Chr3:7139071-7143558	5.71162	6.97206	0.287685	up	0.01035	0.0332235	peptide transporter, putative, expressed
LOC_Os12g32630	LOC_Os12g32630	Chr12:19684831-19687895	5.88227	6.08759	0.0494995	up	0.6609	0.797014	OsFBX448 - F-box domain containing protein, expressed
LOC_Os03g57100	LOC_Os03g57100	Chr3:32554537-32560169	59.3719	60.9904	0.0388039	up	0.6492	0.788372	endoplasmic reticulum-Golgi intermediate compartment protein 3, putative, expressed
LOC_Os02g02540	LOC_Os02g02540	Chr2:918796-923970	4.76101	8.54333	0.84353	up	5e-05	0.000275909	glutamate receptor, putative, expressed
LOC_Os04g49890	LOC_Os04g49890	Chr4:29742310-29750237	5.91739	5.58085	-0.0844754	down	0.35805	0.539437	multidrug resistance-associated protein, putative, expressed
LOC_Os06g03690	LOC_Os06g03690	Chr6:1455367-1458725	13.5958	14.346	0.0774835	up	0.44785	0.626624	RNA recognition motif containing protein, putative, expressed
LOC_Os07g29390	LOC_Os07g29390	Chr7:17254908-17260675	23.3821	23.4651	0.00510799	up	0.9532	0.975596	peptidyl-prolyl cis-trans isomerase, putative, expressed
LOC_Os05g28280	LOC_Os05g28280	Chr5:16552217-16555972	71.6121	67.887	-0.0770683	down	0.3518	0.533505	peptidase, M24 family protein, putative, expressed
LOC_Os03g44420	LOC_Os03g44420	Chr3:24996575-25000965	29.5326	22.9308	-0.365023	down	5e-05	0.000275909	tubulin/FtsZ domain containing protein, putative, expressed
LOC_Os08g39480	LOC_Os08g39480	Chr8:24976277-24976848	5.87287	5.0623	-0.214275	down	0.30135	0.481274	expressed protein
LOC_Os04g35920	LOC_Os04g35920	Chr4:21897083-21904760	18.8305	18.6408	-0.014609	down	0.8683	0.929881	nonsense-mediated decay UPF3, putative, expressed
LOC_Os06g30500	LOC_Os06g30500	Chr6:17630571-17632346	1.95245	1.75344	-0.155097	down	0.36125	0.542379	cytochrome P450, putative, expressed
LOC_Os12g34340	LOC_Os12g34340	Chr12:20814293-20816344	3.20663	3.1056	-0.0461825	down	0.70625	0.827472	pentatricopeptide, putative, expressed
LOC_Os10g31950	LOC_Os10g31950	Chr10:16775260-16779684	84.5321	178.084	1.07499	up	5e-05	0.000275909	3-ketoacyl-CoA thiolase, peroxisomal precursor, putative, expressed
LOC_Os05g25070	LOC_Os05g25070	Chr5:14510332-14514238	16.5841	17.5751	0.0837309	up	0.35395	0.535688	expressed protein
LOC_Os03g39660	LOC_Os03g39660	Chr3:22056763-22058465	2.14795	1.47525	-0.541998	down	0.0287	0.0782312	expressed protein
LOC_Os02g52210	LOC_Os02g52210	Chr2:31967795-31970036	102.769	117.585	0.194306	up	0.0926	0.201008	zinc finger, C3HC4 type domain containing protein, expressed
LOC_Os05g19280	LOC_Os05g19280	Chr5:11200390-11206325	12.702	13.8184	0.121529	up	0.2247	0.392461	expressed protein
LOC_Os05g38710	LOC_Os05g38710	Chr5:22706548-22713940	15.2663	16.1802	0.0838791	up	0.32395	0.505477	lipin, N-terminal conserved region family protein, expressed
LOC_Os10g05660	LOC_Os10g05660	Chr10:2829150-2830798	34.1703	56.444	0.724077	up	5e-05	0.000275909	thaumatin, putative, expressed
LOC_Os01g17240	LOC_Os01g17240	Chr1:9913389-9917318	62.0084	67.8698	0.130305	up	0.11495	0.238246	transporter, major facilitator family, putative, expressed
LOC_Os11g37040	LOC_Os11g37040	Chr11:21860269-21864027	0.915549	0.798653	-0.197069	down	0.2058	0.367892	expressed protein
LOC_Os02g35940	LOC_Os02g35940	Chr2:21587766-21589074	11.9289	12.4266	0.0589713	up	0.59225	0.748942	gibberellin receptor GID1L2, putative, expressed
LOC_Os10g27050	LOC_Os10g27050	Chr10:14255768-14260896	26.9717	26.8769	-0.00507978	down	0.9543	0.97628	OsPP2Ac-4 - Phosphatase 2A isoform 4 belonging to family 2, expressed
LOC_Os04g32000	LOC_Os04g32000	Chr4:19158603-19161796	2.79103	2.48941	-0.164994	down	0.259	0.433578	expressed protein
LOC_Os12g41920	LOC_Os12g41920	Chr12:25984497-25987987	14.9318	13.6952	-0.124719	down	0.18055	0.33458	single myb histone, putative, expressed
LOC_Os06g33930	LOC_Os06g33930	Chr6:19736502-19740938	15.6143	14.7363	-0.0834954	down	0.3733	0.554432	Divergent PAP2 family domain containing protein, expressed
LOC_Os11g43250	LOC_Os11g43250	Chr11:26088066-26091283	1.27016	0.813555	-0.642701	down	5e-05	0.000275909	Leucine Rich Repeat family protein, expressed
LOC_Os05g28870	LOC_Os05g28870	Chr5:16928159-16932199	15.8244	16.0132	0.0171141	up	0.8465	0.917796	mitochondrial carrier protein, putative, expressed
LOC_Os03g60720	LOC_Os03g60720	Chr3:34508261-34511279	24.3068	29.3286	0.270948	up	0.00205	0.00817109	expansin precursor, putative, expressed
LOC_Os04g58550	LOC_Os04g58550	Chr4:34810478-34813527	25.4677	25.9241	0.0256259	up	0.76745	0.868394	acyl-CoA-binding domain-containing protein 6, putative, expressed
LOC_Os05g14194	LOC_Os05g14194	Chr5:7960036-7966794	43.7342	34.145	-0.35709	down	5e-05	0.000275909	glyoxalase family protein, putative, expressed
LOC_Os10g01844	LOC_Os10g01844	Chr10:545797-548793	1.10051	0.518914	-1.08461	down	0.02645	0.0729958	expressed protein
LOC_Os10g06630	LOC_Os10g06630	Chr10:3438471-3439486	5.59631	12.3309	1.13973	up	5e-05	0.000275909	peptidyl-prolyl cis-trans isomerase, putative, expressed
LOC_Os06g12990	LOC_Os06g12990	Chr6:7118828-7120448	10.5914	10.6662	0.0101557	up	0.92405	0.960149	tRNA methyltransferase, putative, expressed
LOC_Os01g60900	LOC_Os01g60900	Chr1:35224760-35226590	5.9802	7.22725	0.273254	up	0.0486	0.120516	expressed protein
LOC_Os08g44320	LOC_Os08g44320	Chr8:27888894-27893038	52.2685	47.3571	-0.142361	down	0.0973	0.209063	low molecular weight protein-tyrosine-phosphatase slr0328, putative, expressed
LOC_Os11g08569	LOC_Os11g08569	Chr11:4522338-4566355	16.4694	5.06149	-1.70216	down	5e-05	0.000275909	cycloartenol synthase, putative, expressed
LOC_Os03g15590	LOC_Os03g15590	Chr3:8597327-8600511	24.7072	28.001	0.180548	up	0.08385	0.186326	eukaryotic translation initiation factor, putative, expressed
LOC_Os01g53260	LOC_Os01g53260	Chr1:30604294-30608077	3.11449	2.91521	-0.0953964	down	0.5619	0.72442	WRKY23, expressed
LOC_Os09g04624	LOC_Os09g04624	Chr9:2458919-2474678	5.96881	0.718511	-3.05436	down	5e-05	0.000275909	GDSL-like lipase/acylhydrolase, putative, expressed
LOC_Os08g31569	LOC_Os08g31569	Chr8:19532007-19533149	6.39906	8.11285	0.342348	up	0.0092	0.0299832	expressed protein
LOC_Os05g11780	LOC_Os05g11780	Chr5:6696411-6700510	124.164	136.423	0.135838	up	0.09825	0.210584	mitochondrial carrier protein, putative, expressed
LOC_Os07g05010	LOC_Os07g05010	Chr7:2207087-2210741	7.4764	6.25789	-0.256667	down	0.0096	0.0311253	helix-loop-helix DNA-binding domain containing protein, expressed
LOC_Os01g15630	LOC_Os01g15630	Chr1:8786511-8792386	25.4687	28.186	0.14625	up	0.0891	0.195267	zinc finger, C3HC4 type domain containing protein, expressed
LOC_Os04g58990	LOC_Os04g58990	Chr4:35089347-35091263	6.62039	6.11947	-0.11351	down	0.37025	0.551351	CAMK_CAMK_like_ULKh_APGy.3 - CAMK includes calcium/calmodulin depedent protein kinases, expressed
LOC_Os09g27734	LOC_Os09g27734	Chr9:16878107-16880416	13.859	12.5714	-0.140677	down	0.12455	0.253587	expressed protein
LOC_Os06g36700	LOC_Os06g36700	Chr6:21598228-21602687	65.5114	66.1728	0.0144921	up	0.8585	0.924149	T-complex protein, putative, expressed
LOC_Os06g22440	LOC_Os06g22440	Chr6:13041899-13044183	9.556	6.08856	-0.650306	down	5e-05	0.000275909	SAM dependent carboxyl methyltransferase, putative, expressed
LOC_Os12g42250	LOC_Os12g42250	Chr12:26210778-26211896	23.1633	24.4258	0.0765624	up	0.41475	0.595912	ZOS12-10 - C2H2 zinc finger protein, expressed
LOC_Os07g43530	LOC_Os07g43530	Chr7:26039677-26042226	6.83604	6.82601	-0.0021186	down	0.9846	0.990956	helix-loop-helix DNA-binding domain containing protein, expressed
LOC_Os03g03710	LOC_Os03g03710	Chr3:1653195-1661442	16.9647	17.3641	0.0335732	up	0.7012	0.82369	ribonuclease protein, putative, expressed
LOC_Os10g39260	LOC_Os10g39260	Chr10:20956881-20958393	6.75585	9.03747	0.419781	up	0.00025	0.00123487	aspartic proteinase nepenthesin, putative, expressed
LOC_Os01g55670	LOC_Os01g55670	Chr1:32070784-32072083	7.39705	7.29882	-0.0192871	down	0.91695	0.955891	expressed protein
LOC_Os08g02250	LOC_Os08g02250	Chr8:795183-797588	18.2472	15.1435	-0.268979	down	0.00445	0.0160507	IQ calmodulin-binding motif domain containing protein, expressed
LOC_Os03g11240	LOC_Os03g11240	Chr3:5779593-5788833	12.2513	11.1172	-0.140147	down	0.1049	0.221664	nucleotidyltransferase, putative, expressed
LOC_Os05g28740	LOC_Os05g28740	Chr5:16859682-16860977	464.865	281.642	-0.722949	down	5e-05	0.000275909	universal stress protein domain containing protein, putative, expressed
LOC_Os05g07632	LOC_Os05g07632	Chr5:4096762-4100732	29.9552	29.0607	-0.043738	down	0.63345	0.778021	haloacid dehalogenase-like hydrolase family protein, putative, expressed
LOC_Os05g30530	LOC_Os05g30530	Chr5:17693097-17695785	50.8619	50.9076	0.00129599	up	0.9882	0.99312	40S ribosomal protein S4, putative, expressed
LOC_Os10g35630	LOC_Os10g35630	Chr10:19053651-19056108	125.511	120.037	-0.0643322	down	0.5646	0.727072	cystathionin beta synthase protein, putative, expressed
LOC_Os11g40500	LOC_Os11g40500	Chr11:24166426-24169621	14.7133	15.6552	0.0895286	up	0.39955	0.581124	OsSigP7 - Putative Type I Signal Peptidase homologue; employs a putative Ser/Lys catalytic dyad, expressed
LOC_Os11g13940	LOC_Os11g13940	Chr11:7712005-7717010	1.31233	1.20581	-0.122134	down	0.4258	0.606431	NBS-LRR disease resistance protein, putative, expressed
LOC_Os03g56370	LOC_Os03g56370	Chr3:32136887-32139508	3.91422	6.16187	0.654645	up	5e-05	0.000275909	methyltransferase, putative, expressed
LOC_Os01g50934	LOC_Os01g50934	Chr1:29247021-29250112	33.3583	27.8346	-0.261169	down	0.03135	0.0841659	fiber protein Fb11, putative, expressed
LOC_Os01g62660	LOC_Os01g62660	Chr1:36286927-36289643	1.34226	1.99457	0.571406	up	0.00015	0.00076898	MYB family transcription factor, putative, expressed
LOC_Os01g22490	LOC_Os01g22490	Chr1:12645514-12646409	420.108	402.255	-0.0626513	down	0.44435	0.623604	40S ribosomal protein S27a, putative, expressed
LOC_Os01g73410	LOC_Os01g73410	Chr1:42541329-42547122	8.8005	8.12971	-0.114383	down	0.201	0.361771	FYVE zinc finger domain containing protein, expressed
LOC_Os08g37270	LOC_Os08g37270	Chr8:23557555-23559107	2.16552	2.42942	0.165897	up	0.31735	0.498794	heat shock protein DnaJ, putative, expressed
LOC_Os01g04710	LOC_Os01g04710	Chr1:2120380-2122366	49.7751	42.36	-0.232721	down	0.00655	0.0224265	aspartic proteinase, putative, expressed
LOC_Os07g05400	LOC_Os07g05400	Chr7:2476834-2480202	39.4747	33.0568	-0.255981	down	0.0031	0.011779	ferredoxin--NADP reductase, chloroplast precursor, putative, expressed
LOC_Os09g11450	LOC_Os09g11450	Chr9:6373267-6383644	22.4326	24.6282	0.134718	up	0.1182	0.24342	transporter, monovalent cation:proton antiporter-2 family, putative, expressed
LOC_Os11g16390	LOC_Os11g16390	Chr11:9055796-9059367	18.2865	17.4873	-0.0644665	down	0.4904	0.663413	expressed protein
LOC_Os01g51290	LOC_Os01g51290	Chr1:29483206-29492556	76.4708	79.4899	0.0558625	up	0.4897	0.662942	protein kinase family protein, putative, expressed
LOC_Os04g38960	LOC_Os04g38960	Chr4:23144987-23147456	12.575	12.1804	-0.0459991	down	0.61885	0.767806	expressed protein
LOC_Os12g37430	LOC_Os12g37430	Chr12:22972921-22976343	9.50599	9.48894	-0.00259028	down	0.97855	0.988179	PAPA-1-like conserved region family protein, expressed
LOC_Os06g43940	LOC_Os06g43940	Chr6:26471718-26473967	7.45932	7.54563	0.0165956	up	0.8871	0.939458	expressed protein
LOC_Os11g10100	LOC_Os11g10100	Chr11:5460200-5464655	49.6382	45.1951	-0.135285	down	0.201	0.361771	STE_MEKK_ste11_MAP3K.3 - STE kinases include homologs to sterile 7, sterile 11 and sterile 20 from yeast, expressed
LOC_Os08g38010	LOC_Os08g38010	Chr8:24079622-24082996	4.8358	5.21697	0.109457	up	0.51975	0.689179	expressed protein
LOC_Os05g11580	LOC_Os05g11580	Chr5:6559646-6560352	0.864245	1.16109	0.42597	up	0.28205	0.45921	expressed protein
LOC_Os07g41820	LOC_Os07g41820	Chr7:25049115-25051575	28.4324	28.9978	0.0284088	up	0.7379	0.849844	stress responsive A/B Barrel domain containing protein, expressed
LOC_Os05g33550	LOC_Os05g33550	Chr5:19702752-19704966	18.1573	16.3501	-0.151255	down	0.2292	0.397954	methyl-binding domain protein MBD, putative, expressed
LOC_Os09g32984	LOC_Os09g32984	Chr9:19691524-19691941	3.47582	2.24585	-0.630091	down	0.1196	0.24561	auxin responsive protein, putative, expressed
LOC_Os10g27990	LOC_Os10g27990	Chr10:14500799-14504243	8.12954	6.95031	-0.226097	down	0.01465	0.0444872	exocyst complex component 6, putative, expressed
LOC_Os02g32750	LOC_Os02g32750	Chr2:19450358-19453583	28.5632	34.513	0.27298	up	0.00165	0.00675171	glycosyltransferase, putative, expressed
LOC_Os09g25060	LOC_Os09g25060	Chr9:14975931-14977713	18.3206	36.662	1.00082	up	5e-05	0.000275909	WRKY76, expressed
LOC_Os01g39380	LOC_Os01g39380	Chr1:22163095-22180429	27.9567	27.2469	-0.0371024	down	0.66625	0.80035	SCD1, putative, expressed
LOC_Os03g19920	LOC_Os03g19920	Chr3:11199349-11205122	14.9011	19.8111	0.410892	up	5e-05	0.000275909	expressed protein
LOC_Os06g49680	LOC_Os06g49680	Chr6:30064109-30065313	9.17261	8.42483	-0.122685	down	0.2786	0.455693	expressed protein
LOC_Os02g38160	LOC_Os02g38160	Chr2:23083105-23086442	27.107	27.1969	0.00477696	up	0.95685	0.977429	glycosyl transferase family 17 protein, putative, expressed
LOC_Os08g30210	LOC_Os08g30210	Chr8:18568970-18570352	1.11867	2.11032	0.915681	up	0.00015	0.00076898	1-aminocyclopropane-1-carboxylate oxidase homolog 1, putative, expressed
LOC_Os05g18604	LOC_Os05g18604	Chr5:10757559-10790758	10.7284	6.74539	-0.669464	down	5e-05	0.000275909	OsSCP28 - Putative Serine Carboxypeptidase homologue, expressed
LOC_Os01g46120	LOC_Os01g46120	Chr1:26222616-26225124	22.0245	10.3726	-1.08633	down	5e-05	0.000275909	GDSL-like lipase/acylhydrolase, putative, expressed
LOC_Os04g52730	LOC_Os04g52730	Chr4:31403364-31407281	19.4997	28.2865	0.536661	up	5e-05	0.000275909	NAD dependent epimerase/dehydratase family domain containing protein, expressed
LOC_Os07g03060	LOC_Os07g03060	Chr7:1159805-1163372	1.48461	1.35227	-0.134701	down	0.35725	0.538846	expressed protein
LOC_Os10g08754	LOC_Os10g08754	Chr10:4743813-4747440	1.4672	1.25465	-0.225777	down	0.23715	0.407463	expressed protein
LOC_Os05g05480	LOC_Os05g05480	Chr5:2725694-2733753	46.9806	31.3308	-0.584482	down	5e-05	0.000275909	OsDegp6 - Putative Deg protease homologue, expressed
LOC_Os08g41040	LOC_Os08g41040	Chr8:25952896-25954768	25.71	21.5342	-0.255695	down	0.0071	0.0240043	expressed protein
LOC_Os04g55260	LOC_Os04g55260	Chr4:32855623-32860643	8.72915	8.77205	0.00707328	up	0.9372	0.967234	thiamine-repressible mitochondrial transport protein THI74, putative, expressed
LOC_Os04g39350	LOC_Os04g39350	Chr4:23422506-23423339	101.672	92.0745	-0.143053	down	0.0974	0.209198	heavy metal associated domain containing protein, expressed
LOC_Os10g13810	LOC_Os10g13810	Chr10:7499314-7503453	9.9102	12.2792	0.309225	up	0.00155	0.00638179	glycosyltransferase family 43 protein, putative, expressed
LOC_Os02g49920	LOC_Os02g49920	Chr2:30500229-30502289	43.5274	18.6088	-1.22594	down	5e-05	0.000275909	3-ketoacyl-CoA synthase, putative, expressed
LOC_Os01g68700	LOC_Os01g68700	Chr1:39894641-39897761	33.7427	31.152	-0.115252	down	0.178	0.330776	BHLH transcription factor, putative, expressed
LOC_Os02g42660	LOC_Os02g42660	Chr2:25660295-25664363	8.5044	8.49614	-0.00140219	down	0.99285	0.995978	sphingolipid delta desaturase, putative, expressed
LOC_Os02g22130	LOC_Os02g22130	Chr2:13173638-13176606	45.8862	48.0522	0.0665416	up	0.4221	0.602794	expressed protein
LOC_Os06g08740	LOC_Os06g08740	Chr6:4370965-4376383	45.2821	57.7922	0.351933	up	0.0001	0.000527978	expressed protein
LOC_Os10g38040	LOC_Os10g38040	Chr10:20374251-20375455	2.45249	5.27677	1.10541	up	5e-05	0.000275909	lysM domain containing protein, putative, expressed
LOC_Os08g33640	LOC_Os08g33640	Chr8:21010713-21013624	16.0201	15.2488	-0.0711883	down	0.472	0.648022	expressed protein
LOC_Os01g53640	LOC_Os01g53640	Chr1:30818941-30823247	8.50215	8.35014	-0.026027	down	0.77965	0.876104	retrotransposon protein, putative, unclassified, expressed
LOC_Os04g53540	LOC_Os04g53540	Chr4:31895251-31907122	21.2479	24.1438	0.184332	up	0.0515	0.126295	homeobox and START domains containing protein, putative, expressed
LOC_Os08g02460	LOC_Os08g02460	Chr8:981209-987937	5.70648	6.6041	0.21076	up	0.0991	0.211903	expressed protein
ChrSy.fgenesh.gene.28	ChrSy.fgenesh.gene.28	ChrSy:179074-182794	2.69648	1.52023	-0.826785	down	5e-05	0.000275909	expressed protein
LOC_Os01g72660	LOC_Os01g72660	Chr1:42160802-42161279	0.956747	0.210144	-2.18676	down	0.02755	0.0754879	expressed protein
LOC_Os05g05490	LOC_Os05g05490	Chr5:2734258-2738723	0.581437	0.715923	0.300183	up	0.30735	0.487722	pentatricopeptide, putative, expressed
LOC_Os02g06830	LOC_Os02g06830	Chr2:3441718-3451214	9.50067	12.744	0.423715	up	5e-05	0.000275909	expressed protein
LOC_Os11g32940	LOC_Os11g32940	Chr11:19449008-19453866	3.55155	5.25177	0.564354	up	5e-05	0.000275909	OsFBX421 - F-box domain containing protein, expressed
LOC_Os02g16660	LOC_Os02g16660	Chr2:9514332-9518285	13.5377	18.7068	0.466576	up	5e-05	0.000275909	cbxX, chromosomal, putative, expressed
LOC_Os04g47220	LOC_Os04g47220	Chr4:28046536-28048542	899.324	755.584	-0.251248	down	0.0031	0.011779	aquaporin protein, putative, expressed
LOC_Os12g35940	LOC_Os12g35940	Chr12:21964709-21970005	0.942569	0.809362	-0.219812	down	0.208	0.370681	transposon protein, putative, CACTA, En/Spm sub-class, expressed
LOC_Os08g08980	LOC_Os08g08980	Chr8:5228821-5230034	18.0478	11.6405	-0.632664	down	5e-05	0.000275909	cupin domain containing protein, expressed
LOC_Os04g51920	LOC_Os04g51920	Chr4:30805661-30808467	5.39	2.58709	-1.05895	down	5e-05	0.000275909	protein disulfide isomerase, putative, expressed
LOC_Os06g40590	LOC_Os06g40590	Chr6:24198168-24206081	3.83773	3.83952	0.000671153	up	0.9947	0.996955	expressed protein
LOC_Os04g41100	LOC_Os04g41100	Chr4:24371791-24378071	21.6978	23.75	0.130381	up	0.12645	0.2566	cyclin-dependent kinase G-2, putative, expressed
LOC_Os11g05740	LOC_Os11g05740	Chr11:2631706-2633563	1.52657	0.448656	-1.76661	down	5e-05	0.000275909	B3 DNA binding domain containing protein, expressed
LOC_Os08g02060	LOC_Os08g02060	Chr8:671259-674727	54.5635	44.0217	-0.309723	down	0.0003	0.00145795	expressed protein
LOC_Os01g73120	LOC_Os01g73120	Chr1:42413337-42416590	13.6799	14.0009	0.0334593	up	0.745	0.854105	expressed protein
LOC_Os08g34950	LOC_Os08g34950	Chr8:22001126-22011881	19.1192	23.0912	0.272317	up	0.0007	0.0031313	chaperonin Cpn60/TCP-1, putative, expressed
LOC_Os02g47605	LOC_Os02g47605	Chr2:29088532-29094070	5.13343	4.14886	-0.307209	down	0.0039	0.0143531	expressed protein
LOC_Os01g56540	LOC_Os01g56540	Chr1:32594359-32597265	1.46342	1.98045	0.436486	up	0.05825	0.139474	histone-lysine N-methyltransferase SUVR3, putative, expressed
LOC_Os08g33710	LOC_Os08g33710	Chr8:21050471-21052852	28.6244	27.558	-0.0547742	down	0.5444	0.710202	ribonuclease T2 family domain containing protein, expressed
LOC_Os01g04190	LOC_Os01g04190	Chr1:1843813-1849186	30.9014	31.1149	0.00993308	up	0.90935	0.951927	transporter family protein, putative, expressed
LOC_Os01g42980	LOC_Os01g42980	Chr1:24480854-24483757	25.0094	25.1864	0.0101702	up	0.911	0.95294	ribosomal protein L22, putative, expressed
LOC_Os04g43700	LOC_Os04g43700	Chr4:25860363-25865216	5.39096	6.31612	0.228498	up	0.0596	0.141985	glycosyl transferase 8 domain containing protein, putative, expressed
LOC_Os04g44070	LOC_Os04g44070	Chr4:26103862-26104394	0.556504	0.0771641	-2.85039	down	0.19175	0.35014	expressed protein
LOC_Os02g14440	LOC_Os02g14440	Chr2:7948542-7950060	132.705	143.625	0.114079	up	0.17075	0.321078	peroxidase precursor, putative, expressed
LOC_Os04g38790	LOC_Os04g38790	Chr4:23059404-23060944	12.0204	20.3474	0.759367	up	5e-05	0.000275909	expressed protein
LOC_Os07g14370	LOC_Os07g14370	Chr7:8204552-8207383	0.314975	0.463606	0.55766	up	0.1387	0.27562	transposon protein, putative, Mutator sub-class, expressed
LOC_Os08g34700	LOC_Os08g34700	Chr8:21805179-21806262	5.49595	4.24697	-0.371934	down	0.01175	0.0370752	GDU1, putative, expressed
LOC_Os02g52450	LOC_Os02g52450	Chr2:32092647-32094809	28.315	12.6594	-1.16136	down	5e-05	0.000275909	regulator of ribonuclease, putative, expressed
LOC_Os04g45970	LOC_Os04g45970	Chr4:27233359-27238105	34.2625	41.757	0.285389	up	0.00105	0.00450701	glutamate dehydrogenase protein, putative, expressed
LOC_Os01g73160	LOC_Os01g73160	Chr1:42425423-42427258	94.3561	92.4516	-0.0294173	down	0.74925	0.856979	40S ribosomal protein S10, putative, expressed
LOC_Os08g36010	LOC_Os08g36010	Chr8:22692350-22694354	3.43506	3.24941	-0.0801589	down	0.5616	0.724305	OsFBX295 - F-box domain containing protein, expressed
LOC_Os02g56170	LOC_Os02g56170	Chr2:34361203-34365534	7.78437	8.77365	0.172597	up	0.0801	0.179796	inositol-1-monophosphatase, putative, expressed
LOC_Os10g41980	LOC_Os10g41980	Chr10:22575211-22576531	22.8651	29.3339	0.359419	up	0.0015	0.00619624	RALFL26 - Rapid ALkalinization Factor RALF family protein precursor, expressed
LOC_Os11g37730	LOC_Os11g37730	Chr11:22305682-22310092	21.9672	22.2485	0.0183536	up	0.83805	0.912783	glutathione S-transferase, N-terminal domain containing protein, expressed
LOC_Os04g39220	LOC_Os04g39220	Chr4:23315115-23326781	4.0029	4.1673	0.0580686	up	0.6843	0.812406	expressed protein
LOC_Os09g31446	LOC_Os09g31446	Chr9:18944401-18946190	4.96439	10.5305	1.08489	up	5e-05	0.000275909	expressed protein
LOC_Os01g58800	LOC_Os01g58800	Chr1:33971186-33977326	3.46585	4.6991	0.439176	up	0.28455	0.462381	expressed protein
LOC_Os05g08450	LOC_Os05g08450	Chr5:4613624-4615302	2.55787	1.51688	-0.753837	down	5e-05	0.000275909	expressed protein
LOC_Os11g26760	LOC_Os11g26760	Chr11:15327767-15328657	0.166923	1.13763	2.76878	up	0.0008	0.00352287	dehydrin, putative, expressed
LOC_Os05g40770	LOC_Os05g40770	Chr5:23899427-23905570	22.5572	37.4491	0.73134	up	5e-05	0.000275909	leucine-rich repeat family protein, putative, expressed
LOC_Os02g07750	LOC_Os02g07750	Chr2:4038430-4042357	24.9302	31.7828	0.350352	up	5e-05	0.000275909	cell cycle control protein, putative, expressed
LOC_Os01g04814	LOC_Os01g04814	Chr1:2215585-2222837	53.2801	66.1845	0.312896	up	5e-05	0.000275909	vacuolar protein sorting-associating protein 4B, putative, expressed
LOC_Os05g33230	LOC_Os05g33230	Chr5:19482863-19490592	9.25968	6.60465	-0.48748	down	0.00155	0.00638179	cobalt ion transporter, putative, expressed
LOC_Os03g50040	LOC_Os03g50040	Chr3:28551948-28555422	26.8006	25.9705	-0.0453933	down	0.61705	0.766582	phytanoyl-CoA dioxygenase, putative, expressed
LOC_Os08g28880	LOC_Os08g28880	Chr8:17663579-17666521	0.558085	1.98044	1.82726	up	5e-05	0.000275909	patatin, putative, expressed
LOC_Os01g73514	LOC_Os01g73514	Chr1:42590880-42598002	18.9496	19.7935	0.0628585	up	0.4507	0.629008	5-oxoprolinase, putative, expressed
LOC_Os02g32970	LOC_Os02g32970	Chr2:19591267-19595530	13.6341	14.8891	0.127038	up	0.1887	0.3458	hydrolase, alpha/beta fold family protein, putative, expressed
LOC_Os09g24580	LOC_Os09g24580	Chr9:14635599-14636121	16.6206	39.3984	1.24517	up	5e-05	0.000275909	EF hand family protein, putative, expressed
LOC_Os01g23680	LOC_Os01g23680	Chr1:13319294-13323947	35.6633	31.7813	-0.166265	down	0.3053	0.485593	rossmann fold nucleotide-binding protein involved in DNA uptake, putative, expressed
LOC_Os01g06020	LOC_Os01g06020	Chr1:2877646-2882686	12.9549	9.87354	-0.391862	down	0.00025	0.00123487	aspartyl-tRNA synthetase, putative, expressed
LOC_Os10g02480	LOC_Os10g02480	Chr10:911551-916911	26.5222	27.1959	0.036189	up	0.68995	0.816002	oxidoreductase, aldo/keto reductase family protein, putative, expressed
LOC_Os02g44810	LOC_Os02g44810	Chr2:27134554-27136740	4.37358	4.2403	-0.0446491	down	0.6906	0.816456	tRNA pseudouridine synthase family protein, putative, expressed
LOC_Os07g31280	LOC_Os07g31280	Chr7:18519357-18523619	62.334	60.8289	-0.0352617	down	0.67965	0.809351	casein kinase II subunit beta-4, putative, expressed
LOC_Os01g08950	LOC_Os01g08950	Chr1:4493364-4497627	1.02207	1.15376	0.174854	up	0.6992	0.822366	expressed protein
LOC_Os10g21314	LOC_Os10g21314	Chr10:10873462-10873822	0.967807	2.24183	1.21189	up	0.20735	0.36999	chloroplast 50S ribosomal protein L20, putative, expressed
LOC_Os11g07940	LOC_Os11g07940	Chr11:4102966-4110192	2.91206	2.78453	-0.064606	down	0.61725	0.766747	expressed protein
LOC_Os10g42790	LOC_Os10g42790	Chr10:23079443-23082297	17.2551	17.9199	0.0545371	up	0.5519	0.716019	cytidylyltransferase domain containing protein, expressed
LOC_Os08g35470	LOC_Os08g35470	Chr8:22353267-22355442	6.11577	7.16501	0.228435	up	0.02905	0.0790043	exo70 exocyst complex subunit, putative, expressed
LOC_Os01g58700	LOC_Os01g58700	Chr1:33930168-33932942	4.72233	5.59721	0.245208	up	0.0313	0.0840716	expressed protein
LOC_Os07g25810	LOC_Os07g25810	Chr7:14824051-14825735	3.07587	3.80718	0.307726	up	0.04495	0.113002	retrotransposon protein, putative, unclassified, expressed
LOC_Os03g13100	LOC_Os03g13100	Chr3:7074683-7079260	9.08036	9.10022	0.00315236	up	0.97485	0.986677	ariadne-1, putative, expressed
LOC_Os04g51120	LOC_Os04g51120	Chr4:30271220-30276283	45.3221	43.5161	-0.0586661	down	0.47915	0.654302	ENTH domain containing protein, expressed
LOC_Os07g34280	LOC_Os07g34280	Chr7:20523735-20525356	0.942539	6.91727	2.87558	up	5e-05	0.000275909	CXE carboxylesterase, putative, expressed
LOC_Os05g47650	LOC_Os05g47650	Chr5:27302984-27304597	2.41499	5.12709	1.08613	up	5e-05	0.000275909	B3 DNA binding domain containing protein, expressed
LOC_Os04g58190	LOC_Os04g58190	Chr4:34649539-34656922	5.22611	9.76795	0.902319	up	5e-05	0.000275909	dof zinc finger domain containing protein, putative, expressed
LOC_Os03g17634	LOC_Os03g17634	Chr3:9797351-9822129	6.3706	6.83438	0.101382	up	0.2672	0.443041	PPR repeat domain containing protein, putative, expressed
LOC_Os07g49400	LOC_Os07g49400	Chr7:29583716-29586497	292.132	333.899	0.192791	up	0.0178	0.0524056	OsAPx2 - Cytosolic Ascorbate Peroxidase encoding gene 4,5,6,8, expressed
LOC_Os09g03740	LOC_Os09g03740	Chr9:1890089-1890491	9.57715	13.8197	0.529053	up	0.0144	0.0439109	expressed protein
LOC_Os09g14490	LOC_Os09g14490	Chr9:8564277-8572456	0.734671	0.912186	0.31223	up	0.0353	0.0928736	TIR-NBS type disease resistance protein, putative, expressed
LOC_Os04g39420	LOC_Os04g39420	Chr4:23463356-23465733	3.83809	4.18789	0.125838	up	0.294	0.473146	6-phosphofructokinase 2, putative, expressed
LOC_Os11g04104	LOC_Os11g04104	Chr11:1657862-1668362	7.09097	6.76915	-0.0670075	down	0.5264	0.695387	major facilitator superfamily antiporter, putative, expressed
LOC_Os12g41200	LOC_Os12g41200	Chr12:25536084-25544911	13.4503	11.9681	-0.168444	down	0.04195	0.106754	KIP1, putative, expressed
LOC_Os12g07650	LOC_Os12g07650	Chr12:3849321-3853389	51.0759	35.4418	-0.527191	down	5e-05	0.000275909	OsGrx_S16 - glutaredoxin subgroup II, expressed
LOC_Os05g01310	LOC_Os05g01310	Chr5:197717-201631	15.0195	14.8696	-0.0144668	down	0.871	0.93122	ankyrin repeat family protein, putative, expressed
LOC_Os06g49190	LOC_Os06g49190	Chr6:29807814-29808464	4.16296	7.88678	0.921829	up	5e-05	0.000275909	LTPL154 - Protease inhibitor/seed storage/LTP family protein precursor, expressed
LOC_Os11g42850	LOC_Os11g42850	Chr11:25806200-25810387	2.18214	2.37649	0.12309	up	0.469	0.644882	expressed protein
LOC_Os01g38530	LOC_Os01g38530	Chr1:21637030-21643111	15.4177	14.2084	-0.117843	down	0.1905	0.348477	ELF3 protein, putative, expressed
LOC_Os07g05870	LOC_Os07g05870	Chr7:2819025-2822945	12.1943	12.4075	0.0250025	up	0.8008	0.88983	expressed protein
LOC_Os03g21690	LOC_Os03g21690	Chr3:12380397-12385553	25.7335	26.1946	0.0256248	up	0.76525	0.867163	lung seven transmembrane domain containing protein, putative, expressed
LOC_Os12g10560	LOC_Os12g10560	Chr12:5602143-5605797	21.8369	22.3753	0.0351426	up	0.81515	0.899015	clathrin adaptor complex small chain domain containing protein, expressed
LOC_Os02g47280	LOC_Os02g47280	Chr2:28863172-28866997	3.87475	5.77644	0.576078	up	5e-05	0.000275909	growth-regulating factor, putative, expressed
LOC_Os09g20820	LOC_Os09g20820	Chr9:12540618-12544907	11.3836	11.7535	0.0461409	up	0.62405	0.771253	enolase, putative, expressed
LOC_Os06g06090	LOC_Os06g06090	Chr6:2806542-2813004	39.3923	41.854	0.0874518	up	0.2997	0.479384	CGMC_MAPKCMGC_2_ERK.12 - CGMC includes CDA, MAPK, GSK3, and CLKC kinases, expressed
LOC_Os05g46920	LOC_Os05g46920	Chr5:27150613-27153839	6.39547	6.97929	0.12603	up	0.22095	0.387498	expressed protein
LOC_Os04g48370	LOC_Os04g48370	Chr4:28840500-28846888	4.61296	5.21506	0.176991	up	0.1346	0.269176	RNA polymerase IV subunit, putative, expressed
LOC_Os10g15310	LOC_Os10g15310	Chr10:7993270-7995891	108.761	121.783	0.163156	up	0.05455	0.132467	expressed protein
LOC_Os04g23780	LOC_Os04g23780	Chr4:13595917-13598775	0.585735	0.932435	0.670754	up	0.00075	0.00333255	retrotransposon protein, putative, unclassified, expressed
LOC_Os02g46610	LOC_Os02g46610	Chr2:28435056-28436702	20.9929	29.5181	0.491702	up	5e-05	0.000275909	zinc-binding protein, putative, expressed
LOC_Os02g56840	LOC_Os02g56840	Chr2:34833866-34836156	45.2664	43.9713	-0.0418758	down	0.62615	0.772727	OsFBX70 - F-box domain containing protein, expressed
LOC_Os03g22320	LOC_Os03g22320	Chr3:12788377-12793421	3.87422	4.35804	0.169774	up	0.08155	0.182362	utp14 protein, putative, expressed
LOC_Os03g40210	LOC_Os03g40210	Chr3:22353966-22354876	0.455974	1.37359	1.59093	up	0.098	0.210187	expressed protein
LOC_Os03g10240	LOC_Os03g10240	Chr3:5214068-5217741	17.4377	29.1356	0.740569	up	5e-05	0.000275909	DUF677 domain containing protein, putative, expressed
LOC_Os11g01830	LOC_Os11g01830	Chr11:438855-444966	3.85746	7.62541	0.983164	up	5e-05	0.000275909	staphylococcal nuclease homologue, putative, expressed
LOC_Os11g24374	LOC_Os11g24374	Chr11:13890813-13915531	1.55869	3.10397	0.99378	up	5e-05	0.000275909	OsSCP55 - Putative Serine Carboxypeptidase homologue, expressed
LOC_Os08g37180	LOC_Os08g37180	Chr8:23491892-23494532	2.12213	1.29206	-0.715843	down	0.00035	0.00168	patatin, putative, expressed
LOC_Os07g22720	LOC_Os07g22720	Chr7:12811611-12819404	28.0892	29.4016	0.0658809	up	0.4444	0.623604	2-oxo acid dehydrogenases acyltransferase domain containing protein, expressed
LOC_Os05g13580	LOC_Os05g13580	Chr5:7533632-7534664	92.2166	129.998	0.495394	up	5e-05	0.000275909	OsCML18 - Calmodulin-related calcium sensor protein, expressed
LOC_Os06g42020	LOC_Os06g42020	Chr6:25231213-25242965	5.67151	4.5337	-0.323044	down	0.0578	0.138661	CSLA9 - cellulose synthase-like family A, expressed
LOC_Os01g28450	LOC_Os01g28450	Chr1:15934490-15935319	1.85277	16.5472	3.15883	up	5e-05	0.000275909	SCP-like extracellular protein, expressed
LOC_Os04g09390	LOC_Os04g09390	Chr4:5005076-5006210	0.792899	3.70386	2.22382	up	5e-05	0.000275909	HEV3 - Hevein family protein precursor, expressed
LOC_Os03g15910	LOC_Os03g15910	Chr3:8788611-8790420	8.46587	6.35545	-0.413665	down	0.14355	0.282822	membrane protein, putative, expressed
LOC_Os01g03310	LOC_Os01g03310	Chr1:1338228-1339139	43.6929	237.962	2.44526	up	5e-05	0.000275909	BBTI1 - Bowman-Birk type bran trypsin inhibitor precursor, expressed
LOC_Os06g11200	LOC_Os06g11200	Chr6:5878571-5880549	1.62919	3.00778	0.884544	up	5e-05	0.000275909	12-oxophytodienoate reductase, putative, expressed
LOC_Os04g32490	LOC_Os04g32490	Chr4:19498262-19504802	8.09394	7.02785	-0.203758	down	0.03245	0.0865231	tRNA nucleotidyltransferase/polyA polymerase family protein, putative, expressed
LOC_Os01g34480	LOC_Os01g34480	Chr1:19009707-19014185	60.2747	89.1118	0.564065	up	5e-05	0.000275909	NAD dependent epimerase/dehydratase family protein, putative, expressed
LOC_Os03g17350	LOC_Os03g17350	Chr3:9654329-9657056	9.14454	5.20573	-0.812811	down	5e-05	0.000275909	white-brown complex homolog protein, putative, expressed
LOC_Os02g36070	LOC_Os02g36070	Chr2:21690377-21692186	1.28123	0.91728	-0.482098	down	0.0306	0.0824952	cytochrome P450, putative, expressed
LOC_Os06g16240	LOC_Os06g16240	Chr6:9246576-9248376	8.27009	10.2952	0.315991	up	0.00355	0.013244	expressed protein
LOC_Os03g18380	LOC_Os03g18380	Chr3:10298970-10305413	8.24777	7.10414	-0.215343	down	0.0178	0.0524056	ubiquitin-activating enzyme, putative, expressed
LOC_Os07g33280	LOC_Os07g33280	Chr7:19899209-19900038	1.8583	2.23829	0.268413	up	0.29085	0.469547	expressed protein
LOC_Os05g34050	LOC_Os05g34050	Chr5:20112799-20117103	15.9158	22.9828	0.530097	up	5e-05	0.000275909	bZIP transcription factor domain containing protein, expressed
LOC_Os05g26020	LOC_Os05g26020	Chr5:15124583-15125829	2.63338	3.89466	0.564582	up	0.00155	0.00638179	cyclin, putative, expressed
LOC_Os10g03440	LOC_Os10g03440	Chr10:1468731-1470114	7.54227	10.7936	0.517107	up	5e-05	0.000275909	avr9/Cf-9 rapidly elicited protein 74, putative, expressed
LOC_Os06g26234	LOC_Os06g26234	Chr6:15335686-15365531	25.8273	13.5049	-0.935417	down	5e-05	0.000275909	1,4-alpha-glucan-branching enzyme, putative, expressed
LOC_Os09g24530	LOC_Os09g24530	Chr9:14607513-14609923	10.3284	6.10499	-0.758553	down	5e-05	0.000275909	ribulose-1,5 bisphosphate carboxylase/oxygenase large subunit N-methyltransferase, chloroplast precursor, putative, expressed
LOC_Os06g23114	LOC_Os06g23114	Chr6:13476486-13485209	6.25366	4.47587	-0.482532	down	5e-05	0.000275909	copper methylamine oxidase precursor, putative, expressed
LOC_Os02g07160	LOC_Os02g07160	Chr2:3674672-3679955	10.3719	11.0775	0.0949485	up	0.47615	0.651464	glyoxalase family protein, putative, expressed
LOC_Os08g43654	LOC_Os08g43654	Chr8:27592834-27598700	2.4581	3.99903	0.702108	up	5e-05	0.000275909	MATE efflux family protein, putative, expressed
LOC_Os11g39140	LOC_Os11g39140	Chr11:23295111-23298744	6.46349	8.20281	0.343805	up	0.00475	0.0170025	thioredoxin domain-containing protein 9, putative, expressed
LOC_Os07g22024	LOC_Os07g22024	Chr7:12313492-12325679	7.90953	7.57214	-0.0628918	down	0.5074	0.678815	zinc finger family protein, putative, expressed
LOC_Os12g24020	LOC_Os12g24020	Chr12:13657098-13658780	2.74315	2.29283	-0.258702	down	0.09975	0.212991	rhodanese-like domain containing protein, putative, expressed
LOC_Os04g51320	LOC_Os04g51320	Chr4:30393181-30395776	3.90419	6.30528	0.691536	up	5e-05	0.000275909	transcription factor TF2, putative, expressed
LOC_Os01g34200	LOC_Os01g34200	Chr1:18853566-18857379	9.17413	9.4448	0.0419495	up	0.66305	0.79845	AATF, putative, expressed
LOC_Os11g36000	LOC_Os11g36000	Chr11:21156775-21159062	0.496385	0.637085	0.360026	up	0.17405	0.325227	receptor-like protein kinase 2 precursor, putative, expressed
LOC_Os06g36310	LOC_Os06g36310	Chr6:21272731-21274554	1.44502	1.14072	-0.341143	down	0.05875	0.140404	receptor-like protein kinase 5 precursor, putative, expressed
LOC_Os04g56680	LOC_Os04g56680	Chr4:33789434-33790386	6.80701	4.83828	-0.492527	down	0.00315	0.0119469	OsSAUR22 - Auxin-responsive SAUR gene family member, expressed
LOC_Os03g53050	LOC_Os03g53050	Chr3:30422190-30425543	14.2545	17.1108	0.263489	up	0.0052	0.0183834	WRKY121, expressed
LOC_Os04g35290	LOC_Os04g35290	Chr4:21462032-21465044	22.4874	24.5642	0.127437	up	0.1472	0.288153	OsPDIL5-2 protein disulfide isomerase PDIL5-2, expressed
LOC_Os01g39890	LOC_Os01g39890	Chr1:22494355-22500816	9.34792	11.0614	0.24282	up	0.0096	0.0311253	transposon protein, putative, unclassified, expressed
LOC_Os11g06680	LOC_Os11g06680	Chr11:3250100-3254509	1.54253	1.47906	-0.0606232	down	0.6358	0.779529	expressed protein
LOC_Os05g02754	LOC_Os05g02754	Chr5:989397-991267	1.36042	1.80582	0.4086	up	0.21445	0.379335	expressed protein
LOC_Os10g42170	LOC_Os10g42170	Chr10:22680085-22682202	1.41424	1.1839	-0.256475	down	0.2495	0.422429	GTPase of unknown function domain containing protein, putative, expressed
LOC_Os06g05880	LOC_Os06g05880	Chr6:2690212-2693052	402.087	411.88	0.0347146	up	0.66485	0.799553	profilin domain containing protein, expressed
LOC_Os02g46990	LOC_Os02g46990	Chr2:28689499-28694158	5.9145	5.85353	-0.0149489	down	0.88605	0.938874	AAA-type ATPase family protein, putative, expressed
LOC_Os09g35540	LOC_Os09g35540	Chr9:20423238-20424705	0.654686	0.56745	-0.206311	down	0.51505	0.684674	expressed protein
LOC_Os08g41340	LOC_Os08g41340	Chr8:26120573-26123503	46.5466	79.0808	0.764651	up	5e-05	0.000275909	ras-related protein, putative, expressed
LOC_Os02g31080	LOC_Os02g31080	Chr2:18575032-18581693	6.55164	7.98616	0.285646	up	0.0031	0.011779	hydroxyproline-rich glycoprotein family protein, putative, expressed
LOC_Os02g53340	LOC_Os02g53340	Chr2:32648605-32659777	7.1807	8.86032	0.303233	up	0.00235	0.00921415	cyclic nucleotide-gated ion channel, putative, expressed
LOC_Os10g18870	LOC_Os10g18870	Chr10:9616693-9618180	77.0841	106.593	0.467607	up	5e-05	0.000275909	dirigent, putative, expressed
LOC_Os06g37690	LOC_Os06g37690	Chr6:22331485-22333906	1.33467	1.38495	0.0533584	up	0.7605	0.864741	S-locus-like receptor protein kinase, putative, expressed
LOC_Os07g42520	LOC_Os07g42520	Chr7:25446541-25447385	69.5571	29.6167	-1.23179	down	5e-05	0.000275909	dirigent, putative, expressed
LOC_Os09g21290	LOC_Os09g21290	Chr9:12847730-12848959	2.62673	4.85976	0.887616	up	5e-05	0.000275909	expressed protein
LOC_Os03g55704	LOC_Os03g55704	Chr3:31715955-31721892	13.0327	12.509	-0.0591644	down	0.4857	0.659649	expressed protein
LOC_Os01g16430	LOC_Os01g16430	Chr1:9325544-9329334	35.9079	40.5298	0.174683	up	0.04415	0.111325	cysteine proteinase inhibitor precursor protein, putative, expressed
LOC_Os03g25130	LOC_Os03g25130	Chr3:14357770-14359171	2.1378	1.67908	-0.348453	down	0.11545	0.238823	OB-fold nucleic acid binding domain containing protein, putative, expressed
LOC_Os01g55150	LOC_Os01g55150	Chr1:31728014-31730389	22.1149	20.7114	-0.0945887	down	0.31855	0.500228	bZIP transcription factor domain containing protein, expressed
LOC_Os12g34860	LOC_Os12g34860	Chr12:21220796-21229422	29.3061	20.6868	-0.502493	down	5e-05	0.000275909	phenylalanyl-tRNA synthetase, putative, expressed
LOC_Os03g27280	LOC_Os03g27280	Chr3:15628099-15632465	5.83079	5.85077	0.00493396	up	0.96535	0.981615	CAMK_CAMK_like.19 - CAMK includes calcium/calmodulin depedent protein kinases, expressed
LOC_Os02g01450	LOC_Os02g01450	Chr2:265782-268915	29.6194	32.2168	0.121272	up	0.1688	0.318364	expressed protein
LOC_Os05g50480	LOC_Os05g50480	Chr5:28940140-28948384	24.2777	26.0384	0.10101	up	0.2248	0.392545	protein of unknown function DUF1296 domain containing protein, expressed
LOC_Os06g13940	LOC_Os06g13940	Chr6:7763142-7763949	2.5607	1.45761	-0.812935	down	0.00265	0.0102395	expressed protein
LOC_Os02g05780	LOC_Os02g05780	Chr2:2842901-2847428	1.13069	1.04347	-0.115821	down	0.8127	0.897539	expressed protein
LOC_Os04g22860	LOC_Os04g22860	Chr4:12953498-12954725	6.40747	6.56577	0.0352097	up	0.80585	0.893247	protein phosphatase 1 regulatory subunit 11, putative, expressed
LOC_Os08g37990	LOC_Os08g37990	Chr8:24073396-24074599	0.851581	0.669752	-0.346518	down	0.22755	0.39591	expressed protein
LOC_Os04g24430	LOC_Os04g24430	Chr4:14008244-14013440	1.92162	1.49641	-0.360816	down	0.0089	0.029102	sucrose synthase, putative, expressed
LOC_Os07g44230	LOC_Os07g44230	Chr7:26432700-26435257	6.32885	6.47456	0.0328393	up	0.78355	0.878565	ribosomal protein L7Ae/L30e/S12e/Gadd45 family protein, putative, expressed
LOC_Os04g33300	LOC_Os04g33300	Chr4:20138879-20141866	16.3992	18.4948	0.173499	up	0.05665	0.136569	amino acid kinase, putative, expressed
LOC_Os02g57290	LOC_Os02g57290	Chr2:35091193-35099291	12.4055	12.7345	0.0377711	up	0.92035	0.957845	cytochrome P450, putative, expressed
LOC_Os12g21734	LOC_Os12g21734	Chr12:12221390-12223748	0.756972	0.960478	0.343511	up	0.1004	0.214237	expressed protein
LOC_Os09g10730	LOC_Os09g10730	Chr9:5856193-5857151	1.61825	1.07258	-0.593351	down	0.0263	0.0726972	expressed protein
LOC_Os08g14109	LOC_Os08g14109	Chr8:8437322-8445919	4.49735	4.21415	-0.0938338	down	0.5212	0.690495	retrotransposon protein, putative, Ty1-copia subclass, expressed
LOC_Os02g07260	LOC_Os02g07260	Chr2:3727493-3731349	172.298	203.51	0.240194	up	0.00415	0.0151084	phosphoglycerate kinase protein, putative, expressed
LOC_Os02g02530	LOC_Os02g02530	Chr2:906563-911664	24.3026	24.9063	0.0353998	up	0.69155	0.816895	signal peptide peptidase domain containing protein, expressed
LOC_Os06g40720	LOC_Os06g40720	Chr6:24268879-24275956	18.626	11.6399	-0.678241	down	5e-05	0.000275909	EF hand family protein, putative, expressed
LOC_Os09g35710	LOC_Os09g35710	Chr9:20535269-20540257	25.1865	21.491	-0.228914	down	0.0079	0.0263116	UBX domain-containing protein, putative, expressed
LOC_Os01g16340	LOC_Os01g16340	Chr1:9264977-9268482	9.19105	6.74515	-0.446378	down	0.00025	0.00123487	expressed protein
LOC_Os03g14170	LOC_Os03g14170	Chr3:7686703-7688842	59.9454	29.635	-1.01635	down	5e-05	0.000275909	3-ketoacyl-CoA synthase, putative, expressed
LOC_Os02g19629	LOC_Os02g19629	Chr2:11470575-11474785	6.40513	4.52986	-0.499763	down	0.00235	0.00921415	expressed protein
LOC_Os05g50840	LOC_Os05g50840	Chr5:29154624-29161668	38.7472	42.1706	0.122146	up	0.1532	0.296663	mitochondrial carrier protein, putative, expressed
LOC_Os03g50820	LOC_Os03g50820	Chr3:29028312-29030976	2.57104	2.43286	-0.0796959	down	0.74455	0.853719	cytochrome b561, putative, expressed
LOC_Os06g42540	LOC_Os06g42540	Chr6:25582961-25585092	1.49268	1.4299	-0.0619871	down	0.7797	0.876116	expressed protein
LOC_Os06g02870	LOC_Os06g02870	Chr6:1053169-1056078	5.13839	3.36144	-0.612236	down	0.0049	0.0174675	expressed protein
LOC_Os12g12080	LOC_Os12g12080	Chr12:6610813-6624708	0.390762	0.518909	0.409191	up	0.40375	0.58554	retrotransposon protein, putative, Ty3-gypsy subclass, expressed
LOC_Os01g72330	LOC_Os01g72330	Chr1:41948951-41952388	15.051	12.7869	-0.235195	down	0.01575	0.0472187	OsRR4 type-A response regulator, expressed
LOC_Os09g02440	LOC_Os09g02440	Chr9:1006779-1012534	6.2251	4.29351	-0.535939	down	0.00225	0.00887439	DCL, chloroplast precursor, putative, expressed
LOC_Os03g50470	LOC_Os03g50470	Chr3:28804843-28810296	0.960696	1.15365	0.264052	up	0.3058	0.486047	expressed protein
LOC_Os03g25770	LOC_Os03g25770	Chr3:14751364-14754913	10.6971	11.4457	0.0975842	up	0.357	0.538609	RNA recognition motif containing protein, putative, expressed
LOC_Os02g38430	LOC_Os02g38430	Chr2:23237152-23241425	16.3228	16.9771	0.0567047	up	0.525	0.694105	steroid nuclear receptor, ligand-binding, putative, expressed
LOC_Os02g11050	LOC_Os02g11050	Chr2:5918930-5923654	59.8155	61.176	0.032447	up	0.69685	0.820504	26S protease regulatory subunit, putative, expressed
LOC_Os01g05430	LOC_Os01g05430	Chr1:2568050-2570029	6.396	5.83961	-0.131296	down	0.35935	0.540639	OsRhmbd1 - Putative Rhomboid homologue, expressed
LOC_Os03g37984	LOC_Os03g37984	Chr3:21091936-21097009	29.5474	25.9709	-0.186138	down	0.185	0.340732	amino acid permease family protein, putative, expressed
LOC_Os01g54870	LOC_Os01g54870	Chr1:31559208-31560836	135.83	135.009	-0.00874089	down	0.91615	0.955365	60S ribosomal protein L18a, putative, expressed
LOC_Os06g10840	LOC_Os06g10840	Chr6:5653537-5653942	1.05663	0.431035	-1.29359	down	0.0371	0.0966644	expressed protein
LOC_Os03g59160	LOC_Os03g59160	Chr3:33688273-33692248	2.2979	2.22416	-0.0470581	down	0.83835	0.913022	elongation factor P, putative, expressed
LOC_Os01g49350	LOC_Os01g49350	Chr1:28370854-28374508	13.2362	12.2052	-0.116999	down	0.26	0.434769	DUF292 domain containing protein, expressed
LOC_Os01g16900	LOC_Os01g16900	Chr1:9665408-9670237	39.9308	43.5124	0.123924	up	0.14335	0.282551	dehydrogenase, putative, expressed
LOC_Os06g33940	LOC_Os06g33940	Chr6:19743864-19746457	0.462197	1.05841	1.19531	up	5e-05	0.000275909	NAC domain containing protein, putative, expressed
LOC_Os03g01760	LOC_Os03g01760	Chr3:479166-482008	3.91719	4.84384	0.306332	up	0.00885	0.0289762	exostosin family domain containing protein, expressed
LOC_Os01g48250	LOC_Os01g48250	Chr1:27656260-27658078	5.09074	5.78417	0.184236	up	0.1204	0.246939	OsFBDUF5 - F-box and DUF domain containing protein, expressed
LOC_Os09g07480	LOC_Os09g07480	Chr9:3745682-3749470	17.867	14.2958	-0.321705	down	0.0013	0.00545479	membrane associated DUF588 domain containing protein, putative, expressed
LOC_Os05g15520	LOC_Os05g15520	Chr5:8777953-8782541	41.1417	36.8185	-0.160168	down	0.09925	0.212084	DNA-binding protein-related, putative, expressed
LOC_Os02g17370	LOC_Os02g17370	Chr2:9988863-9990643	4.46285	4.92013	0.140731	up	0.56535	0.727665	expressed protein
LOC_Os08g17090	LOC_Os08g17090	Chr8:10458587-10461683	0.398644	0.679447	0.769261	up	0.06255	0.14752	retrotransposon protein, putative, unclassified, expressed
LOC_Os07g13160	LOC_Os07g13160	Chr7:7541882-7542879	0.994908	1.33009	0.418886	up	0.14615	0.28672	expressed protein
LOC_Os01g37590	LOC_Os01g37590	Chr1:21038805-21041083	15.9675	25.3486	0.666772	up	5e-05	0.000275909	peptide transporter PTR2, putative, expressed
LOC_Os06g28880	LOC_Os06g28880	Chr6:16471612-16485465	3.56052	2.95732	-0.267798	down	0.41915	0.600174	retrotransposon protein, putative, unclassified, expressed
LOC_Os07g12710	LOC_Os07g12710	Chr7:7258613-7260429	1.49005	1.66575	0.160814	up	0.37625	0.557605	GIY-YIG catalytic domain containing protein, putative, expressed
LOC_Os11g02150	LOC_Os11g02150	Chr11:591871-594850	33.447	31.0844	-0.105685	down	0.2368	0.407023	saposin-like type B, region 1 family protein, putative, expressed
LOC_Os01g17070	LOC_Os01g17070	Chr1:9816782-9822750	2.66315	3.76814	0.500723	up	0.00015	0.00076898	OsDegp1 - Putative Deg protease homologue, expressed
LOC_Os09g37480	LOC_Os09g37480	Chr9:21602928-21603542	13.0437	9.88099	-0.400623	down	0.00995	0.0321036	OsSAUR53 - Auxin-responsive SAUR gene family member, expressed
LOC_Os12g05840	LOC_Os12g05840	Chr12:2688755-2689826	5.22476	4.7751	-0.129836	down	0.4224	0.603108	Cupin domain containing protein, expressed
LOC_Os05g22930	LOC_Os05g22930	Chr5:13057099-13060306	9.02411	7.39525	-0.287187	down	0.0146	0.0443652	CAAX amino terminal protease family protein, putative, expressed
LOC_Os02g57670	LOC_Os02g57670	Chr2:35320312-35322987	96.6455	46.2	-1.06481	down	5e-05	0.000275909	ribosomal L9, putative, expressed
LOC_Os07g43370	LOC_Os07g43370	Chr7:25966068-25967680	31.9236	23.0679	-0.468736	down	5e-05	0.000275909	amine oxidase family protein, putative, expressed
LOC_Os10g34910	LOC_Os10g34910	Chr10:18635338-18636174	8.53376	9.02288	0.0804065	up	0.5544	0.718315	secretory protein, putative, expressed
LOC_Os02g42730	LOC_Os02g42730	Chr2:25693891-25696632	6.19474	5.29138	-0.2274	down	0.06155	0.145557	expressed protein
LOC_Os04g03796	LOC_Os04g03796	Chr4:1702002-1710519	12.3238	16.2413	0.398214	up	0.00165	0.00675171	OsSub37 - Putative Subtilisin homologue, expressed
LOC_Os06g10850	LOC_Os06g10850	Chr6:5657849-5661265	0.974632	1.02982	0.0794652	up	0.70435	0.826188	lipase, putative, expressed
LOC_Os01g40720	LOC_Os01g40720	Chr1:23005752-23008941	1.06437	1.18489	0.154741	up	0.29205	0.470913	pentatricopeptide, putative, expressed
LOC_Os11g17954	LOC_Os11g17954	Chr11:10081785-10086180	0.0370543	5.38044	7.18194	up	0.0176	0.0519521	transposon protein, putative, Pong sub-class, expressed
LOC_Os01g31870	LOC_Os01g31870	Chr1:17454022-17465049	31.6032	20.7689	-0.605647	down	5e-05	0.000275909	natural resistance-associated macrophage protein, putative, expressed
LOC_Os04g22360	LOC_Os04g22360	Chr4:12645819-12651741	5.28531	5.52256	0.0633513	up	0.53965	0.706287	DUF647 domain containing protein, putative, expressed
LOC_Os01g66850	LOC_Os01g66850	Chr1:38812349-38815179	10.2804	9.39578	-0.129808	down	0.24595	0.418487	pectinacetylesterase domain containing protein, expressed
LOC_Os03g46340	LOC_Os03g46340	Chr3:26202266-26211722	20.8586	20.7486	-0.00763011	down	0.9438	0.970898	pleckstrin homology domain-containing protein, putative, expressed
LOC_Os11g24060	LOC_Os11g24060	Chr11:13661553-13663566	1.16093	4.206	1.85717	up	5e-05	0.000275909	permease domain containing protein, putative, expressed
LOC_Os07g30790	LOC_Os07g30790	Chr7:18222514-18228417	13.7543	13.4109	-0.0364767	down	0.6928	0.817688	ubiquinol-cytochrome C chaperone family protein, putative, expressed
LOC_Os03g31570	LOC_Os03g31570	Chr3:18016103-18020720	9.78442	9.83979	0.00814125	up	0.9336	0.965502	proline-rich family protein, putative, expressed
LOC_Os09g29380	LOC_Os09g29380	Chr9:17835904-17838028	51.0248	51.9895	0.0270226	up	0.76505	0.867124	expressed protein
LOC_Os10g26730	LOC_Os10g26730	Chr10:13954484-13958089	4.85491	4.92377	0.0203188	up	0.8585	0.924149	exonuclease, putative, expressed
LOC_Os04g33370	LOC_Os04g33370	Chr4:20211339-20213320	30.2284	32.3139	0.0962538	up	0.26945	0.445497	cytochrome P450, putative, expressed
LOC_Os02g37870	LOC_Os02g37870	Chr2:22885092-22888128	17.8393	17.141	-0.0576064	down	0.5382	0.705501	Brix domain containing protein, putative, expressed
LOC_Os01g57004	LOC_Os01g57004	Chr1:32934208-32934997	13.1521	19.4928	0.567643	up	0.0001	0.000527978	adhesive/proline-rich protein, putative, expressed
LOC_Os04g40530	LOC_Os04g40530	Chr4:24073334-24074729	7.74292	7.99346	0.045942	up	0.71365	0.832604	methyltransferase domain containing protein, expressed
LOC_Os02g33540	LOC_Os02g33540	Chr2:19942509-19948370	0.707463	0.320251	-1.14345	down	0.0019	0.00764463	translational activator family protein, putative, expressed
LOC_Os02g17700	LOC_Os02g17700	Chr2:10207338-10212956	3.4766	3.62727	0.0612057	up	0.62085	0.769021	pyridine nucleotide-disulphide oxidoreductase domain containing protein, expressed
LOC_Os03g18190	LOC_Os03g18190	Chr3:10192115-10202141	0.705858	0.606633	-0.218552	down	0.32425	0.505736	importin subunit beta, putative, expressed
LOC_Os12g25210	LOC_Os12g25210	Chr12:14503330-14503903	152.906	151.77	-0.0107583	down	0.9079	0.951105	signal peptidase complex subunit 1, putative, expressed
LOC_Os06g03190	LOC_Os06g03190	Chr6:1202921-1204811	0.288501	0.455871	0.66005	up	0.1389	0.275872	retrotransposon protein, putative, Ty3-gypsy subclass, expressed
LOC_Os02g56700	LOC_Os02g56700	Chr2:34764168-34766643	4.28924	5.33926	0.315917	up	0.0082	0.0271747	dehydrogenase, putative, expressed
LOC_Os01g47050	LOC_Os01g47050	Chr1:26872216-26875033	3.28524	4.8263	0.554918	up	5e-05	0.000275909	OsFBK1 - F-box domain and kelch repeat containing protein, expressed
LOC_Os06g51110	LOC_Os06g51110	Chr6:30915028-30918862	19.2694	19.0117	-0.019424	down	0.8254	0.905066	cyclin, putative, expressed
LOC_Os06g46590	LOC_Os06g46590	Chr6:28281179-28285339	8.05328	7.96473	-0.0159521	down	0.8857	0.938812	expressed protein
LOC_Os05g45420	LOC_Os05g45420	Chr5:26346996-26351611	40.1447	41.2762	0.0401018	up	0.6332	0.777799	CAMK_KIN1/SNF1/Nim1_like_AMPKh.3 - CAMK includes calcium/calmodulin depedent protein kinases, expressed
LOC_Os05g27940	LOC_Os05g27940	Chr5:16302688-16306135	133.004	123.854	-0.102832	down	0.21145	0.375174	40S ribosomal protein S7, putative, expressed
LOC_Os04g40880	LOC_Os04g40880	Chr4:24267884-24270169	7.0937	8.43935	0.250592	up	0.0304	0.0820245	nucleotide-binding protein 1, putative, expressed
LOC_Os02g14490	LOC_Os02g14490	Chr2:7985829-7988630	2.06879	1.51718	-0.447394	down	0.0063	0.0216723	MYB family transcription factor, putative, expressed
LOC_Os03g02290	LOC_Os03g02290	Chr3:788207-791596	9.40435	8.75745	-0.102816	down	0.2785	0.455562	kinesin motor domain containing protein, putative, expressed
LOC_Os08g09690	LOC_Os08g09690	Chr8:5597553-5601329	13.193	12.586	-0.067952	down	0.54635	0.711719	nuclear transcription factor Y subunit, putative, expressed
LOC_Os02g48900	LOC_Os02g48900	Chr2:29911309-29916317	182.186	90.1962	-1.01427	down	5e-05	0.000275909	aspartic proteinase nepenthesin-1 precursor, putative, expressed
LOC_Os12g44310	LOC_Os12g44310	Chr12:27464734-27472036	47.0648	52.7115	0.163469	up	0.0505	0.124436	carotenoid cleavage dioxygenase, putative, expressed
LOC_Os03g59470	LOC_Os03g59470	Chr3:33845778-33849847	29.6731	29.6361	-0.00179808	down	0.9833	0.990441	stage II sporulation protein E, putative, expressed
LOC_Os09g28640	LOC_Os09g28640	Chr9:17421206-17422450	16.1469	20.9311	0.374392	up	0.00025	0.00123487	gibberellin receptor GID1L2, putative, expressed
LOC_Os09g29490	LOC_Os09g29490	Chr9:17932643-17935814	15.0189	19.4919	0.376091	up	5e-05	0.000275909	peroxidase precursor, putative, expressed
LOC_Os08g39160	LOC_Os08g39160	Chr8:24731591-24734103	5.55902	5.85254	0.0742315	up	0.53505	0.702667	formyl transferase, putative, expressed
LOC_Os05g34130	LOC_Os05g34130	Chr5:20178222-20180152	16.2078	19.19	0.243669	up	0.00785	0.0261798	expressed protein
LOC_Os11g02054	LOC_Os11g02054	Chr11:552467-560729	4.06985	5.3669	0.399113	up	0.0485	0.120282	ACT domain containing protein, expressed
LOC_Os07g03030	LOC_Os07g03030	Chr7:1143551-1145530	2.01463	2.39414	0.248991	up	0.0912	0.198637	expressed protein
LOC_Os06g27820	LOC_Os06g27820	Chr6:15755159-15759166	0.602864	0.602429	-0.00104152	down	0.9676	0.982904	expressed protein
LOC_Os07g06890	LOC_Os07g06890	Chr7:3363007-3370020	5.39776	6.72998	0.318242	up	0.00175	0.00710816	FAD-linked oxidoreductase protein, putative, expressed
LOC_Os11g39370	LOC_Os11g39370	Chr11:23431232-23436807	20.3273	21.6059	0.0880094	up	0.32745	0.509041	BRASSINOSTEROID INSENSITIVE 1-associated receptor kinase 1 precursor, putative, expressed
LOC_Os02g44880	LOC_Os02g44880	Chr2:27182921-27186705	12.2505	28.1962	1.20266	up	5e-05	0.000275909	expressed protein
LOC_Os01g68950	LOC_Os01g68950	Chr1:40064644-40066273	274.944	302.849	0.139461	up	0.2058	0.367892	ubiquitin family domain containing protein, expressed
LOC_Os02g49332	LOC_Os02g49332	Chr2:30148857-30154143	12.1904	13.9262	0.192062	up	0.56815	0.729815	CSLE2 - cellulose synthase-like family E, expressed
LOC_Os01g04409	LOC_Os01g04409	Chr1:1957776-1967451	11.7278	12.062	0.0405318	up	0.65745	0.794677	OsWAK1 - OsWAK receptor-like cytoplasmic kinase OsWAK-RLCK, expressed
LOC_Os10g32770	LOC_Os10g32770	Chr10:17158102-17163197	21.338	23.9693	0.167759	up	0.14205	0.280772	WD repeat-containing protein, putative, expressed
LOC_Os09g12540	LOC_Os09g12540	Chr9:7185217-7188146	12.2281	13.5344	0.146427	up	0.15995	0.30609	chlorophyll A-B binding protein, putative, expressed
LOC_Os10g37840	LOC_Os10g37840	Chr10:20257011-20262782	15.3022	11.1493	-0.456784	down	0.0001	0.000527978	CCB2, putative, expressed
LOC_Os02g35690	LOC_Os02g35690	Chr2:21449598-21451348	22.4521	23.5828	0.0708878	up	0.42545	0.606195	transcription factor like protein, putative, expressed
LOC_Os03g22460	LOC_Os03g22460	Chr3:12869416-12871374	155.687	158.757	0.0281714	up	0.74735	0.855685	expressed protein
LOC_Os07g31194	LOC_Os07g31194	Chr7:18464711-18466440	0.457375	0.366363	-0.320104	down	0.6045	0.757947	expressed protein
LOC_Os02g27110	LOC_Os02g27110	Chr2:15931296-15950110	12.6737	13.2835	0.0677996	up	0.41265	0.594102	expressed protein
LOC_Os07g41080	LOC_Os07g41080	Chr7:24575161-24584259	7.78317	5.3131	-0.550805	down	5e-05	0.000275909	hydrolase, alpha/beta fold family domain containing protein, expressed
LOC_Os03g25390	LOC_Os03g25390	Chr3:14512479-14518548	13.6278	12.5753	-0.115956	down	0.221	0.387556	novel plant SNARE 11, putative, expressed
LOC_Os05g40020	LOC_Os05g40020	Chr5:23510182-23511071	9.49164	4.47923	-1.08341	down	5e-05	0.000275909	RING-H2 finger protein, putative, expressed
LOC_Os02g18380	LOC_Os02g18380	Chr2:10700749-10701516	302.166	295.01	-0.0345766	down	0.6747	0.805918	60S ribosomal protein L27-3, putative, expressed
LOC_Os08g04620	LOC_Os08g04620	Chr8:2305808-2308575	52.0602	53.7781	0.0468401	up	0.57555	0.73585	MSP domain containing protein, putative, expressed
LOC_Os02g08540	LOC_Os02g08540	Chr2:4616829-4622111	11.0345	10.4383	-0.0801391	down	0.4569	0.634332	expressed protein
LOC_Os12g39070	LOC_Os12g39070	Chr12:24031374-24035275	4.66352	4.1844	-0.1564	down	0.37645	0.557755	TATA-binding protein, putative, expressed
LOC_Os03g57130	LOC_Os03g57130	Chr3:32570052-32576114	20.8272	21.3697	0.0370975	up	0.69015	0.816095	expressed protein
LOC_Os01g27860	LOC_Os01g27860	Chr1:15562757-15563289	0.966944	1.25154	0.372198	up	0.4668	0.642874	expressed protein
LOC_Os11g42200	LOC_Os11g42200	Chr11:25423700-25426214	0.493461	1.16376	1.23778	up	5e-05	0.000275909	laccase precursor protein, putative, expressed
LOC_Os11g05800	LOC_Os11g05800	Chr11:2682642-2687848	1.59759	3.52957	1.1436	up	5e-05	0.000275909	HVA22, putative, expressed
LOC_Os01g13130	LOC_Os01g13130	Chr1:7302367-7303788	4.89643	5.39055	0.138701	up	0.37655	0.557866	aquaporin protein, putative, expressed
LOC_Os01g05070	LOC_Os01g05070	Chr1:2378809-2382690	28.9603	32.8286	0.180878	up	0.0388	0.100205	expressed protein
LOC_Os04g56180	LOC_Os04g56180	Chr4:33499948-33506116	12.7449	14.9042	0.225793	up	0.02855	0.0778693	peroxidase precursor, putative, expressed
LOC_Os11g43980	LOC_Os11g43980	Chr11:26572251-26574119	6.85617	5.24798	-0.385639	down	0.0049	0.0174675	peroxidase precursor, putative, expressed
LOC_Os01g36090	LOC_Os01g36090	Chr1:19972082-19973030	35.109	35.931	0.0333892	up	0.72675	0.841849	DNA-damage-repair/toleration protein DRT102, putative, expressed
LOC_Os03g14690	LOC_Os03g14690	Chr3:7982395-7989437	20.8048	23.6067	0.182282	up	0.03195	0.0854823	vacuolar ATP synthase 98 kDa subunit, putative, expressed
LOC_Os01g72520	LOC_Os01g72520	Chr1:42063180-42067788	13.8193	20.016	0.53447	up	5e-05	0.000275909	phosphoesterase family protein, putative, expressed
LOC_Os03g12450	LOC_Os03g12450	Chr3:6573197-6580719	8.32651	8.28376	-0.00742584	down	0.9353	0.966287	nucleoporin, putative, expressed
LOC_Os01g08870	LOC_Os01g08870	Chr1:4453716-4454004	14.5668	12.519	-0.218562	down	0.62665	0.773029	expressed protein
LOC_Os01g46950	LOC_Os01g46950	Chr1:26791753-26795939	9.85737	12.3648	0.326964	up	0.0006	0.0027255	aldose 1-epimerase, putative, expressed
LOC_Os02g32200	LOC_Os02g32200	Chr2:19021615-19024719	2.98797	3.45312	0.208733	up	0.0563	0.135928	thioesterase family protein, putative, expressed
LOC_Os09g28300	LOC_Os09g28300	Chr9:17182866-17188378	11.7277	15.053	0.360127	up	0.00025	0.00123487	remorin C-terminal domain containing protein, putative, expressed
LOC_Os05g07040	LOC_Os05g07040	Chr5:3697728-3702359	16.9509	16.3868	-0.0488259	down	0.61745	0.766953	PHD finger protein, putative, expressed
LOC_Os10g36924	LOC_Os10g36924	Chr10:19778054-19785158	11.739	14.6621	0.320785	up	0.0004	0.00189466	aquaporin protein, putative, expressed
LOC_Os12g37960	LOC_Os12g37960	Chr12:23318123-23323753	20.753	18.9638	-0.130072	down	0.14595	0.286427	diaminopimelate epimerase, chloroplast precursor, putative, expressed
LOC_Os02g16630	LOC_Os02g16630	Chr2:9502441-9505462	5.28394	4.3337	-0.286016	down	0.01875	0.054817	tryptophan biosynthesis protein trpCF, putative, expressed
LOC_Os04g44130	LOC_Os04g44130	Chr4:26120332-26120839	10.071	11.4446	0.184462	up	0.50695	0.678494	DEF12 - Defensin and Defensin-like DEFL family, expressed
LOC_Os01g38180	LOC_Os01g38180	Chr1:21381883-21389644	0.384947	0.481187	0.321937	up	0.23315	0.402893	peptidyl-prolyl isomerase, putative, expressed
LOC_Os07g07020	LOC_Os07g07020	Chr7:3459830-3462754	18.5449	20.7835	0.164423	up	0.0843	0.187013	mediator of RNA polymerase II transcription subunit 31, putative, expressed
LOC_Os10g38360	LOC_Os10g38360	Chr10:20498003-20499097	18.0458	15.848	-0.187363	down	0.07565	0.171993	glutathione S-transferase, putative, expressed
LOC_Os12g06670	LOC_Os12g06670	Chr12:3236056-3243706	29.3508	27.244	-0.107463	down	0.1989	0.359365	protein kinase family protein, putative, expressed
LOC_Os07g40570	LOC_Os07g40570	Chr7:24311897-24315383	9.22784	7.7836	-0.245555	down	0.0139	0.0426392	WRKY88, expressed
LOC_Os06g46475	LOC_Os06g46475	Chr6:28208631-28211553	1.36075	2.71781	0.998042	up	0.0001	0.000527978	WD domain, G-beta repeat domain containing protein, expressed
LOC_Os09g31220	LOC_Os09g31220	Chr9:18779533-18782252	28.4399	29.183	0.037211	up	0.69285	0.817705	expressed protein
LOC_Os11g30500	LOC_Os11g30500	Chr11:17729024-17730347	3.97835	3.57818	-0.152944	down	0.3974	0.579229	HVA22, putative, expressed
LOC_Os10g41370	LOC_Os10g41370	Chr10:22236886-22242077	13.554	13.0415	-0.0556066	down	0.5437	0.70978	WD repeat-containing protein 8, putative, expressed
LOC_Os04g51520	LOC_Os04g51520	Chr4:30520355-30523556	1.71449	1.53864	-0.156125	down	0.4726	0.648491	glycosyl hydrolases family 16, putative, expressed
LOC_Os01g43550	LOC_Os01g43550	Chr1:24945281-24947296	2.50388	2.99623	0.258987	up	0.1109	0.2317	WRKY12, expressed
LOC_Os08g10030	LOC_Os08g10030	Chr8:5811114-5816028	18.5017	17.5534	-0.0759142	down	0.4302	0.6105	KH domain-containing protein, putative, expressed
LOC_Os01g73570	LOC_Os01g73570	Chr1:42621830-42624751	17.858	17.3227	-0.0439029	down	0.69585	0.819865	vacuolar protein sorting 55 family protein, putative, expressed
LOC_Os08g17600	LOC_Os08g17600	Chr8:10759592-10763665	35.2648	29.4668	-0.25914	down	0.0069	0.0234579	SNARE domain containing protein, putative, expressed
LOC_Os08g10020	LOC_Os08g10020	Chr8:5806457-5808458	3161.16	3357.27	0.086835	up	0.2977	0.4773	photosystem II 10 kDa polypeptide, chloroplast precursor, putative, expressed
LOC_Os03g47580	LOC_Os03g47580	Chr3:26916172-26924643	2.46248	2.22333	-0.147386	down	0.28835	0.466744	ubiquitin-conjugating enzyme, putative, expressed
LOC_Os06g05080	LOC_Os06g05080	Chr6:2243715-2246728	39.9321	39.7414	-0.00690474	down	0.94125	0.969466	cytochrome c oxidase subunit 5B, mitochondrial precursor, putative, expressed
LOC_Os05g02050	LOC_Os05g02050	Chr5:599359-599710	6.22437	6.41683	0.0439326	up	0.89525	0.943625	mitochondrial import inner membrane translocase subunit Tim, putative, expressed
LOC_Os02g07410	LOC_Os02g07410	Chr2:3827673-3830184	83.7834	80.6131	-0.0556494	down	0.51465	0.68445	glycine cleavage system H protein, putative, expressed
LOC_Os01g02300	LOC_Os01g02300	Chr1:723692-726321	5.53469	8.10825	0.550888	up	5e-05	0.000275909	receptor kinase ORK10, putative, expressed
LOC_Os02g17534	LOC_Os02g17534	Chr2:10088209-10095193	8.88312	13.1071	0.561208	up	5e-05	0.000275909	xyloglucan fucosyltransferase, putative, expressed
LOC_Os09g13440	LOC_Os09g13440	Chr9:7770805-7777015	1.52784	1.71786	0.169116	up	0.46365	0.640134	expressed protein
LOC_Os02g23960	LOC_Os02g23960	Chr2:13890452-13891567	2.1586	0.501639	-2.10538	down	0.03745	0.0974415	expressed protein
LOC_Os01g64020	LOC_Os01g64020	Chr1:37177433-37188580	4.32331	4.68057	0.114545	up	0.4514	0.629487	transcription factor, putative, expressed
LOC_Os06g12530	LOC_Os06g12530	Chr6:6794149-6796570	12.9057	17.3006	0.422812	up	5e-05	0.000275909	CS domain containing protein, putative, expressed
LOC_Os03g13450	LOC_Os03g13450	Chr3:7274600-7284310	1.72583	1.42142	-0.279955	down	0.6586	0.795429	expressed protein
LOC_Os02g44370	LOC_Os02g44370	Chr2:26852078-26855064	16.9145	15.5347	-0.122765	down	0.15795	0.30347	scarecrow, putative, expressed
LOC_Os01g13060	LOC_Os01g13060	Chr1:7265227-7273237	14.393	14.6597	0.026489	up	0.7762	0.874008	CK1_CaseinKinase_1.1 - CK1 includes the casein kinase 1 kinases, expressed
LOC_Os05g41240	LOC_Os05g41240	Chr5:24153732-24158056	15.6489	15.6319	-0.00156604	down	0.9866	0.992438	Myb-like DNA-binding domain containing protein, putative, expressed
LOC_Os11g05880	LOC_Os11g05880	Chr11:2759754-2764984	7.42455	6.25276	-0.24781	down	0.01125	0.035737	exo70 exocyst complex subunit, putative, expressed
LOC_Os01g67730	LOC_Os01g67730	Chr1:39363240-39365639	5.07334	5.91548	0.221559	up	0.14995	0.292021	1-5-phosphoribosyl-5-5-phosphoribosylaminomethylideneaminoimidazole-4-carboxamide isomerase, chloroplast precursor, putative, expressed
LOC_Os02g52370	LOC_Os02g52370	Chr2:32052565-32055897	6.96266	7.46177	0.0998802	up	0.35625	0.5378	armadillo/beta-catenin repeat family protein, putative, expressed
LOC_Os04g18200	LOC_Os04g18200	Chr4:10061763-10065209	19.1085	17.9655	-0.0889841	down	0.3413	0.52302	dihydrodipicolinate synthase, chloroplast precursor, putative, expressed
LOC_Os03g06430	LOC_Os03g06430	Chr3:3212758-3213174	1.02445	0.293778	-1.80206	down	0.0839	0.1864	expressed protein
LOC_Os05g08790	LOC_Os05g08790	Chr5:4831844-4835649	2.68396	2.32188	-0.209069	down	0.0683	0.158404	MAR-binding filament-like protein 1, putative, expressed
LOC_Os09g31300	LOC_Os09g31300	Chr9:18814007-18817017	14.2005	15.6661	0.141703	up	0.11615	0.23992	helix-loop-helix DNA-binding domain containing protein, expressed
LOC_Os06g14030	LOC_Os06g14030	Chr6:7799072-7806571	1.86583	3.3372	0.838825	up	5e-05	0.000275909	potassium channel SKOR, putative, expressed
LOC_Os06g47250	LOC_Os06g47250	Chr6:28644139-28648820	2.13027	1.56227	-0.447386	down	0.00235	0.00921415	DUF292 domain containing protein, expressed
LOC_Os07g27150	LOC_Os07g27150	Chr7:15751010-15755972	16.8036	17.5633	0.0637885	up	0.54255	0.709057	trafficking protein particle complex subunit 4, putative, expressed
LOC_Os07g14310	LOC_Os07g14310	Chr7:8160533-8165041	7.64264	7.92666	0.0526414	up	0.6106	0.76234	expressed protein
LOC_Os03g43760	LOC_Os03g43760	Chr3:24476010-24480930	28.8285	29.6264	0.0393844	up	0.64065	0.782909	protein kinase domain containing protein, expressed
LOC_Os03g03510	LOC_Os03g03510	Chr3:1514621-1519297	46.5281	79.6882	0.776263	up	5e-05	0.000275909	CAMK_KIN1/SNF1/Nim1_like.15 - CAMK includes calcium/calmodulin depedent protein kinases, expressed
LOC_Os01g07910	LOC_Os01g07910	Chr1:3820167-3824523	27.3453	26.4614	-0.0474038	down	0.5913	0.748306	NADH-cytochrome b5 reductase, putative, expressed
LOC_Os01g46370	LOC_Os01g46370	Chr1:26383594-26387194	0.935589	0.571666	-0.710703	down	0.0992	0.212077	lipase class 3 family protein, putative, expressed
LOC_Os04g28180	LOC_Os04g28180	Chr4:16645700-16648386	369.234	364.136	-0.0200569	down	0.80125	0.890024	ribosomal protein, putative, expressed
LOC_Os07g38240	LOC_Os07g38240	Chr7:22930762-22933283	14.4296	17.5514	0.282552	up	0.0021	0.00835712	ZOS7-05 - C2H2 zinc finger protein, expressed
LOC_Os03g43820	LOC_Os03g43820	Chr3:24564910-24565759	0.714232	0.496895	-0.523452	down	0.2001	0.360582	plant invertase/pectin methylesterase inhibitor domain containing protein, expressed
LOC_Os11g05530	LOC_Os11g05530	Chr11:2490666-2491745	6.43479	7.288	0.17963	up	0.17485	0.32629	expressed protein
LOC_Os03g04460	LOC_Os03g04460	Chr3:2069453-2073230	18.9552	18.0872	-0.0676236	down	0.46875	0.644725	outer mitochondrial membrane porin, putative, expressed
LOC_Os09g32650	LOC_Os09g32650	Chr9:19472456-19477167	18.2028	17.1746	-0.0838866	down	0.3242	0.505693	leucyl-tRNA synthetase, cytoplasmic, putative, expressed
LOC_Os09g38420	LOC_Os09g38420	Chr9:22114199-22119990	21.8822	12.2897	-0.832311	down	5e-05	0.000275909	cysteinyl-tRNA synthetase, putative, expressed
LOC_Os05g08370	LOC_Os05g08370	Chr5:4565176-4571461	156.654	163.665	0.0631699	up	0.43025	0.6105	CESA1 - cellulose synthase, expressed
LOC_Os05g44400	LOC_Os05g44400	Chr5:25832468-25834622	11.1884	11.9779	0.0983765	up	0.33785	0.519989	GATA zinc finger domain containing protein, expressed
LOC_Os06g45870	LOC_Os06g45870	Chr6:27756423-27760083	1.59228	1.50273	-0.0835041	down	0.62475	0.771822	expressed protein
LOC_Os02g41954	LOC_Os02g41954	Chr2:25199385-25203742	5.77666	23.5955	2.03021	up	5e-05	0.000275909	gibberellin 2-beta-dioxygenase 7, putative, expressed
LOC_Os07g20544	LOC_Os07g20544	Chr7:11865382-11874242	14.5698	13.9174	-0.0660867	down	0.51805	0.687611	aspartokinase, chloroplast precursor, putative, expressed
LOC_Os04g43290	LOC_Os04g43290	Chr4:25608129-25611089	3.59789	2.46236	-0.547108	down	0.00015	0.00076898	ARPC2B, putative, expressed
LOC_Os03g33012	LOC_Os03g33012	Chr3:18882372-18895385	3.79327	3.67908	-0.0440981	down	0.70245	0.824644	WRKY81, expressed
LOC_Os07g15160	LOC_Os07g15160	Chr7:8702187-8706000	2.02062	4.02549	0.994372	up	5e-05	0.000275909	retrotransposon protein, putative, unclassified, expressed
LOC_Os01g50160	LOC_Os01g50160	Chr1:28825744-28832656	4.89499	7.76151	0.665031	up	5e-05	0.000275909	MDR-like ABC transporter, putative, expressed
LOC_Os07g14160	LOC_Os07g14160	Chr7:8078908-8082807	13.7613	14.2119	0.046479	up	0.6177	0.767179	polygalacturonase, putative, expressed
LOC_Os11g47710	LOC_Os11g47710	Chr11:28785847-28788237	18.5863	23.0219	0.308769	up	0.00065	0.00293142	SNF7 domain containing protein, putative, expressed
LOC_Os04g54380	LOC_Os04g54380	Chr4:32359201-32362652	6.93123	3.74416	-0.88847	down	5e-05	0.000275909	aluminum resistance protein, putative, expressed
LOC_Os06g46570	LOC_Os06g46570	Chr6:28275642-28279475	9.49088	11.6303	0.293273	up	0.00395	0.0145111	galactosyltransferase, putative, expressed
LOC_Os08g27824	LOC_Os08g27824	Chr8:16946484-16959993	4.68316	4.51386	-0.0531201	down	0.6324	0.777196	NOL1/NOP2/sun family protein, putative, expressed
LOC_Os01g61810	LOC_Os01g61810	Chr1:35756333-35758551	6.18446	6.71162	0.118013	up	0.3744	0.555737	histone-like transcription factor and archaeal histone, putative, expressed
LOC_Os06g50950	LOC_Os06g50950	Chr6:30837988-30839952	159.112	237.381	0.577161	up	5e-05	0.000275909	GDSL-like lipase/acylhydrolase, putative, expressed
LOC_Os01g12690	LOC_Os01g12690	Chr1:7009032-7010505	4.19232	8.44744	1.01077	up	5e-05	0.000275909	plant-specific domain TIGR01568 family protein, expressed
LOC_Os02g29550	LOC_Os02g29550	Chr2:17575089-17582228	41.2913	37.7662	-0.128745	down	0.1683	0.317739	AP2 domain containing protein, expressed
LOC_Os10g39200	LOC_Os10g39200	Chr10:20929615-20934597	12.9904	14.2427	0.13278	up	0.1238	0.252355	expressed protein
LOC_Os05g49610	LOC_Os05g49610	Chr5:28464099-28466023	30.4822	24.8369	-0.295479	down	0.0009	0.00392197	ubiquitin carboxyl-terminal hydrolase, family 1, putative, expressed
LOC_Os01g22000	LOC_Os01g22000	Chr1:12351453-12353063	1.50403	3.165	1.07337	up	5e-05	0.000275909	expressed protein
LOC_Os06g45540	LOC_Os06g45540	Chr6:27557182-27561599	1.41204	1.82028	0.366372	up	0.0711	0.163673	zinc-binding protein, putative, expressed
LOC_Os03g50520	LOC_Os03g50520	Chr3:28846821-28854599	49.4283	47.0518	-0.0710875	down	0.40195	0.583453	dynamin family protein, putative, expressed
LOC_Os08g43250	LOC_Os08g43250	Chr8:27345293-27347063	2.03847	2.1022	0.0444125	up	0.80815	0.894831	MATE efflux family protein, putative, expressed
LOC_Os01g19490	LOC_Os01g19490	Chr1:11064693-11068774	4.08918	3.83423	-0.0928736	down	0.3999	0.581486	pentatricopeptide, putative, expressed
LOC_Os02g04270	LOC_Os02g04270	Chr2:1882714-1888956	5.14124	5.53271	0.10587	up	0.25645	0.430361	DNA polymerase V, putative, expressed
LOC_Os01g52480	LOC_Os01g52480	Chr1:30155664-30157765	1.4352	2.18772	0.608179	up	0.00165	0.00675171	senescence-associated protein, putative, expressed
LOC_Os06g04290	LOC_Os06g04290	Chr6:1820083-1822078	83.9303	92.0395	0.133062	up	0.12755	0.258345	S10/S20 domain containing ribosomal protein, putative, expressed
LOC_Os02g46473	LOC_Os02g46473	Chr2:28318730-28319308	33.4099	24.4579	-0.449973	down	0.00015	0.00076898	expressed protein
LOC_Os06g16400	LOC_Os06g16400	Chr6:9364049-9368004	5.87178	5.25669	-0.159642	down	0.1422	0.28097	helix-loop-helix DNA-binding domain containing protein, expressed
LOC_Os04g16874	LOC_Os04g16874	Chr4:9176354-9178959	0.650241	0.809508	0.316072	up	0.3412	0.523008	photosystem II 44 kDa reaction center protein, putative, expressed
LOC_Os01g68120	LOC_Os01g68120	Chr1:39595680-39605717	10.5215	10.3673	-0.0213052	down	0.80655	0.893716	DCL3, putative, expressed
LOC_Os03g03000	LOC_Os03g03000	Chr3:1226697-1227860	6.6132	4.69481	-0.494281	down	0.00115	0.00488982	helix-loop-helix DNA-binding domain containing protein, expressed
LOC_Os01g05470	LOC_Os01g05470	Chr1:2579551-2583575	7.22737	7.00654	-0.0447691	down	0.6295	0.775233	transcription factor X1, putative, expressed
LOC_Os09g36360	LOC_Os09g36360	Chr9:20983728-20986379	7.56683	7.4007	-0.0320269	down	0.77365	0.872609	protein of unknown function containing protein, expressed
LOC_Os01g52270	LOC_Os01g52270	Chr1:30048290-30049986	3.83768	2.59333	-0.56543	down	0.0001	0.000527978	NB-ARC domain containing protein, expressed
LOC_Os06g09410	LOC_Os06g09410	Chr6:4756559-4757366	6.18967	3.7181	-0.735298	down	0.00015	0.00076898	transposon protein, putative, CACTA, En/Spm sub-class, expressed
LOC_Os02g49560	LOC_Os02g49560	Chr2:30295608-30296118	4.70982	9.43828	1.00285	up	0.00065	0.00293142	bZIP transcription factor domain containing protein, expressed
LOC_Os06g45680	LOC_Os06g45680	Chr6:27662320-27662825	0.689764	0.227315	-1.60141	down	0.1097	0.229915	expressed protein
LOC_Os05g27320	LOC_Os05g27320	Chr5:15866238-15880426	5.13382	5.69472	0.149594	up	0.2951	0.474288	VHS and GAT domain containing protein, expressed
LOC_Os03g21950	LOC_Os03g21950	Chr3:12545979-12552198	24.3872	25.9415	0.0891355	up	0.3044	0.484366	fumarate hydratase, mitochondrial precursor, putative, expressed
LOC_Os01g42700	LOC_Os01g42700	Chr1:24282734-24285310	47.4747	53.9051	0.183264	up	0.03295	0.0875877	expressed protein
LOC_Os05g34290	LOC_Os05g34290	Chr5:20302076-20304710	2.61432	3.34181	0.354193	up	0.018	0.0529186	glutathione gamma-glutamylcysteinyltransferase 1, putative, expressed
LOC_Os03g11230	LOC_Os03g11230	Chr3:5777775-5779388	84.3446	73.4547	-0.199441	down	0.021	0.0602345	expressed protein
LOC_Os01g52290	LOC_Os01g52290	Chr1:30058007-30060963	4.44155	5.979	0.428842	up	0.0001	0.000527978	expressed protein
LOC_Os05g48380	LOC_Os05g48380	Chr5:27733710-27738323	16.0813	16.063	-0.00164255	down	0.9868	0.992463	ubiquitin-conjugating enzyme domain containing protein, expressed
LOC_Os05g35690	LOC_Os05g35690	Chr5:21198100-21198992	0.289802	0.491316	0.761585	up	0.23305	0.402751	GASR6 - Gibberellin-regulated GASA/GAST/Snakin family protein precursor, expressed
LOC_Os03g55730	LOC_Os03g55730	Chr3:31725970-31732265	32.0365	33.0896	0.0466583	up	0.6155	0.765877	SSA2 - 2S albumin seed storage family protein precursor, putative, expressed
LOC_Os07g41694	LOC_Os07g41694	Chr7:24984629-24988369	22.7669	26.3932	0.213225	up	0.0134	0.0414372	acidic leucine-rich nuclear phosphoprotein 32-related protein 1, putative, expressed
LOC_Os07g07670	LOC_Os07g07670	Chr7:3843573-3844670	22.6937	24.0479	0.0836249	up	0.40395	0.585642	expressed protein
LOC_Os03g13770	LOC_Os03g13770	Chr3:7453612-7457796	8.65035	8.41919	-0.0390783	down	0.6845	0.812473	tubulin, putative, expressed
LOC_Os02g51540	LOC_Os02g51540	Chr2:31564795-31571963	4.31674	4.5737	0.0834202	up	0.40835	0.590016	eukaryotic aspartyl protease domain containing protein, expressed
LOC_Os05g36900	LOC_Os05g36900	Chr5:21555553-21556537	2.34586	1.49253	-0.652362	down	0.0045	0.0162103	dof zinc finger domain containing protein, putative, expressed
LOC_Os07g41790	LOC_Os07g41790	Chr7:25036624-25037756	19.5436	18.4515	-0.0829536	down	0.50805	0.679243	LSM domain containing protein, expressed
LOC_Os10g07290	LOC_Os10g07290	Chr10:3849206-3851735	36.1435	36.1644	0.000836105	up	0.99045	0.994585	glycosyl hydrolases family 17, putative, expressed
LOC_Os10g10190	LOC_Os10g10190	Chr10:5592901-5610446	6.51425	5.73689	-0.18333	down	0.40025	0.581882	ATP-binding region, ATPase-like domain containing protein, expressed
LOC_Os05g01440	LOC_Os05g01440	Chr5:251469-256590	3.44494	2.50786	-0.458021	down	5e-05	0.000275909	phosphoribosylformylglycinamidine synthase, putative, expressed
LOC_Os03g62760	LOC_Os03g62760	Chr3:35511318-35518031	0.427592	1.29048	1.5936	up	0.04655	0.116223	expressed protein
LOC_Os04g45330	LOC_Os04g45330	Chr4:26797649-26800253	6.16208	5.75465	-0.0986909	down	0.39785	0.579694	YABBY domain containing protein, putative, expressed
LOC_Os06g51029	LOC_Os06g51029	Chr6:30870316-30877993	117.926	124.295	0.0758875	up	0.35075	0.532449	OsFtsH1 FtsH protease, homologue of AtFtsH1/5, expressed
LOC_Os03g55350	LOC_Os03g55350	Chr3:31487939-31490885	58.8898	71.5686	0.281309	up	0.0004	0.00189466	OsSub31 - Putative Subtilisin homologue, expressed
LOC_Os12g38850	LOC_Os12g38850	Chr12:23879857-23884982	6.95422	6.28967	-0.144905	down	0.16695	0.315903	DUF1336 domain containing protein, expressed
LOC_Os10g29240	LOC_Os10g29240	Chr10:15220657-15223120	3.89684	2.98542	-0.384372	down	0.0016	0.00656851	expressed protein
LOC_Os05g47670	LOC_Os05g47670	Chr5:27317412-27320555	16.6486	10.15	-0.713918	down	5e-05	0.000275909	zinc finger, C3HC4 type domain containing protein, expressed
LOC_Os09g19940	LOC_Os09g19940	Chr9:11934576-11940138	6.76761	7.40859	0.130553	up	0.19835	0.3586	cwfJ-like family protein, putative, expressed
LOC_Os09g15810	LOC_Os09g15810	Chr9:9652177-9654972	24.5044	27.5114	0.166986	up	0.06225	0.146935	bifunctional protein folD, putative, expressed
LOC_Os01g65560	LOC_Os01g65560	Chr1:38055632-38057842	8.82284	7.72096	-0.192464	down	0.13575	0.27102	snRK1-interacting protein 1, putative, expressed
LOC_Os09g10770	LOC_Os09g10770	Chr9:5874971-5883020	7.65721	6.80612	-0.169985	down	0.0854	0.188935	OsTOP6B - Topoisomerase 6 subunit B, expressed
LOC_Os02g56520	LOC_Os02g56520	Chr2:34609407-34618723	4.53644	4.1767	-0.119198	down	0.45795	0.635057	expressed protein
LOC_Os04g19140	LOC_Os04g19140	Chr4:10624932-10627883	4.33616	5.89479	0.443024	up	0.0001	0.000527978	expressed protein
LOC_Os12g32992	LOC_Os12g32992	Chr12:19928360-19932848	35.2932	29.7532	-0.246349	down	0.00635	0.0218144	expressed protein
LOC_Os01g59060	LOC_Os01g59060	Chr1:34133776-34135646	193.504	94.192	-1.03869	down	5e-05	0.000275909	50S ribosomal protein, putative, expressed
LOC_Os09g32100	LOC_Os09g32100	Chr9:19166349-19167844	3.87661	2.86216	-0.437694	down	0.00795	0.0264586	expressed protein
LOC_Os02g06850	LOC_Os02g06850	Chr2:3458252-3458633	1.76711	1.56465	-0.175555	down	0.76715	0.868241	expressed protein
LOC_Os05g36320	LOC_Os05g36320	Chr5:21511928-21512541	46.9557	31.5665	-0.572903	down	5e-05	0.000275909	expressed protein
LOC_Os08g44290	LOC_Os08g44290	Chr8:27877342-27882184	85.8612	55.0642	-0.640891	down	5e-05	0.000275909	RNA recognition motif containing protein, putative, expressed
LOC_Os01g65420	LOC_Os01g65420	Chr1:37968951-37970334	6.81505	5.97645	-0.189436	down	0.17315	0.324135	expressed protein
LOC_Os02g50350	LOC_Os02g50350	Chr2:30745335-30749371	24.8477	27.3988	0.140997	up	0.1045	0.220984	dihydroorotate dihydrogenase protein, putative, expressed
LOC_Os09g04160	LOC_Os09g04160	Chr9:2181577-2187534	22.0326	21.7981	-0.0154381	down	0.86215	0.926157	expressed protein
LOC_Os03g07994	LOC_Os03g07994	Chr3:4086996-4089784	6.4221	7.78853	0.278307	up	0.00405	0.0148016	expressed protein
LOC_Os02g37800	LOC_Os02g37800	Chr2:22805644-22808522	56.3623	29.0095	-0.958205	down	5e-05	0.000275909	lecithin:cholesterol acyltransferase, putative, expressed
LOC_Os11g01480	LOC_Os11g01480	Chr11:281469-283847	2.41875	2.03727	-0.247627	down	0.12165	0.248915	MYB family transcription factor, putative, expressed
LOC_Os10g22100	LOC_Os10g22100	Chr10:11414233-11417075	13.675	14.683	0.102604	up	0.25485	0.428662	expressed protein
LOC_Os08g04170	LOC_Os08g04170	Chr8:2019180-2026643	9.79146	9.64263	-0.0220977	down	0.80215	0.890674	zinc finger C-x8-C-x5-C-x3-H type family protein, expressed
LOC_Os03g43880	LOC_Os03g43880	Chr3:24616321-24617923	14.5097	48.8497	1.75133	up	5e-05	0.000275909	PLA IIIA/PLP7, putative, expressed
LOC_Os01g65920	LOC_Os01g65920	Chr1:38275054-38279030	32.741	31.003	-0.0786906	down	0.37685	0.558201	F-box/LRR-repeat protein 2, putative, expressed
LOC_Os03g17910	LOC_Os03g17910	Chr3:9978905-9981030	14.3768	11.9111	-0.271441	down	0.0067	0.0228778	kinesin like protein, putative, expressed
LOC_Os03g58100	LOC_Os03g58100	Chr3:33078793-33080823	7.20616	6.13344	-0.232536	down	0.0251	0.0699274	pentatricopeptide, putative, expressed
LOC_Os10g02100	LOC_Os10g02100	Chr10:689289-695799	3.28162	2.86463	-0.19606	down	0.1357	0.270969	peptide transporter PTR2, putative, expressed
LOC_Os08g31560	LOC_Os08g31560	Chr8:19522095-19528779	18.3809	20.6029	0.164639	up	0.0631	0.148554	WD-40 repeat family protein, putative, expressed
LOC_Os12g41880	LOC_Os12g41880	Chr12:25953473-25957364	8.4465	8.92577	0.0796232	up	0.4689	0.644784	nuclear transcription factor Y subunit, putative, expressed
LOC_Os11g41670	LOC_Os11g41670	Chr11:25004866-25009336	0.896204	0.940591	0.0697401	up	0.68805	0.814506	expressed protein
LOC_Os02g17470	LOC_Os02g17470	Chr2:10051104-10056497	10.4136	12.4231	0.254565	up	0.0129	0.0400719	RNA-binding protein-related, putative, expressed
LOC_Os06g06080	LOC_Os06g06080	Chr6:2803002-2806286	6.85071	7.09456	0.0504599	up	0.63975	0.782274	serine esterase family protein, putative, expressed
LOC_Os09g02060	LOC_Os09g02060	Chr9:751717-753090	2.61268	2.09586	-0.31799	down	0.28465	0.46251	expressed protein
LOC_Os03g14010	LOC_Os03g14010	Chr3:7599685-7603064	3.17985	3.21556	0.016111	up	0.89975	0.946163	glycosyl hydrolase family 10 protein, putative, expressed
LOC_Os07g41180	LOC_Os07g41180	Chr7:24654812-24659848	7.30453	8.33791	0.190894	up	0.0595	0.141792	RNA-binding protein-like, putative, expressed
LOC_Os12g37910	LOC_Os12g37910	Chr12:23294840-23299184	34.4733	28.6208	-0.268414	down	0.0022	0.00869995	GDSL-like lipase/acylhydrolase, putative, expressed
LOC_Os02g26660	LOC_Os02g26660	Chr2:15650236-15655617	2.27377	2.12794	-0.0956275	down	0.58305	0.741831	exonuclease, putative, expressed
LOC_Os06g05550	LOC_Os06g05550	Chr6:2515759-2517940	82.3155	15.1758	-2.43939	down	5e-05	0.000275909	GDSL-like lipase/acylhydrolase, putative, expressed
LOC_Os11g11780	LOC_Os11g11780	Chr11:6539073-6541690	1.34198	1.58949	0.244205	up	0.28285	0.460313	cysteine-rich receptor-like protein kinase 21 precursor, putative, expressed
LOC_Os08g35110	LOC_Os08g35110	Chr8:22136790-22137879	10.8167	12.1898	0.172411	up	0.1264	0.256522	OsSAUR33 - Auxin-responsive SAUR gene family member, expressed
LOC_Os11g37759	LOC_Os11g37759	Chr11:22328966-22334081	26.8095	22.0001	-0.285231	down	0.00095	0.00411212	stripe rust resistance protein Yr10, putative, expressed
LOC_Os09g32660	LOC_Os09g32660	Chr9:19478652-19482093	0.958737	0.766723	-0.32243	down	0.1549	0.299059	expressed protein
LOC_Os07g41660	LOC_Os07g41660	Chr7:24965964-24968299	15.5757	18.4514	0.24443	up	0.0418	0.106468	expressed protein
LOC_Os12g36240	LOC_Os12g36240	Chr12:22202838-22203440	7.48301	13.5182	0.85321	up	0.39195	0.574024	inhibitor I family protein, putative, expressed
LOC_Os08g29780	LOC_Os08g29780	Chr8:18305363-18312142	9.68488	10.397	0.102355	up	0.2816	0.459006	expressed protein
LOC_Os08g32930	LOC_Os08g32930	Chr8:20423733-20427791	47.1488	43.0249	-0.132051	down	0.13265	0.266195	expressed protein
LOC_Os03g18070	LOC_Os03g18070	Chr3:10080247-10083451	100.193	232.394	1.21379	up	5e-05	0.000275909	omega-3 fatty acid desaturase, chloroplast precursor, putative, expressed
LOC_Os08g15230	LOC_Os08g15230	Chr8:9224160-9228110	15.0543	24.2482	0.687698	up	5e-05	0.000275909	heat shock protein-related, putative, expressed
LOC_Os11g30430	LOC_Os11g30430	Chr11:17694856-17696042	6.28729	5.27573	-0.253067	down	0.061	0.144558	expressed protein
LOC_Os04g47290	LOC_Os04g47290	Chr4:28075557-28082320	9.14274	10.4232	0.189104	up	0.1265	0.256609	amine oxidase, putative, expressed
LOC_Os08g44950	LOC_Os08g44950	Chr8:28220312-28221038	0.895742	1.49657	0.740502	up	0.046	0.115117	zinc finger, C3HC4 type domain containing protein, expressed
LOC_Os04g55360	LOC_Os04g55360	Chr4:32933152-32937209	4.13908	4.67741	0.1764	up	0.10925	0.229163	ubiquitin carboxyl-terminal hydrolase domain containing protein, expressed
LOC_Os07g40450	LOC_Os07g40450	Chr7:24240463-24243369	15.9381	16.0924	0.0139048	up	0.9036	0.948887	expressed protein
LOC_Os02g19530	LOC_Os02g19530	Chr2:11411032-11413084	0.558829	1.04068	0.897042	up	5e-05	0.000275909	lectin-like receptor kinase, putative, expressed
LOC_Os08g42430	LOC_Os08g42430	Chr8:26791838-26792523	3.60551	2.43776	-0.564648	down	0.03635	0.094962	membrane associated DUF588 domain containing protein, putative, expressed
LOC_Os10g21230	LOC_Os10g21230	Chr10:10839097-10839811	2.78872	2.8357	0.0241025	up	0.9354	0.966302	ATP synthase C chain, putative, expressed
LOC_Os01g59570	LOC_Os01g59570	Chr1:34445742-34454439	4.72301	6.18575	0.389241	up	0.0001	0.000527978	senescence-induced receptor-like serine/threonine-protein kinase precursor, putative, expressed
LOC_Os09g38755	LOC_Os09g38755	Chr9:22269101-22272680	3.76512	3.15385	-0.25558	down	0.035	0.0921915	E3 ubiquitin-protein ligase HERC2, putative, expressed
LOC_Os01g05540	LOC_Os01g05540	Chr1:2640936-2644665	7.56048	8.66572	0.196841	up	0.06535	0.152975	expressed protein
LOC_Os06g37140	LOC_Os06g37140	Chr6:21936884-21943005	1.14125	1.3539	0.246513	up	0.3604	0.541498	retrotransposon protein, putative, Ty3-gypsy subclass, expressed
LOC_Os05g23340	LOC_Os05g23340	Chr5:13320443-13323442	2.19465	2.40221	0.13037	up	0.44155	0.620845	expressed protein
LOC_Os03g56390	LOC_Os03g56390	Chr3:32147197-32150758	4.76551	4.9184	0.0455565	up	0.6577	0.794809	tRNA wybutosine-synthesizing protein 1, putative, expressed
LOC_Os07g38590	LOC_Os07g38590	Chr7:23178215-23182807	35.4587	27.6036	-0.361283	down	5e-05	0.000275909	carboxyl-terminal peptidase, putative, expressed
LOC_Os04g49260	LOC_Os04g49260	Chr4:29408861-29409617	1.76573	1.6732	-0.0776556	down	0.81275	0.89755	heavy metal-associated domain containing protein, expressed
LOC_Os03g22870	LOC_Os03g22870	Chr3:13218050-13222233	15.8424	14.8123	-0.0969979	down	0.32255	0.504198	SAC3/GANP family protein, putative, expressed
LOC_Os07g17184	LOC_Os07g17184	Chr7:10115272-10116431	8.26398	9.99586	0.274494	up	0.0211	0.0604829	expressed protein
LOC_Os06g23790	LOC_Os06g23790	Chr6:13900583-13901962	8.70718	8.76889	0.0101883	up	0.927	0.961932	expressed protein
LOC_Os01g19870	LOC_Os01g19870	Chr1:11272154-11278214	7.48258	7.54756	0.0124745	up	0.89325	0.942616	hydrolase, acting on carbon-nitrogen, putative, expressed
LOC_Os12g02210	LOC_Os12g02210	Chr12:690488-691172	1.55387	0.980837	-0.663776	down	0.0873	0.192029	RING finger protein, putative, expressed
LOC_Os02g47800	LOC_Os02g47800	Chr2:29229963-29234195	48.2189	49.9696	0.0514499	up	0.5383	0.705501	monodehydroascorbate reductase, putative, expressed
LOC_Os02g01365	LOC_Os02g01365	Chr2:199223-207508	0.420156	0.554508	0.400283	up	0.6853	0.812953	expressed protein
LOC_Os02g41520	LOC_Os02g41520	Chr2:24899522-24905062	8.82073	13.241	0.586045	up	5e-05	0.000275909	glycosyl transferase 8 domain containing protein, putative, expressed
LOC_Os09g19870	LOC_Os09g19870	Chr9:11892671-11893889	0.639236	0.476245	-0.424645	down	0.46465	0.640997	transposon protein, putative, unclassified, expressed
LOC_Os05g01262	LOC_Os05g01262	Chr5:182374-184800	37.955	33.7353	-0.170029	down	0.07755	0.175395	translocon-associated protein beta domain containing protein, expressed
LOC_Os09g29520	LOC_Os09g29520	Chr9:17961168-17962785	1.71304	1.72057	0.00632137	up	0.9833	0.990441	OsWAK81 - OsWAK receptor-like cytoplasmic kinase OsWAK-RLCK, expressed
LOC_Os11g40410	LOC_Os11g40410	Chr11:24089399-24094213	5.56233	4.88861	-0.186263	down	0.0794	0.178632	expressed protein
LOC_Os10g18760	LOC_Os10g18760	Chr10:9541398-9542986	25.9273	37.6272	0.537305	up	5e-05	0.000275909	dirigent, putative, expressed
LOC_Os01g51570	LOC_Os01g51570	Chr1:29620953-29622393	21.2132	42.7322	1.01036	up	5e-05	0.000275909	glycosyl hydrolases family 17, putative, expressed
LOC_Os02g42670	LOC_Os02g42670	Chr2:25665012-25677225	7.0038	6.55096	-0.0964323	down	0.49725	0.669515	DUF1771 domain containing protein, putative, expressed
LOC_Os05g47640	LOC_Os05g47640	Chr5:27290557-27292585	27.677	27.1095	-0.0298883	down	0.73015	0.844014	threonine synthase, chloroplast precursor, putative, expressed
LOC_Os09g39540	LOC_Os09g39540	Chr9:22701721-22703133	174.813	166.438	-0.0708234	down	0.40195	0.583453	40S ribosomal protein S25, putative, expressed
LOC_Os07g13280	LOC_Os07g13280	Chr7:7627421-7635105	7.6129	7.76905	0.0292919	up	0.79155	0.883809	RNA recognition motif containing protein, putative, expressed
LOC_Os10g32550	LOC_Os10g32550	Chr10:17048040-17053445	76.586	77.5164	0.0174209	up	0.8275	0.906665	T-complex protein, putative, expressed
LOC_Os06g01640	LOC_Os06g01640	Chr6:375705-382683	4.41143	4.40565	-0.00189132	down	0.98295	0.990265	arginine N-methyltransferase 7, putative, expressed
LOC_Os07g34570	LOC_Os07g34570	Chr7:20724562-20726098	2164.67	1694.01	-0.353704	down	5e-05	0.000275909	FAD dependent oxidoreductase domain containing protein, expressed
LOC_Os06g47544	LOC_Os06g47544	Chr6:28787763-28788344	53.6467	47.6676	-0.170479	down	0.0943	0.204208	expressed protein
LOC_Os10g41190	LOC_Os10g41190	Chr10:22124276-22127825	11.5845	11.5127	-0.00896981	down	0.92555	0.961133	transporter family protein, putative, expressed
LOC_Os03g21664	LOC_Os03g21664	Chr3:12366040-12367499	46.6355	52.1753	0.161937	up	0.0867	0.191063	expressed protein
LOC_Os07g49150	LOC_Os07g49150	Chr7:29435669-29440132	69.3289	69.1744	-0.00321841	down	0.9694	0.983848	26S protease regulatory subunit 4, putative, expressed
LOC_Os07g31310	LOC_Os07g31310	Chr7:18536371-18541354	1.52315	1.32357	-0.202618	down	0.1213	0.248379	PPR repeat domain containing protein, putative, expressed
LOC_Os08g01090	LOC_Os08g01090	Chr8:63573-67839	31.5224	24.8926	-0.340665	down	0.06135	0.145205	B3 DNA binding domain containing protein, expressed
LOC_Os06g03790	LOC_Os06g03790	Chr6:1512794-1516434	13.4043	14.1786	0.0810155	up	0.4508	0.629039	39S ribosomal protein L47, mitochondrial precursor, putative, expressed
LOC_Os12g03340	LOC_Os12g03340	Chr12:1292668-1300969	12.018	11.8388	-0.0216725	down	0.81025	0.896103	protein of unknown function, DUF618 domain containing protein, expressed
LOC_Os10g04860	LOC_Os10g04860	Chr10:2358789-2368732	2.01579	2.46531	0.290424	up	0.0054	0.0189688	aldehyde oxidase, putative, expressed
LOC_Os01g04380	LOC_Os01g04380	Chr1:1951927-1952771	0.0281101	0.786393	4.80609	up	0.2493	0.422185	hsp20/alpha crystallin family protein, putative, expressed
LOC_Os09g39790	LOC_Os09g39790	Chr9:22811190-22814067	9.15432	9.44346	0.0448628	up	0.6553	0.792968	lipase, putative, expressed
LOC_Os10g40934	LOC_Os10g40934	Chr10:21988521-21993690	3.92389	4.45338	0.182615	up	0.23475	0.40473	flavonol synthase/flavanone 3-hydroxylase, putative, expressed
LOC_Os10g03830	LOC_Os10g03830	Chr10:1729210-1740145	14.2937	13.554	-0.0766585	down	0.3849	0.566746	expressed protein
LOC_Os07g09760	LOC_Os07g09760	Chr7:5195695-5200918	0.0018741	1.71322	9.8363	up	0.13375	0.267832	retrotransposon protein, putative, unclassified, expressed
LOC_Os02g36264	LOC_Os02g36264	Chr2:21886309-21899230	0.381723	0.876356	1.19899	up	5e-05	0.000275909	terpene synthase, putative, expressed
LOC_Os01g65904	LOC_Os01g65904	Chr1:38273296-38274818	12.6013	8.3288	-0.597392	down	5e-05	0.000275909	expressed protein
LOC_Os10g35500	LOC_Os10g35500	Chr10:18994567-18996816	3.43526	6.46939	0.913213	up	5e-05	0.000275909	epoxide hydrolase, putative, expressed
LOC_Os12g37630	LOC_Os12g37630	Chr12:23102019-23105182	7.29384	7.36369	0.0137502	up	0.88575	0.938812	domain of unknown function family protein, expressed
LOC_Os01g64290	LOC_Os01g64290	Chr1:37321894-37323504	3.81882	3.04035	-0.328887	down	0.03045	0.0821496	expressed protein
LOC_Os01g11910	LOC_Os01g11910	Chr1:6462705-6465037	1.25132	1.72946	0.466868	up	0.00755	0.0253137	basic helix-loop-helix, putative, expressed
LOC_Os08g01210	LOC_Os08g01210	Chr8:147888-148455	0.0735333	0.596677	3.02048	up	0.24485	0.417181	harpin-induced protein 1 domain containing protein, expressed
LOC_Os06g51330	LOC_Os06g51330	Chr6:31082745-31089543	11.2522	8.96607	-0.327655	down	0.0012	0.00507475	expressed protein
LOC_Os07g47150	LOC_Os07g47150	Chr7:28189797-28192813	3.79215	4.92377	0.376748	up	0.00245	0.00956312	expressed protein
LOC_Os12g40760	LOC_Os12g40760	Chr12:25234868-25235831	6.74756	5.15919	-0.38722	down	0.01485	0.0449496	expressed protein
LOC_Os02g03340	LOC_Os02g03340	Chr2:1347131-1351335	7.25926	7.03359	-0.0455608	down	0.6903	0.816144	RNA polymerase II transcription factor B subunit 4, putative, expressed
LOC_Os12g22270	LOC_Os12g22270	Chr12:12556296-12556746	8.17072	6.1867	-0.401292	down	0.0827	0.18426	expressed protein
LOC_Os08g01180	LOC_Os08g01180	Chr8:115024-121121	30.4826	29.1295	-0.0655037	down	0.43435	0.614197	nicalin, putative, expressed
LOC_Os01g07150	LOC_Os01g07150	Chr1:3376592-3377205	2.1954	3.32803	0.600184	up	0.02975	0.0805688	expressed protein
LOC_Os06g05650	LOC_Os06g05650	Chr6:2555566-2557663	31.6374	28.7106	-0.140045	down	0.1678	0.317007	expressed protein
LOC_Os12g02290	LOC_Os12g02290	Chr12:723132-724301	10.4869	9.00882	-0.219175	down	0.07285	0.166818	LTPL23 - Protease inhibitor/seed storage/LTP family protein precursor, expressed
LOC_Os05g27304	LOC_Os05g27304	Chr5:15866238-15880426	21.2533	12.2203	-0.798409	down	5e-05	0.000275909	peptide transporter PTR2, putative, expressed
LOC_Os09g35010	LOC_Os09g35010	Chr9:20395223-20396205	114.484	89.8521	-0.34952	down	5e-05	0.000275909	dehydration-responsive element-binding protein, putative, expressed
LOC_Os02g28900	LOC_Os02g28900	Chr2:17118766-17120699	16.8233	12.3449	-0.446547	down	5e-05	0.000275909	cytokinin-O-glucosyltransferase 2, putative, expressed
LOC_Os02g43750	LOC_Os02g43750	Chr2:26392962-26403263	14.1217	13.4341	-0.0720065	down	0.479	0.654176	transcription initiation factor, putative, expressed
LOC_Os01g46230	LOC_Os01g46230	Chr1:26293204-26295001	1.23085	1.21531	-0.0183237	down	0.91805	0.95642	tetratricopeptide-like helical, putative, expressed
LOC_Os05g41540	LOC_Os05g41540	Chr5:24320999-24322781	8.52819	7.70604	-0.146248	down	0.1638	0.311769	bZIP transcription factor domain containing protein, expressed
LOC_Os02g32530	LOC_Os02g32530	Chr2:19256917-19262201	25.2833	23.4161	-0.110687	down	0.36725	0.548292	SAM domain family protein, expressed
LOC_Os03g21419	LOC_Os03g21419	Chr3:12243481-12249852	1.98545	2.47538	0.318184	up	0.0085	0.0279843	retrotransposon protein, putative, Ty1-copia subclass, expressed
LOC_Os03g17450	LOC_Os03g17450	Chr3:9703688-9707179	32.5885	30.7623	-0.0832003	down	0.3547	0.536356	nucleotide binding protein, putative, expressed
LOC_Os06g29640	LOC_Os06g29640	Chr6:16999913-17000908	3.78027	3.29513	-0.198154	down	0.3348	0.516701	retrotransposon protein, putative, unclassified, expressed
LOC_Os09g31498	LOC_Os09g31498	Chr9:19003001-19005014	1.3499	0.29403	-2.19881	down	5e-05	0.000275909	dihydroflavonol-4-reductase, putative, expressed
LOC_Os07g04990	LOC_Os07g04990	Chr7:2193806-2197052	162.952	248.025	0.606036	up	5e-05	0.000275909	oxidoreductase, aldo/keto reductase family protein, putative, expressed
LOC_Os06g12610	LOC_Os06g12610	Chr6:6866392-6869521	6.74522	8.16792	0.276104	up	0.00725	0.0244602	auxin efflux carrier component, putative, expressed
LOC_Os06g10520	LOC_Os06g10520	Chr6:5420907-5427254	19.8581	22.6031	0.186797	up	0.02665	0.073485	pantothenate kinase, putative, expressed
LOC_Os09g02170	LOC_Os09g02170	Chr9:854718-860512	23.6963	22.1315	-0.098562	down	0.2991	0.478729	unc-50, putative, expressed
LOC_Os06g08670	LOC_Os06g08670	Chr6:4321606-4325283	75.1118	72.2137	-0.0567673	down	0.49045	0.663441	glutathione peroxidase, putative, expressed
LOC_Os03g55164	LOC_Os03g55164	Chr3:31391389-31399050	4.66897	2.90023	-0.686937	down	5e-05	0.000275909	WRKY4, expressed
LOC_Os10g41710	LOC_Os10g41710	Chr10:22453062-22456636	37.6084	25.8442	-0.541213	down	5e-05	0.000275909	chaperonin, putative, expressed
LOC_Os01g51800	LOC_Os01g51800	Chr1:29783546-29785958	13.15	12.7849	-0.0406214	down	0.68995	0.816002	expressed protein
LOC_Os03g64370	LOC_Os03g64370	Chr3:36384990-36386913	2.27881	2.04415	-0.156776	down	0.2964	0.475789	pentatricopeptide, putative, expressed
LOC_Os04g29920	LOC_Os04g29920	Chr4:17838005-17839902	8.70202	8.48685	-0.0361213	down	0.7593	0.86434	reticulon domain containing protein, putative, expressed
LOC_Os11g07060	LOC_Os11g07060	Chr11:3517012-3522211	2.08761	2.31927	0.151815	up	0.23945	0.41033	receptor protein kinase CLAVATA1 precursor, putative, expressed
LOC_Os02g17304	LOC_Os02g17304	Chr2:9922464-9928349	4.72177	5.87178	0.314468	up	0.0021	0.00835712	resistance protein, putative, expressed
LOC_Os08g35580	LOC_Os08g35580	Chr8:22413188-22413638	8.56361	9.60946	0.166236	up	0.4624	0.638994	expressed protein
LOC_Os01g36580	LOC_Os01g36580	Chr1:20299521-20302467	3.40897	3.93329	0.206398	up	0.19535	0.354708	auxin-induced protein 5NG4, putative, expressed
LOC_Os05g33000	LOC_Os05g33000	Chr5:19340826-19345366	22.6535	29.7916	0.395168	up	5e-05	0.000275909	E3 ubiquitin-protein ligase MGRN1, putative, expressed
LOC_Os08g38170	LOC_Os08g38170	Chr8:24186669-24189469	19.8212	7.69846	-1.3644	down	5e-05	0.000275909	methyladenine glycosylase, putative, expressed
LOC_Os07g41340	LOC_Os07g41340	Chr7:24765678-24766714	26.8207	37.6559	0.489529	up	5e-05	0.000275909	B12D protein, putative, expressed
LOC_Os04g38470	LOC_Os04g38470	Chr4:22865859-22866935	0.973372	1.23521	0.343698	up	0.2494	0.422291	expressed protein
LOC_Os05g26070	LOC_Os05g26070	Chr5:15164311-15166467	0.905557	1.12014	0.306804	up	0.13035	0.262886	cyclin, putative, expressed
LOC_Os05g43530	LOC_Os05g43530	Chr5:25300748-25304668	18.8083	33.6315	0.838449	up	5e-05	0.000275909	CSLC7 - cellulose synthase-like family C, expressed
LOC_Os01g46510	LOC_Os01g46510	Chr1:26453781-26465956	31.0769	30.1947	-0.0415496	down	0.6202	0.768722	peptidase S8 and S53, subtilisin, kexin, sedolisin, putative, expressed
LOC_Os12g06780	LOC_Os12g06780	Chr12:3293525-3294677	33.0492	46.7237	0.499537	up	5e-05	0.000275909	expressed protein
LOC_Os05g42200	LOC_Os05g42200	Chr5:24674706-24676177	2.47562	3.5371	0.514774	up	0.0055	0.0192781	cyclin-B1-1, putative, expressed
LOC_Os11g35490	LOC_Os11g35490	Chr11:20796673-20799439	0.888436	1.83306	1.04491	up	5e-05	0.000275909	leucine rich repeat protein, putative, expressed
LOC_Os07g46130	LOC_Os07g46130	Chr7:27528552-27533378	0.485681	0.307854	-0.657765	down	0.01905	0.0555218	expressed protein
LOC_Os10g39520	LOC_Os10g39520	Chr10:21109456-21114148	15.4533	22.0675	0.514009	up	5e-05	0.000275909	MLO domain containing protein, putative, expressed
LOC_Os08g05890	LOC_Os08g05890	Chr8:3171541-3175438	35.0616	41.4821	0.242598	up	0.0064	0.0219562	MSP domain containing protein, expressed
LOC_Os02g06150	LOC_Os02g06150	Chr2:3071797-3073434	1.87494	2.19942	0.230277	up	0.29975	0.47943	brassinosteroid LRR receptor kinase precursor, putative, expressed
LOC_Os09g38670	LOC_Os09g38670	Chr9:22233616-22235974	10.1896	19.0125	0.899851	up	5e-05	0.000275909	thioredoxin, putative, expressed
LOC_Os04g48050	LOC_Os04g48050	Chr4:28591948-28595747	30.505	32.8667	0.107582	up	0.20285	0.364144	RING zinc finger protein, putative, expressed
LOC_Os06g18790	LOC_Os06g18790	Chr6:10659717-10660689	26.5407	32.1656	0.277313	up	0.00585	0.0203347	anthocyanidin 3-O-glucosyltransferase, putative, expressed
LOC_Os02g05330	LOC_Os02g05330	Chr2:2557626-2561096	60.7513	60.9723	0.00523855	up	0.9489	0.973575	DEAD-box ATP-dependent RNA helicase, putative, expressed
LOC_Os01g62370	LOC_Os01g62370	Chr1:36094897-36096865	14.9055	15.9723	0.0997248	up	0.29565	0.474855	ENTH domain containing protein, expressed
LOC_Os05g44922	LOC_Os05g44922	Chr5:26107194-26112499	12.9215	19.563	0.598352	up	5e-05	0.000275909	6-phosphofructokinase, putative, expressed
LOC_Os10g31660	LOC_Os10g31660	Chr10:16592282-16593103	18.5322	14.4574	-0.358232	down	0.003	0.0114317	glycine-rich cell wall structural protein 2 precursor, putative, expressed
LOC_Os05g36290	LOC_Os05g36290	Chr5:21500569-21504248	11.2672	18.1066	0.684396	up	5e-05	0.000275909	actin, putative, expressed
LOC_Os01g69830	LOC_Os01g69830	Chr1:40331732-40335718	12.8811	14.6355	0.18422	up	0.0483	0.119891	OsSPL2 - SBP-box gene family member, expressed
LOC_Os01g51310	LOC_Os01g51310	Chr1:29508271-29509435	1.24851	2.14965	0.783895	up	0.00175	0.00710816	expressed protein
LOC_Os05g38370	LOC_Os05g38370	Chr5:22492397-22495011	24.003	25.4618	0.0851185	up	0.3704	0.551429	peptidyl-prolyl cis-trans isomerase, FKBP-type, putative, expressed
LOC_Os12g34330	LOC_Os12g34330	Chr12:20806079-20813363	11.3741	11.1647	-0.026807	down	0.77095	0.870872	protein binding protein, putative, expressed
LOC_Os06g50539	LOC_Os06g50539	Chr6:30600219-30602807	0.584921	0.626743	0.0996317	up	0.68745	0.814347	expressed protein
LOC_Os09g23084	LOC_Os09g23084	Chr9:13631677-13640847	28.7111	40.8489	0.508689	up	5e-05	0.000275909	endoglucanase, putative, expressed
LOC_Os02g04670	LOC_Os02g04670	Chr2:2096201-2101457	8.23714	7.57086	-0.121687	down	0.19095	0.349074	glucan endo-1,3-beta-glucosidase precursor, putative, expressed
LOC_Os05g06814	LOC_Os05g06814	Chr5:3560984-3571380	5.65395	6.25032	0.144673	up	0.19105	0.349172	expressed protein
LOC_Os12g37370	LOC_Os12g37370	Chr12:22946629-22948103	13.0186	13.4303	0.0449168	up	0.68585	0.81335	DNA-directed RNA polymerase II subunit RPB9, putative, expressed
LOC_Os01g57960	LOC_Os01g57960	Chr1:33506212-33508853	1.39262	1.72845	0.311671	up	0.05715	0.137437	retrotransposon protein, putative, unclassified, expressed
LOC_Os10g41730	LOC_Os10g41730	Chr10:22464359-22466552	4.76901	5.95166	0.319601	up	0.2724	0.448635	expressed protein
LOC_Os06g08720	LOC_Os06g08720	Chr6:4345917-4353384	30.2295	30.357	0.0060719	up	0.94575	0.971732	OsSCP32 - Putative Serine Carboxypeptidase homologue, expressed
LOC_Os12g32470	LOC_Os12g32470	Chr12:19596994-19602217	1.96138	2.37467	0.275857	up	0.0593	0.141389	expressed protein
LOC_Os02g52960	LOC_Os02g52960	Chr2:32384630-32396094	14.5086	14.5001	-0.000840361	down	0.99205	0.995396	PHD-finger domain containing protein, putative, expressed
LOC_Os05g43820	LOC_Os05g43820	Chr5:25474798-25484371	11.3276	13.853	0.290358	up	0.0478	0.118806	ras-related protein, putative, expressed
LOC_Os03g58204	LOC_Os03g58204	Chr3:33143596-33146052	134.492	133.991	-0.00538905	down	0.9843	0.99083	ribosomal protein L4, putative, expressed
LOC_Os01g72140	LOC_Os01g72140	Chr1:41844008-41845691	1.86755	2.49366	0.417117	up	0.0259	0.071767	glutathione S-transferase, putative, expressed
LOC_Os03g49610	LOC_Os03g49610	Chr3:28248730-28254047	53.0421	63.9289	0.269329	up	0.0007	0.0031313	Os3bglu8 - beta-glucosidase, exo-beta-glucansase, high similarity to Os3bglu7, expressed
LOC_Os04g32920	LOC_Os04g32920	Chr4:19886673-19892492	10.2775	14.3816	0.484734	up	5e-05	0.000275909	potassium transporter, putative, expressed
LOC_Os10g32400	LOC_Os10g32400	Chr10:16981455-16989699	30.1383	20.5615	-0.551652	down	5e-05	0.000275909	PsbP, putative, expressed
LOC_Os06g46390	LOC_Os06g46390	Chr6:28148938-28149789	4.91616	6.5173	0.406743	up	0.01245	0.038877	LSM domain containing protein, expressed
LOC_Os06g46995	LOC_Os06g46995	Chr6:28498519-28500669	7.34861	6.68304	-0.136966	down	0.18625	0.342504	armadillo/beta-catenin repeat family protein, putative, expressed
LOC_Os01g59150	LOC_Os01g59150	Chr1:34167932-34171810	299.998	224.235	-0.419941	down	5e-05	0.000275909	tubulin/FtsZ domain containing protein, putative, expressed
LOC_Os11g47130	LOC_Os11g47130	Chr11:28340050-28347860	0.94574	0.844847	-0.162754	down	0.3345	0.516415	protein transporter, putative, expressed
LOC_Os01g64490	LOC_Os01g64490	Chr1:37417029-37423374	26.776	23.2679	-0.202597	down	0.01515	0.0456742	protein kinase domain containing protein, expressed
LOC_Os06g43620	LOC_Os06g43620	Chr6:26234931-26238270	63.7033	18.1787	-1.80912	down	5e-05	0.000275909	haemolysin-III, putative, expressed
LOC_Os01g41710	LOC_Os01g41710	Chr1:23607347-23608583	10582.4	8795.8	-0.266775	down	0.0291	0.0791307	chlorophyll A-B binding protein, putative, expressed
LOC_Os03g43580	LOC_Os03g43580	Chr3:24347497-24349006	5.49596	5.1046	-0.106573	down	0.43905	0.618432	IQ calmodulin-binding motif family protein, putative, expressed
LOC_Os04g56970	LOC_Os04g56970	Chr4:33963663-33966745	24.6005	22.2719	-0.143463	down	0.1062	0.223908	tubulin/FtsZ domain containing protein, putative, expressed
LOC_Os03g13590	LOC_Os03g13590	Chr3:7347520-7351724	44.5755	59.3568	0.41316	up	5e-05	0.000275909	potyvirus VPg interacting protein, putative, expressed
LOC_Os05g06290	LOC_Os05g06290	Chr5:3214157-3216343	14.4621	15.4461	0.0949625	up	0.3753	0.556598	expressed protein
LOC_Os03g14380	LOC_Os03g14380	Chr3:7819897-7827421	10.9176	11.3949	0.0617339	up	0.4904	0.663413	autophagy protein 9, putative, expressed
LOC_Os03g11690	LOC_Os03g11690	Chr3:6115337-6118762	1.416	1.26398	-0.163849	down	0.27245	0.448685	PPR repeat containing protein, expressed
LOC_Os03g19940	LOC_Os03g19940	Chr3:11217856-11218517	8.16189	9.73159	0.253773	up	0.09765	0.209675	expressed protein
LOC_Os05g43510	LOC_Os05g43510	Chr5:25291059-25293013	1.57097	2.14384	0.44854	up	0.0168	0.0498902	decarboxylase, putative, expressed
LOC_Os05g51780	LOC_Os05g51780	Chr5:29718181-29719699	1.27681	1.59066	0.317085	up	0.13885	0.27587	zinc finger, C3HC4 type domain containing protein, expressed
LOC_Os09g28600	LOC_Os09g28600	Chr9:17399883-17401188	6.53343	4.02728	-0.698036	down	5e-05	0.000275909	expressed protein
LOC_Os02g22590	LOC_Os02g22590	Chr2:13467709-13470242	1.51375	1.3911	-0.121903	down	0.6958	0.81986	expressed protein
LOC_Os12g38560	LOC_Os12g38560	Chr12:23674528-23677395	2.12812	3.12838	0.555838	up	0.0003	0.00145795	expressed protein
LOC_Os07g32420	LOC_Os07g32420	Chr7:19281737-19289773	29.2028	28.8185	-0.0191095	down	0.8203	0.902142	bromodomain domain containing protein, expressed
LOC_Os03g07800	LOC_Os03g07800	Chr3:3970215-3974532	21.9775	20.6503	-0.0898645	down	0.32035	0.501869	RNA recognition motif containing protein, putative, expressed
LOC_Os11g40760	LOC_Os11g40760	Chr11:24382954-24384066	8.83869	8.25485	-0.0985917	down	0.4412	0.620584	expressed protein
LOC_Os06g36270	LOC_Os06g36270	Chr6:21255241-21259922	16.1399	18.847	0.2237	up	0.00775	0.0259036	receptor-like protein kinase 5 precursor, putative, expressed
LOC_Os05g41060	LOC_Os05g41060	Chr5:24057692-24059863	529.446	563.118	0.0889539	up	0.2724	0.448635	ADP-ribosylation factor, putative, expressed
LOC_Os04g33530	LOC_Os04g33530	Chr4:20283433-20285410	2.70068	2.64676	-0.0290963	down	0.85185	0.92076	Ser/Thr protein phosphatase family protein, putative, expressed
LOC_Os04g37619	LOC_Os04g37619	Chr4:22369631-22376812	72.4455	85.1202	0.232606	up	0.0038	0.0140468	zeaxanthin epoxidase, chloroplast precursor, putative, expressed
LOC_Os01g14850	LOC_Os01g14850	Chr1:8305546-8306555	776.523	726.202	-0.0966572	down	0.2363	0.40638	MFS18 protein precursor, putative, expressed
LOC_Os02g04945	LOC_Os02g04945	Chr2:2312149-2317216	0.508499	0.357938	-0.506536	down	0.12265	0.250508	phosphatidate cytidylyltransferase family protein, putative, expressed
LOC_Os04g02730	LOC_Os04g02730	Chr4:1046901-1054004	16.7927	16.7085	-0.00725507	down	0.9332	0.96536	tRNA-dihydrouridine synthase 3-like, putative, expressed
LOC_Os04g10680	LOC_Os04g10680	Chr4:5802054-5811151	28.0385	27.7155	-0.0167156	down	0.8724	0.932364	zinc finger, C3HC4 type domain containing protein, expressed
LOC_Os01g16640	LOC_Os01g16640	Chr1:9441828-9444010	94.5916	116.756	0.303717	up	0.4094	0.591076	split hand/foot malformation type 1, putative, expressed
LOC_Os03g25270	LOC_Os03g25270	Chr3:14431628-14435433	35.2857	36.9167	0.0651915	up	0.4675	0.643642	pyrrolidone-carboxylate peptidase, putative, expressed
LOC_Os11g24340	LOC_Os11g24340	Chr11:13864438-13869106	0.838305	0.645759	-0.37648	down	0.2202	0.386423	OsSCP53 - Putative Serine Carboxypeptidase homologue, expressed
LOC_Os10g33130	LOC_Os10g33130	Chr10:17357737-17361919	0.514936	0.953649	0.889065	up	5e-05	0.000275909	leucine-rich repeat receptor protein kinase EXS precursor, putative, expressed
LOC_Os09g37006	LOC_Os09g37006	Chr9:21343531-21346652	48.7566	47.0795	-0.0504989	down	0.5612	0.724137	protein of unknown function domain containing protein, expressed
LOC_Os05g06990	LOC_Os05g06990	Chr5:3671002-3673777	6.90629	8.92003	0.369138	up	5e-05	0.000275909	TKL_IRAK_CrRLK1L-1.10 - The CrRLK1L-1 subfamily has homology to the CrRLK1L homolog, expressed
LOC_Os10g01290	LOC_Os10g01290	Chr10:186838-188513	12.2655	14.3043	0.221839	up	0.024	0.0672524	PHLOEM 2-LIKE A10, putative, expressed
LOC_Os07g26100	LOC_Os07g26100	Chr7:14973695-14975031	0.105359	25.7377	7.93242	up	0.00035	0.00168	expressed protein
LOC_Os05g10980	LOC_Os05g10980	Chr5:6133736-6136477	4.78847	4.02055	-0.252174	down	0.35975	0.541097	REX1 DNA Repair family protein, expressed
LOC_Os03g59225	LOC_Os03g59225	Chr3:33722006-33724850	2.91674	2.75356	-0.0830591	down	0.47115	0.647051	expressed protein
LOC_Os03g22259	LOC_Os03g22259	Chr3:12764507-12765877	6.8338	4.99044	-0.45352	down	0.0006	0.0027255	expressed protein
LOC_Os05g35480	LOC_Os05g35480	Chr5:21080987-21084058	11.328	11.6601	0.0416887	up	0.64025	0.782589	anthranilate phosphoribosyltransferase, putative, expressed
LOC_Os03g10810	LOC_Os03g10810	Chr3:5538809-5540321	1.43092	2.10195	0.554787	up	0.0213	0.0609712	HLS, putative, expressed
LOC_Os07g33200	LOC_Os07g33200	Chr7:19827229-19833195	2.24585	1.42916	-0.652092	down	0.0001	0.000527978	expressed protein
LOC_Os02g48740	LOC_Os02g48740	Chr2:29833244-29838043	5.66898	7.21942	0.348795	up	0.0003	0.00145795	fimbrin-like protein 2, putative, expressed
LOC_Os05g47446	LOC_Os05g47446	Chr5:27179218-27183778	65.1713	68.9473	0.0812569	up	0.34015	0.52193	expressed protein
LOC_Os04g53190	LOC_Os04g53190	Chr4:31669054-31674598	58.7843	124.058	1.07752	up	5e-05	0.000275909	CPuORF12 - conserved peptide uORF-containing transcript, expressed
LOC_Os08g09520	LOC_Os08g09520	Chr8:5519878-5523434	7.71671	6.75098	-0.192889	down	0.0542	0.131787	transposon protein, putative, unclassified, expressed
LOC_Os02g48630	LOC_Os02g48630	Chr2:29783347-29786105	17.2781	22.1846	0.360612	up	5e-05	0.000275909	expressed protein
LOC_Os04g10460	LOC_Os04g10460	Chr4:5686451-5689491	18.1266	19.0999	0.0754579	up	0.3943	0.576345	amidase, putative, expressed
LOC_Os08g03550	LOC_Os08g03550	Chr8:1649036-1652648	8.77746	7.78976	-0.172225	down	0.10035	0.214151	expressed protein
LOC_Os03g60639	LOC_Os03g60639	Chr3:34464312-34465102	15.424	16.5599	0.102514	up	0.3704	0.551429	expressed protein
LOC_Os02g36960	LOC_Os02g36960	Chr2:22327293-22331805	5.95162	6.27026	0.0752415	up	0.47865	0.653856	choline transporter-related, putative, expressed
LOC_Os10g28710	LOC_Os10g28710	Chr10:14983366-14986235	51.8861	48.0646	-0.110374	down	0.18145	0.335862	expressed protein
LOC_Os07g37570	LOC_Os07g37570	Chr7:22506549-22509206	12.4471	14.8769	0.257264	up	0.03905	0.100724	expressed protein
LOC_Os06g10730	LOC_Os06g10730	Chr6:5601747-5604984	0.817326	0.735911	-0.151381	down	0.5552	0.718939	expressed protein
LOC_Os12g03470	LOC_Os12g03470	Chr12:1359571-1366649	68.1246	49.4839	-0.461217	down	5e-05	0.000275909	alpha-N-arabinofuranosidase A, putative, expressed
LOC_Os09g35760	LOC_Os09g35760	Chr9:20567981-20574897	28.4002	26.6486	-0.0918429	down	0.2835	0.461039	homeobox and START domains containing protein, putative, expressed
LOC_Os01g18220	LOC_Os01g18220	Chr1:10200475-10203694	1.26743	1.37188	0.114252	up	0.5464	0.711743	expressed protein
LOC_Os07g12520	LOC_Os07g12520	Chr7:7145538-7149827	5.72894	4.94352	-0.212731	down	0.03595	0.0942437	zinc ion binding protein, putative, expressed
LOC_Os02g01510	LOC_Os02g01510	Chr2:295301-299174	23.4457	28.103	0.261405	up	0.00395	0.0145111	lactate/malate dehydrogenase, putative, expressed
LOC_Os04g41280	LOC_Os04g41280	Chr4:24497615-24505401	7.39211	9.27774	0.327786	up	0.0011	0.00469932	ankyrin repeat domain containing protein, expressed
LOC_Os09g29470	LOC_Os09g29470	Chr9:17918677-17923876	13.3076	12.4543	-0.0956061	down	0.2869	0.46513	AGAP005770-PA, putative, expressed
LOC_Os03g21810	LOC_Os03g21810	Chr3:12458441-12469033	18.2448	18.8329	0.0457712	up	0.5826	0.741384	insulin-degrading enzyme, putative, expressed
LOC_Os04g33460	LOC_Os04g33460	Chr4:20239789-20243460	40.4202	43.1315	0.093668	up	0.2726	0.448867	1,4-alpha-glucan-branching enzyme 2, chloroplast precursor, putative, expressed
LOC_Os03g58720	LOC_Os03g58720	Chr3:33437692-33444938	4.98977	4.19489	-0.25034	down	0.01195	0.0375961	RNA recognition motif containing protein, putative, expressed
LOC_Os07g33560	LOC_Os07g33560	Chr7:20050246-20054045	2.88191	2.7845	-0.0496072	down	0.7211	0.837579	cytochrome P450, putative, expressed
LOC_Os08g10330	LOC_Os08g10330	Chr8:6040525-6048616	1.85761	1.32469	-0.487791	down	0.0006	0.0027255	SHR5-receptor-like kinase, putative, expressed
LOC_Os05g14740	LOC_Os05g14740	Chr5:8374795-8376859	4.35037	6.02145	0.468975	up	0.00015	0.00076898	expressed protein
LOC_Os08g30820	LOC_Os08g30820	Chr8:19021814-19033307	1.79612	1.52199	-0.238923	down	0.6141	0.764893	cleavage and polyadenylation specificity factor subunit 5, putative, expressed
LOC_Os08g20610	LOC_Os08g20610	Chr8:12381717-12383925	2.48827	2.78174	0.160847	up	0.2076	0.370231	pentatricopeptide containing protein, putative, expressed
LOC_Os03g18290	LOC_Os03g18290	Chr3:10252142-10254061	0.228568	0.449824	0.976734	up	0.0572	0.137528	expressed protein
LOC_Os02g12660	LOC_Os02g12660	Chr2:6608060-6614191	1.27196	1.11615	-0.188517	down	0.4961	0.668444	protein kinase domain containing protein, putative, expressed
LOC_Os01g49890	LOC_Os01g49890	Chr1:28653962-28655948	27.6206	30.2544	0.131402	up	0.12365	0.252072	threonine synthase, chloroplast precursor, putative, expressed
LOC_Os08g05840	LOC_Os08g05840	Chr8:3136743-3142891	24.4814	22.1141	-0.146721	down	0.0776	0.175456	DNA topoisomerase 1, putative, expressed
LOC_Os09g37430	LOC_Os09g37430	Chr9:21594331-21595017	1.49197	1.54421	0.049655	up	0.94305	0.970613	OsSAUR48 - Auxin-responsive SAUR gene family member, expressed
LOC_Os05g45930	LOC_Os05g45930	Chr5:26616539-26620925	43.9128	38.6991	-0.182339	down	0.03175	0.0850579	IQ calmodulin-binding motif family protein, putative, expressed
LOC_Os07g38850	LOC_Os07g38850	Chr7:23302618-23308978	15.4088	12.1803	-0.339197	down	0.00285	0.010919	prenyltransferase, putative, expressed
LOC_Os12g37360	LOC_Os12g37360	Chr12:22939745-22943722	18.9368	23.6907	0.323132	up	0.00125	0.00526257	miro, putative, expressed
LOC_Os01g07270	LOC_Os01g07270	Chr1:3430548-3430923	1.21256	1.34514	0.149702	up	0.83275	0.909376	transposon protein, putative, unclassified, expressed
LOC_Os03g15540	LOC_Os03g15540	Chr3:8546943-8551685	12.9243	12.3151	-0.0696637	down	0.48975	0.66297	HEAT repeat family protein, putative, expressed
LOC_Os06g10410	LOC_Os06g10410	Chr6:5345376-5348679	2.60295	3.29329	0.339379	up	0.00395	0.0145111	uncharacterized mscS family protein, putative, expressed
LOC_Os02g13840	LOC_Os02g13840	Chr2:7491164-7497891	76.3235	82.5487	0.113118	up	0.16965	0.319541	citrate synthase, putative, expressed
LOC_Os09g39740	LOC_Os09g39740	Chr9:22793214-22797928	10.3868	10.2957	-0.0127123	down	0.8954	0.943695	ACT domain containing protein, expressed
LOC_Os04g48800	LOC_Os04g48800	Chr4:29110092-29112820	59.8135	53.3613	-0.164676	down	0.0525	0.128357	GDSL-like lipase/acylhydrolase, putative, expressed
LOC_Os02g01360	LOC_Os02g01360	Chr2:199223-207508	33.7064	35.4207	0.0715729	up	0.42895	0.60942	OsMADS60 - MADS-box family gene with MIKCc type-box, expressed
LOC_Os11g14390	LOC_Os11g14390	Chr11:8082867-8084825	1.41825	0.861094	-0.719867	down	0.0002	0.00100749	expressed protein
LOC_Os06g06340	LOC_Os06g06340	Chr6:2947710-2948191	9.9916	8.36	-0.257214	down	0.39095	0.572893	LTPL20 - Protease inhibitor/seed storage/LTP family protein precursor, putative, expressed
LOC_Os08g37444	LOC_Os08g37444	Chr8:23717584-23722359	122.746	168.004	0.452817	up	5e-05	0.000275909	signal recognition particle receptor, putative, expressed
LOC_Os05g23990	LOC_Os05g23990	Chr5:13817136-13822276	3.08591	3.73664	0.276045	up	0.008	0.0266172	rp3 protein, putative, expressed
LOC_Os03g43910	LOC_Os03g43910	Chr3:24638170-24641470	12.3595	12.4116	0.00607067	up	0.9576	0.977621	expressed protein
LOC_Os02g48680	LOC_Os02g48680	Chr2:29800718-29801815	5.53404	8.23565	0.573549	up	5e-05	0.000275909	expressed protein
LOC_Os02g37090	LOC_Os02g37090	Chr2:22426233-22428905	14.7669	12.5174	-0.238436	down	0.01445	0.0440158	hydrolase, alpha/beta fold family domain containing protein, expressed
LOC_Os08g33700	LOC_Os08g33700	Chr8:21043002-21047252	0.726153	0.910112	0.32577	up	0.04665	0.116409	pentatricopeptide, putative, expressed
LOC_Os04g14410	LOC_Os04g14410	Chr4:8064648-8072284	3.47408	3.38954	-0.0355434	down	0.77645	0.874159	expressed protein
LOC_Os02g48730	LOC_Os02g48730	Chr2:29827456-29830453	18.2795	17.8213	-0.036622	down	0.6941	0.818539	rho GDP-dissociation inhibitor 1, putative, expressed
LOC_Os03g01920	LOC_Os03g01920	Chr3:567973-570856	21.9819	18.6314	-0.238582	down	0.01135	0.0360243	expressed protein
LOC_Os09g21380	LOC_Os09g21380	Chr9:12913653-12914865	13.2594	14.6707	0.145921	up	0.1793	0.332727	expressed protein
LOC_Os03g56800	LOC_Os03g56800	Chr3:32365741-32371274	32.5811	28.4785	-0.194163	down	0.02415	0.0675722	CBS domain containing membrane protein, putative, expressed
LOC_Os06g49200	LOC_Os06g49200	Chr6:29808492-29811842	7.84519	6.18127	-0.343906	down	0.0086	0.0282806	expressed protein
LOC_Os01g65940	LOC_Os01g65940	Chr1:38283277-38286847	1.72337	1.73749	0.0117762	up	0.9392	0.968288	expressed protein
LOC_Os12g35040	LOC_Os12g35040	Chr12:21324771-21327652	11.4982	14.6132	0.345864	up	0.0001	0.000527978	2,3-bisphosphoglycerate-independent phosphoglycerate mutase, putative, expressed
LOC_Os05g51450	LOC_Os05g51450	Chr5:29495796-29499479	67.4552	56.4001	-0.258231	down	0.0015	0.00619624	OsClp8 - Putative Clp protease homologue, expressed
LOC_Os11g24540	LOC_Os11g24540	Chr11:13996455-14007417	45.3404	46.6009	0.0395622	up	0.6397	0.782274	signal peptide peptidase-like 2B, putative, expressed
LOC_Os10g26340	LOC_Os10g26340	Chr10:13658789-13660543	3.04355	2.96827	-0.0361335	down	0.81915	0.901623	cytochrome P450, putative, expressed
LOC_Os03g23935	LOC_Os03g23935	Chr3:13571002-13577356	3.44133	3.44308	0.000735189	up	0.99625	0.997674	WD domain, G-beta repeat domain containing protein, expressed
LOC_Os03g58930	LOC_Os03g58930	Chr3:33553557-33556161	5.08976	5.96002	0.227721	up	0.2071	0.369689	expressed protein
LOC_Os04g52660	LOC_Os04g52660	Chr4:31340182-31344730	36.3028	28.0203	-0.373606	down	5e-05	0.000275909	expressed protein
LOC_Os11g35310	LOC_Os11g35310	Chr11:20702709-20703160	12.0109	10.4004	-0.207705	down	0.6915	0.816895	phytosulfokines precursor, putative, expressed
LOC_Os10g31990	LOC_Os10g31990	Chr10:16805682-16810647	0.804624	0.917889	0.190004	up	0.21015	0.373512	retrotransposon protein, putative, unclassified, expressed
LOC_Os08g32840	LOC_Os08g32840	Chr8:20351104-20353754	0.255844	0.939005	1.87587	up	0.00155	0.00638179	bifunctional monodehydroascorbate reductase and carbonic anhydrasenectarin-3 precursor, putative, expressed
LOC_Os03g27120	LOC_Os03g27120	Chr3:15530612-15532459	126.137	206.766	0.713011	up	5e-05	0.000275909	ICE-like protease p20 domain containing protein, putative, expressed
LOC_Os02g02890	LOC_Os02g02890	Chr2:1116058-1117136	1607.09	1769.45	0.138853	up	0.09505	0.20536	peptidyl-prolyl cis-trans isomerase, putative, expressed
LOC_Os03g14000	LOC_Os03g14000	Chr3:7591867-7597447	12.0455	11.4982	-0.0670866	down	0.46105	0.638064	acyl CoA binding protein, putative, expressed
LOC_Os08g29854	LOC_Os08g29854	Chr8:18345864-18359037	3.18041	3.41862	0.104199	up	0.3505	0.532212	RGH1A, putative, expressed
LOC_Os03g59070	LOC_Os03g59070	Chr3:33627373-33630350	15.294	19.7639	0.369902	up	5e-05	0.000275909	phosphatase, putative, expressed
LOC_Os05g13940	LOC_Os05g13940	Chr5:7746395-7748295	308.471	315.664	0.0332539	up	0.68305	0.811408	retrotransposon protein, putative, unclassified, expressed
LOC_Os03g15570	LOC_Os03g15570	Chr3:8572864-8577500	26.5199	27.2512	0.0392438	up	0.63685	0.779952	STE_MEKK_ste11_MAP3K.12 - STE kinases include homologs to sterile 7, sterile 11 and sterile 20 from yeast, expressed
LOC_Os02g37880	LOC_Os02g37880	Chr2:22892267-22897444	11.6427	11.5283	-0.0142455	down	0.8777	0.935463	cyclin G-associated kinase, putative, expressed
LOC_Os04g43760	LOC_Os04g43760	Chr4:25906848-25910074	81.6926	82.4418	0.0131693	up	0.87685	0.934866	phenylalanine ammonia-lyase, putative, expressed
LOC_Os07g10256	LOC_Os07g10256	Chr7:5508050-5510795	31.716	32.4913	0.0348407	up	0.70605	0.827472	mitosis protein dim1, putative, expressed
LOC_Os03g53960	LOC_Os03g53960	Chr3:30935585-30943007	32.8753	35.4317	0.108038	up	0.1995	0.360017	transcriptional adaptor, putative, expressed
LOC_Os02g04050	LOC_Os02g04050	Chr2:1758438-1764006	23.9974	24.5204	0.0311046	up	0.7179	0.835407	chromosome segregation protein, putative, expressed
LOC_Os06g08860	LOC_Os06g08860	Chr6:4443020-4446510	7.27633	6.82327	-0.0927471	down	0.45805	0.635118	transporter family protein, putative, expressed
LOC_Os06g36880	LOC_Os06g36880	Chr6:21730401-21733637	5.85435	5.74961	-0.0260461	down	0.82905	0.907527	cysteine synthase, putative, expressed
LOC_Os06g40750	LOC_Os06g40750	Chr6:24293277-24295704	7.73643	6.76142	-0.194342	down	0.17355	0.324615	expressed protein
LOC_Os04g03990	LOC_Os04g03990	Chr4:1835461-1839603	4.40762	4.23004	-0.0593282	down	0.6702	0.802801	3-5 exonuclease domain-containing protein, putative, expressed
LOC_Os04g45210	LOC_Os04g45210	Chr4:26720071-26721360	8.38584	7.43969	-0.172713	down	0.1428	0.281761	peroxisomal biogenesis factor 11, putative, expressed
LOC_Os12g21500	LOC_Os12g21500	Chr12:12075111-12087744	18.0821	17.0995	-0.0806088	down	0.3825	0.564278	exosome complex exonuclease, putative, expressed
LOC_Os03g59320	LOC_Os03g59320	Chr3:33771755-33773624	8.01761	11.2519	0.488922	up	5e-05	0.000275909	expressed protein
LOC_Os07g46370	LOC_Os07g46370	Chr7:27655955-27665878	58.1778	64.1449	0.140865	up	0.0843	0.187013	WD domain, G-beta repeat domain containing protein, expressed
LOC_Os10g41970	LOC_Os10g41970	Chr10:22568901-22573486	7.94032	8.71354	0.134062	up	0.15655	0.301446	methyltransferase, putative, expressed
LOC_Os09g38390	LOC_Os09g38390	Chr9:22098462-22101177	17.4415	22.2988	0.354446	up	5e-05	0.000275909	octicosapeptide/Phox/Bem1p, putative, expressed
LOC_Os01g63620	LOC_Os01g63620	Chr1:36894553-36897429	28.8205	31.8601	0.144655	up	0.0842	0.186902	expressed protein
LOC_Os11g43510	LOC_Os11g43510	Chr11:26263725-26267156	11.4674	10.5304	-0.122984	down	0.23325	0.403005	lipase precursor, putative, expressed
LOC_Os03g28330	LOC_Os03g28330	Chr3:16301276-16307632	1645.37	1537.56	-0.0977699	down	0.27025	0.446217	sucrose synthase, putative, expressed
LOC_Os11g04730	LOC_Os11g04730	Chr11:2013370-2017823	3.59594	3.60518	0.00369993	up	0.99365	0.996515	DNA-directed RNA polymerases I, II, and III subunit RPABC1, putative, expressed
LOC_Os07g01620	LOC_Os07g01620	Chr7:383525-385000	3.26478	2.44326	-0.418179	down	0.02675	0.0737427	dirigent, putative, expressed
LOC_Os01g56550	LOC_Os01g56550	Chr1:32598080-32601810	20.4111	20.6172	0.0144879	up	0.87625	0.934534	transcription initiation factor IIF beta subunit, putative, expressed
LOC_Os01g10150	LOC_Os01g10150	Chr1:5328817-5335518	26.5334	29.6112	0.158334	up	0.06205	0.146571	CK1_CaseinKinase_1a.1 - CK1 includes the casein kinase 1 kinases, expressed
LOC_Os01g12464	LOC_Os01g12464	Chr1:6833049-6835300	4.47686	5.17702	0.209633	up	0.21965	0.385757	CHCH domain containing protein, expressed
LOC_Os05g39760	LOC_Os05g39760	Chr5:23351715-23360051	10.2703	11.7421	0.193214	up	0.1326	0.266165	VHS and GAT domain containing protein, expressed
LOC_Os05g01480	LOC_Os05g01480	Chr5:284969-290707	23.8824	28.162	0.237802	up	0.01445	0.0440158	ras-related protein, putative, expressed
LOC_Os06g51240	LOC_Os06g51240	Chr6:31007998-31011736	12.7443	12.3823	-0.0415684	down	0.63675	0.779952	expressed protein
LOC_Os03g53000	LOC_Os03g53000	Chr3:30395652-30398414	5.1214	7.05325	0.46175	up	5e-05	0.000275909	XRCC4, putative, expressed
LOC_Os10g32990	LOC_Os10g32990	Chr10:17267137-17273298	3.7907	3.12707	-0.277651	down	0.0126	0.0392911	receptor-like protein kinase 2 precursor, putative, expressed
LOC_Os08g41790	LOC_Os08g41790	Chr8:26389730-26395289	26.6839	30.2646	0.181662	up	0.03195	0.0854823	phosphoribulokinase/Uridine kinase family protein, expressed
LOC_Os01g42090	LOC_Os01g42090	Chr1:23864680-23867313	3.50244	5.08969	0.539215	up	0.0017	0.00692997	nodulin MtN3 family protein, putative, expressed
LOC_Os08g34480	LOC_Os08g34480	Chr8:21633731-21635115	41.024	23.8274	-0.783848	down	0.2213	0.387961	splicing factor 3B subunit 5, putative, expressed
LOC_Os01g20110	LOC_Os01g20110	Chr1:11412130-11421047	42.4173	26.1658	-0.696973	down	5e-05	0.000275909	expressed protein
LOC_Os05g01350	LOC_Os05g01350	Chr5:213566-217690	5.03531	5.74679	0.190677	up	0.05715	0.137437	retrotransposon protein, putative, unclassified, expressed
LOC_Os09g28280	LOC_Os09g28280	Chr9:17171656-17172815	10.8934	6.29907	-0.790247	down	5e-05	0.000275909	gibberellin receptor GID1L2, putative, expressed
LOC_Os01g49310	LOC_Os01g49310	Chr1:28345841-28351050	5.00136	5.38839	0.107533	up	0.2679	0.443633	expressed protein
LOC_Os01g60780	LOC_Os01g60780	Chr1:35148703-35153083	4.07115	2.16478	-0.911216	down	5e-05	0.000275909	solute carrier family 35 member E3, putative, expressed
LOC_Os10g36160	LOC_Os10g36160	Chr10:19330371-19330978	85.4205	79.1157	-0.110619	down	0.227	0.395318	LTPL159 - Protease inhibitor/seed storage/LTP family protein precursor, expressed
LOC_Os07g39710	LOC_Os07g39710	Chr7:23797953-23802656	94.0801	96.8898	0.0424562	up	0.6162	0.766284	NADH dehydrogenase iron-sulfur protein 4, mitochondrial precursor, putative, expressed
LOC_Os09g32520	LOC_Os09g32520	Chr9:19413161-19414803	47.2135	48.2672	0.0318418	up	0.7325	0.845434	60S ribosomal protein L32, putative, expressed
LOC_Os05g48030	LOC_Os05g48030	Chr5:27534279-27539486	3.39565	2.9268	-0.214365	down	0.0577	0.138451	anti-silencing protein, ASF1-like domain containing protein, expressed
LOC_Os10g42110	LOC_Os10g42110	Chr10:22650008-22654267	10.1777	9.36782	-0.119631	down	0.19505	0.354277	protein kinase family protein, putative, expressed
LOC_Os05g02580	LOC_Os05g02580	Chr5:898854-903069	1.41122	1.15063	-0.294523	down	0.0417	0.106274	expressed protein
LOC_Os01g09410	LOC_Os01g09410	Chr1:4791836-4795348	4.95785	3.36281	-0.560048	down	0.00025	0.00123487	expressed protein
LOC_Os05g07700	LOC_Os05g07700	Chr5:4142121-4144766	250.721	260.406	0.0546806	up	0.65185	0.790698	ribosomal protein, putative, expressed
LOC_Os04g38620	LOC_Os04g38620	Chr4:22943176-22946878	11.2733	10.7765	-0.0650198	down	0.5356	0.703226	NAP domain containing protein, putative, expressed
LOC_Os12g36850	LOC_Os12g36850	Chr12:22591675-22593522	12.1866	15.2098	0.319709	up	0.00485	0.0173139	pathogenesis-related Bet v I family protein, putative, expressed
LOC_Os10g07440	LOC_Os10g07440	Chr10:3941173-3942041	77.733	97.4105	0.32555	up	0.00035	0.00168	expressed protein
LOC_Os03g56330	LOC_Os03g56330	Chr3:32113256-32113860	21.2454	18.4271	-0.205317	down	0.1652	0.313483	expressed protein
ChrUn.fgenesh.gene.96	ChrUn.fgenesh.gene.96	ChrUn:622196-626397	28.4313	20.2722	-0.487976	down	5e-05	0.000275909	expressed protein
LOC_Os07g09520	LOC_Os07g09520	Chr7:5023645-5027805	3.65356	4.12783	0.17608	up	0.15335	0.296827	expressed protein
LOC_Os09g22450	LOC_Os09g22450	Chr9:13559547-13563071	15.7727	16.2632	0.0441818	up	0.62325	0.770705	lipase, putative, expressed
LOC_Os04g57200	LOC_Os04g57200	Chr4:34080602-34081927	153.182	174.41	0.187231	up	0.0255	0.0708236	heavy metal transport/detoxification protein, putative, expressed
LOC_Os01g06640	LOC_Os01g06640	Chr1:3128991-3130722	3.54943	7.7173	1.12051	up	5e-05	0.000275909	basic helix-loop-helix, putative, expressed
LOC_Os12g34350	LOC_Os12g34350	Chr12:20816415-20820771	14.7001	11.7962	-0.3175	down	0.00065	0.00293142	expressed protein
LOC_Os04g53994	LOC_Os04g53994	Chr4:32173553-32177365	4.48687	5.67696	0.339408	up	0.0023	0.00904477	kinase, putative, expressed
LOC_Os06g11700	LOC_Os06g11700	Chr6:6199473-6200741	2.1947	2.87966	0.391872	up	0.05345	0.130285	phosphate-induced protein 1 conserved region domain containing protein, expressed
LOC_Os01g08120	LOC_Os01g08120	Chr1:3927449-3929447	0.546427	0.71279	0.383446	up	0.10495	0.221707	pentatricopeptide, putative, expressed
LOC_Os06g15410	LOC_Os06g15410	Chr6:8754365-8757478	4.39849	3.80237	-0.21011	down	0.2124	0.376505	angel, putative, expressed
LOC_Os07g05880	LOC_Os07g05880	Chr7:2824320-2826637	28.6291	30.9595	0.1129	up	0.20315	0.364625	OsFBK18 - F-box domain and kelch repeat containing protein, expressed
LOC_Os05g45880	LOC_Os05g45880	Chr5:26584624-26588362	1.17661	1.24855	0.0856173	up	0.69005	0.816019	phosphotransferase, putative, expressed
LOC_Os03g60170	LOC_Os03g60170	Chr3:34219945-34222683	5.39043	4.7638	-0.178287	down	0.09165	0.199425	expressed protein
LOC_Os06g24890	LOC_Os06g24890	Chr6:14598469-14599719	2.58257	1.02957	-1.32677	down	0.261	0.435829	expressed protein
LOC_Os12g36430	LOC_Os12g36430	Chr12:22291141-22294802	0.738604	0.561846	-0.394625	down	0.0284	0.0775256	expressed protein
LOC_Os05g41820	LOC_Os05g41820	Chr5:24492455-24493152	0.84453	0.965746	0.193494	up	0.6283	0.774239	expressed protein
LOC_Os10g41180	LOC_Os10g41180	Chr10:22121785-22123969	4.56236	3.66214	-0.317092	down	0.00605	0.0209397	expressed protein
LOC_Os03g17760	LOC_Os03g17760	Chr3:9878024-9880930	47.3439	54.2272	0.195838	up	0.0206	0.0592525	RNA recognition motif containing protein, putative, expressed
LOC_Os02g57030	LOC_Os02g57030	Chr2:34926635-34929389	53.2256	52.1156	-0.0304041	down	0.7233	0.839129	expressed protein
LOC_Os09g21340	LOC_Os09g21340	Chr9:12884070-12888677	27.377	28.7399	0.0700867	up	0.4088	0.590402	nucleobase-ascorbate transporter, putative, expressed
LOC_Os02g03320	LOC_Os02g03320	Chr2:1341177-1344290	0.795338	0.92869	0.223628	up	0.2591	0.433681	plant neutral invertase domain containing protein, expressed
LOC_Os03g41200	LOC_Os03g41200	Chr3:22911336-22918539	32.3053	24.7499	-0.384347	down	0.0002	0.00100749	retrotransposon protein, putative, unclassified, expressed
LOC_Os12g44000	LOC_Os12g44000	Chr12:27295420-27298738	33.6898	37.7689	0.164884	up	0.08245	0.183884	ubiquitin-conjugating enzyme E2 W, putative, expressed
LOC_Os08g42370	LOC_Os08g42370	Chr8:26744793-26748485	46.8761	42.7397	-0.133276	down	0.55015	0.714692	zinc finger DHHC domain-containing protein, putative, expressed
LOC_Os01g11980	LOC_Os01g11980	Chr1:6525485-6528272	5.14411	5.51454	0.100317	up	0.5564	0.719875	SFT2, putative, expressed
LOC_Os04g42500	LOC_Os04g42500	Chr4:25150359-25152873	0.884593	0.777938	-0.185358	down	0.70175	0.824036	trafficking protein particle complex subunit, putative, expressed
LOC_Os04g31140	LOC_Os04g31140	Chr4:18617173-18619475	7.06412	7.1955	0.0265841	up	0.79525	0.886626	expressed protein
LOC_Os07g10610	LOC_Os07g10610	Chr7:5763807-5768534	41.1997	38.3829	-0.102172	down	0.27235	0.448619	expressed protein
LOC_Os07g07715	LOC_Os07g07715	Chr7:3880795-3881674	5.85175	5.17451	-0.177446	down	0.3997	0.581232	expressed protein
LOC_Os08g01890	LOC_Os08g01890	Chr8:546771-549455	38.9877	45.7603	0.23108	up	0.00535	0.0188224	DNA binding protein, putative, expressed
LOC_Os03g18790	LOC_Os03g18790	Chr3:10525757-10531377	4.5606	4.44194	-0.0380323	down	0.7292	0.843477	SAG20, putative, expressed
LOC_Os12g16080	LOC_Os12g16080	Chr12:9171683-9182918	2.2902	2.0387	-0.167824	down	0.1398	0.277245	expressed protein
LOC_Os02g02840	LOC_Os02g02840	Chr2:1080512-1084283	67.9119	65.2335	-0.0580519	down	0.4805	0.655433	ras-related protein, putative, expressed
LOC_Os01g29740	LOC_Os01g29740	Chr1:16659733-16664416	10.5923	10.4781	-0.0156325	down	0.9065	0.950299	expressed protein
LOC_Os06g08884	LOC_Os06g08884	Chr6:4468200-4470899	11.2148	10.5005	-0.0949454	down	0.4814	0.656265	expressed protein
LOC_Os04g41020	LOC_Os04g41020	Chr4:24339608-24343784	12.8972	12.2442	-0.0749564	down	0.43475	0.614647	kelch repeat protein, putative, expressed
LOC_Os04g02900	LOC_Os04g02900	Chr4:1135878-1139939	61.5547	49.3186	-0.31974	down	0.1847	0.34029	dehydrogenase E1 component domain containing protein, expressed
LOC_Os10g26560	LOC_Os10g26560	Chr10:13843155-13848669	1.28198	1.80728	0.495452	up	0.00215	0.00853057	expressed protein
LOC_Os01g59500	LOC_Os01g59500	Chr1:34409225-34412582	10.9287	9.99211	-0.129267	down	0.2076	0.370231	U3 small nucleolar RNA-associated protein 11, putative, expressed
LOC_Os08g41700	LOC_Os08g41700	Chr8:26319272-26322525	2.34313	2.55088	0.122554	up	0.3469	0.528449	expressed protein
LOC_Os01g04950	LOC_Os01g04950	Chr1:2292110-2298407	19.3249	18.9426	-0.0288255	down	0.76765	0.868533	peptide transporter PTR2, putative, expressed
LOC_Os02g50710	LOC_Os02g50710	Chr2:30974226-30974784	28.8889	38.7781	0.424729	up	0.00015	0.00076898	expressed protein
LOC_Os06g47920	LOC_Os06g47920	Chr6:28985774-28987849	1.42898	1.36938	-0.0614573	down	0.71565	0.834033	pentatricopeptide repeat domain containing protein, putative, expressed
LOC_Os01g10280	LOC_Os01g10280	Chr1:5406006-5412769	11.7749	10.4812	-0.16791	down	0.0787	0.177251	phosphoribosylaminoimidazole carboxylase, chloroplast precursor, putative, expressed
LOC_Os07g37454	LOC_Os07g37454	Chr7:22427660-22429638	3.73632	5.24135	0.488319	up	5e-05	0.000275909	urate anion exchanger, putative, expressed
LOC_Os11g32759	LOC_Os11g32759	Chr11:19352838-19358116	0.668497	0.529024	-0.33759	down	0.27875	0.455872	expressed protein
LOC_Os02g01610	LOC_Os02g01610	Chr2:349532-354294	0.911138	0.761975	-0.257926	down	0.1203	0.246778	pentatricopeptide, putative, expressed
LOC_Os04g20280	LOC_Os04g20280	Chr4:11335425-11338820	28.2357	31.1809	0.143145	up	0.113	0.23511	expressed protein
LOC_Os02g40880	LOC_Os02g40880	Chr2:24777726-24779637	210.055	208.722	-0.00918937	down	0.9098	0.952169	ribosomal protein L14, putative, expressed
LOC_Os03g03500	LOC_Os03g03500	Chr3:1511321-1513228	0.890471	0.674062	-0.401688	down	0.0919	0.199834	heavy metal-associated domain containing protein, expressed
LOC_Os07g39350	LOC_Os07g39350	Chr7:23582064-23584548	53.0051	82.9335	0.645823	up	5e-05	0.000275909	transporter family protein, putative, expressed
LOC_Os06g13210	LOC_Os06g13210	Chr6:7247728-7251058	3.26295	1.66895	-0.967234	down	5e-05	0.000275909	peptide transporter PTR2, putative, expressed
LOC_Os01g02720	LOC_Os01g02720	Chr1:929882-934914	20.6316	18.7035	-0.141543	down	0.22705	0.395374	elongation factor Tu, putative, expressed
LOC_Os02g30850	LOC_Os02g30850	Chr2:18414296-18415361	3.19066	3.65554	0.19623	up	0.27465	0.451388	OsGrx_C8 - glutaredoxin subgroup III, expressed
LOC_Os11g01330	LOC_Os11g01330	Chr11:194175-199479	10.1642	9.41496	-0.11047	down	0.20155	0.36253	expressed protein
LOC_Os09g16910	LOC_Os09g16910	Chr9:10328807-10333390	20.1677	21.1814	0.070756	up	0.42195	0.602732	cysteine desulfurase 1, mitochondrial precursor, putative, expressed
LOC_Os01g54510	LOC_Os01g54510	Chr1:31349611-31353161	36.0099	44.9531	0.320028	up	0.0001	0.000527978	MAC/Perforin domain containing protein, putative, expressed
LOC_Os09g36100	LOC_Os09g36100	Chr9:20787524-20790463	17.4511	16.2309	-0.104572	down	0.27235	0.448619	expressed protein
LOC_Os07g11060	LOC_Os07g11060	Chr7:6108033-6115547	38.439	33.5759	-0.195145	down	0.06045	0.143616	expressed protein
LOC_Os03g59680	LOC_Os03g59680	Chr3:33988215-33992094	7.93889	7.43432	-0.0947372	down	0.3274	0.509034	PAPA-1-like conserved region family protein, expressed
LOC_Os05g13520	LOC_Os05g13520	Chr5:7492684-7498383	48.0631	25.3441	-0.923278	down	5e-05	0.000275909	white-brown complex homolog protein 12, putative, expressed
LOC_Os07g46590	LOC_Os07g46590	Chr7:27825778-27834215	32.6644	28.5441	-0.194525	down	0.02005	0.0579655	SNF2 family N-terminal domain containing protein, expressed
LOC_Os04g57640	LOC_Os04g57640	Chr4:34314085-34320150	13.0646	11.9377	-0.130136	down	0.137	0.273082	RCD1, putative, expressed
LOC_Os01g19694	LOC_Os01g19694	Chr1:11166947-11174452	2.47234	5.10921	1.04722	up	5e-05	0.000275909	Homeobox domain containing protein, expressed
LOC_Os08g40870	LOC_Os08g40870	Chr8:25853728-25858341	2.72815	3.00762	0.1407	up	0.5671	0.72917	pentatricopeptide repeat protein, putative, expressed
LOC_Os06g18850	LOC_Os06g18850	Chr6:10709308-10714494	2.51606	2.62358	0.0603737	up	0.6188	0.767806	cadmium tolerance factor, putative, expressed
LOC_Os03g46750	LOC_Os03g46750	Chr3:26448825-26451482	11.7406	12.8516	0.130432	up	0.1861	0.342311	GPI mannosyltransferase 1, putative, expressed
LOC_Os02g37590	LOC_Os02g37590	Chr2:22687277-22692280	51.7502	70.6121	0.448349	up	5e-05	0.000275909	glycerophosphoryl diester phosphodiesterase family protein, putative, expressed
LOC_Os07g05620	LOC_Os07g05620	Chr7:2643539-2647873	11.6883	14.312	0.292161	up	0.0012	0.00507475	CAMK_KIN1/SNF1/Nim1_like.28 - CAMK includes calcium/calmodulin depedent protein kinases, expressed
LOC_Os12g36940	LOC_Os12g36940	Chr12:22648119-22656270	2.09737	5.03946	1.26469	up	5e-05	0.000275909	calmodulin binding protein, putative, expressed
LOC_Os07g20150	LOC_Os07g20150	Chr7:11632039-11636658	5.71063	5.44461	-0.0688228	down	0.54485	0.710444	expressed protein
LOC_Os05g07680	LOC_Os05g07680	Chr5:4129179-4134223	13.8066	13.3549	-0.047987	down	0.59425	0.750464	KIP1, putative, expressed
LOC_Os01g62300	LOC_Os01g62300	Chr1:36044119-36046602	13.8733	12.864	-0.108979	down	0.22045	0.386771	SLT1 protein, putative, expressed
LOC_Os02g15640	LOC_Os02g15640	Chr2:8801324-8805453	25.6066	17.4729	-0.5514	down	5e-05	0.000275909	CAPIP1, putative, expressed
LOC_Os03g49126	LOC_Os03g49126	Chr3:27983848-27987072	1.4711	1.61716	0.136569	up	0.36535	0.546249	expressed protein
LOC_Os10g20470	LOC_Os10g20470	Chr10:10301574-10304395	4.3501	11.2915	1.37612	up	5e-05	0.000275909	MATE efflux family protein, putative, expressed
LOC_Os02g07350	LOC_Os02g07350	Chr2:3792679-3796762	32.9682	32.3851	-0.025744	down	0.77095	0.870872	inositol-1-monophosphatase, putative, expressed
LOC_Os03g15430	LOC_Os03g15430	Chr3:8437360-8441970	5.36052	6.18122	0.205517	up	0.0429	0.108804	Ser/Thr protein phosphatase family protein, putative, expressed
LOC_Os08g30340	LOC_Os08g30340	Chr8:18675983-18678475	9.37679	2.13508	-2.1348	down	5e-05	0.000275909	PAS2, putative, expressed
LOC_Os04g38480	LOC_Os04g38480	Chr4:22867267-22872511	23.7045	26.7567	0.174739	up	0.04015	0.103009	BRASSINOSTEROID INSENSITIVE 1-associated receptor kinase 1 precursor, putative, expressed
LOC_Os03g21820	LOC_Os03g21820	Chr3:12469261-12470602	10.5717	16.9235	0.678812	up	5e-05	0.000275909	expansin precursor, putative, expressed
LOC_Os12g27520	LOC_Os12g27520	Chr12:16196116-16199488	72.1207	72.1804	0.00119329	up	0.9881	0.993064	serine/threonine-protein kinase AFC2, putative, expressed
LOC_Os10g01100	LOC_Os10g01100	Chr10:94797-97746	8.71092	11.684	0.423643	up	5e-05	0.000275909	receptor-like protein kinase, putative, expressed
LOC_Os02g25060	LOC_Os02g25060	Chr2:14529661-14537548	90.65	83.1324	-0.124896	down	0.1317	0.264829	NTMC2Type1.2 protein, putative, expressed
LOC_Os05g03820	LOC_Os05g03820	Chr5:1698505-1703160	34.239	31.9281	-0.100814	down	0.24215	0.413515	glutamate--cysteine ligase, chloroplast precursor, putative, expressed
LOC_Os02g27190	LOC_Os02g27190	Chr2:16000712-16001576	0.927326	0.853698	-0.119352	down	0.81935	0.901646	expressed protein
LOC_Os05g36270	LOC_Os05g36270	Chr5:21493838-21496838	9.70733	7.89317	-0.298468	down	0.00365	0.01357	fructose-1,6-bisphosphatase, putative, expressed
LOC_Os06g25010	LOC_Os06g25010	Chr6:14646976-14648091	1.30997	1.77667	0.439646	up	0.05545	0.134234	glycosyl hydrolase, putative, expressed
LOC_Os05g04450	LOC_Os05g04450	Chr5:2050493-2052108	3.7508	3.33687	-0.168703	down	0.2893	0.467546	peroxidase precursor, putative, expressed
LOC_Os02g42530	LOC_Os02g42530	Chr2:25569173-25574908	5.37397	5.22635	-0.0401859	down	0.70705	0.828195	expressed protein
LOC_Os01g14550	LOC_Os01g14550	Chr1:8159848-8161554	3.5429	1.08472	-1.70761	down	5e-05	0.000275909	pathogen-related protein, putative, expressed
LOC_Os04g35280	LOC_Os04g35280	Chr4:21451492-21456040	14.6253	22.2307	0.604086	up	5e-05	0.000275909	neutral/alkaline invertase, putative, expressed
LOC_Os03g50900	LOC_Os03g50900	Chr3:29076705-29079305	6.38842	5.50651	-0.214321	down	0.04155	0.105939	transposon protein, putative, unclassified, expressed
LOC_Os01g50520	LOC_Os01g50520	Chr1:29020843-29021337	1.81379	1.20137	-0.594321	down	0.39565	0.577385	cytochrome P450 monooxygenase CYP711A12, putative, expressed
LOC_Os11g45820	LOC_Os11g45820	Chr11:27723835-27726283	0.435556	0.706302	0.697426	up	0.05205	0.127409	expressed protein
LOC_Os04g44840	LOC_Os04g44840	Chr4:26543225-26546926	13.4313	13.5071	0.00811564	up	0.92795	0.962476	glycosyl hydrolase family 3 protein, putative, expressed
LOC_Os08g41430	LOC_Os08g41430	Chr8:26159871-26161589	0.900954	0.534401	-0.75353	down	0.1979	0.358016	LRR receptor kinase, putative, expressed
LOC_Os09g31350	LOC_Os09g31350	Chr9:18845065-18848443	1.26383	0.981393	-0.364904	down	0.04515	0.113429	expressed protein
LOC_Os09g21470	LOC_Os09g21470	Chr9:12977782-12980466	107.97	123.228	0.190705	up	0.0302	0.081592	expressed protein
LOC_Os11g48090	LOC_Os11g48090	Chr11:28989430-29000913	17.6801	17.0736	-0.0503566	down	0.5776	0.73747	helicase conserved C-terminal domain containing protein, expressed
LOC_Os04g24140	LOC_Os04g24140	Chr4:13802275-13803543	54.5634	80.3183	0.557795	up	5e-05	0.000275909	ribose-5-phosphate isomerase A, putative, expressed
LOC_Os02g06480	LOC_Os02g06480	Chr2:3227507-3233934	5.8444	4.85972	-0.266179	down	0.00585	0.0203347	SCO1 protein homolog, mitochondrial precursor, putative, expressed
LOC_Os05g03770	LOC_Os05g03770	Chr5:1666497-1669452	0.943867	0.878402	-0.103702	down	0.5897	0.747055	expressed protein
LOC_Os06g50510	LOC_Os06g50510	Chr6:30574836-30583595	1.40081	1.40235	0.00158429	up	0.98515	0.991333	START domain containing protein, expressed
LOC_Os07g08880	LOC_Os07g08880	Chr7:4606678-4614599	26.2365	23.9267	-0.132952	down	0.1584	0.303922	ES43 protein, putative, expressed
LOC_Os09g26560	LOC_Os09g26560	Chr9:16078755-16084154	23.5682	25.768	0.128736	up	0.14185	0.280573	expressed protein
LOC_Os06g46030	LOC_Os06g46030	Chr6:27904548-27906635	29.7087	43.4067	0.547032	up	5e-05	0.000275909	DUF640 domain containing protein, putative, expressed
LOC_Os04g47190	LOC_Os04g47190	Chr4:28026450-28030559	6.90533	6.56413	-0.0731061	down	0.47505	0.650708	aminotransferase domain containing protein, putative, expressed
LOC_Os03g56190	LOC_Os03g56190	Chr3:32017643-32019548	82.6188	80.8206	-0.0317457	down	0.7148	0.833301	cytochrome c oxidase-related, putative, expressed
LOC_Os01g70250	LOC_Os01g70250	Chr1:40674890-40677841	2.85628	3.0802	0.108887	up	0.3408	0.522537	heat shock protein DnaJ, putative, expressed
LOC_Os09g11440	LOC_Os09g11440	Chr9:6368331-6371361	3.15708	2.95542	-0.0952303	down	0.4722	0.648218	expressed protein
LOC_Os03g08870	LOC_Os03g08870	Chr3:4596018-4598260	36.8732	44.8556	0.282714	up	0.0026	0.0100756	expressed protein
LOC_Os04g54080	LOC_Os04g54080	Chr4:32229074-32233640	0.83109	0.923726	0.152461	up	0.4196	0.600628	serine/threonine-protein kinase receptor precursor, putative, expressed
LOC_Os05g29760	LOC_Os05g29760	Chr5:17209579-17216776	89.4841	85.6038	-0.0639579	down	0.45235	0.630229	ferrochelatase-2, chloroplast precursor, putative, expressed
LOC_Os08g10600	LOC_Os08g10600	Chr8:6237448-6242123	25.7939	25.738	-0.00313229	down	0.9734	0.985827	UTP--glucose-1-phosphate uridylyltransferase, putative, expressed
LOC_Os07g33320	LOC_Os07g33320	Chr7:19916968-19917633	1.28853	0.785598	-0.71386	down	0.1008	0.214969	expressed protein
LOC_Os09g34930	LOC_Os09g34930	Chr9:20357446-20359086	12.5146	11.9767	-0.0633817	down	0.54155	0.708118	3-ketoacyl-CoA synthase precursor, putative, expressed
LOC_Os07g05580	LOC_Os07g05580	Chr7:2614126-2616106	250.92	272.921	0.121253	up	0.1826	0.337549	ribosomal protein L7Ae, putative, expressed
LOC_Os04g28210	LOC_Os04g28210	Chr4:16667098-16672508	3.48615	4.43284	0.346595	up	0.00075	0.00333255	verticillium wilt disease resistance protein, putative, expressed
LOC_Os04g14680	LOC_Os04g14680	Chr4:8239236-8241868	6.79827	5.10848	-0.412274	down	0.002	0.00799717	OsAPx3 - Peroxisomal Ascorbate Peroxidase encoding gene 5,8, expressed
LOC_Os02g58300	LOC_Os02g58300	Chr2:35674796-35676431	6.37358	6.29677	-0.0174928	down	0.8776	0.935401	expressed protein
LOC_Os01g39800	LOC_Os01g39800	Chr1:22446209-22449819	19.2326	14.589	-0.398669	down	5e-05	0.000275909	esterase, putative, expressed
LOC_Os03g55380	LOC_Os03g55380	Chr3:31503702-31507753	6.28324	8.59492	0.451976	up	0.0001	0.000527978	oxidoreductase, putative, expressed
LOC_Os01g63810	LOC_Os01g63810	Chr1:37021487-37031680	3.60426	5.00103	0.472521	up	0.03905	0.100724	starch binding domain containing protein, putative, expressed
LOC_Os03g43400	LOC_Os03g43400	Chr3:24198648-24202021	1.30634	2.04363	0.645599	up	0.00695	0.0235889	OsIAA11 - Auxin-responsive Aux/IAA gene family member, expressed
LOC_Os12g37640	LOC_Os12g37640	Chr12:23106120-23111532	9.43834	7.90895	-0.255046	down	0.01615	0.0482324	xaa-Pro aminopeptidase, putative, expressed
LOC_Os01g73950	LOC_Os01g73950	Chr1:42837591-42842621	4.90931	4.74105	-0.0503142	down	0.8826	0.937459	PPR repeat containing protein, expressed
LOC_Os02g44780	LOC_Os02g44780	Chr2:27117990-27124462	44.3513	41.6015	-0.0923401	down	0.3077	0.488003	polyprenyl synthetase, putative, expressed
LOC_Os02g50020	LOC_Os02g50020	Chr2:30561209-30563412	0.882146	0.980137	0.151966	up	0.86675	0.92874	expressed protein
LOC_Os05g48040	LOC_Os05g48040	Chr5:27542125-27546073	15.6574	23.5197	0.587026	up	5e-05	0.000275909	MATE efflux family protein, putative, expressed
LOC_Os06g49480	LOC_Os06g49480	Chr6:29973844-29976322	186.052	189.953	0.0299358	up	0.70955	0.830005	peptidyl-prolyl cis-trans isomerase, putative, expressed
LOC_Os05g44600	LOC_Os05g44600	Chr5:25949107-25952202	9.86513	13.7405	0.478026	up	5e-05	0.000275909	pectinesterase, putative, expressed
LOC_Os01g01780	LOC_Os01g01780	Chr1:412578-415830	2.92944	2.88377	-0.0226709	down	0.86375	0.926887	exostosin family protein, putative, expressed
LOC_Os07g32560	LOC_Os07g32560	Chr7:19405562-19407067	24.9647	26.506	0.0864266	up	0.3399	0.521759	ATP-dependent protease, putative, expressed
LOC_Os09g30466	LOC_Os09g30466	Chr9:18565964-18569125	12.6593	8.71344	-0.53888	down	5e-05	0.000275909	nuclear ribonuclease Z, putative, expressed
LOC_Os01g36600	LOC_Os01g36600	Chr1:20312944-20314180	5.54233	5.31704	-0.059868	down	0.6417	0.783726	PPR repeat domain containing protein, putative, expressed
LOC_Os11g47830	LOC_Os11g47830	Chr11:28845904-28852938	9.24861	8.38694	-0.141092	down	0.15075	0.293175	RNA recognition motif containing protein, expressed
LOC_Os04g46820	LOC_Os04g46820	Chr4:27743338-27743734	42.0922	11.7826	-1.83689	down	5e-05	0.000275909	LTPL121 - Protease inhibitor/seed storage/LTP family protein precursor, putative, expressed
LOC_Os01g48530	LOC_Os01g48530	Chr1:27833882-27836030	0.426502	0.854337	1.00225	up	0.009	0.0293865	expressed protein
LOC_Os03g25360	LOC_Os03g25360	Chr3:14494877-14496363	7.29187	14.5313	0.994805	up	5e-05	0.000275909	peroxidase precursor, putative, expressed
LOC_Os09g20830	LOC_Os09g20830	Chr9:12545572-12550339	19.6593	20.7093	0.075071	up	0.569	0.730408	heat shock factor-binding protein 1, putative, expressed
LOC_Os02g01380	LOC_Os02g01380	Chr2:219576-221707	23.4136	19.6826	-0.250424	down	0.0052	0.0183834	expressed protein
LOC_Os05g01810	LOC_Os05g01810	Chr5:486052-488406	51.5768	40.4181	-0.351721	down	5e-05	0.000275909	xylem cysteine proteinase 2 precursor, putative, expressed
LOC_Os08g03870	LOC_Os08g03870	Chr8:1843878-1846218	12.286	9.96748	-0.301719	down	0.0038	0.0140468	2-aminoethanethiol dioxygenase, putative, expressed
LOC_Os07g40520	LOC_Os07g40520	Chr7:24274176-24276956	15.1533	13.4728	-0.169578	down	0.06235	0.147125	formin-like protein 20, putative, expressed
LOC_Os09g32260	LOC_Os09g32260	Chr9:19253151-19255969	1.95324	2.14185	0.132988	up	0.4105	0.592101	no apical meristem protein, putative, expressed
LOC_Os08g25080	LOC_Os08g25080	Chr8:15227308-15230795	12.6624	11.2357	-0.172454	down	0.11525	0.238605	expressed protein
LOC_Os02g34730	LOC_Os02g34730	Chr2:20832812-20835420	14.9695	12.695	-0.237764	down	0.07045	0.162458	transposon protein, putative, Mariner sub-class, expressed
LOC_Os10g29530	LOC_Os10g29530	Chr10:15338210-15341263	16.4309	14.2828	-0.202132	down	0.039	0.100652	expressed protein
LOC_Os07g37250	LOC_Os07g37250	Chr7:22319006-22323191	160.883	144.55	-0.154442	down	0.05945	0.141687	THYLAKOID FORMATION1, chloroplast precursor, putative, expressed
LOC_Os01g35830	LOC_Os01g35830	Chr1:19845647-19848352	10.1227	9.40072	-0.106746	down	0.32595	0.507477	expressed protein
LOC_Os05g38020	LOC_Os05g38020	Chr5:22299576-22300079	0.705583	0.846931	0.263428	up	0.63585	0.779529	expressed protein
LOC_Os01g21940	LOC_Os01g21940	Chr1:12303169-12309435	9.67274	9.48421	-0.0283969	down	0.7672	0.868241	WD domain, G-beta repeat domain containing protein, expressed
LOC_Os01g07960	LOC_Os01g07960	Chr1:3846180-3850245	55.61	51.9788	-0.0974228	down	0.3573	0.538846	acyl-protein thioesterase, putative, expressed
LOC_Os12g09584	LOC_Os12g09584	Chr12:5042585-5044633	4.42991	4.20179	-0.0762733	down	0.5861	0.744497	expressed protein
LOC_Os01g02090	LOC_Os01g02090	Chr1:588862-593759	36.0876	35.6951	-0.0157785	down	0.853	0.921167	expressed protein
LOC_Os04g03579	LOC_Os04g03579	Chr4:1562251-1572698	0.581054	0.162853	-1.8351	down	5e-05	0.000275909	protein kinase, putative, expressed
LOC_Os05g05660	LOC_Os05g05660	Chr5:2810616-2818579	9.07863	9.10528	0.00422894	up	0.961	0.97897	PWWP domain containing protein, expressed
LOC_Os06g45120	LOC_Os06g45120	Chr6:27286242-27292852	81.0976	91.9417	0.181061	up	0.0265	0.0731159	ATP synthase, putative, expressed
LOC_Os03g51690	LOC_Os03g51690	Chr3:29596276-29606861	4.41457	10.0498	1.18682	up	5e-05	0.000275909	Homeobox domain containing protein, expressed
LOC_Os11g09010	LOC_Os11g09010	Chr11:4785127-4789394	67.4202	70.3498	0.0613658	up	0.4576	0.634766	lipase, putative, expressed
LOC_Os02g07800	LOC_Os02g07800	Chr2:4083022-4086047	2.69391	2.39481	-0.16979	down	0.29415	0.473286	transcription factor, putative, expressed
LOC_Os08g41780	LOC_Os08g41780	Chr8:26379417-26384641	5.47059	10.5889	0.952784	up	5e-05	0.000275909	triacylglycerol lipase precursor, putative, expressed
LOC_Os03g63860	LOC_Os03g63860	Chr3:36074889-36079781	53.0567	44.6533	-0.248769	down	0.0032	0.0121141	DANA2, putative, expressed
LOC_Os10g28020	LOC_Os10g28020	Chr10:14532842-14543224	52.1381	52.3627	0.0062022	up	0.9417	0.969664	OsPOP21 - Putative Prolyl Oligopeptidase homologue, expressed
LOC_Os02g52230	LOC_Os02g52230	Chr2:31985953-31989423	24.5425	26.4041	0.10548	up	0.2099	0.373302	coronatine-insensitive protein 1, putative, expressed
LOC_Os05g35380	LOC_Os05g35380	Chr5:21006682-21009694	4.23296	5.744	0.440386	up	0.0023	0.00904477	universal stress protein domain containing protein, putative, expressed
LOC_Os01g68970	LOC_Os01g68970	Chr1:40070751-40073764	12.4726	15.2664	0.291591	up	0.00245	0.00956312	HYS1, putative, expressed
LOC_Os03g04110	LOC_Os03g04110	Chr3:1878905-1881754	46.2628	52.7769	0.190053	up	0.0245	0.0684583	lysM domain-containing GPI-anchored protein precursor, putative, expressed
LOC_Os06g33200	LOC_Os06g33200	Chr6:19333821-19334524	5.51031	14.2673	1.37251	up	5e-05	0.000275909	expressed protein
LOC_Os12g02830	LOC_Os12g02830	Chr12:1012299-1016842	21.0858	17.0726	-0.304588	down	0.0034	0.0127517	SNF7 domain containing protein, putative, expressed
LOC_Os01g53900	LOC_Os01g53900	Chr1:30992410-30997182	0.560734	0.697462	0.314799	up	0.1482	0.289486	elongation factor, putative, expressed
LOC_Os12g03190	LOC_Os12g03190	Chr12:1216706-1220583	16.4723	15.0961	-0.125868	down	0.1852	0.340989	bifunctional aspartokinase/homoserine dehydrogenase, putative, expressed
LOC_Os04g43840	LOC_Os04g43840	Chr4:25959398-25963504	4.13267	3.8889	-0.0877111	down	0.58635	0.744521	possible lysine decarboxylase domain containing protein, expressed
LOC_Os04g35590	LOC_Os04g35590	Chr4:21695439-21698631	27.5418	26.885	-0.0348198	down	0.7115	0.831171	thioesterase family protein, putative, expressed
LOC_Os01g66580	LOC_Os01g66580	Chr1:38659233-38661310	9.82218	10.3342	0.0733177	up	0.55065	0.715136	RNA polymerase III RPC4 domain containing protein, expressed
LOC_Os12g36890	LOC_Os12g36890	Chr12:22602879-22607315	18.6112	17.9479	-0.0523557	down	0.5416	0.708143	CSLD4 - cellulose synthase-like family D, expressed
LOC_Os12g02200	LOC_Os12g02200	Chr12:679073-682269	35.8882	26.9451	-0.413486	down	5e-05	0.000275909	CAMK_KIN1/SNF1/Nim1_like.6 - CAMK includes calcium/calmodulin depedent protein kinases, expressed
LOC_Os12g01190	LOC_Os12g01190	Chr12:105921-112632	17.7433	17.5887	-0.0126208	down	0.87855	0.935928	RNA recognition motif containing protein, putative, expressed
LOC_Os10g42960	LOC_Os10g42960	Chr10:23156881-23159606	5.76511	7.0146	0.283011	up	0.0082	0.0271747	urea active transporter, putative, expressed
LOC_Os08g43230	LOC_Os08g43230	Chr8:27329440-27331356	16.1667	16.9739	0.0702975	up	0.46955	0.645364	TraB family protein, putative, expressed
LOC_Os01g62820	LOC_Os01g62820	Chr1:36385624-36390411	11.6772	13.2275	0.179846	up	0.0449	0.112902	Transcription initiation factor TFIID subunit A containing protein, expressed
LOC_Os07g35340	LOC_Os07g35340	Chr7:21146478-21149745	1.3401	4.34629	1.69744	up	5e-05	0.000275909	TKL_IRAK_DUF26-lc.14 - DUF26 kinases have homology to DUF26 containing loci, expressed
LOC_Os05g51380	LOC_Os05g51380	Chr5:29459581-29464844	7.9786	7.38001	-0.112513	down	0.2488	0.421718	expressed protein
LOC_Os01g16370	LOC_Os01g16370	Chr1:9293170-9299788	1.28529	2.32815	0.857086	up	5e-05	0.000275909	NBS-LRR type disease resistance protein, putative, expressed
LOC_Os11g32810	LOC_Os11g32810	Chr11:19385004-19388767	4.14678	4.48219	0.112212	up	0.3307	0.512262	Leucine Rich Repeat family protein, expressed
LOC_Os03g58830	LOC_Os03g58830	Chr3:33500879-33505048	6.81169	7.6843	0.173903	up	0.12285	0.250758	BEE 1, putative, expressed
LOC_Os10g29180	LOC_Os10g29180	Chr10:15199436-15202164	1.11518	1.08786	-0.0357911	down	0.87865	0.935946	MBTB47 - Bric-a-Brac, Tramtrack, Broad Complex BTB domain with Meprin and TRAF Homology MATH domain, expressed
LOC_Os07g48060	LOC_Os07g48060	Chr7:28690607-28692640	9.36619	6.12973	-0.611639	down	5e-05	0.000275909	peroxidase precursor, putative, expressed
LOC_Os01g41610	LOC_Os01g41610	Chr1:23551969-23557654	51.4554	52.3537	0.0249697	up	0.7715	0.871154	mitochondrial ATP synthase g subunit family protein, putative, expressed
LOC_Os02g30620	LOC_Os02g30620	Chr2:18227410-18235800	18.6308	18.3536	-0.021633	down	0.8428	0.915572	dnaJ domain containing protein, expressed
LOC_Os06g12100	LOC_Os06g12100	Chr6:6479282-6480980	3.65108	2.9054	-0.329589	down	0.0158	0.0473246	mTERF family protein, expressed
LOC_Os03g60180	LOC_Os03g60180	Chr3:34227527-34232133	3.05177	2.96671	-0.0407824	down	0.7424	0.852436	GTPase of unknown function domain containing protein, putative, expressed
LOC_Os03g49500	LOC_Os03g49500	Chr3:28169806-28174250	40.2537	43.889	0.12474	up	0.18985	0.347456	ethylene receptor, putative, expressed
LOC_Os05g05440	LOC_Os05g05440	Chr5:2703394-2711923	1.63265	1.36121	-0.262332	down	0.0306	0.0824952	expressed protein
LOC_Os09g29970	LOC_Os09g29970	Chr9:18237699-18240536	18.2447	16.1619	-0.174886	down	0.0582	0.139384	TMV-MP30 binding protein 2C, putative, expressed
LOC_Os06g50970	LOC_Os06g50970	Chr6:30848410-30850264	72.1239	25.9427	-1.47515	down	0.0286	0.0779774	expressed protein
LOC_Os05g08600	LOC_Os05g08600	Chr5:4704642-4708657	16.1557	16.2146	0.00524665	up	0.95575	0.977012	splicing factor, putative, expressed
LOC_Os02g10480	LOC_Os02g10480	Chr2:5505015-5508425	32.7947	25.0734	-0.387305	down	5e-05	0.000275909	stromal membrane-associated protein, putative, expressed
LOC_Os10g06740	LOC_Os10g06740	Chr10:3500564-3504202	0.615872	0.809574	0.394532	up	0.01445	0.0440158	receptor-like protein kinase precursor, putative, expressed
LOC_Os01g06270	LOC_Os01g06270	Chr1:2971124-2979313	14.6611	14.7458	0.00831271	up	0.9269	0.961873	expressed protein
LOC_Os07g01540	LOC_Os07g01540	Chr7:335222-343722	4.35178	3.33043	-0.385898	down	0.00025	0.00123487	Ser/Thr protein phosphatase family protein, putative, expressed
LOC_Os02g33060	LOC_Os02g33060	Chr2:19644998-19646089	3.23211	3.31079	0.0347002	up	0.91855	0.956721	expressed protein
LOC_Os11g48020	LOC_Os11g48020	Chr11:28953906-28957199	39.8798	42.0148	0.0752372	up	0.39805	0.579802	fatty acid hydroxylase, putative, expressed
LOC_Os01g43895	LOC_Os01g43895	Chr1:25146709-25147447	37.871	42.5962	0.169634	up	0.08905	0.195195	expressed protein
LOC_Os12g42580	LOC_Os12g42580	Chr12:26449051-26449597	2.37141	3.98311	0.748153	up	0.0075	0.0251947	transposon protein, putative, unclassified, expressed
LOC_Os09g20430	LOC_Os09g20430	Chr9:12289591-12294955	5.73231	5.08048	-0.174152	down	0.1467	0.28735	SCO1 protein homolog, mitochondrial precursor, putative, expressed
LOC_Os05g39670	LOC_Os05g39670	Chr5:23284632-23285757	103.902	114.509	0.140235	up	0.096	0.206859	prenylated rab acceptor, putative, expressed
LOC_Os02g45980	LOC_Os02g45980	Chr2:28012810-28020814	2.80288	2.82777	0.012753	up	0.919	0.956925	ZR1 protein, putative, expressed
LOC_Os03g60760	LOC_Os03g60760	Chr3:34533238-34533508	5.96385	9.84788	0.72357	up	0.3829	0.564573	expressed protein
LOC_Os11g06020	LOC_Os11g06020	Chr11:2837989-2845605	38.4495	37.6714	-0.0294947	down	0.7237	0.839262	homeobox domain containing protein, expressed
LOC_Os04g59610	LOC_Os04g59610	Chr4:35443923-35451211	47.5979	45.7452	-0.0572748	down	0.524	0.693148	expressed protein
LOC_Os02g54010	LOC_Os02g54010	Chr2:33078223-33083556	25.6867	29.1205	0.181016	up	0.0304	0.0820245	lipase class 3 family protein, putative, expressed
LOC_Os03g16874	LOC_Os03g16874	Chr3:9375950-9377728	27.888	24.9819	-0.158758	down	0.15655	0.301446	expressed protein
LOC_Os03g42480	LOC_Os03g42480	Chr3:23633267-23640082	14.9461	17.961	0.2651	up	0.05495	0.133209	expressed protein
LOC_Os05g19954	LOC_Os05g19954	Chr5:11647789-11656591	4.8598	4.19444	-0.212419	down	0.13205	0.265391	tRNA pseudouridine synthase family protein, putative, expressed
LOC_Os01g08810	LOC_Os01g08810	Chr1:4421317-4423107	3.99421	1.42526	-1.48669	down	5e-05	0.000275909	cytochrome P450, putative, expressed
LOC_Os03g62270	LOC_Os03g62270	Chr3:35266201-35269749	11.2641	10.4677	-0.105791	down	0.30935	0.490035	MATE efflux family protein, putative, expressed
LOC_Os06g20400	LOC_Os06g20400	Chr6:11718877-11722902	12.02	11.5093	-0.0626315	down	0.5321	0.69989	DHHC zinc finger domain containing protein, expressed
LOC_Os10g07450	LOC_Os10g07450	Chr10:3949345-3950209	5.79624	8.67151	0.581165	up	0.00965	0.031265	expressed protein
LOC_Os02g56860	LOC_Os02g56860	Chr2:34853786-34855812	8.06878	13.3563	0.727095	up	5e-05	0.000275909	3-ketoacyl-CoA synthase, putative, expressed
LOC_Os04g49757	LOC_Os04g49757	Chr4:29666139-29672631	12.8321	7.16468	-0.840783	down	5e-05	0.000275909	purine permease, putative, expressed
LOC_Os05g11300	LOC_Os05g11300	Chr5:6380146-6380983	0.587756	4.29028	2.86778	up	0.0001	0.000527978	expressed protein
LOC_Os02g46650	LOC_Os02g46650	Chr2:28472824-28478009	15.6643	19.6529	0.327268	up	0.0004	0.00189466	ubiquitin carboxyl-terminal hydrolase domain containing protein, expressed
LOC_Os09g29950	LOC_Os09g29950	Chr9:18223856-18230942	2.91142	2.44044	-0.254581	down	0.02895	0.0787702	OsPOP19 - Putative Prolyl Oligopeptidase homologue, expressed
LOC_Os03g43930	LOC_Os03g43930	Chr3:24651799-24657650	22.9319	28.9265	0.335035	up	5e-05	0.000275909	START domain containing protein, expressed
LOC_Os11g03060	LOC_Os11g03060	Chr11:1078103-1082412	8.74077	7.37352	-0.245407	down	0.0655	0.153199	SNF7 domain containing protein, putative, expressed
LOC_Os03g32470	LOC_Os03g32470	Chr3:18570650-18575321	41.0663	19.6758	-1.06153	down	5e-05	0.000275909	leucoanthocyanidin dioxygenase, putative, expressed
LOC_Os12g19590	LOC_Os12g19590	Chr12:11419979-11429180	7.04193	6.39673	-0.138637	down	0.2093	0.372528	WD domain, G-beta repeat domain containing protein, expressed
LOC_Os06g50360	LOC_Os06g50360	Chr6:30479409-30485250	3.78143	2.78735	-0.440039	down	0.0022	0.00869995	pseudouridine synthase family protein, putative, expressed
LOC_Os07g42820	LOC_Os07g42820	Chr7:25645987-25649162	9.2175	9.82593	0.092219	up	0.4069	0.58867	ADP-ribosylation factor, putative, expressed
LOC_Os03g56420	LOC_Os03g56420	Chr3:32160111-32164229	21.6991	21.4774	-0.0148148	down	0.86845	0.929944	expressed protein
LOC_Os04g53998	LOC_Os04g53998	Chr4:32178132-32182246	3.54506	5.22402	0.55935	up	5e-05	0.000275909	kinase, putative, expressed
LOC_Os05g04860	LOC_Os05g04860	Chr5:2334710-2339664	2.48396	2.61597	0.0746999	up	0.64385	0.78508	agenet domain containing protein, putative, expressed
LOC_Os07g18944	LOC_Os07g18944	Chr7:11222032-11225288	5.92716	13.227	1.15807	up	5e-05	0.000275909	expressed protein
LOC_Os01g57880	LOC_Os01g57880	Chr1:33468572-33469992	8.20424	8.08901	-0.0204065	down	0.89755	0.944948	plastocyanin-like domain containing protein, putative, expressed
LOC_Os04g49540	LOC_Os04g49540	Chr4:29538733-29544700	7.24252	6.87495	-0.0751429	down	0.6267	0.773049	expressed protein
LOC_Os01g72190	LOC_Os01g72190	Chr1:41861561-41863695	1.68852	1.46714	-0.202753	down	0.2093	0.372528	expressed protein
LOC_Os03g58620	LOC_Os03g58620	Chr3:33388089-33391157	20.84	17.5491	-0.247954	down	0.01395	0.0427694	small multi-drug export protein, putative, expressed
LOC_Os06g08730	LOC_Os06g08730	Chr6:4362696-4370853	13.2919	12.8981	-0.043398	down	0.6296	0.775272	expressed protein
LOC_Os06g05790	LOC_Os06g05790	Chr6:2631868-2635262	3.4502	2.62999	-0.391619	down	0.01605	0.0479781	transferase family domain containing protein, expressed
LOC_Os06g12140	LOC_Os06g12140	Chr6:6492883-6494714	1.34176	1.40984	0.0714085	up	0.85655	0.923124	expressed protein
LOC_Os08g19114	LOC_Os08g19114	Chr8:11403637-11409808	16.553	18.269	0.142306	up	0.123	0.250996	expressed protein
LOC_Os05g41910	LOC_Os05g41910	Chr5:24541181-24544300	13.9681	15.5169	0.151712	up	0.08585	0.189615	expressed protein
LOC_Os05g14590	LOC_Os05g14590	Chr5:8312906-8319399	11.2689	10.3828	-0.118154	down	0.18675	0.3432	MCM6 - Putative minichromosome maintenance MCM complex subunit 6, expressed
LOC_Os04g09530	LOC_Os04g09530	Chr4:5111679-5113716	12.1801	12.474	0.0344015	up	0.76655	0.867897	pentatricopeptide, putative, expressed
LOC_Os01g25990	LOC_Os01g25990	Chr1:14730141-14738424	13.3003	13.409	0.0117451	up	0.89315	0.942554	expressed protein
LOC_Os05g38530	LOC_Os05g38530	Chr5:22599354-22602579	2.89932	3.6722	0.340931	up	0.005	0.0177764	DnaK family protein, putative, expressed
LOC_Os11g15300	LOC_Os11g15300	Chr11:8648862-8650862	0.466056	0.345231	-0.432941	down	0.27535	0.452045	SAM dependent carboxyl methyltransferase, putative, expressed
LOC_Os01g16240	LOC_Os01g16240	Chr1:9195526-9198962	108.007	93.5113	-0.207905	down	0.01345	0.041552	OsCam1-3 - Calmodulin, expressed
LOC_Os06g17440	LOC_Os06g17440	Chr6:10120874-10124422	21.3313	17.7931	-0.261652	down	0.0047	0.0168316	microtubule-associated protein, putative, expressed
LOC_Os01g02730	LOC_Os01g02730	Chr1:935573-938367	0.674243	0.711597	0.0777906	up	0.77245	0.871913	TAK14, putative, expressed
LOC_Os03g25850	LOC_Os03g25850	Chr3:14788218-14789916	1.44009	2.10053	0.544593	up	0.00755	0.0253137	expressed protein
LOC_Os08g31830	LOC_Os08g31830	Chr8:19735718-19739231	8.50054	9.3005	0.129755	up	0.3357	0.517525	UPF0041 domain containing protein, putative, expressed
LOC_Os01g14720	LOC_Os01g14720	Chr1:8234624-8235833	0.771835	0.866365	0.166682	up	0.55065	0.715136	transcription regulator, putative, expressed
LOC_Os02g13170	LOC_Os02g13170	Chr2:7016804-7024341	25.5417	24.5957	-0.0544486	down	0.52875	0.697228	mitochondrial carrier protein, putative, expressed
LOC_Os03g62550	LOC_Os03g62550	Chr3:35414073-35416036	2.15949	1.8032	-0.260132	down	0.1011	0.215487	retrotransposon protein, putative, unclassified, expressed
LOC_Os05g46760	LOC_Os05g46760	Chr5:27075946-27077365	46.057	61.4156	0.415185	up	5e-05	0.000275909	STE_MEKK_ste11_MAP3K.19 - STE kinases include homologs to sterile 7, sterile 11 and sterile 20 from yeast, expressed
LOC_Os07g08840	LOC_Os07g08840	Chr7:4574244-4576234	390.686	520.485	0.413846	up	5e-05	0.000275909	thioredoxin, putative, expressed
LOC_Os07g44710	LOC_Os07g44710	Chr7:26683037-26688827	12.5977	11.4837	-0.133575	down	0.1346	0.269176	CAMK_CAMK_like.36 - CAMK includes calcium/calmodulin depedent protein kinases, expressed
LOC_Os02g21269	LOC_Os02g21269	Chr2:12620359-12625651	13.2456	16.2363	0.293715	up	0.00345	0.0129199	expressed protein
LOC_Os02g58554	LOC_Os02g58554	Chr2:35790046-35797691	17.3638	19.0921	0.13689	up	0.10655	0.224583	expressed protein
LOC_Os10g40420	LOC_Os10g40420	Chr10:21655391-21656252	15.7609	5.73311	-1.45896	down	5e-05	0.000275909	LTPL138 - Protease inhibitor/seed storage/LTP family protein precursor, expressed
LOC_Os03g05460	LOC_Os03g05460	Chr3:2698772-2700410	6.99805	8.94169	0.353595	up	0.0004	0.00189466	expressed protein
LOC_Os09g33500	LOC_Os09g33500	Chr9:19752710-19759039	118.434	111.091	-0.0923296	down	0.3276	0.50917	transketolase, putative, expressed
LOC_Os01g36930	LOC_Os01g36930	Chr1:20581614-20589583	42.2848	42.8191	0.0181177	up	0.8314	0.908659	ubiquitin carboxyl-terminal hydrolase 6, putative, expressed
LOC_Os05g05880	LOC_Os05g05880	Chr5:2952653-2956084	0.822514	0.712282	-0.207591	down	0.2512	0.424322	retrotransposon protein, putative, unclassified, expressed
LOC_Os10g36760	LOC_Os10g36760	Chr10:19677165-19682493	22.7794	23.3462	0.035458	up	0.68465	0.812566	OsProCP3 - Putative Lysosomal Pro-x Carboxypeptidase homologue, expressed
LOC_Os01g03549	LOC_Os01g03549	Chr1:1437162-1445689	9.7557	12.4351	0.350102	up	0.00035	0.00168	multi-copper oxidase type I family protein, putative, expressed
LOC_Os06g45060	LOC_Os06g45060	Chr6:27261293-27262594	5.61527	9.24363	0.719105	up	5e-05	0.000275909	expressed protein
LOC_Os03g58610	LOC_Os03g58610	Chr3:33384952-33387239	0.614677	0.996827	0.697514	up	0.00265	0.0102395	expressed protein
LOC_Os04g13160	LOC_Os04g13160	Chr4:7260494-7262700	2.58715	1.97824	-0.387146	down	0.0087	0.0285803	OsFBD9 - F-box and FBD domain containing protein, expressed
LOC_Os11g15520	LOC_Os11g15520	Chr11:8789918-8798149	0.624449	0.57568	-0.117318	down	0.6427	0.784524	OsSub62 - Putative Subtilisin homologue, expressed
LOC_Os05g36110	LOC_Os05g36110	Chr5:21410002-21414351	27.279	29.7873	0.126907	up	0.1487	0.290262	protein of unknown function DUF502 domain containing protein, expressed
LOC_Os11g47180	LOC_Os11g47180	Chr11:28376326-28379731	1.15054	1.0735	-0.0999908	down	0.5417	0.70815	receptor-like protein kinase 2 precursor, putative, expressed
LOC_Os09g04508	LOC_Os09g04508	Chr9:2401955-2405236	23.206	25.411	0.130952	up	0.18145	0.335862	expressed protein
LOC_Os11g09150	LOC_Os11g09150	Chr11:4892371-4893134	3.96167	3.18239	-0.315999	down	0.10445	0.22094	expressed protein
LOC_Os05g14360	LOC_Os05g14360	Chr5:8080402-8082069	1.137	0.9715	-0.226941	down	0.2628	0.438155	expressed protein
LOC_Os09g39860	LOC_Os09g39860	Chr9:22852321-22854512	2.23052	2.2327	0.00141103	up	0.989	0.993747	protein kinase family protein, putative, expressed
LOC_Os06g51000	LOC_Os06g51000	Chr6:30866012-30866879	2.76362	2.66684	-0.0514276	down	0.8201	0.902098	carrier, putative, expressed
LOC_Os09g08720	LOC_Os09g08720	Chr9:4592169-4595244	1.67091	3.631	1.11973	up	5e-05	0.000275909	cinnamoyl CoA reductase, putative, expressed
LOC_Os03g13274	LOC_Os03g13274	Chr3:7163370-7168865	15.0169	14.3891	-0.06161	down	0.5285	0.697061	peptide transporter PTR2, putative, expressed
LOC_Os02g36870	LOC_Os02g36870	Chr2:22244987-22247595	44.6904	43.6264	-0.0347651	down	0.705	0.82665	YGL010w, putative, expressed
LOC_Os12g43720	LOC_Os12g43720	Chr12:27154448-27160461	3.39406	3.21108	-0.0799566	down	0.47535	0.650882	early-responsive to dehydration protein-related, putative, expressed
LOC_Os05g37200	LOC_Os05g37200	Chr5:21750700-21754164	16.5567	15.4073	-0.103797	down	0.28515	0.463023	solute carrier family 35 member F2, putative, expressed
LOC_Os03g30550	LOC_Os03g30550	Chr3:17434386-17438950	18.7779	19.1902	0.0313334	up	0.7293	0.843549	RNA-binding protein-like, putative, expressed
LOC_Os08g38800	LOC_Os08g38800	Chr8:24524560-24529130	0.186385	2.82436	3.92157	up	5e-05	0.000275909	retrotransposon protein, putative, unclassified, expressed
LOC_Os04g21710	LOC_Os04g21710	Chr4:12279146-12281637	12.4999	13.279	0.0872365	up	0.3438	0.52532	expressed protein
LOC_Os06g20610	LOC_Os06g20610	Chr6:11867805-11870630	1.98927	1.75214	-0.183119	down	0.1929	0.351672	seven in absentia protein family domain containing protein, expressed
LOC_Os03g15080	LOC_Os03g15080	Chr3:8241530-8242520	19.6347	35.0534	0.836151	up	5e-05	0.000275909	expressed protein
LOC_Os01g01030	LOC_Os01g01030	Chr1:12647-15915	7.71714	8.7667	0.183967	up	0.05105	0.125382	monocopper oxidase, putative, expressed
LOC_Os01g53020	LOC_Os01g53020	Chr1:30472592-30475205	90.8503	107.392	0.241329	up	0.00375	0.0138984	heat shock protein DnaJ, putative, expressed
LOC_Os10g13630	LOC_Os10g13630	Chr10:7385567-7395117	2.77114	2.89174	0.0614623	up	0.6253	0.772206	expressed protein
LOC_Os07g23480	LOC_Os07g23480	Chr7:13261117-13271502	0.572536	0.710126	0.310708	up	0.051	0.125341	retrotransposon protein, putative, unclassified, expressed
LOC_Os11g45050	LOC_Os11g45050	Chr11:27261092-27264194	0.258199	0.81925	1.66582	up	5e-05	0.000275909	NBS-LRR disease resistance protein, putative, expressed
LOC_Os01g10080	LOC_Os01g10080	Chr1:5258255-5261017	3.52169	3.13542	-0.167608	down	0.28705	0.46534	expressed protein
LOC_Os09g26920	LOC_Os09g26920	Chr9:16356706-16360010	6.24591	6.2055	-0.00936327	down	0.92705	0.96194	OsSub57 - Putative Subtilisin homologue, expressed
LOC_Os11g36420	LOC_Os11g36420	Chr11:21475693-21479716	10.987	10.9294	-0.00758282	down	0.935	0.966154	sialyltransferase family domain containing protein, expressed
LOC_Os10g05750	LOC_Os10g05750	Chr10:2897615-2899194	41.869	27.4474	-0.609212	down	5e-05	0.000275909	POEI3 - Pollen Ole e I allergen and extensin family protein precursor, expressed
LOC_Os01g47262	LOC_Os01g47262	Chr1:27008802-27012114	20.502	18.0485	-0.183883	down	0.0569	0.137055	AMSH-like protease, putative, expressed
LOC_Os01g58960	LOC_Os01g58960	Chr1:34084756-34086514	0.668316	1.36059	1.02563	up	0.00015	0.00076898	cytochrome P450, putative, expressed
LOC_Os03g26960	LOC_Os03g26960	Chr3:15410431-15419602	10.6258	10.4202	-0.0281961	down	0.74135	0.851735	intron-binding protein aquarius, putative, expressed
LOC_Os12g32250	LOC_Os12g32250	Chr12:19473727-19478606	7.82283	7.94531	0.0224125	up	0.8153	0.899137	WRKY96, expressed
LOC_Os01g04570	LOC_Os01g04570	Chr1:2048716-2052521	0.68116	0.99271	0.543378	up	0.00635	0.0218144	Ser/Thr protein kinase, putative, expressed
LOC_Os12g06330	LOC_Os12g06330	Chr12:3024059-3029413	8.09624	9.69134	0.259443	up	0.51915	0.688626	CPuORF6 - conserved peptide uORF-containing transcript, expressed
LOC_Os02g32430	LOC_Os02g32430	Chr2:19177088-19180011	17.8273	16.4575	-0.115344	down	0.21525	0.380156	WD domain, G-beta repeat domain containing protein, expressed
LOC_Os06g01260	LOC_Os06g01260	Chr6:167363-174331	20.5343	24.4868	0.25397	up	0.3974	0.579229	glutathione gamma-glutamylcysteinyltransferase 1, putative, expressed
LOC_Os03g21590	LOC_Os03g21590	Chr3:12327634-12330577	0.521127	0.699992	0.425703	up	0.2915	0.470294	expressed protein
LOC_Os09g32010	LOC_Os09g32010	Chr9:19103941-19108920	12.6912	8.63515	-0.555539	down	5e-05	0.000275909	ternary complex factor MIP1, putative, expressed
LOC_Os01g16550	LOC_Os01g16550	Chr1:9394360-9396460	36.2117	34.7999	-0.0573716	down	0.8765	0.934669	expressed protein
LOC_Os07g32730	LOC_Os07g32730	Chr7:19541480-19545806	5.01105	4.48638	-0.159564	down	0.22045	0.386771	DNA repair protein rhp16, putative, expressed
LOC_Os05g46370	LOC_Os05g46370	Chr5:26879443-26881353	2.93626	1.91881	-0.613771	down	0.00045	0.00210677	bHelix-loop-helix transcription factor, putative, expressed
LOC_Os01g19740	LOC_Os01g19740	Chr1:11202594-11203335	2230.08	2214.52	-0.0100985	down	0.8993	0.945882	calvin cycle protein CP12, putative, expressed
LOC_Os09g30458	LOC_Os09g30458	Chr9:18558401-18563784	3.86182	4.01162	0.0549023	up	0.6316	0.776781	subtilisin-like protease, putative, expressed
LOC_Os06g28630	LOC_Os06g28630	Chr6:16302033-16305078	31.2572	53.9353	0.787041	up	5e-05	0.000275909	expressed protein
LOC_Os01g16120	LOC_Os01g16120	Chr1:9088087-9089111	21.6598	12.8769	-0.750228	down	5e-05	0.000275909	zinc finger, C3HC4 type domain containing protein, expressed
LOC_Os12g05740	LOC_Os12g05740	Chr12:2647699-2650297	1.00536	1.14588	0.188741	up	0.50755	0.678895	expressed protein
LOC_Os03g58940	LOC_Os03g58940	Chr3:33563701-33566773	35.0856	8.74043	-2.0051	down	5e-05	0.000275909	LTPL83 - Protease inhibitor/seed storage/LTP family protein precursor, putative, expressed
LOC_Os02g34884	LOC_Os02g34884	Chr2:20921435-20932806	17.8444	19.8159	0.15119	up	0.0799	0.179489	SacI homology domain containing protein, expressed
LOC_Os01g47580	LOC_Os01g47580	Chr1:27226174-27230292	1.0813	2.96345	1.45451	up	5e-05	0.000275909	lipid phosphatase protein, putative, expressed
LOC_Os02g26790	LOC_Os02g26790	Chr2:15725680-15726657	12.668	13.9833	0.142511	up	0.20405	0.365718	expressed protein
LOC_Os04g53990	LOC_Os04g53990	Chr4:32166723-32169604	6.58404	11.01	0.741768	up	5e-05	0.000275909	ethylene-responsive protein related, putative, expressed
LOC_Os06g06190	LOC_Os06g06190	Chr6:2863410-2867706	10.4271	10.0133	-0.0584193	down	0.51495	0.684662	uncharacterized protein ycf45, putative, expressed
LOC_Os05g30920	LOC_Os05g30920	Chr5:17951298-17954255	9.18651	9.70258	0.0788511	up	0.59285	0.74924	OsFBX167 - F-box domain containing protein, expressed
LOC_Os08g33200	LOC_Os08g33200	Chr8:20666124-20673557	7.17896	8.53024	0.248812	up	0.0039	0.0143531	1-phosphatidylinositol-4-phosphate 5-kinase/ zinc ion binding protein, putative, expressed
LOC_Os07g04450	LOC_Os07g04450	Chr7:1969748-1972039	3.90454	4.35225	0.156611	up	0.39085	0.572821	expressed protein
LOC_Os03g14310	LOC_Os03g14310	Chr3:7792658-7795723	0.660861	0.953723	0.529225	up	0.0361	0.0945383	expressed protein
LOC_Os10g11590	LOC_Os10g11590	Chr10:6408918-6411931	17.0759	16.0245	-0.0916759	down	0.32045	0.501991	expressed protein
LOC_Os01g33490	LOC_Os01g33490	Chr1:18438307-18439610	2.3945	2.45278	0.0346927	up	0.8532	0.921227	OsFBX10 - F-box domain containing protein, expressed
LOC_Os07g45530	LOC_Os07g45530	Chr7:27158091-27164838	1.25195	1.24906	-0.0033326	down	0.9778	0.988128	retrotransposon protein, putative, unclassified, expressed
LOC_Os08g16030	LOC_Os08g16030	Chr8:9780200-9781984	7.6085	8.94475	0.23343	up	0.0663	0.154702	expressed protein
LOC_Os01g55090	LOC_Os01g55090	Chr1:31672194-31676356	13.5497	12.8361	-0.0780495	down	0.39715	0.578976	transposon protein, putative, Mutator sub-class, expressed
LOC_Os10g39470	LOC_Os10g39470	Chr10:21066303-21075081	23.9684	22.5733	-0.0865156	down	0.3057	0.48599	expressed protein
LOC_Os01g47800	LOC_Os01g47800	Chr1:27357336-27363861	7.94248	6.44819	-0.300695	down	0.00265	0.0102395	AAA-type ATPase family protein, putative, expressed
LOC_Os01g47630	LOC_Os01g47630	Chr1:27246228-27248016	11.7543	14.865	0.338727	up	0.0029	0.0110899	expressed protein
LOC_Os03g56234	LOC_Os03g56234	Chr3:32034664-32040934	6.45205	6.8832	0.0933208	up	0.35145	0.533261	myb/SANT domain protein, putative, expressed
LOC_Os07g31850	LOC_Os07g31850	Chr7:18924435-18931500	28.1142	31.5986	0.168561	up	0.0451	0.113342	zinc finger, C3HC4 type domain containing protein, expressed
LOC_Os02g29300	LOC_Os02g29300	Chr2:17406609-17411180	3.28969	3.03088	-0.118217	down	0.3279	0.509496	expressed protein
LOC_Os07g15600	LOC_Os07g15600	Chr7:9035959-9039225	33.536	35.8536	0.0964091	up	0.24585	0.418411	H-BTB6 - Bric-a-Brac, Tramtrack, Broad Complex BTB domain with H family conserved sequence, expressed
LOC_Os04g30240	LOC_Os04g30240	Chr4:18042128-18049438	2.46957	3.53864	0.518932	up	0.0001	0.000527978	OsWAK60 - OsWAK receptor-like protein kinase, expressed
LOC_Os03g61090	LOC_Os03g61090	Chr3:34707017-34707966	83.5577	87.9698	0.0742362	up	0.3745	0.555849	expressed protein
LOC_Os08g44560	LOC_Os08g44560	Chr8:28014057-28020255	7.26969	6.42241	-0.178778	down	0.0687	0.159169	expressed protein
LOC_Os03g63810	LOC_Os03g63810	Chr3:36039163-36043822	2.0681	2.7296	0.400383	up	0.00935	0.0304195	WRKY80, expressed
LOC_Os05g22940	LOC_Os05g22940	Chr5:13064170-13078101	54.0984	44.6309	-0.277543	down	0.0006	0.0027255	acetyl-CoA carboxylase, putative, expressed
LOC_Os04g08060	LOC_Os04g08060	Chr4:4296330-4297571	4.17332	2.98399	-0.483949	down	0.0048	0.0171598	ZOS4-03 - C2H2 zinc finger protein, expressed
LOC_Os02g21750	LOC_Os02g21750	Chr2:12923701-12927803	0.24564	0.452701	0.882011	up	0.00385	0.0141992	MDR-like ABC transporter, putative, expressed
LOC_Os03g10970	LOC_Os03g10970	Chr3:5635415-5637467	1.75078	1.68507	-0.0551886	down	0.9191	0.956941	expressed protein
LOC_Os08g37040	LOC_Os08g37040	Chr8:23411544-23412899	19.9023	15.137	-0.394858	down	0.00025	0.00123487	gibberellin receptor GID1L2, putative, expressed
LOC_Os04g09604	LOC_Os04g09604	Chr4:5161916-5167494	21.4778	16.6725	-0.365377	down	0.00015	0.00076898	O-methyltransferase, putative, expressed
LOC_Os10g07080	LOC_Os10g07080	Chr10:3727964-3730365	3.10458	2.95198	-0.0727143	down	0.6245	0.771598	expressed protein
LOC_Os06g02550	LOC_Os06g02550	Chr6:885829-892703	88.0515	91.2304	0.0511675	up	0.53975	0.706377	CPuORF21 - conserved peptide uORF-containing transcript, expressed
LOC_Os02g51770	LOC_Os02g51770	Chr2:31707657-31710991	23.0118	20.7095	-0.152076	down	0.22445	0.392176	TLD family protein, putative, expressed
LOC_Os02g35039	LOC_Os02g35039	Chr2:21027728-21038863	23.3089	28.6296	0.296629	up	0.00125	0.00526257	NAD dependent epimerase/dehydratase family protein, putative, expressed
LOC_Os03g63520	LOC_Os03g63520	Chr3:35883517-35888218	26.0589	24.4632	-0.0911616	down	0.3408	0.522537	Der1-like family domain containing protein, expressed
LOC_Os06g12180	LOC_Os06g12180	Chr6:6521986-6523338	9.32147	10.3422	0.149911	up	0.47405	0.64985	jacalin-like lectin domain containing protein, expressed
LOC_Os01g22570	LOC_Os01g22570	Chr1:12682332-12683428	7.28723	0.434366	-4.06839	down	5e-05	0.000275909	glycerol-3-phosphate acyltransferase, putative, expressed
LOC_Os08g34150	LOC_Os08g34150	Chr8:21407406-21408779	43.5386	41.4819	-0.0698148	down	0.41735	0.598506	OsTIL-2 Temperature-induced lipocalin-2, expressed
LOC_Os05g38750	LOC_Os05g38750	Chr5:22739671-22740067	2.64548	1.31837	-1.00478	down	0.1117	0.23307	expressed protein
LOC_Os03g39000	LOC_Os03g39000	Chr3:21681948-21685051	15.8363	14.5899	-0.118269	down	0.22825	0.396604	inositol-1-monophosphatase, putative, expressed
LOC_Os12g02040	LOC_Os12g02040	Chr12:606569-608215	1.42485	1.87775	0.398192	up	0.102	0.216935	hypoxia-responsive family protein, putative, expressed
LOC_Os03g14810	LOC_Os03g14810	Chr3:8061294-8061888	1.80226	0.505785	-1.83321	down	0.2243	0.392005	MYB-like transcription factor DIVARICATA, putative, expressed
LOC_Os07g03150	LOC_Os07g03150	Chr7:1213609-1217756	3.28286	2.77355	-0.243223	down	0.06575	0.153625	H-BTB5 - Bric-a-Brac, Tramtrack, Broad Complex BTB domain with H family conserved sequence, expressed
LOC_Os07g37610	LOC_Os07g37610	Chr7:22534899-22542783	20.185	37.3238	0.886812	up	5e-05	0.000275909	B3 DNA binding domain containing protein, putative, expressed
LOC_Os07g44660	LOC_Os07g44660	Chr7:26640626-26645539	27.4079	25.068	-0.12874	down	0.12975	0.261956	FGGY family of carbohydrate kinases, putative, expressed
LOC_Os10g25010	LOC_Os10g25010	Chr10:12870884-12874087	8.12084	6.96238	-0.222049	down	0.0591	0.141032	OsCML8 - Calmodulin-related calcium sensor protein, expressed
LOC_Os07g01200	LOC_Os07g01200	Chr7:115438-118055	4.07601	3.72807	-0.128731	down	0.32645	0.507941	tetraacyldisaccharide 4-kinase, putative, expressed
LOC_Os02g35160	LOC_Os02g35160	Chr2:21110727-21122133	11.3717	11.86	0.0606502	up	0.5787	0.738293	ligatin, putative, expressed
LOC_Os02g14980	LOC_Os02g14980	Chr2:8358768-8362960	4.54482	5.43675	0.258523	up	0.0593	0.141389	calcium-binding EF hand family protein, putative, expressed
LOC_Os06g44010	LOC_Os06g44010	Chr6:26509918-26511699	35.173	122.284	1.7977	up	5e-05	0.000275909	WRKY28, expressed
LOC_Os10g30090	LOC_Os10g30090	Chr10:15629312-15635900	9.88783	9.65751	-0.0340026	down	0.72375	0.839277	amino acid permease, putative, expressed
LOC_Os03g25750	LOC_Os03g25750	Chr3:14728771-14738310	6.91916	8.58538	0.311285	up	0.00535	0.0188224	SNARE associated Golgi protein, putative, expressed
LOC_Os10g42550	LOC_Os10g42550	Chr10:22943494-22945212	11.8805	13.4743	0.181624	up	0.064	0.150344	Inositol 1, 3, 4-trisphosphate 5/6-kinase, putative, expressed
LOC_Os08g33160	LOC_Os08g33160	Chr8:20624902-20627946	68.2747	74.9504	0.134584	up	0.09855	0.211007	ZIM motif family protein, expressed
LOC_Os03g17840	LOC_Os03g17840	Chr3:9933581-9940058	19.1873	14.937	-0.361264	down	5e-05	0.000275909	expressed protein
LOC_Os01g65410	LOC_Os01g65410	Chr1:37962541-37966808	23.0436	27.5746	0.258974	up	0.00205	0.00817109	serine hydroxymethyltransferase, mitochondrial precursor, putative, expressed
LOC_Os03g24160	LOC_Os03g24160	Chr3:13712273-13716758	2.47377	1.85966	-0.411674	down	0.00085	0.00372058	phosphatidylinositol-4-phosphate 5-kinase, putative, expressed
LOC_Os09g30210	LOC_Os09g30210	Chr9:18387471-18391685	0.364991	0.920076	1.33389	up	5e-05	0.000275909	expressed protein
LOC_Os04g48850	LOC_Os04g48850	Chr4:29131809-29134682	2.19791	4.78664	1.12288	up	5e-05	0.000275909	aminotransferase, classes I and II, domain containing protein, expressed
LOC_Os01g53790	LOC_Os01g53790	Chr1:30918103-30921341	10.6188	13.081	0.300857	up	0.00485	0.0173139	stress-induced protein, putative, expressed
LOC_Os04g48840	LOC_Os04g48840	Chr4:29124517-29126984	45.2505	37.7128	-0.262877	down	0.0039	0.0143531	expressed protein
LOC_Os12g32814	LOC_Os12g32814	Chr12:19828480-19831364	2.20222	1.2831	-0.779328	down	0.0035	0.0130812	pleiotropic drug resistance protein 3, putative, expressed
LOC_Os11g35420	LOC_Os11g35420	Chr11:20754836-20757463	0.704304	1.12077	0.670218	up	0.00295	0.0112601	expressed protein
LOC_Os04g35130	LOC_Os04g35130	Chr4:21349783-21353260	11.3427	16.2891	0.52214	up	5e-05	0.000275909	expressed protein
LOC_Os07g33210	LOC_Os07g33210	Chr7:19838575-19842588	1.79508	1.94882	0.118555	up	0.5001	0.672152	expressed protein
LOC_Os04g04390	LOC_Os04g04390	Chr4:2071048-2084671	0.426027	0.482749	0.180331	up	0.3231	0.504743	retrotransposon protein, putative, unclassified, expressed
LOC_Os01g52280	LOC_Os01g52280	Chr1:30055566-30057039	6.1035	6.27512	0.0400051	up	0.75935	0.86434	NB-ARC domain containing protein, expressed
LOC_Os05g11428	LOC_Os05g11428	Chr5:6468134-6476455	1.72691	2.24565	0.378943	up	0.00315	0.0119469	expressed protein
LOC_Os07g48610	LOC_Os07g48610	Chr7:29109902-29111790	4.45481	4.46741	0.004073	up	0.97515	0.98676	hydrolase, alpha/beta fold family domain containing protein, expressed
LOC_Os03g38000	LOC_Os03g38000	Chr3:21097506-21100043	237.633	233.281	-0.0266704	down	0.74185	0.852136	40S ribosomal protein S3-1, putative, expressed
LOC_Os12g06630	LOC_Os12g06630	Chr12:3212522-3217725	20.4834	22.4383	0.131507	up	0.13965	0.277021	OsFBT14 - F-box and tubby domain containing protein, expressed
LOC_Os11g06750	LOC_Os11g06750	Chr11:3294147-3297139	156.773	153.612	-0.0293846	down	0.71885	0.836168	ribosomal protein L3, putative, expressed
LOC_Os08g08240	LOC_Os08g08240	Chr8:4712553-4717881	5.22634	4.91347	-0.0890587	down	0.37535	0.556636	transposon protein, putative, unclassified, expressed
LOC_Os01g16030	LOC_Os01g16030	Chr1:9019840-9024052	68.3877	55.6774	-0.296647	down	0.0007	0.0031313	ADP-ribosylation factor, putative, expressed
LOC_Os04g46990	LOC_Os04g46990	Chr4:27853300-27854963	25.5788	33.0865	0.371298	up	5e-05	0.000275909	cis-zeatin O-glucosyltransferase, putative, expressed
LOC_Os02g05244	LOC_Os02g05244	Chr2:2516848-2519232	11.3034	9.53712	-0.245127	down	0.46445	0.640847	expressed protein
LOC_Os03g29950	LOC_Os03g29950	Chr3:17067787-17072249	42.4503	31.2539	-0.441739	down	5e-05	0.000275909	glucose-6-phosphate 1-dehydrogenase, chloroplast precursor, putative, expressed
LOC_Os06g35050	LOC_Os06g35050	Chr6:20400346-20403403	3.26437	3.52971	0.112744	up	0.38695	0.568801	arogenate dehydrogenase 1, chloroplast precursor, putative, expressed
LOC_Os10g30960	LOC_Os10g30960	Chr10:16151399-16160144	6.93118	6.96009	0.00600523	up	0.98995	0.994348	expressed protein
LOC_Os03g32990	LOC_Os03g32990	Chr3:18860016-18860607	1.09117	1.36082	0.318607	up	0.41795	0.599101	retrotransposon protein, putative, unclassified, expressed
LOC_Os08g44050	LOC_Os08g44050	Chr8:27733118-27739703	19.5435	20.3361	0.0573551	up	0.5205	0.68985	ZOS8-12 - C2H2 zinc finger protein, expressed
LOC_Os08g16840	LOC_Os08g16840	Chr8:10296771-10300731	14.8459	16.1752	0.123725	up	0.1942	0.353273	OsFBL45 - F-box domain and LRR containing protein, expressed
LOC_Os10g09760	LOC_Os10g09760	Chr10:5278123-5279020	1.25869	1.40375	0.157366	up	0.60635	0.759256	expressed protein
LOC_Os09g39380	LOC_Os09g39380	Chr9:22644902-22648491	101.484	103.04	0.021942	up	0.79085	0.88342	monodehydroascorbate reductase, putative, expressed
LOC_Os02g43760	LOC_Os02g43760	Chr2:26404856-26409513	25.186	24.9145	-0.0156348	down	0.8694	0.930433	ubiquitin carboxyl-terminal hydrolase, family 1, putative, expressed
LOC_Os08g39390	LOC_Os08g39390	Chr8:24905298-24908967	2.33171	1.3639	-0.773643	down	5e-05	0.000275909	ZOS8-10 - C2H2 zinc finger protein, expressed
LOC_Os01g70570	LOC_Os01g70570	Chr1:40864907-40868356	13.5449	12.5809	-0.106517	down	0.2668	0.442572	acyltransferase, putative, expressed
LOC_Os08g44640	LOC_Os08g44640	Chr8:28069299-28074638	25.8508	26.2352	0.0212947	up	0.8087	0.895089	OsSCP41 - Putative Serine Carboxypeptidase homologue, expressed
LOC_Os03g14450	LOC_Os03g14450	Chr3:7847991-7852823	94.8993	99.1302	0.0629283	up	0.7052	0.826842	enolase, putative, expressed
LOC_Os10g39770	LOC_Os10g39770	Chr10:21271713-21276803	1.18417	0.889857	-0.412234	down	0.0095	0.0308453	zinc finger, C3HC4 type, domain containing protein, expressed
LOC_Os07g07260	LOC_Os07g07260	Chr7:3600676-3614403	24.4133	26.4227	0.114116	up	0.255	0.428787	glutamine-dependent NAD, putative, expressed
LOC_Os11g05570	LOC_Os11g05570	Chr11:2529743-2532695	9.79147	11.6284	0.248052	up	0.0177	0.0521791	RNASEH2A - Putative ribonuclease H2 large subunit, expressed
LOC_Os08g36170	LOC_Os08g36170	Chr8:22808464-22814436	18.4755	20.105	0.121946	up	0.1866	0.34298	cytokinesis negative regulator RCP1, putative, expressed
LOC_Os02g02290	LOC_Os02g02290	Chr2:748703-759273	23.0005	22.0284	-0.0622991	down	0.44765	0.626538	SNF2 family N-terminal domain containing protein, expressed
LOC_Os08g25090	LOC_Os08g25090	Chr8:15232849-15236364	18.3613	18.2159	-0.0114696	down	0.8994	0.945882	co-chaperone GrpE protein, putative, expressed
LOC_Os01g66560	LOC_Os01g66560	Chr1:38650517-38654728	25.4251	26.8032	0.0761493	up	0.3638	0.544905	signal recognition particle 72 kDa protein, putative, expressed
LOC_Os10g21670	LOC_Os10g21670	Chr10:11110250-11111110	69.9284	35.2303	-0.98906	down	5e-05	0.000275909	dehydration stress-induced protein, putative, expressed
LOC_Os08g37350	LOC_Os08g37350	Chr8:23593691-23601132	11.567	13.0746	0.176753	up	0.04115	0.105121	ubiquitin carboxyl-terminal hydrolase family protein, expressed
LOC_Os08g36994	LOC_Os08g36994	Chr8:23390676-23404344	18.1786	18.4052	0.0178737	up	0.84385	0.915933	protein transport protein, putative, expressed
LOC_Os04g14190	LOC_Os04g14190	Chr4:7947572-7949781	3.37361	4.04008	0.260089	up	0.05625	0.135851	TRAF-type zinc finger family protein, expressed
LOC_Os10g21810	LOC_Os10g21810	Chr10:11191762-11203632	23.1947	21.2516	-0.126225	down	0.21625	0.381296	histidine kinase, putative, expressed
LOC_Os08g33690	LOC_Os08g33690	Chr8:21036701-21037277	0.377051	0.575825	0.61087	up	0.3394	0.521345	expressed protein
LOC_Os04g44500	LOC_Os04g44500	Chr4:26342442-26343781	15.5867	15.3002	-0.026761	down	0.79735	0.888004	GEM, putative, expressed
LOC_Os04g48490	LOC_Os04g48490	Chr4:28910247-28911930	22.9048	27.3901	0.258001	up	0.0034	0.0127517	fasciclin-like arabinogalactan protein, putative, expressed
LOC_Os08g32980	LOC_Os08g32980	Chr8:20461749-20465194	48.4103	46.9341	-0.044678	down	0.62055	0.768902	expressed protein
LOC_Os04g02580	LOC_Os04g02580	Chr4:967966-969766	3.6401	3.08487	-0.238771	down	0.12055	0.247201	expressed protein
LOC_Os10g31240	LOC_Os10g31240	Chr10:16383353-16386793	4.63259	1.64944	-1.48984	down	5e-05	0.000275909	plant protein of unknown function domain containing protein, expressed
LOC_Os06g13810	LOC_Os06g13810	Chr6:7648921-7654386	94.4764	110.769	0.229524	up	0.20935	0.372559	pyrophosphate--fructose 6-phosphate 1-phosphotransferase subunit beta, putative, expressed
LOC_Os02g37190	LOC_Os02g37190	Chr2:22477781-22478946	11.6277	15.5419	0.418594	up	0.0007	0.0031313	expressed protein
LOC_Os01g08010	LOC_Os01g08010	Chr1:3875760-3900085	1.26285	0.947707	-0.414168	down	0.07125	0.163901	expressed protein
LOC_Os10g38710	LOC_Os10g38710	Chr10:20622451-20623510	83.8354	105.074	0.325777	up	5e-05	0.000275909	glutathione S-transferase, putative, expressed
LOC_Os05g04170	LOC_Os05g04170	Chr5:1866877-1873323	134.95	57.1772	-1.23891	down	5e-05	0.000275909	AMP-binding enzyme, putative, expressed
LOC_Os10g41150	LOC_Os10g41150	Chr10:22105369-22109134	3.31807	3.72048	0.165145	up	0.18955	0.347076	aminotransferase, classes I and II, domain containing protein, expressed
LOC_Os06g50050	LOC_Os06g50050	Chr6:30332478-30336110	22.2693	20.8369	-0.0959158	down	0.27765	0.454633	AAA-type ATPase family protein, putative, expressed
LOC_Os02g10350	LOC_Os02g10350	Chr2:5442078-5447380	31.13	36.1129	0.214209	up	0.0122	0.0382284	MLO domain containing protein, putative, expressed
LOC_Os05g09410	LOC_Os05g09410	Chr5:5278197-5280638	4.53974	3.32976	-0.447189	down	0.01625	0.048499	histidine-containing phosphotransfer protein 4, putative, expressed
LOC_Os06g50120	LOC_Os06g50120	Chr6:30357698-30361201	12.6567	14.2024	0.166232	up	0.08795	0.193234	novel plant SNARE 11, putative, expressed
LOC_Os11g26160	LOC_Os11g26160	Chr11:14975210-14979907	15.3013	9.03312	-0.760362	down	5e-05	0.000275909	RNA polymerase sigma factor, putative, expressed
LOC_Os03g15390	LOC_Os03g15390	Chr3:8415631-8419201	18.1816	20.6372	0.182772	up	0.03595	0.0942437	GA17271-PA, putative, expressed
LOC_Os04g49060	LOC_Os04g49060	Chr4:29247373-29249631	10.48	11.3176	0.110929	up	0.23605	0.406135	H-BTB3 - Bric-a-Brac, Tramtrack, Broad Complex BTB domain with H family conserved sequence, expressed
LOC_Os04g57760	LOC_Os04g57760	Chr4:34400034-34401645	132.238	176.057	0.412908	up	5e-05	0.000275909	expressed protein
LOC_Os09g31280	LOC_Os09g31280	Chr9:18805787-18808749	10.115	7.90016	-0.356545	down	0.0017	0.00692997	OTU-like cysteine protease family protein, putative, expressed
LOC_Os10g07430	LOC_Os10g07430	Chr10:3932961-3936009	2.17375	2.26643	0.0602317	up	0.6957	0.819827	expressed protein
LOC_Os02g34990	LOC_Os02g34990	Chr2:20985922-20994251	2.79031	3.53296	0.340455	up	0.00455	0.0163722	ACT domain containing protein, putative, expressed
LOC_Os06g14450	LOC_Os06g14450	Chr6:8116248-8119850	11.5545	14.1882	0.296234	up	0.00625	0.0215396	exo70 exocyst complex subunit family protein, putative, expressed
LOC_Os12g34440	LOC_Os12g34440	Chr12:20861065-20863002	6.79347	7.1981	0.0834664	up	0.43645	0.616242	expressed protein
LOC_Os04g41330	LOC_Os04g41330	Chr4:24525085-24527691	3.86182	4.46447	0.209207	up	0.04985	0.122969	expressed protein
LOC_Os09g31506	LOC_Os09g31506	Chr9:19015609-19018754	2.76319	3.64324	0.39889	up	0.00505	0.0179316	dihydroflavonol-4-reductase, putative, expressed
LOC_Os03g43890	LOC_Os03g43890	Chr3:24621291-24629504	25.1011	25.1021	5.72e-05	up	0.9985	0.998765	WD domain, G-beta repeat domain containing protein, expressed
LOC_Os03g42840	LOC_Os03g42840	Chr3:23888728-23895481	22.2876	21.3472	-0.0621916	down	0.48555	0.659536	calcineurin B, putative, expressed
LOC_Os09g38020	LOC_Os09g38020	Chr9:21911962-21912683	268.196	263.004	-0.0282008	down	0.72885	0.843288	Core histone H2A/H2B/H3/H4 domain containing protein, putative, expressed
LOC_Os10g22590	LOC_Os10g22590	Chr10:11723418-11726426	332.468	330.071	-0.0104362	down	0.8985	0.945508	POEI24 - Pollen Ole e I allergen and extensin family protein precursor, expressed
LOC_Os01g44960	LOC_Os01g44960	Chr1:25501847-25504409	16.1326	10.7745	-0.582362	down	5e-05	0.000275909	hydrolase, alpha/beta fold family domain containing protein, expressed
LOC_Os07g41230	LOC_Os07g41230	Chr7:24699494-24703794	3.35944	3.61033	0.10391	up	0.4239	0.604487	esterase, putative, expressed
LOC_Os03g60430	LOC_Os03g60430	Chr3:34358192-34362334	4.441	5.47889	0.302999	up	0.00425	0.0154277	AP2 domain containing protein, expressed
LOC_Os02g01760	LOC_Os02g01760	Chr2:422693-424850	2.68589	2.77096	0.0449862	up	0.8439	0.915933	diphosphomevalonate decarboxylase family protein, expressed
LOC_Os02g19040	LOC_Os02g19040	Chr2:11116176-11120334	1.04825	1.08862	0.0545059	up	0.80605	0.893424	GDSL-like lipase/acylhydrolase, putative, expressed
LOC_Os09g12770	LOC_Os09g12770	Chr9:7329539-7333290	24.482	25.4735	0.0572736	up	0.5309	0.698841	Myb-like DNA-binding domain containing protein, putative, expressed
LOC_Os07g26610	LOC_Os07g26610	Chr7:15338912-15351164	28.6064	24.8736	-0.201723	down	0.0194	0.0564037	phosphoglucomutase, putative, expressed
LOC_Os03g27310	LOC_Os03g27310	Chr3:15645604-15648242	588.417	559.853	-0.0717903	down	0.3764	0.557755	histone H3, putative, expressed
LOC_Os02g21920	LOC_Os02g21920	Chr2:13039012-13040263	132.57	154.39	0.219828	up	0.0083	0.0274177	CPuORF24 - conserved peptide uORF-containing transcript, expressed
LOC_Os01g26160	LOC_Os01g26160	Chr1:14809675-14822133	11.9962	11.607	-0.0475796	down	0.5853	0.743689	exportin 1, putative, expressed
LOC_Os04g43800	LOC_Os04g43800	Chr4:25926987-25929732	16.7248	46.9354	1.48869	up	5e-05	0.000275909	phenylalanine ammonia-lyase, putative, expressed
LOC_Os06g10870	LOC_Os06g10870	Chr6:5665964-5667013	0.17113	1.05008	2.61734	up	0.0033	0.0124406	retrotransposon protein, putative, unclassified, expressed
LOC_Os01g14040	LOC_Os01g14040	Chr1:7857825-7860061	11.818	13.0476	0.142805	up	0.19965	0.360087	D-tyrosyl-tRNA, putative, expressed
LOC_Os01g69904	LOC_Os01g69904	Chr1:40390389-40393123	7.72825	7.27678	-0.0868416	down	0.3795	0.561171	expressed protein
LOC_Os06g34660	LOC_Os06g34660	Chr6:20145117-20148099	11.7102	12.3189	0.0731083	up	0.5491	0.713862	X8 domain containing protein, expressed
LOC_Os04g38520	LOC_Os04g38520	Chr4:22886647-22892744	33.4124	32.5855	-0.0361573	down	0.67315	0.804824	CPuORF18 - conserved peptide uORF-containing transcript, expressed
LOC_Os12g12765	LOC_Os12g12765	Chr12:7028693-7030598	1.46468	1.44607	-0.0184392	down	0.92765	0.962253	expressed protein
LOC_Os12g35670	LOC_Os12g35670	Chr12:21691608-21695598	45.4111	67.2658	0.566827	up	5e-05	0.000275909	RALFL4 - Rapid ALkalinization Factor RALF family protein precursor, expressed
LOC_Os03g58730	LOC_Os03g58730	Chr3:33447866-33451030	1.35429	1.35253	-0.00187845	down	0.98215	0.9899	retrotransposon protein, putative, Ty1-copia subclass, expressed
LOC_Os03g53720	LOC_Os03g53720	Chr3:30803313-30807417	18.2052	18.8852	0.0529069	up	0.6009	0.755192	SRPK4, putative, expressed
LOC_Os02g44280	LOC_Os02g44280	Chr2:26789990-26790875	2.26342	1.41566	-0.677031	down	0.01755	0.0518248	zinc finger protein, putative, expressed
LOC_Os08g38310	LOC_Os08g38310	Chr8:24263163-24269876	5.7977	5.65013	-0.0371943	down	0.69675	0.820466	expressed protein
LOC_Os05g35150	LOC_Os05g35150	Chr5:20876603-20877071	0.526915	0.474609	-0.15083	down	0.8818	0.937138	expressed protein
LOC_Os03g47930	LOC_Os03g47930	Chr3:27235334-27250968	23.2199	21.4293	-0.115773	down	0.16615	0.314731	expressed protein
LOC_Os05g41530	LOC_Os05g41530	Chr5:24312852-24317067	6.63968	7.95287	0.260362	up	0.01245	0.038877	ZOS5-11 - C2H2 zinc finger protein, expressed
LOC_Os02g43080	LOC_Os02g43080	Chr2:25940340-25944110	5.66857	4.54163	-0.319773	down	0.006	0.020789	PPR repeat domain containing protein, putative, expressed
LOC_Os03g64110	LOC_Os03g64110	Chr3:36228698-36232930	24.2016	24.5088	0.0181993	up	0.8406	0.914195	WD domain, G-beta repeat domain containing protein, expressed
LOC_Os01g61940	LOC_Os01g61940	Chr1:35861146-35863908	6.86006	4.99788	-0.456905	down	5e-05	0.000275909	white-brown complex homolog protein, putative, expressed
LOC_Os07g39850	LOC_Os07g39850	Chr7:23894100-23899642	7.35109	7.72589	0.0717414	up	0.49315	0.666057	expressed protein
LOC_Os09g30490	LOC_Os09g30490	Chr9:18618051-18618801	46.2231	107.077	1.21196	up	5e-05	0.000275909	EF hand family protein, expressed
LOC_Os01g50060	LOC_Os01g50060	Chr1:28756046-28759294	2.751	2.85407	0.0530649	up	0.7229	0.83885	1-aminocyclopropane-1-carboxylate deaminase, putative, expressed
LOC_Os06g06410	LOC_Os06g06410	Chr6:2992044-2995594	10.9487	10.1153	-0.114224	down	0.27895	0.456002	rRNA-processing protein FCF, putative, expressed
LOC_Os04g33480	LOC_Os04g33480	Chr4:20250088-20255825	12.71	12.3099	-0.0461462	down	0.6367	0.779952	histone deacetylase, putative, expressed
LOC_Os11g29850	LOC_Os11g29850	Chr11:17329607-17332992	2.30536	1.99222	-0.210613	down	0.16695	0.315903	ABC transporter, ATP-binding protein, putative, expressed
LOC_Os02g32120	LOC_Os02g32120	Chr2:18980837-18984207	58.7291	61.5619	0.0679624	up	0.4189	0.59993	cytochrome b-c1 complex subunit Rieske, mitochondrial precursor, putative, expressed
LOC_Os04g53214	LOC_Os04g53214	Chr4:31693115-31696647	15.1318	15.2704	0.0131544	up	0.88705	0.939458	hydroxyacid oxidase 1, putative, expressed
LOC_Os12g42370	LOC_Os12g42370	Chr12:26334260-26338170	5.91403	6.12304	0.050107	up	0.6161	0.766202	GTPase of unknown function domain containing protein, putative, expressed
LOC_Os09g25590	LOC_Os09g25590	Chr9:15358372-15360771	13.6636	17.3133	0.341548	up	0.0016	0.00656851	tsi1-interacting protein TSIP1, putative, expressed
LOC_Os05g26610	LOC_Os05g26610	Chr5:15461968-15462583	0.371611	1.28453	1.78938	up	0.02045	0.0589035	expressed protein
LOC_Os01g40610	LOC_Os01g40610	Chr1:22931926-22937272	12.3434	13.4765	0.126705	up	0.17375	0.324935	coiled-coil domain-containing protein, putative, expressed
LOC_Os04g55940	LOC_Os04g55940	Chr4:33314629-33319375	19.5167	18.9374	-0.0434699	down	0.7428	0.852664	sodium/calcium exchanger protein, putative, expressed
LOC_Os02g54770	LOC_Os02g54770	Chr2:33541860-33546538	56.0453	52.6272	-0.0907845	down	0.3186	0.500237	RNA recognition motif containing protein, expressed
LOC_Os02g34960	LOC_Os02g34960	Chr2:20966830-20969333	1.40274	1.31372	-0.0945822	down	0.5356	0.703226	pentatricopeptide, putative, expressed
LOC_Os12g04120	LOC_Os12g04120	Chr12:1727836-1730565	2.86916	3.29837	0.201126	up	0.3639	0.544982	phosphoglycerate mutase, putative, expressed
LOC_Os01g49024	LOC_Os01g49024	Chr1:28166403-28172563	0.865825	0.732567	-0.241114	down	0.4911	0.664122	phosphatidylserine synthase, putative, expressed
LOC_Os06g36390	LOC_Os06g36390	Chr6:21372362-21377313	6.34867	5.80877	-0.128221	down	0.57215	0.732912	expressed protein
LOC_Os07g29410	LOC_Os07g29410	Chr7:17268664-17270113	383.82	402.654	0.0691078	up	0.3971	0.578941	thioredoxin, putative, expressed
LOC_Os01g54960	LOC_Os01g54960	Chr1:31608075-31609714	16.0021	14.5896	-0.133317	down	0.19265	0.351273	expressed protein
LOC_Os03g50210	LOC_Os03g50210	Chr3:28631643-28636276	30.9674	42.1635	0.445244	up	5e-05	0.000275909	DUF292 domain containing protein, expressed
LOC_Os03g02710	LOC_Os03g02710	Chr3:1015289-1020208	9.13707	9.3114	0.0272654	up	0.7851	0.879474	hydroxymethylglutaryl-CoA synthase, putative, expressed
LOC_Os05g28500	LOC_Os05g28500	Chr5:16687047-16691082	13.2389	11.4861	-0.204893	down	0.0293	0.0795215	ubiquitin family protein, putative, expressed
LOC_Os01g43630	LOC_Os01g43630	Chr1:24994731-25002855	26.5936	29.3216	0.140885	up	0.0971	0.208673	adaptin, putative, expressed
LOC_Os03g15950	LOC_Os03g15950	Chr3:8800460-8805102	9.91154	9.58231	-0.048737	down	0.60285	0.756591	enolase, putative, expressed
LOC_Os01g12390	LOC_Os01g12390	Chr1:6766496-6770164	24.1786	26.0527	0.107704	up	0.20175	0.362803	inactive receptor kinase At2g26730 precursor, putative, expressed
LOC_Os09g24620	LOC_Os09g24620	Chr9:14659922-14664152	8.1931	7.12059	-0.202412	down	0.11415	0.237023	expressed protein
LOC_Os12g43440	LOC_Os12g43440	Chr12:26956141-26956894	13.1941	29.4008	1.15596	up	5e-05	0.000275909	thaumatin, putative, expressed
LOC_Os04g47820	LOC_Os04g47820	Chr4:28376388-28376754	53.9076	47.9363	-0.16937	down	0.21625	0.381296	expressed protein
LOC_Os08g39150	LOC_Os08g39150	Chr8:24726944-24731223	10.1286	10.6686	0.0749334	up	0.41385	0.595144	expressed protein
LOC_Os08g44760	LOC_Os08g44760	Chr8:28123293-28126636	14.2261	9.87398	-0.526831	down	5e-05	0.000275909	domain of unknown function DUF966 domain containing protein, expressed
LOC_Os02g49130	LOC_Os02g49130	Chr2:30044218-30047532	1.85301	1.76804	-0.0677241	down	0.80235	0.890808	expressed protein
LOC_Os06g46890	LOC_Os06g46890	Chr6:28457947-28463495	14.0345	15.2639	0.121146	up	0.2518	0.42505	zinc finger C-x8-C-x5-C-x3-H type family protein, expressed
LOC_Os04g46410	LOC_Os04g46410	Chr4:27523399-27524143	3.7838	9.24628	1.28904	up	5e-05	0.000275909	AP2 domain containing protein, expressed
LOC_Os07g23880	LOC_Os07g23880	Chr7:13488274-13501025	20.0062	22.0913	0.143036	up	0.08385	0.186326	glycosyl hydrolase, family 31, putative, expressed
LOC_Os06g13650	LOC_Os06g13650	Chr6:7563723-7571102	14.2537	14.7774	0.0520484	up	0.55025	0.71474	alpha-mannosidase 2, putative, expressed
LOC_Os07g17280	LOC_Os07g17280	Chr7:10199449-10208924	2.9768	2.71238	-0.134206	down	0.2776	0.454584	Ser/Thr protein phosphatase family protein, putative, expressed
LOC_Os02g50320	LOC_Os02g50320	Chr2:30720855-30726460	14.9261	12.9482	-0.205082	down	0.0183	0.053661	ATMAP70 protein, putative, expressed
LOC_Os03g20550	LOC_Os03g20550	Chr3:11650823-11652144	7.05706	11.9889	0.764566	up	5e-05	0.000275909	WRKY55, expressed
LOC_Os01g37800	LOC_Os01g37800	Chr1:21143774-21146236	183.919	178.388	-0.0440516	down	0.6055	0.758569	ras-related protein, putative, expressed
LOC_Os04g09580	LOC_Os04g09580	Chr4:5135226-5142143	1.05431	0.921693	-0.193947	down	0.17995	0.333687	expressed protein
LOC_Os02g27810	LOC_Os02g27810	Chr2:16465679-16468482	3.00067	4.31092	0.522712	up	0.00225	0.00887439	MazG nucleotide pyrophosphohydrolase domain containing protein, expressed
LOC_Os01g41630	LOC_Os01g41630	Chr1:23569778-23576544	17.8284	19.3244	0.11625	up	0.1791	0.332547	serine/threonine protein phosphatase 2A 55 kDa regulatory subunit B, putative, expressed
LOC_Os01g60740	LOC_Os01g60740	Chr1:35129857-35130917	250.863	292.921	0.223613	up	0.00685	0.0233125	LTPL16 - Protease inhibitor/seed storage/LTP family protein precursor, expressed
LOC_Os03g17050	LOC_Os03g17050	Chr3:9480105-9489032	4.43946	5.27773	0.249534	up	0.009	0.0293865	expressed protein
LOC_Os11g28340	LOC_Os11g28340	Chr11:16305695-16309504	31.6422	31.5826	-0.00272048	down	0.9774	0.987887	ER lumen protein retaining receptor, putative, expressed
LOC_Os12g37419	LOC_Os12g37419	Chr12:22969386-22972317	17.58	17.0972	-0.0401707	down	0.65395	0.791801	cytochrome c oxidase polypeptide Vc, putative, expressed
LOC_Os06g10170	LOC_Os06g10170	Chr6:5208680-5212330	6.09534	3.46313	-0.81563	down	5e-05	0.000275909	flavin-containing monooxygenase family protein, putative, expressed
LOC_Os02g53430	LOC_Os02g53430	Chr2:32695378-32697585	1.2858	1.1827	-0.120578	down	0.62445	0.771578	DNA-3-methyladenine glycosylase, putative, expressed
LOC_Os11g11330	LOC_Os11g11330	Chr11:6285764-6287989	3.08898	2.6226	-0.236133	down	0.0585	0.13988	retrotransposon protein, putative, unclassified, expressed
LOC_Os01g43140	LOC_Os01g43140	Chr1:24611688-24615486	5.27563	2.44544	-1.10925	down	5e-05	0.000275909	lipase, putative, expressed
LOC_Os04g37730	LOC_Os04g37730	Chr4:22435060-22436870	4.52882	5.58883	0.303411	up	0.01415	0.0433004	RING-H2 finger protein ATL3B precursor, putative, expressed
LOC_Os12g14110	LOC_Os12g14110	Chr12:8000496-8004499	17.6945	15.7441	-0.168485	down	0.0979	0.210033	expressed protein
LOC_Os06g02570	LOC_Os06g02570	Chr6:902496-907096	5.76547	5.52211	-0.062218	down	0.5737	0.734482	syntaxin, putative, expressed
LOC_Os09g30411	LOC_Os09g30411	Chr9:18511781-18514353	1.20243	1.57407	0.388549	up	0.0748	0.170351	UBX domain-containing protein, putative, expressed
LOC_Os05g05820	LOC_Os05g05820	Chr5:2916000-2918335	3.73826	3.84461	0.0404684	up	0.7738	0.872609	pro-resilin precursor, putative, expressed
LOC_Os09g07800	LOC_Os09g07800	Chr9:3949843-3953272	23.738	32.4041	0.448979	up	5e-05	0.000275909	expressed protein
LOC_Os12g12850	LOC_Os12g12850	Chr12:7095796-7101614	122.288	129.287	0.0802919	up	0.32365	0.505184	ATP-dependent Clp protease ATP-binding subunit clpA homolog,chloroplast precursor, putative, expressed
LOC_Os02g05199	LOC_Os02g05199	Chr2:2486464-2488967	23.0966	20.7331	-0.155743	down	0.07485	0.170448	expressed protein
LOC_Os01g13080	LOC_Os01g13080	Chr1:7278719-7280250	139.274	134.411	-0.0512727	down	0.53925	0.706001	60S acidic ribosomal protein, putative, expressed
LOC_Os02g13340	LOC_Os02g13340	Chr2:7115785-7119634	1.39674	1.4862	0.0895641	up	0.5272	0.696118	expressed protein
LOC_Os01g67360	LOC_Os01g67360	Chr1:39102275-39105764	1.7802	2.17196	0.286957	up	0.0382	0.0989942	methyltransferase, putative, expressed
LOC_Os09g11250	LOC_Os09g11250	Chr9:6246236-6249750	5.65877	6.12908	0.115182	up	0.3276	0.50917	co-chaperone GrpE protein, putative, expressed
LOC_Os08g28730	LOC_Os08g28730	Chr8:17569905-17576414	38.8557	41.6232	0.0992607	up	0.23795	0.408224	NAD dependent epimerase/dehydratase family protein, putative, expressed
LOC_Os03g01420	LOC_Os03g01420	Chr3:295310-297898	11.3872	12.282	0.109129	up	0.23775	0.408036	expressed protein
LOC_Os01g45730	LOC_Os01g45730	Chr1:25960102-25961195	20.9968	9.4811	-1.14705	down	5e-05	0.000275909	zinc finger C-x8-C-x5-C-x3-H type family protein, expressed
LOC_Os01g16220	LOC_Os01g16220	Chr1:9179211-9181984	5.14549	6.02063	0.226605	up	0.04525	0.113643	Sad1 / UNC-like C-terminal domain containing protein, putative, expressed
LOC_Os12g19530	LOC_Os12g19530	Chr12:11349807-11357236	11.7616	11.3592	-0.0502223	down	0.58145	0.740545	ATP-binding region, ATPase-like domain-containing protein, putative, expressed
LOC_Os06g37640	LOC_Os06g37640	Chr6:22292245-22301030	5.6477	5.96521	0.0789112	up	0.3757	0.556972	expressed protein
LOC_Os08g41300	LOC_Os08g41300	Chr8:26090909-26092945	342.423	338.694	-0.015797	down	0.85035	0.919853	60S ribosomal protein L32, putative, expressed
LOC_Os01g32640	LOC_Os01g32640	Chr1:17894911-17898610	2.82724	3.02396	0.0970427	up	0.43975	0.619122	OsFBX9 - F-box domain containing protein, expressed
LOC_Os07g02150	LOC_Os07g02150	Chr7:688063-689043	0.785546	1.75388	1.15878	up	0.0067	0.0228778	3-5 exonuclease domain-containing protein, putative, expressed
LOC_Os07g28790	LOC_Os07g28790	Chr7:16857191-16862643	6.45154	6.12521	-0.0748852	down	0.4877	0.661423	PAP fibrillin family domain containing protein, expressed
LOC_Os06g04590	LOC_Os06g04590	Chr6:2000166-2000569	7.77619	5.05904	-0.620199	down	0.03775	0.0980641	OsSAUR24 - Auxin-responsive SAUR gene family member, expressed
LOC_Os05g03480	LOC_Os05g03480	Chr5:1470033-1474084	36.1232	29.9651	-0.269642	down	0.2975	0.477114	acyl-coenzyme A dehydrogenase, mitochondrial precursor, putative, expressed
LOC_Os11g14570	LOC_Os11g14570	Chr11:8198056-8201966	10.3439	5.36372	-0.94748	down	5e-05	0.000275909	expressed protein
LOC_Os01g73800	LOC_Os01g73800	Chr1:42752980-42757186	5.58958	5.30805	-0.0745583	down	0.5025	0.674295	expressed protein
LOC_Os11g26910	LOC_Os11g26910	Chr11:15459458-15462365	265.465	274.206	0.0467427	up	0.56965	0.730892	SKP1-like protein 1B, putative, expressed
LOC_Os01g66970	LOC_Os01g66970	Chr1:38891150-38897714	18.4947	9.96955	-0.891515	down	5e-05	0.000275909	zinc finger, C3HC4 type domain containing protein, expressed
LOC_Os01g62010	LOC_Os01g62010	Chr1:35893280-35895178	1.91635	1.1893	-0.688251	down	0.0072	0.0243097	hydrolase, alpha/beta fold family domain containing protein, expressed
LOC_Os06g49880	LOC_Os06g49880	Chr6:30196096-30197605	25.1569	26.884	0.0957965	up	0.3074	0.487743	B-box zinc finger family protein, putative, expressed
LOC_Os07g42810	LOC_Os07g42810	Chr7:25640846-25645862	39.7572	39.7069	-0.00182453	down	0.9841	0.990761	adaptor complexes medium subunit family domain containing protein, expressed
LOC_Os03g49880	LOC_Os03g49880	Chr3:28428503-28430462	1.81934	1.80334	-0.0127492	down	0.93335	0.965375	TCP family transcription factor, putative, expressed
LOC_Os08g16350	LOC_Os08g16350	Chr8:9976975-9980011	17.8715	18.9611	0.0853837	up	0.3649	0.545793	expressed protein
LOC_Os07g48330	LOC_Os07g48330	Chr7:28882153-28886452	1.46818	1.6979	0.209724	up	0.23225	0.401645	cytochrome P450, putative, expressed
LOC_Os03g51960	LOC_Os03g51960	Chr3:29798631-29800528	38.8885	45.9065	0.239356	up	0.00635	0.0218144	expressed protein
LOC_Os03g05340	LOC_Os03g05340	Chr3:2610039-2618997	2.27756	1.96273	-0.214624	down	0.0419	0.106663	retrotransposon protein, putative, unclassified, expressed
LOC_Os09g38850	LOC_Os09g38850	Chr9:22315725-22318865	0.623707	1.04427	0.743561	up	5e-05	0.000275909	OsWAK91 - OsWAK receptor-like protein kinase, expressed
LOC_Os06g17290	LOC_Os06g17290	Chr6:10013740-10017979	14.3808	12.8903	-0.157854	down	0.07155	0.164508	phosphatidylinositol 3- and 4-kinase family protein, putative, expressed
LOC_Os11g10990	LOC_Os11g10990	Chr11:6059344-6066797	20.232	17.1523	-0.238241	down	0.21505	0.379921	heat shock protein DnaJ, putative, expressed
LOC_Os11g47650	LOC_Os11g47650	Chr11:28774434-28777987	3.08717	3.1711	0.0386997	up	0.76245	0.865478	trp repressor/replication initiator, putative, expressed
LOC_Os01g16970	LOC_Os01g16970	Chr1:9702733-9709696	34.9231	36.6071	0.067942	up	0.4169	0.598088	glucosidase II beta subunit-like domain containing protein, expressed
LOC_Os06g06810	LOC_Os06g06810	Chr6:3213517-3219042	6.87066	6.74921	-0.0257309	down	0.79855	0.888465	OsSub49 - Putative Subtilisin homologue, expressed
LOC_Os11g32480	LOC_Os11g32480	Chr11:19172887-19174968	30.7168	33.9896	0.146066	up	0.1217	0.248972	TPR repeat region family protein, expressed
LOC_Os08g14310	LOC_Os08g14310	Chr8:8570902-8574652	2.65569	2.96532	0.159101	up	0.54045	0.707007	expressed protein
LOC_Os02g27740	LOC_Os02g27740	Chr2:16426108-16430574	2.37051	2.26361	-0.0665715	down	0.6677	0.801368	expressed protein
LOC_Os02g13890	LOC_Os02g13890	Chr2:7542593-7547071	5.84022	6.83429	0.226768	up	0.0359	0.0942	FYVE zinc finger domain containing protein, expressed
LOC_Os06g35520	LOC_Os06g35520	Chr6:20705348-20706997	27.2458	47.2881	0.795445	up	5e-05	0.000275909	peroxidase precursor, putative, expressed
LOC_Os08g01220	LOC_Os08g01220	Chr8:151885-153452	80.6342	37.0327	-1.12259	down	5e-05	0.000275909	harpin-induced protein 1 domain containing protein, expressed
LOC_Os01g70010	LOC_Os01g70010	Chr1:40496342-40498279	2.02527	3.4917	0.785814	up	0.0011	0.00469932	ribosomal protein L7Ae, putative, expressed
LOC_Os11g28910	LOC_Os11g28910	Chr11:16728465-16735327	0.0520652	0.468827	3.17067	up	0.00025	0.00123487	transposon protein, putative, CACTA, En/Spm sub-class, expressed
LOC_Os12g22120	LOC_Os12g22120	Chr12:12441884-12443554	2.59516	0.597623	-2.11851	down	5e-05	0.000275909	white-brown complex homolog protein 11, putative, expressed
LOC_Os02g06360	LOC_Os02g06360	Chr2:3179476-3182791	16.7709	13.8439	-0.27671	down	0.005	0.0177764	uncharacterized protein CPn_0526/CP_0226/CPj0526/CpB0547, putative, expressed
LOC_Os06g24404	LOC_Os06g24404	Chr6:14281530-14290948	20.8954	9.16809	-1.1885	down	5e-05	0.000275909	GDSL-like lipase/acylhydrolase, putative, expressed
LOC_Os05g40280	LOC_Os05g40280	Chr5:23653396-23666681	5.04232	4.52822	-0.155143	down	0.743	0.852807	B3 DNA binding domain containing protein, expressed
LOC_Os12g40890	LOC_Os12g40890	Chr12:25310811-25316229	52.475	51.4603	-0.0281721	down	0.73505	0.847641	OsIAA30 - Auxin-responsive Aux/IAA gene family member, expressed
LOC_Os04g11524	LOC_Os04g11524	Chr4:6306222-6309507	24.8656	22.4239	-0.149115	down	0.145	0.285057	retrotransposon protein, putative, unclassified, expressed
LOC_Os06g24594	LOC_Os06g24594	Chr6:14418160-14428791	26.3683	23.2484	-0.18167	down	0.35825	0.539487	exonuclease, putative, expressed
LOC_Os08g20400	LOC_Os08g20400	Chr8:12248265-12249365	15.7101	15.4436	-0.0246838	down	0.8258	0.905373	adenylate cyclase family protein, expressed
LOC_Os10g25674	LOC_Os10g25674	Chr10:13289611-13292227	23.8169	17.2415	-0.466106	down	5e-05	0.000275909	mps one binder kinase activator-like 1A, putative, expressed
LOC_Os09g02400	LOC_Os09g02400	Chr9:993244-995642	14.8709	12.9901	-0.19508	down	0.0419	0.106663	RNA-binding region RNP-1, putative, expressed
LOC_Os07g31599	LOC_Os07g31599	Chr7:18761286-18763725	14.0898	12.7437	-0.144864	down	0.1298	0.262011	expressed protein
LOC_Os03g48010	LOC_Os03g48010	Chr3:27297347-27300664	0.952111	0.931518	-0.0315463	down	0.84855	0.919093	exostosin, putative, expressed
LOC_Os09g36820	LOC_Os09g36820	Chr9:21239749-21242582	2.38542	1.43461	-0.733585	down	5e-05	0.000275909	MCM10 - Putative minichromosome maintenance MCM protein 10, expressed
LOC_Os09g35940	LOC_Os09g35940	Chr9:20691305-20693116	15.332	17.4846	0.189536	up	0.05065	0.124684	cytochrome P450, putative, expressed
LOC_Os08g41010	LOC_Os08g41010	Chr8:25937085-25942445	20.6776	24.3798	0.237613	up	0.00845	0.0278359	zinc finger family protein, putative, expressed
LOC_Os01g52214	LOC_Os01g52214	Chr1:30020916-30023812	61.2859	60.8688	-0.00985294	down	0.91045	0.952585	ubiquinone oxidoreductase, putative, expressed
LOC_Os02g49326	LOC_Os02g49326	Chr2:30144259-30148692	26.6046	19.591	-0.441483	down	5e-05	0.000275909	SET domain-containing protein, putative, expressed
LOC_Os02g56320	LOC_Os02g56320	Chr2:34475929-34483804	6.93746	6.68412	-0.0536704	down	0.6026	0.756487	glycogen synthase 1, putative, expressed
LOC_Os01g72570	LOC_Os01g72570	Chr1:42086474-42095890	5.41253	7.70778	0.510012	up	5e-05	0.000275909	expressed protein
LOC_Os06g12460	LOC_Os06g12460	Chr6:6758180-6762995	0.988752	0.747918	-0.402729	down	0.0465	0.116137	CSLA3 - cellulose synthase-like family A; mannan synthase, expressed
LOC_Os02g18410	LOC_Os02g18410	Chr2:10714982-10716780	133.773	125.708	-0.0897154	down	0.2815	0.458876	salt stress root protein RS1, putative, expressed
LOC_Os07g46790	LOC_Os07g46790	Chr7:27960439-27968017	40.6087	41.772	0.0407482	up	0.6158	0.76604	4-alpha-glucanotransferase, putative, expressed
LOC_Os10g29620	LOC_Os10g29620	Chr10:15402599-15405854	27.7694	23.7834	-0.223541	down	0.01485	0.0449496	tyrosine protein kinase domain containing protein, putative, expressed
LOC_Os09g38784	LOC_Os09g38784	Chr9:22284443-22286528	0.990206	1.54239	0.639368	up	0.00125	0.00526257	retrotransposon protein, putative, unclassified, expressed
LOC_Os12g02700	LOC_Os12g02700	Chr12:944438-945547	10.453	8.09053	-0.369612	down	0.00255	0.00990386	harpin-induced protein 1 domain containing protein, expressed
LOC_Os07g41580	LOC_Os07g41580	Chr7:24921006-24921998	11.9966	11.2355	-0.0945502	down	0.4254	0.606195	histone-like transcription factor and archaeal histone, putative, expressed
LOC_Os12g43370	LOC_Os12g43370	Chr12:26906276-26910090	33.9247	33.1402	-0.0337517	down	0.68745	0.814347	peptidase, M24 family protein, putative, expressed
LOC_Os08g31470	LOC_Os08g31470	Chr8:19463925-19469347	37.1785	34.401	-0.112018	down	0.1868	0.343236	peptidase, trypsin-like serine and cysteine proteases, putative, expressed
LOC_Os04g48484	LOC_Os04g48484	Chr4:28903231-28904440	93.1131	84.5293	-0.139532	down	0.09675	0.208079	expressed protein
LOC_Os07g07930	LOC_Os07g07930	Chr7:3980210-3981284	110.386	95.7917	-0.20459	down	0.0158	0.0473246	LTPL78 - Protease inhibitor/seed storage/LTP family protein precursor, expressed
LOC_Os05g24780	LOC_Os05g24780	Chr5:14360733-14361588	2.94553	7.11637	1.27261	up	5e-05	0.000275909	OsCML21 - Calmodulin-related calcium sensor protein, expressed
LOC_Os03g03650	LOC_Os03g03650	Chr3:1612324-1616443	4.14519	4.45309	0.103368	up	0.3877	0.56957	POLD2 - Putative DNA polymerase delta complex subunit, expressed
LOC_Os04g47860	LOC_Os04g47860	Chr4:28408663-28416032	55.8195	54.4907	-0.0347593	down	0.812	0.897204	ZOS4-11 - C2H2 zinc finger protein, expressed
LOC_Os02g50730	LOC_Os02g50730	Chr2:30980864-30982959	13.351	16.366	0.293753	up	0.0014	0.00582038	metalloendoproteinase 1 precursor, putative, expressed
LOC_Os04g42720	LOC_Os04g42720	Chr4:25280906-25285098	3.04211	3.53831	0.217986	up	0.1308	0.263605	TMS membrane protein/tumour differentially expressed protein, putative, expressed
LOC_Os04g58710	LOC_Os04g58710	Chr4:34908440-34910661	86.6781	116.279	0.423845	up	5e-05	0.000275909	AMP-binding domain containing protein, expressed
LOC_Os03g63410	LOC_Os03g63410	Chr3:35826262-35830205	42.4344	43.3338	0.0302584	up	0.71905	0.836272	elongation factor Tu, putative, expressed
LOC_Os08g38440	LOC_Os08g38440	Chr8:24326029-24332435	6.96527	8.7819	0.334354	up	0.00065	0.00293142	GRAM and C2 domains containing protein, putative, expressed
LOC_Os12g04940	LOC_Os12g04940	Chr12:2128575-2135182	2.13304	2.30399	0.111224	up	0.4957	0.668264	splicing factor, putative, expressed
LOC_Os06g09330	LOC_Os06g09330	Chr6:4690733-4695316	54.363	64.1644	0.239148	up	0.0105	0.0336429	ubiquitin-conjugating enzyme, putative, expressed
LOC_Os08g35620	LOC_Os08g35620	Chr8:22446539-22450542	18.1329	21.2872	0.231374	up	0.00685	0.0233125	HD domain containing protein, putative, expressed
LOC_Os01g17065	LOC_Os01g17065	Chr1:9809342-9810633	10.2217	5.98613	-0.771946	down	0.01335	0.0412995	expressed protein
LOC_Os08g28560	LOC_Os08g28560	Chr8:17439554-17443728	0.787905	1.70019	1.10961	up	5e-05	0.000275909	expressed protein
LOC_Os05g29790	LOC_Os05g29790	Chr5:17237007-17240346	5.54453	15.6766	1.49948	up	5e-05	0.000275909	pectinesterase, putative, expressed
LOC_Os06g02430	LOC_Os06g02430	Chr6:835595-839193	6.8826	6.406	-0.103531	down	0.3471	0.528576	expressed protein
LOC_Os03g52630	LOC_Os03g52630	Chr3:30181635-30185153	198.004	161.371	-0.295146	down	0.38795	0.569753	endoglucanase, putative, expressed
LOC_Os06g08890	LOC_Os06g08890	Chr6:4472341-4476668	2.40949	2.03267	-0.245349	down	0.06025	0.143292	glutamate receptor 3.4 precursor, putative, expressed
LOC_Os04g21600	LOC_Os04g21600	Chr4:12213638-12217733	17.7551	12.0878	-0.554677	down	5e-05	0.000275909	expressed protein
LOC_Os06g40050	LOC_Os06g40050	Chr6:23823460-23827296	16.9836	13.438	-0.337822	down	0.03675	0.0959072	mitochondrial carrier protein, putative, expressed
LOC_Os10g27060	LOC_Os10g27060	Chr10:14261165-14263875	8.51447	9.3911	0.141379	up	0.1984	0.358605	SET domain protein 123, putative, expressed
LOC_Os10g33250	LOC_Os10g33250	Chr10:17448950-17454855	0.900101	2.4837	1.46433	up	5e-05	0.000275909	WAX2, putative, expressed
LOC_Os07g46950	LOC_Os07g46950	Chr7:28061375-28063265	1.83167	2.48401	0.439512	up	0.02015	0.0582397	ligA, putative, expressed
LOC_Os06g14470	LOC_Os06g14470	Chr6:8129422-8134491	18.218	19.218	0.0770944	up	0.42195	0.602732	RNA recognition motif containing protein, putative, expressed
LOC_Os01g39330	LOC_Os01g39330	Chr1:22138042-22142486	10.2788	9.45245	-0.120908	down	0.21785	0.383489	helix-loop-helix DNA-binding domain containing protein, expressed
LOC_Os08g13360	LOC_Os08g13360	Chr8:7946527-7951938	6.37157	5.07556	-0.328083	down	0.00125	0.00526257	kelch repeat protein, putative, expressed
LOC_Os10g40480	LOC_Os10g40480	Chr10:21674639-21675375	14.9124	13.7095	-0.121338	down	0.3377	0.519864	LTPL143 - Protease inhibitor/seed storage/LTP family protein precursor, expressed
LOC_Os06g48620	LOC_Os06g48620	Chr6:29413391-29418992	4.2313	3.84869	-0.136734	down	0.18745	0.344234	4-amino-4-deoxychorismate synthase, putative, expressed
LOC_Os11g05370	LOC_Os11g05370	Chr11:2382183-2383220	35.0061	31.713	-0.142535	down	0.1203	0.246778	60S ribosomal protein L26-1, putative, expressed
LOC_Os08g34900	LOC_Os08g34900	Chr8:21978067-21984054	2.29854	10.1729	2.14595	up	5e-05	0.000275909	pectinesterase, putative, expressed
LOC_Os01g73530	LOC_Os01g73530	Chr1:42600570-42612433	13.852	17.0051	0.295866	up	0.0017	0.00692997	ABC transporter, ATP-binding protein, putative, expressed
LOC_Os10g35100	LOC_Os10g35100	Chr10:18723929-18725483	91.0352	81.3743	-0.161852	down	0.05155	0.126376	expressed protein
LOC_Os05g50490	LOC_Os05g50490	Chr5:28950836-28952754	1.13367	1.36962	0.272772	up	0.23555	0.405584	X8 domain containing protein, expressed
LOC_Os08g41560	LOC_Os08g41560	Chr8:26253486-26256841	0.749797	0.89793	0.260104	up	0.1278	0.258713	ubiquitin carboxyl-terminal hydrolase, putative, expressed
LOC_Os01g25530	LOC_Os01g25530	Chr1:14471241-14476738	22.1669	18.9782	-0.224063	down	0.00875	0.028707	pentatricopeptide repeat protein PPR986-12, putative, expressed
LOC_Os07g47860	LOC_Os07g47860	Chr7:28584748-28593366	11.5878	10.3335	-0.165279	down	0.08475	0.187809	tRNA synthetase, putative, expressed
LOC_Os01g34690	LOC_Os01g34690	Chr1:19129967-19133883	3.36581	2.98193	-0.174709	down	0.17315	0.324135	expressed protein
LOC_Os05g23950	LOC_Os05g23950	Chr5:13783218-13785460	0.831815	2.14166	1.3644	up	5e-05	0.000275909	TRAF-type zinc finger family protein, expressed
LOC_Os08g44420	LOC_Os08g44420	Chr8:27942020-27948818	11.9946	12.3022	0.0365269	up	0.67745	0.80771	kinesin-related protein, putative, expressed
LOC_Os02g58560	LOC_Os02g58560	Chr2:35798348-35804500	47.5949	48.1645	0.0171627	up	0.8439	0.915933	1,3-beta-glucan synthase component, putative, expressed
LOC_Os03g37954	LOC_Os03g37954	Chr3:21081360-21081962	0.261201	0.465795	0.834533	up	0.29375	0.472811	expressed protein
LOC_Os11g09710	LOC_Os11g09710	Chr11:5182411-5184048	33.1654	32.0819	-0.0479195	down	0.594	0.750358	expressed protein
LOC_Os05g14010	LOC_Os05g14010	Chr5:7802683-7810387	4.65938	4.98128	0.0963763	up	0.37035	0.551427	ethylene-responsive protein related, putative, expressed
LOC_Os01g02770	LOC_Os01g02770	Chr1:961680-965151	3.80299	3.69377	-0.0420403	down	0.7389	0.850649	resistance-related receptor-like kinase, putative, expressed
LOC_Os04g53496	LOC_Os04g53496	Chr4:31854428-31862286	1.79188	1.85712	0.0515928	up	0.64355	0.785005	NBS-LRR disease resistance protein, putative, expressed
LOC_Os01g43280	LOC_Os01g43280	Chr1:24739091-24741088	1.81165	4.08979	1.17472	up	5e-05	0.000275909	hydroquinone glucosyltransferase, putative, expressed
LOC_Os09g30280	LOC_Os09g30280	Chr9:18441075-18445160	5.15313	5.98536	0.215989	up	0.03355	0.0889525	glycosyl transferase 8 domain containing protein, putative, expressed
LOC_Os06g23274	LOC_Os06g23274	Chr6:13584732-13591992	3.03543	1.82761	-0.731941	down	5e-05	0.000275909	zinc finger, C3HC4 type, domain containing protein, expressed
LOC_Os08g08500	LOC_Os08g08500	Chr8:4898863-4900259	5.82544	6.20166	0.0902883	up	0.60205	0.756049	reductase, putative, expressed
LOC_Os02g01700	LOC_Os02g01700	Chr2:385737-386864	7.57239	5.21957	-0.536818	down	0.0028	0.0107529	RNA recognition motif containing protein, putative, expressed
LOC_Os03g10620	LOC_Os03g10620	Chr3:5422147-5426577	283.032	235.938	-0.262561	down	0.00175	0.00710816	hydrolase, alpha/beta fold family domain containing protein, expressed
LOC_Os05g01550	LOC_Os05g01550	Chr5:321101-324421	6.63238	6.50032	-0.0290168	down	0.78655	0.880512	ZOS5-01 - C2H2 zinc finger protein, expressed
LOC_Os01g64790	LOC_Os01g64790	Chr1:37589451-37592446	12.1674	46.5816	1.93674	up	5e-05	0.000275909	AP2 domain containing protein, expressed
LOC_Os05g13440	LOC_Os05g13440	Chr5:7455466-7460910	23.6034	24.5566	0.0571148	up	0.53055	0.698502	coiled-coil domain-containing protein 25, putative, expressed
LOC_Os01g42370	LOC_Os01g42370	Chr1:24065206-24073621	2.42675	1.14318	-1.08597	down	5e-05	0.000275909	pleiotropic drug resistance protein, putative, expressed
LOC_Os04g57410	LOC_Os04g57410	Chr4:34161728-34164361	8.43984	8.24875	-0.0330394	down	0.7683	0.869008	methylthioribose kinase, putative, expressed
LOC_Os07g06060	LOC_Os07g06060	Chr7:2940291-2942825	6.95462	6.75808	-0.0413587	down	0.78265	0.877991	expressed protein
LOC_Os11g03470	LOC_Os11g03470	Chr11:1329409-1333415	25.9449	24.8183	-0.0640416	down	0.4795	0.654503	bifunctional aspartokinase/homoserine dehydrogenase, putative, expressed
LOC_Os07g01400	LOC_Os07g01400	Chr7:252817-253867	3.15455	2.92808	-0.107478	down	0.5849	0.743432	peroxidase precursor, putative, expressed
LOC_Os08g36500	LOC_Os08g36500	Chr8:23051420-23055575	0.80052	1.17522	0.553926	up	0.00155	0.00638179	nitrate reductase, putative, expressed
LOC_Os02g44940	LOC_Os02g44940	Chr2:27228828-27229723	77.5723	73.766	-0.072585	down	0.4067	0.588497	RALFL8 - Rapid ALkalinization Factor RALF family protein precursor, expressed
LOC_Os07g40240	LOC_Os07g40240	Chr7:24125332-24127487	3.316	5.75832	0.796205	up	5e-05	0.000275909	GASR9 - Gibberellin-regulated GASA/GAST/Snakin family protein precursor, expressed
LOC_Os01g59630	LOC_Os01g59630	Chr1:34485205-34489811	5.57344	5.37464	-0.0524002	down	0.6296	0.775272	exostosin family domain containing protein, expressed
LOC_Os01g03030	LOC_Os01g03030	Chr1:1155212-1158601	7.55242	8.2612	0.129411	up	0.2391	0.409824	alanyl-tRNA synthetase, putative, expressed
LOC_Os03g22340	LOC_Os03g22340	Chr3:12798127-12799750	138.134	127.416	-0.116524	down	0.1618	0.30882	60S ribosomal protein L22-2, putative, expressed
LOC_Os11g07500	LOC_Os11g07500	Chr11:3801463-3808587	5.8653	7.01636	0.258518	up	0.00405	0.0148016	DSHCT domain containing protein, expressed
LOC_Os01g01312	LOC_Os01g01312	Chr1:151408-156500	3.34909	3.44371	0.0401976	up	0.6893	0.815473	retrotransposon protein, putative, Ty1-copia subclass, expressed
LOC_Os01g53560	LOC_Os01g53560	Chr1:30753218-30761219	2.91352	2.63807	-0.143279	down	0.2721	0.448305	phosphoesterase, putative, expressed
LOC_Os07g27870	LOC_Os07g27870	Chr7:16264708-16266597	27.1499	24.5813	-0.143386	down	0.1383	0.275019	thioesterase family protein, putative, expressed
LOC_Os01g16714	LOC_Os01g16714	Chr1:9488824-9493964	16.7183	10.9427	-0.611459	down	5e-05	0.000275909	flavin monooxygenase, putative, expressed
LOC_Os12g24080	LOC_Os12g24080	Chr12:13697067-13702579	55.8373	54.6829	-0.0301404	down	0.71155	0.831171	HECT-domain domain containing protein, expressed
LOC_Os10g41030	LOC_Os10g41030	Chr10:22024166-22036252	31.9942	29.9384	-0.0958131	down	0.24285	0.41446	agenet domain containing protein, putative, expressed
LOC_Os04g58560	LOC_Os04g58560	Chr4:34816643-34820086	10.1777	10.3553	0.0249594	up	0.79485	0.886312	cysteine protease ATG4, putative, expressed
LOC_Os05g35290	LOC_Os05g35290	Chr5:20953409-20955923	44.3087	89.2903	1.01091	up	5e-05	0.000275909	phenylalanine ammonia-lyase, putative, expressed
LOC_Os07g33350	LOC_Os07g33350	Chr7:19935492-19936423	52.0402	38.7748	-0.424504	down	5e-05	0.000275909	hsp20/alpha crystallin family protein, putative, expressed
LOC_Os01g07920	LOC_Os01g07920	Chr1:3827038-3830347	5.79804	4.54974	-0.349782	down	0.01585	0.0474493	prolyl 4-hydroxylase, putative, expressed
LOC_Os01g73670	LOC_Os01g73670	Chr1:42684867-42689426	27.7031	27.5844	-0.00619812	down	0.94385	0.970905	expressed protein
LOC_Os07g04240	LOC_Os07g04240	Chr7:1856678-1866556	54.8279	65.3622	0.253547	up	0.00365	0.01357	succinate dehydrogenase flavoprotein subunit,mitochondrial precursor, putative, expressed
LOC_Os10g01470	LOC_Os10g01470	Chr10:284700-286941	19.9555	23.6086	0.24253	up	0.0081	0.0269024	homeobox associated leucine zipper, putative, expressed
LOC_Os07g34720	LOC_Os07g34720	Chr7:20806653-20807546	2.59998	3.28737	0.338435	up	0.0737	0.168423	harpin-induced protein 1 domain containing protein, expressed
LOC_Os09g16950	LOC_Os09g16950	Chr9:10365053-10368262	1.39926	1.61059	0.202925	up	0.21555	0.380626	cysteine-rich receptor-like protein kinase 25 precursor, putative, expressed
LOC_Os04g39370	LOC_Os04g39370	Chr4:23430146-23431873	0.964428	0.326111	-1.56431	down	0.07795	0.176036	heavy metal associated domain containing protein, expressed
LOC_Os03g19990	LOC_Os03g19990	Chr3:11266820-11270098	7.6531	4.41938	-0.792202	down	5e-05	0.000275909	WD40-like Beta Propeller Repeat family protein, expressed
LOC_Os02g14680	LOC_Os02g14680	Chr2:8092151-8093847	8.18763	6.68285	-0.292982	down	0.0099	0.0319559	UDP-glucoronosyl and UDP-glucosyl transferase domain containing protein, expressed
LOC_Os06g04000	LOC_Os06g04000	Chr6:1635095-1636029	11.6306	11.0214	-0.0776135	down	0.5177	0.687308	peptidyl-prolyl cis-trans isomerase, putative, expressed
LOC_Os01g09246	LOC_Os01g09246	Chr1:4673399-4684865	15.556	17.3701	0.159131	up	0.0559	0.135136	glycine-rich protein, putative, expressed
LOC_Os10g30080	LOC_Os10g30080	Chr10:15621354-15624800	36.2028	47.2207	0.383318	up	5e-05	0.000275909	xylosyltransferase, putative, expressed
LOC_Os04g57430	LOC_Os04g57430	Chr4:34171617-34176732	3.46171	3.42233	-0.0165053	down	0.97485	0.986677	uncharacterized protein At4g06744 precursor, putative, expressed
LOC_Os07g04950	LOC_Os07g04950	Chr7:2181827-2182644	30.6333	13.6486	-1.16634	down	5e-05	0.000275909	retrotransposon protein, putative, unclassified, expressed
LOC_Os11g35710	LOC_Os11g35710	Chr11:20942414-20959702	1.02162	0.81035	-0.334241	down	0.06715	0.156234	cycloartenol synthase, putative, expressed
LOC_Os07g02140	LOC_Os07g02140	Chr7:685470-687222	3.0272	3.98803	0.397694	up	0.01015	0.0326742	flavin-containing monooxygenase family protein, putative, expressed
LOC_Os06g09340	LOC_Os06g09340	Chr6:4700488-4703227	28.9633	23.9584	-0.273694	down	0.0026	0.0100756	pectinesterase, putative, expressed
LOC_Os10g37710	LOC_Os10g37710	Chr10:20175630-20179164	9.86628	11.0424	0.162477	up	0.14695	0.28774	hydrolase, alpha/beta fold family protein, putative, expressed
LOC_Os11g32360	LOC_Os11g32360	Chr11:19112658-19116616	3.14324	3.02973	-0.0530636	down	0.6804	0.809945	expressed protein
LOC_Os02g06592	LOC_Os02g06592	Chr2:3313826-3318385	36.538	33.4982	-0.125315	down	0.1318	0.264959	SNF2 family N-terminal domain containing protein, expressed
LOC_Os06g41020	LOC_Os06g41020	Chr6:24495059-24500971	4.87893	3.85463	-0.339973	down	0.00125	0.00526257	DUF1680 domain containing protein, putative, expressed
LOC_Os07g48410	LOC_Os07g48410	Chr7:28928653-28932966	51.553	43.5394	-0.243737	down	0.0033	0.0124406	RNA-binding zinc finger protein, putative, expressed
LOC_Os09g37394	LOC_Os09g37394	Chr9:21584027-21584724	4.53242	1.87076	-1.27666	down	5e-05	0.000275909	OsSAUR44 - Auxin-responsive SAUR gene family member, expressed
LOC_Os06g05320	LOC_Os06g05320	Chr6:2394820-2396562	7.21663	3.99358	-0.853642	down	5e-05	0.000275909	transferase family protein, putative, expressed
LOC_Os03g12460	LOC_Os03g12460	Chr3:6581186-6587867	29.2337	27.4571	-0.0904557	down	0.2819	0.459164	conserved oligomeric complex COG6 family protein, expressed
LOC_Os04g59330	LOC_Os04g59330	Chr4:35277602-35279154	90.437	97.0349	0.10159	up	0.2195	0.385553	expressed protein
LOC_Os03g24900	LOC_Os03g24900	Chr3:14183627-14188181	15.87	15.702	-0.0153537	down	0.8701	0.930786	DHHC zinc finger domain containing protein, expressed
LOC_Os08g38092	LOC_Os08g38092	Chr8:24129927-24134716	3.11604	3.83757	0.300478	up	0.02205	0.0627526	abhydrolase domain-containing protein FAM108C1, putative, expressed
LOC_Os03g20970	LOC_Os03g20970	Chr3:11893127-11898228	0.7846	1.44097	0.877012	up	5e-05	0.000275909	phospholipid-transporting ATPase 1, putative, expressed
LOC_Os01g70480	LOC_Os01g70480	Chr1:40822279-40823822	1.42814	1.01888	-0.487143	down	0.17255	0.323226	expressed protein
LOC_Os11g09110	LOC_Os11g09110	Chr11:4851054-4852938	2.64167	2.10957	-0.324496	down	0.04295	0.108858	receptor-like protein kinase 5 precursor, putative, expressed
LOC_Os02g54720	LOC_Os02g54720	Chr2:33502430-33505762	4.90297	4.7242	-0.0535856	down	0.61335	0.764464	expressed protein
LOC_Os01g65700	LOC_Os01g65700	Chr1:38148683-38149663	3.37732	3.75641	0.153473	up	0.38335	0.565053	expressed protein
LOC_Os05g49980	LOC_Os05g49980	Chr5:28663258-28666983	1.94971	2.22267	0.189032	up	0.1779	0.330645	OsFBL26 - F-box domain and LRR containing protein, expressed
LOC_Os07g40630	LOC_Os07g40630	Chr7:24347896-24351927	8.2054	12.6945	0.629555	up	5e-05	0.000275909	BRASSINOSTEROID INSENSITIVE 1 precursor, putative, expressed
LOC_Os03g57640	LOC_Os03g57640	Chr3:32851424-32852782	6.9777	23.5319	1.7538	up	5e-05	0.000275909	gibberellin receptor GID1L2, putative, expressed
LOC_Os05g48630	LOC_Os05g48630	Chr5:27878555-27879619	2386.57	2235.78	-0.0941624	down	0.2536	0.427216	expressed protein
LOC_Os10g26700	LOC_Os10g26700	Chr10:13939898-13941106	6.70264	17.4002	1.3763	up	5e-05	0.000275909	YGL010w, putative, expressed
LOC_Os01g60870	LOC_Os01g60870	Chr1:35192462-35193265	1.07634	0.445702	-1.27198	down	0.01065	0.0340655	expressed protein
LOC_Os08g09760	LOC_Os08g09760	Chr8:5638164-5643274	1.85417	1.41535	-0.389612	down	0.01735	0.0512945	OsFBX275 - F-box domain containing protein, expressed
LOC_Os06g19470	LOC_Os06g19470	Chr6:11085817-11094274	24.9332	22.3415	-0.158343	down	0.0677	0.157174	WW domain containing protein, expressed
LOC_Os03g10930	LOC_Os03g10930	Chr3:5613249-5615478	19.2454	19.4556	0.0156708	up	0.88355	0.93816	ribosomal protein L51, putative, expressed
LOC_Os02g08030	LOC_Os02g08030	Chr2:4220949-4223599	0.111819	0.400274	1.83982	up	0.05115	0.125545	aldose 1-epimerase, putative, expressed
LOC_Os12g04610	LOC_Os12g04610	Chr12:1949569-1952621	0.499629	0.549674	0.13772	up	0.5401	0.706754	expressed protein
LOC_Os10g29502	LOC_Os10g29502	Chr10:15324462-15336133	2.79787	3.1892	0.188866	up	0.31625	0.497376	expressed protein
LOC_Os03g64170	LOC_Os03g64170	Chr3:36256014-36259499	55.2372	37.8543	-0.545181	down	5e-05	0.000275909	GDSL-like lipase/acylhydrolase, putative, expressed
LOC_Os03g03770	LOC_Os03g03770	Chr3:1685486-1689540	128.147	124.68	-0.0395691	down	0.63585	0.779529	expressed protein
LOC_Os01g42880	LOC_Os01g42880	Chr1:24397507-24400705	54.4612	54.7304	0.00711218	up	0.93055	0.963979	transferase family protein, putative, expressed
LOC_Os06g43650	LOC_Os06g43650	Chr6:26263102-26266853	111.03	120.121	0.113535	up	0.1734	0.324442	secreted salivary protein, putative, expressed
LOC_Os10g19860	LOC_Os10g19860	Chr10:9907302-9917714	31.385	28.412	-0.143575	down	0.0857	0.189413	XI-I, putative, expressed
LOC_Os03g58570	LOC_Os03g58570	Chr3:33346108-33349987	1.07954	1.33224	0.303442	up	0.0435	0.109932	WD domain, G-beta repeat domain containing protein, expressed
LOC_Os02g35880	LOC_Os02g35880	Chr2:21558771-21560763	9.06414	9.11692	0.00837625	up	0.9471	0.972346	salt tolerant protein, putative, expressed
LOC_Os01g54390	LOC_Os01g54390	Chr1:31288169-31292798	12.1123	10.1494	-0.255084	down	0.0139	0.0426392	S4 domain containing protein, putative, expressed
LOC_Os01g25740	LOC_Os01g25740	Chr1:14587006-14591754	3.80994	3.13639	-0.280664	down	0.011	0.0350363	powdery mildew resistance protein PM3F, putative, expressed
LOC_Os01g21250	LOC_Os01g21250	Chr1:11863919-11864332	66.8198	165.46	1.30814	up	5e-05	0.000275909	late embryogenesis abundant protein, putative, expressed
LOC_Os12g34320	LOC_Os12g34320	Chr12:20801348-20805537	2.54066	3.17738	0.322631	up	0.00595	0.020641	S-locus-like receptor protein kinase, putative, expressed
LOC_Os02g03010	LOC_Os02g03010	Chr2:1184903-1186387	39.8581	31.7788	-0.326808	down	0.0001	0.000527978	expressed protein
LOC_Os04g38570	LOC_Os04g38570	Chr4:22914741-22921316	14.9153	14.2742	-0.0633892	down	0.4641	0.640521	multidrug resistance protein, putative, expressed
LOC_Os02g40700	LOC_Os02g40700	Chr2:24676362-24677364	13.5926	24.5886	0.85517	up	5e-05	0.000275909	enzyme of the cupin superfamily protein, putative, expressed
LOC_Os09g32040	LOC_Os09g32040	Chr9:19121825-19125032	9.31623	12.9877	0.479328	up	5e-05	0.000275909	no apical meristem protein, putative, expressed
LOC_Os11g11350	LOC_Os11g11350	Chr11:6296548-6300875	1.00759	0.751784	-0.422513	down	0.0238	0.066841	embryogenesis transmembrane protein, putative, expressed
LOC_Os07g34598	LOC_Os07g34598	Chr7:20739505-20749461	3.95509	4.37412	0.145283	up	0.2269	0.395235	tyrosyl-DNA phosphodiesterase 1, putative, expressed
LOC_Os07g10230	LOC_Os07g10230	Chr7:5492005-5492857	0.166517	1.06522	2.67742	up	0.0037	0.0137333	glucosyltransferase, putative, expressed
LOC_Os02g32690	LOC_Os02g32690	Chr2:19405390-19420793	0.746779	1.54428	1.04818	up	5e-05	0.000275909	pleiotropic drug resistance protein 15, putative, expressed
LOC_Os10g36500	LOC_Os10g36500	Chr10:19530116-19532281	260.566	219.884	-0.24491	down	0.0034	0.0127517	invertase/pectin methylesterase inhibitor family protein, putative, expressed
LOC_Os08g35190	LOC_Os08g35190	Chr8:22190135-22191839	46.5921	41.6773	-0.160824	down	0.09625	0.207201	auxin-repressed protein, putative, expressed
LOC_Os04g51172	LOC_Os04g51172	Chr4:30297863-30305606	0.783605	0.943164	0.267383	up	0.25605	0.429913	Disease resistance/zinc finger/chromosome condensation-like region protein, putative, expressed
LOC_Os07g10110	LOC_Os07g10110	Chr7:5418765-5426572	12.1738	12.0193	-0.0184311	down	0.83875	0.913105	expressed protein
LOC_Os01g59920	LOC_Os01g59920	Chr1:34647036-34650771	8.24119	5.87594	-0.488031	down	5e-05	0.000275909	cysteine synthase, chloroplast precursor, putative, expressed
LOC_Os06g45660	LOC_Os06g45660	Chr6:27656846-27659012	53.4498	44.1617	-0.275389	down	0.00145	0.00601166	histidine triad family protein, putative, expressed
LOC_Os03g52760	LOC_Os03g52760	Chr3:30244171-30247380	12.5763	19.6734	0.64554	up	5e-05	0.000275909	kinase, pfkB family, putative, expressed
LOC_Os10g33440	LOC_Os10g33440	Chr10:17606601-17613157	0.733325	0.755387	0.0427631	up	0.7454	0.854347	NB-ARC domain containing protein, expressed
LOC_Os01g37980	LOC_Os01g37980	Chr1:21275617-21278815	25.1116	22.6015	-0.151937	down	0.108	0.227153	vesicle transport v-SNARE protein, putative, expressed
LOC_Os05g34180	LOC_Os05g34180	Chr5:20210320-20213587	19.7808	20.0113	0.0167105	up	0.8609	0.925586	hydrolase, NUDIX family, domain containing protein, expressed
LOC_Os02g30840	LOC_Os02g30840	Chr2:18385205-18390663	6.42192	6.64971	0.050287	up	0.66025	0.796613	RNA pseudouridine synthase, putative, expressed
LOC_Os09g26670	LOC_Os09g26670	Chr9:16200909-16201902	5.58393	5.07645	-0.137459	down	0.37	0.551197	expressed protein
LOC_Os03g50740	LOC_Os03g50740	Chr3:28959044-28975281	9.21875	10.0986	0.131509	up	0.2167	0.38197	retrotransposon protein, putative, SINE subclass, expressed
LOC_Os01g13940	LOC_Os01g13940	Chr1:7806629-7810972	5.62334	4.80362	-0.227306	down	0.0538	0.130969	expressed protein
LOC_Os03g04550	LOC_Os03g04550	Chr3:2123687-2125737	18.594	20.5306	0.142936	up	0.1145	0.237597	expressed protein
LOC_Os02g36845	LOC_Os02g36845	Chr2:22233460-22234247	0.609265	1.24174	1.02723	up	0.04645	0.116025	membrane associated DUF588 domain containing protein, putative, expressed
LOC_Os05g42980	LOC_Os05g42980	Chr5:24969948-24970464	1.10446	0.440133	-1.32733	down	0.0818	0.182813	expressed protein
LOC_Os05g33514	LOC_Os05g33514	Chr5:19684769-19686823	3.38033	5.47443	0.695545	up	0.00225	0.00887439	expressed protein
LOC_Os06g19980	LOC_Os06g19980	Chr6:11453022-11461166	6.22886	5.67844	-0.133474	down	0.18885	0.346046	MYB family transcription factor, putative, expressed
LOC_Os03g52750	LOC_Os03g52750	Chr3:30235882-30241190	4.52491	4.82488	0.0926047	up	0.41725	0.598439	cyclin, putative, expressed
LOC_Os03g29850	LOC_Os03g29850	Chr3:17007954-17011263	19.1735	26.3169	0.456874	up	5e-05	0.000275909	metal cation transporter, putative, expressed
LOC_Os10g41000	LOC_Os10g41000	Chr10:22014948-22019101	1.58193	2.09037	0.402073	up	0.0041	0.0149625	retrotransposon protein, putative, unclassified, expressed
LOC_Os05g32180	LOC_Os05g32180	Chr5:18763652-18767184	4.07482	3.80981	-0.0970196	down	0.39935	0.581022	acetyltransferase, GNAT family, putative, expressed
LOC_Os01g18880	LOC_Os01g18880	Chr1:10675166-10682188	3.90381	4.2528	0.123532	up	0.55525	0.718963	ubiquitin carboxyl-terminal hydrolase, family 1, putative, expressed
LOC_Os02g48380	LOC_Os02g48380	Chr2:29618529-29624464	9.83549	11.5905	0.236878	up	0.0058	0.0201733	expressed protein
LOC_Os02g04690	LOC_Os02g04690	Chr2:2110920-2120419	1.60984	0.389215	-2.04828	down	5e-05	0.000275909	cycloartenol synthase, putative, expressed
LOC_Os07g48500	LOC_Os07g48500	Chr7:29008870-29009943	65.872	90.5685	0.459343	up	5e-05	0.000275909	stress responsive protein, putative, expressed
LOC_Os01g50870	LOC_Os01g50870	Chr1:29223187-29223499	0	1.99583	inf	up	5e-05	0.000275909	expressed protein
LOC_Os05g44170	LOC_Os05g44170	Chr5:25666143-25667391	5.38996	5.53233	0.0376122	up	0.7922	0.884273	cyclic phosphodiesterase, putative, expressed
LOC_Os02g42650	LOC_Os02g42650	Chr2:25652320-25659494	16.1854	13.4715	-0.264791	down	0.0061	0.0210837	expansin precursor, putative, expressed
LOC_Os02g16709	LOC_Os02g16709	Chr2:9544160-9550627	14.1868	9.58918	-0.565072	down	5e-05	0.000275909	peptidase, putative, expressed
LOC_Os03g61260	LOC_Os03g61260	Chr3:34785472-34787514	302.705	136.176	-1.15244	down	5e-05	0.000275909	ribosomal L18p/L5e family protein, putative, expressed
LOC_Os01g01302	LOC_Os01g01302	Chr1:145576-147852	84.6698	65.556	-0.369119	down	5e-05	0.000275909	shikimate kinase, putative, expressed
LOC_Os09g27060	LOC_Os09g27060	Chr9:16461603-16467627	6.47704	5.9085	-0.132542	down	0.16845	0.317916	SNF2 family N-terminal domain containing protein, expressed
LOC_Os09g38040	LOC_Os09g38040	Chr9:21922888-21926057	23.3268	48.4894	1.05568	up	5e-05	0.000275909	hydrolase, NUDIX family protein, expressed
LOC_Os11g01740	LOC_Os11g01740	Chr11:397417-401946	21.7149	14.7335	-0.559582	down	5e-05	0.000275909	serine/threonine-protein kinase, putative, expressed
LOC_Os08g35210	LOC_Os08g35210	Chr8:22210680-22227487	6.01011	5.2286	-0.200967	down	0.07155	0.164508	ferric reductase, putative, expressed
LOC_Os03g51390	LOC_Os03g51390	Chr3:29401949-29403115	37.1877	45.2403	0.282781	up	0.00155	0.00638179	expressed protein
LOC_Os08g39560	LOC_Os08g39560	Chr8:25023314-25026386	1.87239	1.56442	-0.259252	down	0.1516	0.294321	OTU-like cysteine protease family protein, putative, expressed
LOC_Os04g57300	LOC_Os04g57300	Chr4:34114117-34116955	71.3627	64.4947	-0.14599	down	0.07745	0.175222	phosphatidylinositol 3- and 4-kinase family protein, putative, expressed
LOC_Os07g45790	LOC_Os07g45790	Chr7:27334241-27336212	0.873567	0.591515	-0.562503	down	0.29515	0.474288	expressed protein
LOC_Os05g08854	LOC_Os05g08854	Chr5:4885394-4890243	3.54571	3.48464	-0.0250657	down	0.86805	0.929692	expressed protein
LOC_Os02g15900	LOC_Os02g15900	Chr2:9005186-9007486	178.521	101.852	-0.809622	down	5e-05	0.000275909	50S ribosomal protein L21, chloroplast precursor, putative, expressed
LOC_Os12g07670	LOC_Os12g07670	Chr12:3855769-3861045	43.9066	47.0472	0.0996703	up	0.23075	0.399938	transmembrane 9 superfamily member, putative, expressed
LOC_Os10g04840	LOC_Os10g04840	Chr10:2339596-2340690	0.878689	0.839048	-0.0665981	down	0.8841	0.938303	expressed protein
LOC_Os04g52500	LOC_Os04g52500	Chr4:31215135-31219616	17.772	21.1243	0.249296	up	0.0043	0.0155817	lecithine cholesterol acyltransferase, putative, expressed
LOC_Os07g12320	LOC_Os07g12320	Chr7:6949933-6952170	7.39437	7.6516	0.0493344	up	0.6192	0.768072	WD domain, G-beta repeat domain containing protein, expressed
LOC_Os03g49600	LOC_Os03g49600	Chr3:28240284-28245347	185.587	170.86	-0.119285	down	0.1389	0.275872	Os3bglu7 - beta-glucosidase, exo-beta-glucanse, expressed
LOC_Os07g42770	LOC_Os07g42770	Chr7:25617163-25621827	28.2813	26.1443	-0.113352	down	0.195	0.354215	CAMK_CAMK_like.35 - CAMK includes calcium/calmodulin depedent protein kinases, expressed
LOC_Os04g31120	LOC_Os04g31120	Chr4:18602663-18610312	31.9604	26.5992	-0.264902	down	0.00775	0.0259036	OsFBK14 - F-box domain and kelch repeat containing protein, expressed
LOC_Os07g40986	LOC_Os07g40986	Chr7:24517972-24527995	1.35854	1.5184	0.160493	up	0.42785	0.608425	NAD dependent epimerase/dehydratase family protein, putative, expressed
LOC_Os03g56730	LOC_Os03g56730	Chr3:32325264-32327052	3.91863	4.4275	0.176144	up	0.1474	0.288321	expressed protein
LOC_Os05g51060	LOC_Os05g51060	Chr5:29300927-29304267	2.91039	2.95287	0.0209067	up	0.9016	0.947359	DNA ligase, putative, expressed
LOC_Os08g05470	LOC_Os08g05470	Chr8:2909608-2912538	0.738004	0.948269	0.361668	up	0.20395	0.365654	expressed protein
LOC_Os01g10950	LOC_Os01g10950	Chr1:5837474-5839898	62.1891	51.1829	-0.280999	down	0.00045	0.00210677	peptide-N4-asparagine amidase A, putative, expressed
LOC_Os04g57310	LOC_Os04g57310	Chr4:34119500-34125935	4.65857	4.58702	-0.0223306	down	0.89305	0.942493	thiol-disulphide oxidoreductase DCC, putative, expressed
LOC_Os10g40550	LOC_Os10g40550	Chr10:21706908-21710977	2.94748	3.50121	0.248376	up	0.06755	0.156874	CPuORF23 - conserved peptide uORF-containing transcript, expressed
LOC_Os11g12620	LOC_Os11g12620	Chr11:7104083-7110745	4.62472	4.83822	0.0651101	up	0.5165	0.685996	receptor protein kinase CLAVATA1 precursor, putative, expressed
LOC_Os08g15050	LOC_Os08g15050	Chr8:9098572-9099880	24.6216	38.772	0.655092	up	5e-05	0.000275909	CCT/B-box zinc finger protein, putative, expressed
LOC_Os09g25540	LOC_Os09g25540	Chr9:15320528-15324122	2.0513	1.9715	-0.0572415	down	0.64035	0.782669	receptor-like protein kinase 2 precursor, putative, expressed
LOC_Os02g35640	LOC_Os02g35640	Chr2:21432223-21434983	18.3701	15.1693	-0.276212	down	0.01035	0.0332235	SFT2, putative, expressed
LOC_Os02g53110	LOC_Os02g53110	Chr2:32495230-32499115	16.4374	16.2163	-0.0195431	down	0.8448	0.91647	expressed protein
LOC_Os03g09260	LOC_Os03g09260	Chr3:4836141-4838183	12.4987	11.5447	-0.114547	down	0.27255	0.448817	ubiquitin carboxyl-terminal hydrolase 26, putative, expressed
LOC_Os09g27135	LOC_Os09g27135	Chr9:16499215-16501586	0.33146	0.518327	0.645028	up	0.09495	0.205223	expressed protein
LOC_Os09g38330	LOC_Os09g38330	Chr9:22048463-22057029	5.40491	4.7257	-0.193742	down	0.06295	0.148278	MORN repeat domain containing protein, expressed
LOC_Os03g64014	LOC_Os03g64014	Chr3:36177366-36180173	4.13398	4.2601	0.0433564	up	0.72125	0.837667	expressed protein
LOC_Os01g66980	LOC_Os01g66980	Chr1:38900544-38902752	43.8881	29.5611	-0.57013	down	5e-05	0.000275909	expressed protein
LOC_Os03g30790	LOC_Os03g30790	Chr3:17550975-17556308	16.4763	18.2094	0.144297	up	0.11265	0.234619	erlin-2 precursor, putative, expressed
LOC_Os03g12820	LOC_Os03g12820	Chr3:6895177-6898428	4.24367	9.76783	1.20273	up	5e-05	0.000275909	ATP8, putative, expressed
LOC_Os03g51530	LOC_Os03g51530	Chr3:29479233-29479886	2.96782	3.52907	0.249886	up	0.30375	0.483843	expressed protein
LOC_Os05g42150	LOC_Os05g42150	Chr5:24643515-24646086	7.42179	13.4345	0.856098	up	5e-05	0.000275909	OsGH3.4 - Probable indole-3-acetic acid-amido synthetase, expressed
LOC_Os03g40920	LOC_Os03g40920	Chr3:22739266-22743374	12.4384	11.6832	-0.0903756	down	0.32535	0.506997	expressed protein
LOC_Os01g65370	LOC_Os01g65370	Chr1:37932349-37933295	71.2928	87.2982	0.292197	up	0.0007	0.0031313	MYB family transcription factor, putative, expressed
LOC_Os08g31228	LOC_Os08g31228	Chr8:19307321-19311510	10.5571	9.8881	-0.0944539	down	0.35275	0.534695	ribosomal protein L27, putative, expressed
LOC_Os05g06310	LOC_Os05g06310	Chr5:3230299-3232921	231.762	221.388	-0.0660616	down	0.4189	0.59993	60S ribosomal protein L18-3, putative, expressed
LOC_Os04g40010	LOC_Os04g40010	Chr4:23815412-23817050	1.75032	1.74974	-0.000481701	down	0.9831	0.990328	PPR repeat domain containing protein, putative, expressed
LOC_Os03g15720	LOC_Os03g15720	Chr3:8668050-8671138	37.9732	48.1186	0.341614	up	0.00025	0.00123487	expressed protein
LOC_Os02g16850	LOC_Os02g16850	Chr2:9600236-9601261	0.833765	1.10977	0.412545	up	0.228	0.396418	expansin precursor, putative, expressed
LOC_Os03g20120	LOC_Os03g20120	Chr3:11367198-11368919	17.5014	34.796	0.991451	up	5e-05	0.000275909	glycosyl transferase 8 domain containing protein, putative, expressed
LOC_Os04g56060	LOC_Os04g56060	Chr4:33386621-33391644	23.78	10.9267	-1.12188	down	5e-05	0.000275909	protein kinase domain containing protein, expressed
LOC_Os04g46170	LOC_Os04g46170	Chr4:27345278-27347822	2.47135	2.60588	0.0764676	up	0.6031	0.756779	ubiquitin carboxyl-terminal hydrolase, family 1, putative, expressed
LOC_Os02g49800	LOC_Os02g49800	Chr2:30437881-30441548	54.2081	66.6577	0.298264	up	0.0003	0.00145795	eukaryotic aspartyl protease domain containing protein, expressed
LOC_Os07g43360	LOC_Os07g43360	Chr7:25958768-25963652	12.5622	12.9781	0.0469881	up	0.6205	0.768902	MYST-like histone acetyltransferase 1, putative, expressed
LOC_Os05g49650	LOC_Os05g49650	Chr5:28480920-28482905	68.7541	58.6595	-0.229083	down	0.01525	0.0459206	expressed protein
LOC_Os03g17790	LOC_Os03g17790	Chr3:9899757-9900400	6.06663	6.6144	0.124714	up	0.5752	0.735758	OsRCI2-5 - Putative low temperature and salt responsive protein, expressed
LOC_Os03g17040	LOC_Os03g17040	Chr3:9478466-9479158	5.37937	5.18821	-0.0522009	down	0.77155	0.871154	expressed protein
LOC_Os07g01240	LOC_Os07g01240	Chr7:134161-143578	14.391	13.2424	-0.120003	down	0.20505	0.36687	expressed protein
LOC_Os01g65350	LOC_Os01g65350	Chr1:37914756-37918998	11.3051	9.34194	-0.275176	down	0.0056	0.019571	deoxynucleoside kinase family, putative, expressed
LOC_Os04g39080	LOC_Os04g39080	Chr4:23226179-23228272	19.2061	28.862	0.587608	up	5e-05	0.000275909	OsFBX140 - F-box domain containing protein, expressed
LOC_Os05g38330	LOC_Os05g38330	Chr5:22467926-22472072	12.3964	13.0958	0.0791797	up	0.40445	0.586141	NDP1, putative, expressed
LOC_Os06g40190	LOC_Os06g40190	Chr6:23928701-23932372	16.1358	16.8043	0.058571	up	0.48915	0.662595	phospholipase D, putative, expressed
LOC_Os01g12650	LOC_Os01g12650	Chr1:6967619-6970164	110.003	107.819	-0.0289309	down	0.72665	0.841776	reticulon domain containing protein, putative, expressed
LOC_Os02g20170	LOC_Os02g20170	Chr2:11882276-11885863	16.0496	17.0614	0.0881982	up	0.3614	0.542496	drought induced 19 protein, putative, expressed
LOC_Os02g30080	LOC_Os02g30080	Chr2:17862193-17866853	4.29533	4.59832	0.0983381	up	0.4523	0.630229	cytochrome P450, putative, expressed
LOC_Os05g48890	LOC_Os05g48890	Chr5:28047334-28048343	48.8507	40.2805	-0.278298	down	0.00245	0.00956312	fasciclin domain containing protein, expressed
LOC_Os05g51020	LOC_Os05g51020	Chr5:29284539-29286852	1.10653	0.785415	-0.494511	down	0.01695	0.0502565	leaf senescence related protein, putative, expressed
LOC_Os08g10550	LOC_Os08g10550	Chr8:6205945-6211529	4.99272	4.0366	-0.306685	down	0.0039	0.0143531	potassium transporter, putative, expressed
LOC_Os10g02300	LOC_Os10g02300	Chr10:824622-826309	3.1379	5.13719	0.711181	up	0.0005	0.00230977	uncharacterized Cys-rich domain containing protein, putative, expressed
LOC_Os04g44920	LOC_Os04g44920	Chr4:26580247-26582945	11.6234	11.4579	-0.0206833	down	0.8445	0.916233	oxidoreductase, short chain dehydrogenase/reductase family domain containing protein, expressed
LOC_Os01g51540	LOC_Os01g51540	Chr1:29605118-29606563	29.9898	37.4823	0.321739	up	0.00065	0.00293142	cytidine/deoxycytidylate deaminase, putative, expressed
LOC_Os05g46450	LOC_Os05g46450	Chr5:26907722-26910953	60.2696	59.1714	-0.0265282	down	0.7702	0.870329	fiber protein Fb11, putative, expressed
LOC_Os09g17580	LOC_Os09g17580	Chr9:10751517-10752326	7.86601	9.38176	0.254226	up	0.07285	0.166818	expressed protein
LOC_Os07g44550	LOC_Os07g44550	Chr7:26603636-26604970	3.17626	2.04435	-0.63569	down	0.00195	0.00782353	peroxidase precursor, putative, expressed
LOC_Os01g46980	LOC_Os01g46980	Chr1:26811848-26816727	168.405	172.749	0.0367406	up	0.6594	0.796055	vacuolar ATP synthase subunit E, putative, expressed
LOC_Os12g17550	LOC_Os12g17550	Chr12:10058716-10067621	0.501555	0.429448	-0.223924	down	0.3363	0.518167	expressed protein
LOC_Os07g02790	LOC_Os07g02790	Chr7:1023877-1026426	0.635194	0.571848	-0.151565	down	0.72645	0.841588	expressed protein
LOC_Os01g68320	LOC_Os01g68320	Chr1:39688259-39693159	66.563	84.448	0.343343	up	5e-05	0.000275909	DEAD-box ATP-dependent RNA helicase 30, putative, expressed
LOC_Os06g41940	LOC_Os06g41940	Chr6:25172040-25172893	4.40132	8.11497	0.88265	up	0.001	0.0043145	expressed protein
LOC_Os05g37120	LOC_Os05g37120	Chr5:21692486-21697824	9.98323	13.4703	0.4322	up	5e-05	0.000275909	sec23/Sec24 zinc finger family protein, expressed
LOC_Os03g58060	LOC_Os03g58060	Chr3:33049332-33060421	16.5493	16.863	0.0270893	up	0.7488	0.856638	XRN 5'-3' exonuclease N-terminus domain containing protein, expressed
LOC_Os05g38170	LOC_Os05g38170	Chr5:22387947-22392458	29.1499	19.2939	-0.595348	down	5e-05	0.000275909	phosphoribosyl transferase, putative, expressed
LOC_Os03g08520	LOC_Os03g08520	Chr3:4379665-4380736	46.967	70.6954	0.589967	up	5e-05	0.000275909	DUF581 domain containing protein, expressed
LOC_Os04g34050	LOC_Os04g34050	Chr4:20624597-20625919	14.6638	21.3249	0.540277	up	5e-05	0.000275909	VQ domain containing protein, putative, expressed
LOC_Os04g46940	LOC_Os04g46940	Chr4:27829774-27835535	3.6359	4.01376	0.142644	up	0.165	0.313209	copper-transporting ATPase 3, putative, expressed
LOC_Os06g08830	LOC_Os06g08830	Chr6:4418691-4420382	4.65616	3.83352	-0.280472	down	0.04	0.102705	UDP-glucoronosyl and UDP-glucosyl transferase, putative, expressed
LOC_Os04g02780	LOC_Os04g02780	Chr4:1073400-1076455	29.5302	19.547	-0.595244	down	5e-05	0.000275909	amidase family protein, putative, expressed
LOC_Os12g40500	LOC_Os12g40500	Chr12:25057085-25061279	6.39148	5.96954	-0.0985318	down	0.35535	0.537016	expressed protein
LOC_Os01g55500	LOC_Os01g55500	Chr1:31975991-31980079	19.6532	26.7944	0.447166	up	5e-05	0.000275909	nucleobase-ascorbate transporter, putative, expressed
LOC_Os04g50970	LOC_Os04g50970	Chr4:30172118-30174209	281.713	245.948	-0.195868	down	0.01765	0.0520453	seed specific protein Bn15D1B, putative, expressed
LOC_Os05g04190	LOC_Os05g04190	Chr5:1889835-1895911	16.9763	15.5901	-0.122889	down	0.16285	0.310248	growth regulator related protein, putative, expressed
LOC_Os05g51560	LOC_Os05g51560	Chr5:29571140-29576012	29.987	29.0481	-0.0458954	down	0.5929	0.749261	CK1_CaseinKinase_1.8 - CK1 includes the casein kinase 1 kinases, expressed
LOC_Os06g12129	LOC_Os06g12129	Chr6:6489413-6491711	4.814	4.8565	0.0126795	up	0.938	0.967706	expressed protein
LOC_Os06g44140	LOC_Os06g44140	Chr6:26631937-26634878	18.5474	22.5654	0.282896	up	0.00115	0.00488982	transmembrane 9 superfamily member, putative, expressed
LOC_Os11g18194	LOC_Os11g18194	Chr11:10235827-10267375	2.37192	2.89863	0.289316	up	0.0279	0.0763359	cycloartenol synthase, putative, expressed
LOC_Os05g39310	LOC_Os05g39310	Chr5:23058936-23061264	0.630811	3.84625	2.60817	up	5e-05	0.000275909	thiamine pyrophosphate enzyme, C-terminal TPP binding domain containing protein, expressed
LOC_Os02g10430	LOC_Os02g10430	Chr2:5478697-5480881	5.2857	4.48348	-0.237477	down	0.07795	0.176036	1-5-phosphoribosyl-5-5-phosphoribosylaminomethylideneaminoimidazole-4-carboxamide isomerase, chloroplast precursor, putative, expressed
LOC_Os09g20650	LOC_Os09g20650	Chr9:12436989-12439216	8.11853	7.89387	-0.0404859	down	0.69665	0.820434	OsFBX323 - F-box domain containing protein, expressed
LOC_Os10g27980	LOC_Os10g27980	Chr10:14498530-14500756	0.429529	0.405216	-0.0840655	down	0.80015	0.889327	transmembrane amino acid transporter protein, putative, expressed
LOC_Os04g52600	LOC_Os04g52600	Chr4:31274469-31282411	17.1052	18.3041	0.0977304	up	0.2469	0.419598	SHR5-receptor-like kinase, putative, expressed
LOC_Os03g55610	LOC_Os03g55610	Chr3:31662274-31663961	2.52639	3.02429	0.259521	up	0.0974	0.209198	dof zinc finger domain containing protein, putative, expressed
LOC_Os08g31690	LOC_Os08g31690	Chr8:19643934-19645471	1.65479	1.72071	0.0563534	up	0.7406	0.851392	OsFBX291 - F-box domain containing protein, expressed
LOC_Os01g49920	LOC_Os01g49920	Chr1:28669478-28673568	2.71001	3.0986	0.193318	up	0.0859	0.18967	protein kinase, putative, expressed
LOC_Os04g56370	LOC_Os04g56370	Chr4:33604779-33605049	3.53532	1.1983	-1.56085	down	0.30745	0.487743	expressed protein
LOC_Os07g37140	LOC_Os07g37140	Chr7:22247626-22252838	11.3107	10.8788	-0.0561779	down	0.52875	0.697228	expressed protein
LOC_Os08g18150	LOC_Os08g18150	Chr8:11126800-11130613	2.2841	2.21162	-0.0465225	down	0.75075	0.858174	WD domain, G-beta repeat domain containing protein, expressed
LOC_Os03g58020	LOC_Os03g58020	Chr3:33036314-33037134	5.8299	3.76216	-0.631911	down	0.0016	0.00656851	acetyltransferase, GNAT family, putative, expressed
LOC_Os02g07070	LOC_Os02g07070	Chr2:3623607-3631551	18.5659	19.5491	0.0744469	up	0.38705	0.568874	RNA recognition motif family protein, expressed
LOC_Os01g09540	LOC_Os01g09540	Chr1:4872118-4873806	144.357	78.3801	-0.881085	down	5e-05	0.000275909	HAD superfamily phosphatase, putative, expressed
LOC_Os01g21450	LOC_Os01g21450	Chr1:11974128-11981959	17.7857	16.7931	-0.082843	down	0.34995	0.531484	expressed protein
LOC_Os12g42230	LOC_Os12g42230	Chr12:26200178-26203631	34.2449	29.4514	-0.217555	down	0.0125	0.0390116	transketolase, putative, expressed
LOC_Os04g34720	LOC_Os04g34720	Chr4:21001721-21010737	6.49202	6.5078	0.00350392	up	0.97505	0.986747	PHD-finger domain containing protein, putative, expressed
LOC_Os09g06230	LOC_Os09g06230	Chr9:2914716-2920231	28.9832	29.5804	0.0294265	up	0.72905	0.84339	serine/threonine-protein kinase 16, putative, expressed
LOC_Os04g42330	LOC_Os04g42330	Chr4:25048427-25054483	17.3739	17.6543	0.0230901	up	0.7964	0.887383	Spc97 / Spc98 family protein, putative, expressed
LOC_Os07g37040	LOC_Os07g37040	Chr7:22187289-22189082	15.8696	15.2631	-0.0562146	down	0.5575	0.720679	PB1 domain containing protein, expressed
LOC_Os01g07410	LOC_Os01g07410	Chr1:3511834-3515902	8.04713	5.75084	-0.4847	down	5e-05	0.000275909	growth regulator related protein, putative, expressed
LOC_Os08g18894	LOC_Os08g18894	Chr8:11267743-11268729	1.96307	1.48249	-0.405089	down	0.15305	0.296449	expressed protein
LOC_Os03g02840	LOC_Os03g02840	Chr3:1109241-1113045	7.76993	6.28811	-0.305275	down	0.0047	0.0168316	remorin family protein, putative, expressed
LOC_Os01g13420	LOC_Os01g13420	Chr1:7470709-7472743	27.8771	24.8388	-0.166484	down	0.07535	0.171362	SOUL heme-binding protein, putative, expressed
LOC_Os02g52460	LOC_Os02g52460	Chr2:32095321-32098710	7.34332	6.06637	-0.275599	down	0.02025	0.0584615	zinc knuckle domain containing protein, expressed
LOC_Os07g42180	LOC_Os07g42180	Chr7:25239764-25248466	6.96897	7.41886	0.0902535	up	0.3185	0.500219	exportin 1, putative, expressed
LOC_Os11g43820	LOC_Os11g43820	Chr11:26468417-26473257	25.3772	24.2711	-0.0642924	down	0.4666	0.642677	myristoyl-acyl carrier protein thioesterase, chloroplast precursor, putative, expressed
LOC_Os03g47740	LOC_Os03g47740	Chr3:27057030-27063684	66.1909	65.6235	-0.0124187	down	0.88025	0.936442	homeodomain protein, putative, expressed
LOC_Os11g39020	LOC_Os11g39020	Chr11:23230111-23234077	31.9455	36.5761	0.19529	up	0.0195	0.0566799	ABC transporter, ATP-binding protein, putative, expressed
LOC_Os11g19720	LOC_Os11g19720	Chr11:11361742-11368591	5.40523	4.77541	-0.178732	down	0.11905	0.244747	recA protein, putative, expressed
LOC_Os05g04630	LOC_Os05g04630	Chr5:2174871-2179118	148.647	145.906	-0.0268587	down	0.74535	0.854333	retrotransposon protein, putative, SINE subclass, expressed
LOC_Os11g10520	LOC_Os11g10520	Chr11:5755643-5760026	11.8036	20.2154	0.776226	up	5e-05	0.000275909	dehydrogenase, putative, expressed
LOC_Os09g01960	LOC_Os09g01960	Chr9:656424-658374	18.7233	19.7424	0.0764599	up	0.38735	0.569204	MYB family transcription factor, putative, expressed
LOC_Os07g37730	LOC_Os07g37730	Chr7:22619085-22621292	5.91572	17.3084	1.54885	up	5e-05	0.000275909	NADH-ubiquinone oxidoreductase, mitochondrial precursor, putative, expressed
LOC_Os08g42620	LOC_Os08g42620	Chr8:26938775-26942169	3.05454	3.89513	0.350716	up	0.0047	0.0168316	zinc finger DHHC domain-containing protein, putative, expressed
LOC_Os03g54200	LOC_Os03g54200	Chr3:31077575-31079901	49.6157	47.2321	-0.0710272	down	0.39525	0.577137	expressed protein
LOC_Os04g20220	LOC_Os04g20220	Chr4:11272493-11286378	39.3007	42.385	0.108998	up	0.1858	0.341899	elongation factor Tu, putative, expressed
LOC_Os03g08150	LOC_Os03g08150	Chr3:4157588-4158512	2.08173	1.13553	-0.874414	down	0.00265	0.0102395	Cupin domain containing protein, expressed
LOC_Os01g36560	LOC_Os01g36560	Chr1:20287701-20290661	0.788912	0.669443	-0.236903	down	0.5071	0.678601	auxin-induced protein 5NG4, putative, expressed
LOC_Os03g56830	LOC_Os03g56830	Chr3:32379924-32383820	8.94428	9.30473	0.0569993	up	0.5965	0.752129	ad-003, putative, expressed
LOC_Os04g52250	LOC_Os04g52250	Chr4:31051170-31052039	39.4997	88.4978	1.1638	up	5e-05	0.000275909	LTPL123 - Protease inhibitor/seed storage/LTP family protein precursor, expressed
LOC_Os03g46710	LOC_Os03g46710	Chr3:26433173-26438764	11.502	11.4865	-0.00194935	down	0.98115	0.989623	expressed protein
LOC_Os09g32380	LOC_Os09g32380	Chr9:19335530-19339472	6.50836	6.44417	-0.0142997	down	0.8774	0.935276	transposon protein, putative, unclassified, expressed
LOC_Os07g03140	LOC_Os07g03140	Chr7:1202594-1206344	2.52363	2.70543	0.100359	up	0.4646	0.640997	ternary complex factor MIP1, putative, expressed
LOC_Os09g39070	LOC_Os09g39070	Chr9:22427464-22430508	4.17126	2.54125	-0.714945	down	5e-05	0.000275909	thiol protease SEN102 precursor, putative, expressed
LOC_Os02g26984	LOC_Os02g26984	Chr2:15842897-15856223	31.4712	29.4327	-0.0966122	down	0.25525	0.428952	expressed protein
LOC_Os09g25934	LOC_Os09g25934	Chr9:15572920-15580902	14.8222	12.7943	-0.212254	down	0.15955	0.305609	expressed protein
LOC_Os01g07070	LOC_Os01g07070	Chr1:3322773-3328256	8.33482	9.62066	0.206985	up	0.04415	0.111325	transposon protein, putative, CACTA, En/Spm sub-class, expressed
LOC_Os10g43075	LOC_Os10g43075	Chr10:23195739-23206044	16.5112	16.0948	-0.0368507	down	0.6679	0.801437	expressed protein
LOC_Os08g10260	LOC_Os08g10260	Chr8:5964409-5967847	0.83136	1.23949	0.576197	up	0.0022	0.00869995	NBS-LRR disease resistance protein, putative, expressed
LOC_Os02g10440	LOC_Os02g10440	Chr2:5482727-5489303	11.6876	10.4979	-0.154888	down	0.0977	0.209703	protein with a conserved N-terminal region, putative, expressed
LOC_Os05g22670	LOC_Os05g22670	Chr5:12865903-12872403	24.0387	23.2242	-0.0497312	down	0.56795	0.729599	transcription factor IIA large subunit, putative, expressed
LOC_Os03g10224	LOC_Os03g10224	Chr3:5200522-5211449	4.6516	4.12951	-0.171756	down	0.305	0.485287	MT-A70 domain containing protein, expressed
LOC_Os03g57420	LOC_Os03g57420	Chr3:32739716-32742759	23.931	20.9582	-0.19137	down	0.03925	0.101159	ML domain protein, putative, expressed
LOC_Os12g01620	LOC_Os12g01620	Chr12:374597-379382	40.5944	41.3012	0.0249044	up	0.76595	0.867782	expressed protein
LOC_Os11g03300	LOC_Os11g03300	Chr11:1233927-1236052	2.19063	6.08021	1.47278	up	5e-05	0.000275909	NAC domain transcription factor, putative, expressed
LOC_Os05g49940	LOC_Os05g49940	Chr5:28647464-28648244	2.34977	4.63095	0.978789	up	5e-05	0.000275909	expressed protein
LOC_Os02g39064	LOC_Os02g39064	Chr2:23585293-23587742	1.71572	1.54918	-0.147303	down	0.7453	0.854333	osFTL5 FT-Like5 homologous to Flowering Locus T gene; contains Pfam profile PF01161: Phosphatidylethanolamine-binding protein, expressed
LOC_Os12g07640	LOC_Os12g07640	Chr12:3840736-3842210	1.03378	0.953293	-0.116942	down	0.63185	0.7769	MYB family transcription factor, putative, expressed
LOC_Os12g06220	LOC_Os12g06220	Chr12:2950597-2951599	91.6489	127.792	0.479604	up	5e-05	0.000275909	harpin-induced protein 1 domain containing protein, expressed
LOC_Os10g02750	LOC_Os10g02750	Chr10:1082909-1084984	0.297451	0.832587	1.48495	up	0.0006	0.0027255	Ser/Thr protein phosphatase family protein, putative, expressed
LOC_Os01g43510	LOC_Os01g43510	Chr1:24908650-24910102	1.948	2.94462	0.596085	up	0.00085	0.00372058	expressed protein
LOC_Os10g16990	LOC_Os10g16990	Chr10:8506371-8509627	4.05959	3.54461	-0.195706	down	0.0986	0.211054	expressed protein
LOC_Os04g51780	LOC_Os04g51780	Chr4:30682173-30685313	26.6304	28.8304	0.114519	up	0.20405	0.365718	expressed protein
LOC_Os02g39840	LOC_Os02g39840	Chr2:24068332-24074777	16.6418	15.5942	-0.0938028	down	0.3177	0.49924	eukaryotic initiation factor iso-4F subunit p82-34, putative, expressed
LOC_Os07g07194	LOC_Os07g07194	Chr7:3561087-3569183	9.66408	8.7166	-0.148868	down	0.11755	0.242302	MAC/Perforin domain containing protein, putative, expressed
LOC_Os08g06344	LOC_Os08g06344	Chr8:3513827-3518776	14.7221	16.5955	0.172801	up	0.0424	0.10773	transposon protein, putative, CACTA, En/Spm sub-class, expressed
LOC_Os10g28210	LOC_Os10g28210	Chr10:14658213-14659231	19.1087	11.9799	-0.673616	down	5e-05	0.000275909	plant-specific domain TIGR01615 family protein, expressed
LOC_Os02g36490	LOC_Os02g36490	Chr2:22038603-22042021	10.8054	10.1948	-0.0839153	down	0.40345	0.585292	expressed protein
LOC_Os07g40660	LOC_Os07g40660	Chr7:24370656-24371043	6.28386	4.37534	-0.522256	down	0.15915	0.304946	expressed protein
LOC_Os07g05740	LOC_Os07g05740	Chr7:2757218-2761925	3.34393	3.87051	0.210977	up	0.0331	0.0879038	receptor-like protein kinase 2 precursor, putative, expressed
LOC_Os07g46420	LOC_Os07g46420	Chr7:27699931-27701407	2.33899	2.6475	0.178745	up	0.31695	0.498234	expressed protein
LOC_Os12g38250	LOC_Os12g38250	Chr12:23491875-23492991	0.83774	1.46067	0.802052	up	0.00755	0.0253137	expressed protein
LOC_Os08g01870	LOC_Os08g01870	Chr8:536343-539032	0.764847	0.869675	0.185305	up	0.30945	0.490125	Rf1, mitochondrial precursor, putative, expressed
LOC_Os08g05880	LOC_Os08g05880	Chr8:3166738-3170553	15.8194	14.6841	-0.107447	down	0.28195	0.459179	Brix domain containing protein, putative, expressed
LOC_Os10g34470	LOC_Os10g34470	Chr10:18386541-18394398	12.2201	10.6817	-0.194115	down	0.46875	0.644725	HD domain containing protein 2, putative, expressed
LOC_Os11g01340	LOC_Os11g01340	Chr11:199732-203904	25.1531	25.8348	0.038582	up	0.65565	0.793113	omega-3 fatty acid desaturase, chloroplast precursor, putative, expressed
LOC_Os03g28310	LOC_Os03g28310	Chr3:16293644-16297124	5.29506	4.87017	-0.120676	down	0.23405	0.403862	dnaJ domain containing protein, expressed
LOC_Os10g05800	LOC_Os10g05800	Chr10:2925233-2934197	5.01726	4.4727	-0.165755	down	0.11905	0.244747	F-box protein family, AtFBL4, putative, expressed
LOC_Os02g54870	LOC_Os02g54870	Chr2:33604347-33606002	3.11205	3.47748	0.160178	up	0.27835	0.455383	expressed protein
LOC_Os03g42040	LOC_Os03g42040	Chr3:23353231-23360680	1.44503	1.4206	-0.0245972	down	0.8404	0.914021	HEAT repeat family protein, putative, expressed
LOC_Os06g35814	LOC_Os06g35814	Chr6:20896026-20901716	46.4986	49.9488	0.103264	up	0.2365	0.4066	ras-related protein, putative, expressed
LOC_Os07g47640	LOC_Os07g47640	Chr7:28474472-28475227	1165.25	1025.64	-0.184106	down	0.02305	0.0651393	ultraviolet-B-repressible protein, putative, expressed
LOC_Os02g08100	LOC_Os02g08100	Chr2:4280498-4285931	149.548	112.392	-0.412062	down	5e-05	0.000275909	AMP-binding domain containing protein, expressed
LOC_Os07g07300	LOC_Os07g07300	Chr7:3620108-3630820	1.93254	2.90257	0.586836	up	0.00045	0.00210677	expressed protein
LOC_Os07g48130	LOC_Os07g48130	Chr7:28741517-28747059	9.48913	18.9817	1.00026	up	5e-05	0.000275909	potassium transporter, putative, expressed
LOC_Os03g16410	LOC_Os03g16410	Chr3:9051854-9052322	1.41155	1.67773	0.249228	up	0.6223	0.7701	expressed protein
LOC_Os12g06910	LOC_Os12g06910	Chr12:3360715-3369240	5.69465	5.23695	-0.120881	down	0.2128	0.377007	nucleolar protein family 6, putative, expressed
LOC_Os04g51340	LOC_Os04g51340	Chr4:30405473-30409396	16.9457	24.0025	0.502263	up	5e-05	0.000275909	pectinacetylesterase domain containing protein, expressed
LOC_Os05g02420	LOC_Os05g02420	Chr5:801086-803464	51.0554	38.3873	-0.411437	down	5e-05	0.000275909	expressed protein
LOC_Os09g30478	LOC_Os09g30478	Chr9:18576958-18581280	44.3278	47.5869	0.102353	up	0.2295	0.398413	expressed protein
LOC_Os08g26820	LOC_Os08g26820	Chr8:16307671-16310159	4.35241	5.97792	0.457829	up	5e-05	0.000275909	plant protein of unknown function domain containing protein, expressed
LOC_Os03g55540	LOC_Os03g55540	Chr3:31604951-31606236	322.029	503.883	0.645901	up	5e-05	0.000275909	ZOS3-18 - C2H2 zinc finger protein, expressed
LOC_Os02g22260	LOC_Os02g22260	Chr2:13280848-13292533	109.997	80.8731	-0.443729	down	5e-05	0.000275909	fruit protein PKIWI502, putative, expressed
LOC_Os07g06670	LOC_Os07g06670	Chr7:3251099-3255281	8.77725	5.70537	-0.621448	down	5e-05	0.000275909	OsFBL35 - F-box domain and LRR containing protein, expressed
LOC_Os12g14220	LOC_Os12g14220	Chr12:8076283-8076815	28.137	23.3374	-0.269826	down	0.03075	0.0828403	expressed protein
LOC_Os04g59340	LOC_Os04g59340	Chr4:35280661-35282692	14.6266	16.3618	0.161738	up	0.09655	0.207728	RNA-binding region RNP-1, putative, expressed
LOC_Os08g41470	LOC_Os08g41470	Chr8:26192690-26196103	17.2524	20.3346	0.237145	up	0.0147	0.0445971	proteophosphoglycan ppg4, putative, expressed
LOC_Os10g28340	LOC_Os10g28340	Chr10:14746100-14750175	7.89012	9.34486	0.244125	up	0.01225	0.0383638	heat stress transcription factor, putative, expressed
LOC_Os01g67960	LOC_Os01g67960	Chr1:39486931-39492099	13.0901	13.3415	0.0274438	up	0.7596	0.86434	GPI transamidase component PIG-S-related, putative, expressed
LOC_Os02g12130	LOC_Os02g12130	Chr2:6311210-6313776	1.85734	1.27337	-0.544588	down	0.19095	0.349074	cysteine-rich receptor-like protein kinase 35 precursor, putative, expressed
LOC_Os05g48880	LOC_Os05g48880	Chr5:28040182-28042695	0.88353	0.941872	0.0922518	up	0.6831	0.811408	expressed protein
LOC_Os11g11060	LOC_Os11g11060	Chr11:6110384-6113190	14.2051	10.4561	-0.44206	down	0.0003	0.00145795	GHMP kinases ATP-binding protein, putative, expressed
LOC_Os09g31486	LOC_Os09g31486	Chr9:18987941-18991156	15.4581	19.0239	0.299451	up	0.0008	0.00352287	DnaK family protein, putative, expressed
LOC_Os04g41680	LOC_Os04g41680	Chr4:24708715-24709910	8.70844	16.1861	0.894271	up	5e-05	0.000275909	CHIT3 - Chitinase family protein precursor, expressed
LOC_Os07g48960	LOC_Os07g48960	Chr7:29292307-29302842	10.8563	10.7148	-0.0189391	down	0.8307	0.908595	OsLonP3 - Putative Lon protease homologue, expressed
LOC_Os01g63060	LOC_Os01g63060	Chr1:36540146-36545196	25.8358	45.6603	0.82157	up	5e-05	0.000275909	phosphatidic acid phosphatase-related, putative, expressed
LOC_Os02g17860	LOC_Os02g17860	Chr2:10341828-10347290	0.941177	0.746273	-0.334763	down	0.08205	0.183227	retrotransposon protein, putative, unclassified, expressed
LOC_Os08g10649	LOC_Os08g10649	Chr8:6272213-6280922	5.26917	5.23524	-0.00932156	down	0.9311	0.964372	GTPase of unknown function domain containing protein, putative, expressed
LOC_Os01g19470	LOC_Os01g19470	Chr1:11025442-11038870	33.4306	31.4533	-0.0879559	down	0.28555	0.46344	nodal modulator 1 precursor, putative, expressed
LOC_Os08g01380	LOC_Os08g01380	Chr8:241678-242634	1212.71	1044.44	-0.215497	down	0.00865	0.0284367	2Fe-2S iron-sulfur cluster binding domain containing protein, expressed
LOC_Os04g51360	LOC_Os04g51360	Chr4:30413783-30415688	1.61247	1.7763	0.1396	up	0.52015	0.689588	oxidoreductase, 2OG-Fe oxygenase family protein, putative, expressed
LOC_Os09g38268	LOC_Os09g38268	Chr9:22029198-22032739	3.87283	3.29383	-0.233623	down	0.14485	0.284812	RNA polymerase IV largest subunit, putative, expressed
LOC_Os09g29390	LOC_Os09g29390	Chr9:17843406-17844736	10.1767	8.33675	-0.287715	down	0.016	0.0478413	plastocyanin-like domain containing protein, putative, expressed
LOC_Os04g49748	LOC_Os04g49748	Chr4:29660958-29662569	6.11781	6.29391	0.0409417	up	0.74045	0.851307	purine permease, putative, expressed
LOC_Os01g42140	LOC_Os01g42140	Chr1:23886842-23888222	12.5664	16.4867	0.391732	up	0.0205	0.0590174	expressed protein
LOC_Os03g63710	LOC_Os03g63710	Chr3:35975294-35979265	51.8785	50.4028	-0.0416347	down	0.61835	0.767565	GTPase-activating protein, putative, expressed
LOC_Os02g14990	LOC_Os02g14990	Chr2:8363274-8363904	8.03083	9.00476	0.165138	up	0.3274	0.509034	zinc finger, C3HC4 type domain containing protein, expressed
LOC_Os07g43350	LOC_Os07g43350	Chr7:25945918-25950562	17.5027	17.1567	-0.0288012	down	0.73285	0.845752	expressed protein
LOC_Os08g06540	LOC_Os08g06540	Chr8:3697392-3698244	2.20965	1.17403	-0.912344	down	0.0024	0.00938578	expressed protein
LOC_Os07g47650	LOC_Os07g47650	Chr7:28476420-28479703	3.97034	4.19424	0.0791457	up	0.5128	0.682928	OsFBK19 - F-box domain and kelch repeat containing protein, expressed
LOC_Os01g10800	LOC_Os01g10800	Chr1:5764651-5767959	6.51855	3.76204	-0.793035	down	5e-05	0.000275909	pentatricopeptide, putative, expressed
LOC_Os08g17390	LOC_Os08g17390	Chr8:10630308-10639603	20.7488	13.9654	-0.57117	down	5e-05	0.000275909	expressed protein
LOC_Os01g66110	LOC_Os01g66110	Chr1:38386266-38391780	40.4483	55.1901	0.448331	up	5e-05	0.000275909	methyltransferase, putative, expressed
LOC_Os11g31640	LOC_Os11g31640	Chr11:18503518-18507755	25.1613	27.4904	0.127723	up	0.14095	0.279208	serine palmitoyltransferase 2, putative, expressed
LOC_Os03g42100	LOC_Os03g42100	Chr3:23433315-23434712	0.41577	0.33007	-0.333015	down	0.48145	0.656293	helix-loop-helix DNA-binding domain containing protein, expressed
LOC_Os03g53510	LOC_Os03g53510	Chr3:30689439-30693101	3.18196	2.7585	-0.206032	down	0.0747	0.170209	WD domain, G-beta repeat domain containing protein, expressed
LOC_Os12g40260	LOC_Os12g40260	Chr12:24915509-24917030	4.20802	5.75253	0.451056	up	0.00235	0.00921415	WD-40 repeat family protein, putative, expressed
LOC_Os08g19420	LOC_Os08g19420	Chr8:11607389-11608885	2.81642	4.55972	0.695086	up	0.00015	0.00076898	O-methyltransferase, putative, expressed
LOC_Os02g36500	LOC_Os02g36500	Chr2:22043693-22046900	17.4081	13.831	-0.331856	down	0.00025	0.00123487	expressed protein
LOC_Os03g15960	LOC_Os03g15960	Chr3:8805566-8806601	7.77625	9.03229	0.216018	up	0.0717	0.164769	hsp20/alpha crystallin family protein, putative, expressed
LOC_Os07g12730	LOC_Os07g12730	Chr7:7272855-7274721	14.807	22.4738	0.601963	up	5e-05	0.000275909	DUF567 domain containing protein, putative, expressed
LOC_Os03g53950	LOC_Os03g53950	Chr3:30927222-30929823	34.0875	37.4255	0.134781	up	0.10885	0.228452	strictosidine synthase, putative, expressed
[truncated: 20,610 more rows]
