# Supplementary material for: Mutations in MIR396e and MIR396f increase grain size and modulate shoot architecture in rice
Source: Plant Biotechnol J. 2019 Aug 16;18(2):491–501. doi: 10.1111/pbi.13214 (PMC6953237; doi:10.1111/pbi.13214)
Supplement: Supplementary file 16 — Data S3. Gene expression profiles in wild‐type and mir396ef (line A6) developing uppermost internodes. [file PBI-18-491-s011.xlsx]

## Sheet: Sheet1
Data S3. Gene expression profiles in wild-type and mir396ef (line A1) developing uppermost internodes. A1, a mir396ef line.
GeneID	GeneName	Locus	XS134_FPKM	A1_FPKM	log2(A1/XS134)	up-or-down	p_value	q_value	Description
LOC_Os05g08010	LOC_Os05g08010	Chr5:4329717-4331343	2.75183	2.73515	-0.00877125	down	0.95535	0.982411	OsFBX161 - F-box domain containing protein, expressed
LOC_Os04g56309	LOC_Os04g56309	Chr4:33569743-33573676	0.614219	1.13734	0.88884	up	0.15785	0.396495	expressed protein
LOC_Os05g50370	LOC_Os05g50370	Chr5:28864051-28871102	7.75319	6.35567	-0.286746	down	0.0014	0.0142058	dnaJ domain containing protein, expressed
LOC_Os01g49440	LOC_Os01g49440	Chr1:28431912-28433406	6.38946	5.43708	-0.232862	down	0.12655	0.348137	expressed protein
LOC_Os02g47770	LOC_Os02g47770	Chr2:29206031-29208132	1.7695	1.67148	-0.0822179	down	0.7808	0.904613	ZF-HD protein dimerisation region containing protein, expressed
LOC_Os12g22760	LOC_Os12g22760	Chr12:12845189-12851765	18.8024	20.1939	0.103004	up	0.2908	0.554443	expressed protein
LOC_Os08g43480	LOC_Os08g43480	Chr8:27502288-27504972	16.6835	14.6361	-0.188894	down	0.06625	0.233335	zinc finger, C3HC4 type family protein, expressed
LOC_Os07g25430	LOC_Os07g25430	Chr7:14533303-14534386	228.648	230.082	0.00901493	up	0.91465	0.966351	photosystem I reaction center subunit IV A, chloroplast precursor, putative, expressed
LOC_Os01g60200	LOC_Os01g60200	Chr1:34808182-34812208	26.7322	23.0867	-0.211515	down	0.01955	0.102838	expressed protein
LOC_Os05g45180	LOC_Os05g45180	Chr5:26225972-26227661	14.111	11.33	-0.316672	down	0.00285	0.024518	anthocyanidin 5,3-O-glucosyltransferase, putative, expressed
LOC_Os01g07310	LOC_Os01g07310	Chr1:3446935-3450222	95.8902	113.342	0.24123	up	0.00435	0.0339273	transporter-related, putative, expressed
LOC_Os05g03780	LOC_Os05g03780	Chr5:1675487-1679056	67.5084	73.708	0.126754	up	0.1399	0.368814	cation efflux family protein, putative, expressed
LOC_Os11g36340	LOC_Os11g36340	Chr11:21413595-21417739	148.141	150.919	0.0268038	up	0.7526	0.890362	lymphoid organ expressed yellow head virus receptor protein, putative, expressed
LOC_Os05g34500	LOC_Os05g34500	Chr5:20455498-20456338	10.7307	8.52672	-0.33168	down	0.0258	0.124841	expressed protein
LOC_Os06g47294	LOC_Os06g47294	Chr6:28663484-28667855	8.18387	8.14012	-0.00773349	down	0.94125	0.976373	methyltransferase, putative, expressed
LOC_Os01g54960	LOC_Os01g54960	Chr1:31608075-31609714	20.6264	22.3369	0.114931	up	0.26475	0.526638	expressed protein
LOC_Os06g49810	LOC_Os06g49810	Chr6:30136546-30141160	34.8084	36.2976	0.0604415	up	0.477	0.722837	glycosyl transferase family 8, putative, expressed
LOC_Os03g51440	LOC_Os03g51440	Chr3:29426345-29430915	9.48881	9.97442	0.0720055	up	0.4532	0.704769	LRR receptor-like protein kinase, putative, expressed
LOC_Os03g20410	LOC_Os03g20410	Chr3:11546446-11549084	9.84017	13.1535	0.418687	up	0.0005	0.00616839	aquaporin SIP2-1, putative, expressed
LOC_Os07g19530	LOC_Os07g19530	Chr7:11551088-11570302	20.415	19.2293	-0.0863219	down	0.3267	0.591124	peptidase, putative, expressed
LOC_Os05g30860	LOC_Os05g30860	Chr5:17914211-17917811	5.48587	5.50348	0.0046218	up	0.9678	0.98811	expressed protein
LOC_Os03g38170	LOC_Os03g38170	Chr3:21191314-21199192	1.60609	0.693141	-1.21233	down	0.00105	0.0112744	expressed protein
LOC_Os01g53890	LOC_Os01g53890	Chr1:30984517-30986791	2.4433	2.2573	-0.114233	down	0.44795	0.70125	RNA methyltransferase, TrmH family protein, putative, expressed
LOC_Os10g38580	LOC_Os10g38580	Chr10:20589758-20590856	87.4069	97.9698	0.164589	up	0.05925	0.217004	glutathione S-transferase, putative, expressed
LOC_Os05g37410	LOC_Os05g37410	Chr5:21881810-21896908	2.58658	2.02269	-0.354773	down	0.0304	0.139832	hhH-GPD superfamily base excision DNA repair protein, expressed
LOC_Os10g10175	LOC_Os10g10175	Chr10:5585561-5586606	5.31298	4.84852	-0.131975	down	0.40785	0.668275	expressed protein
LOC_Os03g62640	LOC_Os03g62640	Chr3:35446437-35452471	30.6102	29.9441	-0.0317446	down	0.7482	0.888315	RNA-binding protein Luc7-like, putative, expressed
LOC_Os02g02540	LOC_Os02g02540	Chr2:918796-923970	4.36399	5.14519	0.237576	up	0.03095	0.141432	glutamate receptor, putative, expressed
LOC_Os06g08480	LOC_Os06g08480	Chr6:4167228-4183940	24.9137	22.9816	-0.116462	down	0.1694	0.412256	CHD3-type chromatin-remodeling factor PICKLE, putative, expressed
LOC_Os07g44770	LOC_Os07g44770	Chr7:26719122-26722212	24.2458	21.4468	-0.17697	down	0.0586	0.215713	expressed protein
LOC_Os12g31810	LOC_Os12g31810	Chr12:19138379-19143545	3.09192	2.86014	-0.112418	down	0.40985	0.669632	cyclin, putative, expressed
LOC_Os09g20430	LOC_Os09g20430	Chr9:12289591-12294955	5.30244	5.29932	-0.000850203	down	0.98925	0.994888	SCO1 protein homolog, mitochondrial precursor, putative, expressed
LOC_Os12g01580	LOC_Os12g01580	Chr12:350765-355106	2.54673	2.12501	-0.26118	down	0.08845	0.280119	MATE efflux protein, putative, expressed
LOC_Os01g04030	LOC_Os01g04030	Chr1:1754331-1757728	7.39121	7.15633	-0.0465922	down	0.7442	0.886835	signal peptidase complex subunit 3, putative, expressed
LOC_Os07g34730	LOC_Os07g34730	Chr7:20808032-20812544	35.8165	34.8104	-0.0411055	down	0.65785	0.838593	acyltransferase, putative, expressed
LOC_Os04g58060	LOC_Os04g58060	Chr4:34581070-34585886	12.1332	11.0252	-0.138162	down	0.1821	0.429215	methyltransferase, putative, expressed
LOC_Os02g50100	LOC_Os02g50100	Chr2:30593494-30596223	6.56519	6.92854	0.077714	up	0.4958	0.735993	SET domain-containing protein, putative, expressed
LOC_Os01g28134	LOC_Os01g28134	Chr1:15760467-15763180	0	0.821153	inf	up	5e-05	0.000832404	expressed protein
LOC_Os05g22790	LOC_Os05g22790	Chr5:12926398-12927140	2.09843	3.13832	0.58068	up	0.0363	0.157174	expressed protein
LOC_Os02g21550	LOC_Os02g21550	Chr2:12788667-12790809	3.12107	2.85028	-0.130938	down	0.4505	0.702989	flavonol synthase/flavanone 3-hydroxylase, putative, expressed
LOC_Os06g36330	LOC_Os06g36330	Chr6:21315871-21317578	2.63669	6.26391	1.24834	up	5e-05	0.000832404	MATE domain containing protein, expressed
LOC_Os03g13790	LOC_Os03g13790	Chr3:7469615-7475569	17.0442	15.8067	-0.108739	down	0.2336	0.495162	myb/SANT domain protein, putative, expressed
LOC_Os01g37790	LOC_Os01g37790	Chr1:21138869-21143094	7.04657	6.84175	-0.0425573	down	0.67655	0.848561	expressed protein
LOC_Os08g43230	LOC_Os08g43230	Chr8:27329440-27331356	4.94223	3.79809	-0.37989	down	0.01175	0.0714577	TraB family protein, putative, expressed
LOC_Os01g53130	LOC_Os01g53130	Chr1:30524992-30529097	4.92156	4.33425	-0.183334	down	0.15605	0.39389	zinc finger, C3HC4 type domain containing protein, expressed
LOC_Os02g42520	LOC_Os02g42520	Chr2:25565859-25569036	19.8042	22.0123	0.152503	up	0.10495	0.312479	dehydrogenase, putative, expressed
LOC_Os03g48660	LOC_Os03g48660	Chr3:27736290-27741513	31.2102	27.1338	-0.201925	down	0.0204	0.106235	DUF1336 domain containing protein, expressed
LOC_Os07g46760	LOC_Os07g46760	Chr7:27945177-27948150	10.0956	11.7451	0.218329	up	0.0588	0.216019	RNA recognition motif containing protein, putative, expressed
LOC_Os08g33900	LOC_Os08g33900	Chr8:21208679-21211470	3.02967	3.32704	0.135079	up	0.4543	0.705615	CAAX amino terminal protease family protein, putative, expressed
LOC_Os10g35360	LOC_Os10g35360	Chr10:18898584-18899007	2.18436	1.53635	-0.507707	down	0.35905	0.623476	expressed protein
LOC_Os01g45620	LOC_Os01g45620	Chr1:25917622-25922978	5.1933	4.99288	-0.0567799	down	0.6187	0.816591	CGMC_MAPKCMGC_2.5 - CGMC includes CDA, MAPK, GSK3, and CLKC kinases, expressed
LOC_Os03g10060	LOC_Os03g10060	Chr3:5078135-5081710	79.5632	75.6926	-0.0719483	down	0.41835	0.676521	S10/S20 domain containing ribosomal protein, putative, expressed
LOC_Os06g10710	LOC_Os06g10710	Chr6:5588195-5594757	1.54224	1.85849	0.269103	up	0.2119	0.470338	expressed protein
LOC_Os03g46650	LOC_Os03g46650	Chr3:26398522-26406544	35.6015	36.2584	0.0263753	up	0.7586	0.893761	WD domain, G-beta repeat domain containing protein, expressed
LOC_Os06g22650	LOC_Os06g22650	Chr6:13162900-13171017	26.7142	27.4879	0.0411928	up	0.63065	0.822837	VHS and GAT domain containing protein, expressed
LOC_Os06g04130	LOC_Os06g04130	Chr6:1723574-1729996	90.6829	97.0785	0.09832	up	0.2425	0.504024	lung seven transmembrane domain containing protein, putative, expressed
LOC_Os08g33710	LOC_Os08g33710	Chr8:21050471-21052852	29.4204	30.2317	0.0392496	up	0.6812	0.851206	ribonuclease T2 family domain containing protein, expressed
LOC_Os03g45194	LOC_Os03g45194	Chr3:25517707-25525220	2.40208	2.28325	-0.0731974	down	0.64705	0.832665	oxidoreductase, short chain dehydrogenase/reductase family domain containing protein, expressed
LOC_Os11g01620	LOC_Os11g01620	Chr11:359124-362651	7.27862	6.92728	-0.0713765	down	0.53755	0.764455	inactive receptor kinase At2g26730 precursor, putative, expressed
LOC_Os04g39980	LOC_Os04g39980	Chr4:23795408-23797531	10.5516	11.8226	0.164081	up	0.1312	0.355959	gibberellin 20 oxidase 2, putative, expressed
LOC_Os02g47020	LOC_Os02g47020	Chr2:28701803-28704409	45.7225	42.1644	-0.116881	down	0.1766	0.421588	phosphoribulokinase/Uridine kinase family protein, expressed
LOC_Os08g37630	LOC_Os08g37630	Chr8:23847947-23848388	9.44328	9.52174	0.0119372	up	0.9707	0.988826	elastin precursor, putative, expressed
LOC_Os02g50372	LOC_Os02g50372	Chr2:30763129-30764865	0.721725	0.949953	0.396407	up	0.1224	0.3421	expressed protein
LOC_Os02g10730	LOC_Os02g10730	Chr2:5654428-5655494	4.45388	3.81892	-0.221897	down	0.28445	0.547324	expressed protein
LOC_Os08g32570	LOC_Os08g32570	Chr8:20171193-20174672	4.79458	4.78664	-0.00238991	down	0.98	0.992124	expressed protein
LOC_Os10g21000	LOC_Os10g21000	Chr10:10637368-10641992	13.7896	13.5191	-0.0285822	down	0.75305	0.890375	nucleoside-triphosphatase, putative, expressed
LOC_Os09g22540	LOC_Os09g22540	Chr9:13595421-13601889	10.2963	9.32227	-0.143367	down	0.23305	0.494512	transcription factor jumonji, putative, expressed
LOC_Os08g39890	LOC_Os08g39890	Chr8:25274448-25278696	10.0379	11.0145	0.13395	up	0.21205	0.470516	OsSPL14 - SBP-box gene family member, expressed
LOC_Os05g14930	LOC_Os05g14930	Chr5:8475402-8478102	1.52108	1.24787	-0.285626	down	0.11895	0.336724	expressed protein
LOC_Os02g10090	LOC_Os02g10090	Chr2:5254079-5257596	2.52415	2.61073	0.0486572	up	0.72325	0.875023	expressed protein
LOC_Os09g39780	LOC_Os09g39780	Chr9:22809903-22811004	18.9185	19.1095	0.0144901	up	0.9028	0.961199	peptidyl-prolyl cis-trans isomerase, putative, expressed
LOC_Os01g16520	LOC_Os01g16520	Chr1:9373715-9378204	2.11292	1.90542	-0.149123	down	0.33125	0.595956	glutamyl-tRNA synthetase, cytoplasmic, putative, expressed
LOC_Os01g06590	LOC_Os01g06590	Chr1:3099427-3105235	16.2583	14.8121	-0.134401	down	0.1513	0.387003	zinc finger, C3HC4 type domain containing protein, expressed
LOC_Os01g50040	LOC_Os01g50040	Chr1:28746511-28751346	3.66049	3.91791	0.0980468	up	0.4561	0.707081	DNA binding protein, putative, expressed
LOC_Os12g36110	LOC_Os12g36110	Chr12:22126679-22136895	1.07925	0.914129	-0.239558	down	0.52405	0.756102	calmodulin binding protein, putative, expressed
LOC_Os02g04020	LOC_Os02g04020	Chr2:1743144-1748216	71.2006	69.5209	-0.0344424	down	0.68125	0.851206	expressed protein
LOC_Os05g27350	LOC_Os05g27350	Chr5:15894884-15896386	8.51509	12.3998	0.542221	up	5e-05	0.000832404	expressed protein
LOC_Os05g40630	LOC_Os05g40630	Chr5:23825572-23826624	36.41	45.1983	0.311932	up	0.0017	0.0164363	DUF567 domain containing protein, putative, expressed
LOC_Os09g30412	LOC_Os09g30412	Chr9:18514571-18518316	54.366	54.422	0.00148707	up	0.98615	0.99404	heat shock protein, putative, expressed
LOC_Os02g52820	LOC_Os02g52820	Chr2:32295319-32298691	7.25059	7.90517	0.124698	up	0.25205	0.514391	cold-induced protein, putative, expressed
LOC_Os01g73530	LOC_Os01g73530	Chr1:42600570-42612433	5.70939	5.38975	-0.0831187	down	0.42865	0.685989	ABC transporter, ATP-binding protein, putative, expressed
LOC_Os11g25454	LOC_Os11g25454	Chr11:14509761-14516345	7.32015	6.58135	-0.153491	down	0.2099	0.467484	cytokinin-N-glucosyltransferase 1, putative, expressed
LOC_Os05g39680	LOC_Os05g39680	Chr5:23287869-23297397	4.97741	4.94223	-0.0102327	down	0.91475	0.966351	PX domain containing protein, expressed
LOC_Os10g33104	LOC_Os10g33104	Chr10:17345536-17350072	1.70145	1.83601	0.10981	up	0.4129	0.671587	expressed protein
LOC_Os07g38020	LOC_Os07g38020	Chr7:22805642-22806394	1.30658	1.02102	-0.355787	down	0.3613	0.625349	expressed protein
LOC_Os08g21561	LOC_Os08g21561	Chr8:12843777-12845603	16.8598	16.1922	-0.0582872	down	0.5579	0.778306	PPR repeat domain containing protein, putative, expressed
LOC_Os01g16340	LOC_Os01g16340	Chr1:9264977-9268482	4.48162	4.31099	-0.055999	down	0.7305	0.878765	expressed protein
LOC_Os04g28280	LOC_Os04g28280	Chr4:16732392-16734806	7.86296	6.96706	-0.174524	down	0.2871	0.550284	BEE 3, putative, expressed
LOC_Os01g54040	LOC_Os01g54040	Chr1:31076570-31088007	2.64033	2.92253	0.146502	up	0.3212	0.585702	ATP-dependent protease La, putative, expressed
LOC_Os06g03530	LOC_Os06g03530	Chr6:1362998-1369008	0.899907	0.812189	-0.147961	down	0.5424	0.767606	pentatricopeptide, putative, expressed
LOC_Os03g59580	LOC_Os03g59580	Chr3:33916811-33921098	7.42	6.01347	-0.303221	down	0.03415	0.151055	hydrolase, NUDIX family, domain containing protein, expressed
LOC_Os03g47990	LOC_Os03g47990	Chr3:27283073-27286338	2.54214	2.51861	-0.0134178	down	0.949	0.979703	OB-fold nucleic acid binding domain containing protein, putative, expressed
LOC_Os05g02740	LOC_Os05g02740	Chr5:986270-988521	28.9027	29.5255	0.0307547	up	0.80185	0.914279	expressed protein
LOC_Os02g51370	LOC_Os02g51370	Chr2:31461137-31462844	29.1605	33.023	0.179455	up	0.05285	0.201264	glutaredoxin, putative, expressed
LOC_Os06g18010	LOC_Os06g18010	Chr6:10479280-10480902	15.0113	12.2025	-0.298875	down	0.00665	0.0469083	UDP-glucoronosyl and UDP-glucosyl transferase domain containing protein, expressed
LOC_Os03g22270	LOC_Os03g22270	Chr3:12766460-12768880	123.746	132.888	0.102833	up	0.2395	0.500919	auxin-repressed protein, putative, expressed
LOC_Os06g29120	LOC_Os06g29120	Chr6:16604789-16616264	33.7062	34.8987	0.0501569	up	0.5632	0.781189	STE_PAK_Ste20_STLK.5 - STE kinases include homologs to sterile 7, sterile 11 and sterile 20 from yeast, expressed
LOC_Os04g57770	LOC_Os04g57770	Chr4:34406749-34408502	47.6754	52.2806	0.13303	up	0.1299	0.353851	expressed protein
LOC_Os08g07300	LOC_Os08g07300	Chr8:4078664-4088954	17.9308	16.7104	-0.10169	down	0.33095	0.595681	haloacid dehalogenase-like hydrolase domain-containing protein 3, putative, expressed
LOC_Os09g36820	LOC_Os09g36820	Chr9:21239749-21242582	0.982402	0.608396	-0.691302	down	0.01755	0.0949253	MCM10 - Putative minichromosome maintenance MCM protein 10, expressed
LOC_Os03g06674	LOC_Os03g06674	Chr3:3378424-3379340	2.27058	2.6431	0.21917	up	0.357	0.621778	expressed protein
LOC_Os04g35090	LOC_Os04g35090	Chr4:21329715-21331931	231.053	282.298	0.288997	up	0.00135	0.0138368	40S ribosomal protein S10, putative, expressed
LOC_Os03g36540	LOC_Os03g36540	Chr3:20247673-20250146	37.8574	40.6106	0.101279	up	0.2416	0.502926	magnesium-chelatase subunit chlI, chloroplast precursor, putative, expressed
LOC_Os02g53700	LOC_Os02g53700	Chr2:32858149-32870408	17.9628	18.4548	0.0389862	up	0.6568	0.837834	DENN domain containing protein, expressed
LOC_Os08g29160	LOC_Os08g29160	Chr8:17851903-17857725	12.1467	11.3697	-0.0953653	down	0.3019	0.566453	5-AMP-activated protein kinase beta-1 subunit-related, putative, expressed
LOC_Os07g07950	LOC_Os07g07950	Chr7:3991609-3996800	13.4493	10.556	-0.349466	down	0.0002	0.00282646	type I inositol-1,4,5-trisphosphate 5-phosphatase, putative, expressed
LOC_Os06g45570	LOC_Os06g45570	Chr6:27594624-27595564	2.64234	2.40604	-0.135159	down	0.56795	0.784347	VQ domain containing protein, putative, expressed
LOC_Os01g70550	LOC_Os01g70550	Chr1:40858426-40861921	41.0469	38.3881	-0.0966136	down	0.5499	0.772456	heparan-alpha-glucosaminide N-acetyltransferase, putative, expressed
LOC_Os01g13320	LOC_Os01g13320	Chr1:7429383-7431486	4.71188	4.49331	-0.068525	down	0.62905	0.822211	pectinesterase, putative, expressed
LOC_Os02g22140	LOC_Os02g22140	Chr2:13179014-13184675	19.2515	19.1167	-0.010139	down	0.9168	0.966996	ADP-ribosylation factor, putative, expressed
LOC_Os10g22890	LOC_Os10g22890	Chr10:11893674-11899916	1.21393	0.832252	-0.544589	down	0.00175	0.0167997	receptor-like kinase, putative, expressed
LOC_Os02g49520	LOC_Os02g49520	Chr2:30266709-30271913	14.7053	14.2708	-0.0432714	down	0.61375	0.81339	armadillo/beta-catenin repeat family protein, putative, expressed
LOC_Os05g05560	LOC_Os05g05560	Chr5:2763254-2764970	35.8429	39.7678	0.149912	up	0.15445	0.391654	expressed protein
LOC_Os05g09650	LOC_Os05g09650	Chr5:5450103-5451973	2.65039	3.44006	0.376233	up	0.07605	0.254596	ubiquinone biosynthesis protein COQ4, putative, expressed
LOC_Os01g13720	LOC_Os01g13720	Chr1:7677146-7678869	22.8489	24.2023	0.0830173	up	0.52375	0.756102	expressed protein
LOC_Os03g54780	LOC_Os03g54780	Chr3:31140049-31148974	10.5892	11.9947	0.179805	up	0.0475	0.188017	STE_PAK_Ste20_KHSh_GCKh_HPKh.1 - STE kinases include homologs to sterile 7, sterile 11 and sterile 20 from yeast, expressed
LOC_Os09g21000	LOC_Os09g21000	Chr9:12662737-12667523	14.441	11.1629	-0.371455	down	5e-05	0.000832404	potassium transporter, putative, expressed
LOC_Os02g21660	LOC_Os02g21660	Chr2:12869460-12872472	146.174	175.992	0.267825	up	0.00145	0.0144743	L1P family of ribosomal proteins domain containing protein, expressed
LOC_Os02g53990	LOC_Os02g53990	Chr2:33054136-33066629	0.793223	0.558763	-0.505491	down	0.01205	0.0727373	cyclin-related protein, putative, expressed
LOC_Os07g40580	LOC_Os07g40580	Chr7:24317579-24320974	246.659	238.497	-0.0485478	down	0.56055	0.779431	eukaryotic translation initiation factor 5A, putative, expressed
LOC_Os03g57340	LOC_Os03g57340	Chr3:32708410-32711331	116.161	110.109	-0.0771911	down	0.3526	0.61788	chaperone protein dnaJ, putative, expressed
LOC_Os07g46770	LOC_Os07g46770	Chr7:27948905-27950765	1.17234	1.77209	0.596063	up	0.00275	0.0237888	expressed protein
LOC_Os01g51980	LOC_Os01g51980	Chr1:29874485-29877505	1.36813	1.54999	0.180055	up	0.38345	0.646914	alliin lyase precursor, putative, expressed
LOC_Os09g09480	LOC_Os09g09480	Chr9:5103022-5106862	57.8595	59.0456	0.0292766	up	0.74035	0.884688	SNF7 domain containing protein, putative, expressed
LOC_Os03g16730	LOC_Os03g16730	Chr3:9266216-9273582	9.75316	12.4222	0.348974	up	0.1718	0.415952	expressed protein
LOC_Os03g22900	LOC_Os03g22900	Chr3:13236682-13247898	15.6629	14.6029	-0.101093	down	0.24065	0.502237	SNF2 family N-terminal domain containing protein, expressed
LOC_Os03g30830	LOC_Os03g30830	Chr3:17569731-17572178	84.4725	84.452	-0.000350157	down	0.99555	0.997516	X8 domain containing protein, expressed
LOC_Os01g52610	LOC_Os01g52610	Chr1:30241947-30251105	2.78233	2.07796	-0.421121	down	0.074	0.24971	membrane associated DUF588 domain containing protein, putative, expressed
LOC_Os03g61690	LOC_Os03g61690	Chr3:34960966-34964362	17.3782	15.3355	-0.180401	down	0.06155	0.222735	protein phosphatase 2C, putative, expressed
LOC_Os08g28214	LOC_Os08g28214	Chr8:17214128-17221249	5.69146	5.68035	-0.00281914	down	0.98235	0.99287	tesmin/TSO1-like CXC domain containing protein, expressed
LOC_Os11g05552	LOC_Os11g05552	Chr11:2512382-2517219	10.9019	10.1827	-0.0984658	down	0.3035	0.568026	signal recognition particle 54 kDa protein, chloroplast precursor, putative, expressed
LOC_Os02g39540	LOC_Os02g39540	Chr2:23859836-23864637	4.80558	3.68796	-0.381887	down	0.0006	0.0071668	transposon protein, putative, unclassified, expressed
LOC_Os03g56740	LOC_Os03g56740	Chr3:32329181-32335080	3.61597	3.05576	-0.24285	down	0.15475	0.391925	expressed protein
LOC_Os01g55290	LOC_Os01g55290	Chr1:31825965-31830182	15.9141	14.8596	-0.0989047	down	0.35925	0.623556	PPR repeat domain containing protein, putative, expressed
LOC_Os01g03680	LOC_Os01g03680	Chr1:1515836-1516832	7.47797	7.59422	0.0222563	up	0.88615	0.954758	BBTI8 - Bowman-Birk type bran trypsin inhibitor precursor, expressed
LOC_Os01g45530	LOC_Os01g45530	Chr1:25841525-25843517	7.37884	8.06046	0.127468	up	0.3446	0.609333	single-stranded DNA-binding protein, putative, expressed
LOC_Os01g15850	LOC_Os01g15850	Chr1:8921589-8929646	8.07295	7.81777	-0.0463382	down	0.7075	0.867134	expressed protein
LOC_Os12g35360	LOC_Os12g35360	Chr12:21493822-21500844	23.8096	22.819	-0.0613054	down	0.4696	0.71795	vesicle tethering family protein, putative, expressed
LOC_Os12g24240	LOC_Os12g24240	Chr12:13812069-13815456	2.76919	0.862742	-1.68247	down	0.0032	0.0266697	expressed protein
LOC_Os03g16960	LOC_Os03g16960	Chr3:9425489-9426843	0.767256	0	#NAME?	down	5e-05	0.000832404	cysteine-rich repeat secretory protein 55 precursor, putative, expressed
LOC_Os06g50860	LOC_Os06g50860	Chr6:30770701-30773820	23.4861	22.9519	-0.0331948	down	0.71915	0.872716	hydrolase, acting on carbon-nitrogen, putative, expressed
LOC_Os02g56530	LOC_Os02g56530	Chr2:34619809-34623665	29.3362	29.0494	-0.0141776	down	0.86675	0.946198	ankyrin repeat domain containing protein, expressed
LOC_Os07g12200	LOC_Os07g12200	Chr7:6823038-6825441	35.3997	42.123	0.250872	up	0.0261	0.125813	ADP-ribosylation factor, putative, expressed
LOC_Os03g62600	LOC_Os03g62600	Chr3:35432728-35434590	12.6109	13.1826	0.0639673	up	0.5656	0.782747	ras-related protein, putative, expressed
LOC_Os02g38140	LOC_Os02g38140	Chr2:23069622-23072535	17.1235	15.5781	-0.136463	down	0.1594	0.398262	glycosyl transferase family 17 protein, putative, expressed
LOC_Os01g55650	LOC_Os01g55650	Chr1:32057154-32062829	4.57316	4.64262	0.0217495	up	0.8258	0.925797	phospholipase, patatin family, putative, expressed
LOC_Os08g31030	LOC_Os08g31030	Chr8:19157178-19161852	13.0931	9.79654	-0.418467	down	5e-05	0.000832404	HOTHEAD precursor, putative, expressed
LOC_Os07g34589	LOC_Os07g34589	Chr7:20733145-20735347	737.282	687.114	-0.101666	down	0.2271	0.488113	translation initiation factor SUI1, putative, expressed
LOC_Os08g18150	LOC_Os08g18150	Chr8:11126800-11130613	0.995108	0.776122	-0.35857	down	0.1343	0.36018	WD domain, G-beta repeat domain containing protein, expressed
LOC_Os03g27830	LOC_Os03g27830	Chr3:15967006-15969813	8.60097	7.62045	-0.174623	down	0.0867	0.276432	expressed protein
LOC_Os01g44390	LOC_Os01g44390	Chr1:25461990-25463691	0.644997	0.951935	0.561571	up	0.3456	0.61041	MYB family transcription factor, putative, expressed
LOC_Os05g37500	LOC_Os05g37500	Chr5:21943043-21959786	7.6864	7.5719	-0.0216529	down	0.80585	0.916083	expressed protein
LOC_Os06g04520	LOC_Os06g04520	Chr6:1937856-1948678	2.48917	2.51444	0.0145757	up	0.896	0.958286	expressed protein
LOC_Os12g03100	LOC_Os12g03100	Chr12:1172670-1175788	10.2834	11.4874	0.15974	up	0.1165	0.332198	exostosin family domain containing protein, expressed
LOC_Os02g38980	LOC_Os02g38980	Chr2:23549173-23554382	46.3847	43.4671	-0.0937244	down	0.27575	0.538602	bromodomain domain containing protein, expressed
LOC_Os06g38764	LOC_Os06g38764	Chr6:23013153-23014890	0.762683	1.1088	0.539843	up	0.1388	0.367106	expressed protein
LOC_Os01g64700	LOC_Os01g64700	Chr1:37535945-37539386	21.783	18.5364	-0.232837	down	0.01265	0.075218	OsFBT3 - F-box and tubby domain containing protein, expressed
LOC_Os05g39390	LOC_Os05g39390	Chr5:23104196-23109898	6.05045	6.84773	0.178583	up	0.0707	0.243019	outer membrane protein, OMP85 family protein, expressed
LOC_Os07g10920	LOC_Os07g10920	Chr7:5972100-5979139	11.6772	10.3725	-0.170928	down	0.073	0.247736	expressed protein
LOC_Os01g29870	LOC_Os01g29870	Chr1:16731643-16733719	0.553613	0.855226	0.627427	up	0.22525	0.486046	multidrug resistance protein 9, putative, expressed
LOC_Os10g35290	LOC_Os10g35290	Chr10:18857785-18867383	3.06039	2.96496	-0.0457024	down	0.7003	0.862843	DNA-directed RNA polymerase I subunit RPA2, putative, expressed
LOC_Os02g46090	LOC_Os02g46090	Chr2:28086380-28092152	13.1393	12.7783	-0.0401979	down	0.66625	0.842107	CAMK_CAMK_like.15 - CAMK includes calcium/calmodulin depedent protein kinases, expressed
LOC_Os06g33250	LOC_Os06g33250	Chr6:19357231-19360925	0.765618	0.717708	-0.093227	down	0.65585	0.83737	crooked neck, putative, expressed
LOC_Os01g27020	LOC_Os01g27020	Chr1:15059421-15067554	17.8442	17.7173	-0.0102896	down	0.9137	0.966069	transposon protein, putative, unclassified, expressed
LOC_Os02g10720	LOC_Os02g10720	Chr2:5640773-5644630	60.5163	61.9025	0.0326725	up	0.7147	0.870439	expressed protein
LOC_Os01g07620	LOC_Os01g07620	Chr1:3665041-3666046	7.61715	7.97719	0.066628	up	0.6723	0.845856	expressed protein
LOC_Os07g34598	LOC_Os07g34598	Chr7:20739505-20749461	2.23812	2.58424	0.207453	up	0.17315	0.417576	tyrosyl-DNA phosphodiesterase 1, putative, expressed
LOC_Os03g58430	LOC_Os03g58430	Chr3:33291034-33293213	36.3129	51.7056	0.509837	up	5e-05	0.000832404	40S ribosomal protein S15, putative, expressed
LOC_Os11g02660	LOC_Os11g02660	Chr11:851564-855101	11.7706	11.3851	-0.0480374	down	0.6359	0.826023	hydrolase, alpha/beta fold family domain containing protein, expressed
LOC_Os03g03980	LOC_Os03g03980	Chr3:1815438-1816490	1.61058	0.82805	-0.959792	down	0.0177	0.0954061	coiled-coil domain-containing protein 124, putative, expressed
LOC_Os02g08300	LOC_Os02g08300	Chr2:4407945-4415060	22.2182	21.501	-0.0473385	down	0.6058	0.80788	RAD23 DNA repair protein, putative, expressed
LOC_Os05g36184	LOC_Os05g36184	Chr5:21451507-21455835	1.17349	1.09487	-0.100044	down	0.8216	0.923282	expressed protein
LOC_Os01g11240	LOC_Os01g11240	Chr1:6010735-6011894	70.5952	67.4881	-0.0649362	down	0.4639	0.713211	DUF538 domain containing protein, putative, expressed
LOC_Os09g19750	LOC_Os09g19750	Chr9:11818397-11821425	7.16596	7.26212	0.0192305	up	0.88355	0.95352	expressed protein
LOC_Os09g33950	LOC_Os09g33950	Chr9:20039464-20040401	176.831	197.893	0.162349	up	0.05505	0.206427	ferredoxin 1-like isoform 1, putative, expressed
LOC_Os03g56670	LOC_Os03g56670	Chr3:32265687-32274174	319.495	319.265	-0.00103669	down	0.99025	0.995252	photosystem I reaction center subunit III, chloroplast precursor, putative, expressed
LOC_Os06g03770	LOC_Os06g03770	Chr6:1492882-1502597	7.48438	6.81245	-0.135708	down	0.1775	0.422841	ABC transporter, ATP-binding protein, putative, expressed
LOC_Os01g70740	LOC_Os01g70740	Chr1:40947070-40949593	20.1473	21.2443	0.0764903	up	0.4136	0.672348	expressed protein
LOC_Os03g17340	LOC_Os03g17340	Chr3:9646749-9651687	2.3848	2.04292	-0.223238	down	0.1101	0.321816	expressed protein
LOC_Os03g07994	LOC_Os03g07994	Chr3:4086996-4089784	11.6347	11.9575	0.0394801	up	0.6707	0.844849	expressed protein
LOC_Os09g12790	LOC_Os09g12790	Chr9:7336373-7340496	1.72321	1.65768	-0.0559395	down	0.79775	0.911933	potassium channel protein, putative, expressed
LOC_Os07g14830	LOC_Os07g14830	Chr7:8477402-8482669	16.6539	14.9574	-0.155004	down	0.11755	0.334112	WD domain, G-beta repeat domain containing protein, expressed
LOC_Os05g48240	LOC_Os05g48240	Chr5:27647977-27653685	114.602	119.212	0.0569014	up	0.4932	0.734336	dynamin family protein, putative, expressed
LOC_Os02g32030	LOC_Os02g32030	Chr2:18916933-18922068	241.324	290.623	0.268179	up	0.00125	0.012989	elongation factor, putative, expressed
LOC_Os10g31910	LOC_Os10g31910	Chr10:16755563-16760878	20.0569	16.9083	-0.246367	down	0.0136	0.0793555	pectate lyase precursor, putative, expressed
LOC_Os03g03320	LOC_Os03g03320	Chr3:1419777-1420986	17.2693	20.786	0.267404	up	0.01475	0.0838008	expressed protein
LOC_Os11g11050	LOC_Os11g11050	Chr11:6101179-6105639	27.8996	28.0305	0.00675632	up	0.94165	0.976587	initiation factor 2 subunit family domain containing protein, expressed
LOC_Os02g32550	LOC_Os02g32550	Chr2:19271387-19273212	17.86	18.5135	0.0518494	up	0.6092	0.810323	expressed protein
LOC_Os05g06430	LOC_Os05g06430	Chr5:3294695-3298055	226.177	228.798	0.0166185	up	0.84085	0.934257	OsPDIL2-1 protein disulfide isomerase PDIL2-1, expressed
LOC_Os04g36840	LOC_Os04g36840	Chr4:22239220-22242241	0.799879	1.09911	0.458477	up	0.02135	0.109829	PPR repeat domain containing protein, putative, expressed
LOC_Os06g09180	LOC_Os06g09180	Chr6:4616607-4618211	31.6564	34.6703	0.131202	up	0.1565	0.394291	OsMKK5 - putative MAPKK based on amino acid sequence homology, expressed
LOC_Os03g24410	LOC_Os03g24410	Chr3:13904708-13907297	0.654404	0.369162	-0.825928	down	0.0118	0.0716545	expressed protein
LOC_Os06g11980	LOC_Os06g11980	Chr6:6395387-6397221	18.7833	22.1238	0.236147	up	0.0371	0.159379	DUF581 domain containing protein, expressed
LOC_Os02g48340	LOC_Os02g48340	Chr2:29594604-29598901	20.2459	22.4237	0.147393	up	0.11	0.321709	RNA recognition motif containing protein, putative, expressed
LOC_Os03g55040	LOC_Os03g55040	Chr3:31298865-31301009	6.04828	6.91583	0.193378	up	0.0926	0.288623	UDP-glucoronosyl and UDP-glucosyl transferase domain containing protein, expressed
LOC_Os05g35070	LOC_Os05g35070	Chr5:20816583-20820780	2.39825	2.55785	0.0929511	up	0.446	0.700335	DUF630/DUF632 domains containing protein, putative, expressed
LOC_Os09g07830	LOC_Os09g07830	Chr9:3970051-3975828	138.769	147.81	0.0910645	up	0.2787	0.540721	acetyl-CoA acetyltransferase, cytosolic, putative, expressed
LOC_Os01g14790	LOC_Os01g14790	Chr1:8269587-8272646	14.8545	15.3647	0.048718	up	0.67385	0.846976	expressed protein
LOC_Os01g45380	LOC_Os01g45380	Chr1:25757794-25762187	18.3863	16.6299	-0.144859	down	0.1304	0.354689	protein kinase domain containing protein, expressed
LOC_Os06g40630	LOC_Os06g40630	Chr6:24223751-24226794	15.0086	13.6209	-0.139968	down	0.20745	0.463553	SFT2, putative, expressed
LOC_Os06g40490	LOC_Os06g40490	Chr6:24127166-24130368	41.1113	39.6988	-0.0504407	down	0.5589	0.778482	glycosyl hydrolases family 17, putative, expressed
LOC_Os01g25800	LOC_Os01g25800	Chr1:14611302-14611896	0.131345	0.837355	2.67248	up	0.0102	0.0644455	expressed protein
LOC_Os03g56110	LOC_Os03g56110	Chr3:31964581-31970527	27.8768	29.2247	0.0681239	up	0.4549	0.706114	homeobox protein knotted-1, putative, expressed
LOC_Os05g49880	LOC_Os05g49880	Chr5:28617594-28621585	213.284	248.727	0.221786	up	0.0076	0.0518609	lactate/malate dehydrogenase, putative, expressed
LOC_Os03g18729	LOC_Os03g18729	Chr3:10484298-10484871	2.64993	0	#NAME?	down	0.014	0.0809217	expressed protein
LOC_Os03g19220	LOC_Os03g19220	Chr3:10804092-10806772	37.7822	31.3116	-0.271009	down	0.0198	0.10383	expressed protein
LOC_Os04g09780	LOC_Os04g09780	Chr4:5246845-5247861	0.827662	1.4023	0.760683	up	0.06295	0.225708	cysteine-rich receptor protein kinase, putative, expressed
LOC_Os07g32790	LOC_Os07g32790	Chr7:19614240-19617474	9.83806	8.50013	-0.210889	down	0.0436	0.177996	ankyrin repeat domain containing protein, expressed
LOC_Os06g13230	LOC_Os06g13230	Chr6:7267159-7269232	102.191	99.8326	-0.0336898	down	0.68835	0.8556	expressed protein
LOC_Os02g35490	LOC_Os02g35490	Chr2:21330469-21335625	0.620723	0.51029	-0.282633	down	0.1982	0.451636	MLO domain containing protein, putative, expressed
LOC_Os02g13400	LOC_Os02g13400	Chr2:7144544-7150537	18.3657	16.9377	-0.116777	down	0.1925	0.444285	expressed protein
LOC_Os05g40220	LOC_Os05g40220	Chr5:23622658-23627034	39.4953	41.1631	0.0596685	up	0.48065	0.725659	transposon protein, putative, unclassified, expressed
LOC_Os12g35610	LOC_Os12g35610	Chr12:21648122-21653570	20.9041	25.1003	0.263923	up	0.00375	0.0302956	respiratory burst oxidase, putative, expressed
LOC_Os03g08850	LOC_Os03g08850	Chr3:4584341-4586848	8.8352	7.60513	-0.21629	down	0.0422	0.174314	AUXIN SIGNALING F-BOX 2, putative, expressed
LOC_Os10g41150	LOC_Os10g41150	Chr10:22105369-22109134	5.23016	5.73592	0.13317	up	0.26595	0.527842	aminotransferase, classes I and II, domain containing protein, expressed
LOC_Os07g04160	LOC_Os07g04160	Chr7:1777414-1780569	9.35778	8.76616	-0.09422	down	0.4035	0.664931	peptidyl-prolyl cis-trans isomerase, FKBP-type, putative, expressed
LOC_Os06g20090	LOC_Os06g20090	Chr6:11515407-11526625	5.92164	5.61538	-0.0766128	down	0.4149	0.673168	NUP155, putative, expressed
LOC_Os01g41190	LOC_Os01g41190	Chr1:23316215-23322915	17.8077	18.7119	0.0714601	up	0.4278	0.685061	glycine-rich protein, putative, expressed
LOC_Os01g05710	LOC_Os01g05710	Chr1:2722517-2724797	2.22221	1.76434	-0.332864	down	0.2761	0.538864	expressed protein
LOC_Os03g14920	LOC_Os03g14920	Chr3:8135013-8136274	2.86518	2.60449	-0.137624	down	0.6073	0.80891	expressed protein
LOC_Os06g01950	LOC_Os06g01950	Chr6:530533-532108	2.92135	2.35927	-0.308294	down	0.0864	0.276039	phosphoglycerate mutase, putative, expressed
LOC_Os09g28570	LOC_Os09g28570	Chr9:17377007-17388960	22.71	22.9905	0.0177112	up	0.83985	0.933811	zinc-binding alcohol dehydrogenase domain-containing protein 2, putative, expressed
LOC_Os03g01810	LOC_Os03g01810	Chr3:497750-499662	60.3815	61.703	0.0312346	up	0.72065	0.873544	SNF7 domain containing protein, putative, expressed
LOC_Os02g45460	LOC_Os02g45460	Chr2:27658858-27660116	5.8716	5.57124	-0.0757545	down	0.61475	0.813918	expressed protein
LOC_Os01g16146	LOC_Os01g16146	Chr1:9114576-9117425	17.1063	20.2674	0.244628	up	0.0189	0.100224	phenazine biosynthesis protein, putative, expressed
LOC_Os08g42310	LOC_Os08g42310	Chr8:26707900-26712480	4.45008	3.97814	-0.161739	down	0.21765	0.477306	expressed protein
LOC_Os11g06040	LOC_Os11g06040	Chr11:2860732-2868762	9.83589	9.93823	0.0149333	up	0.87175	0.948341	PX domain containing protein, putative, expressed
LOC_Os03g58480	LOC_Os03g58480	Chr3:33310410-33314967	95.5254	95.8683	0.00517039	up	0.9535	0.981661	seed specific protein Bn15D14A, putative, expressed
LOC_Os03g56420	LOC_Os03g56420	Chr3:32160111-32164229	10.843	10.2938	-0.0749982	down	0.46235	0.711475	expressed protein
LOC_Os11g26350	LOC_Os11g26350	Chr11:15079149-15081594	0.866887	0.895433	0.0467405	up	0.92995	0.971679	expressed protein
LOC_Os05g25480	LOC_Os05g25480	Chr5:14816262-14818668	9.16413	6.96452	-0.395973	down	0.00165	0.0160063	OsMan06 - Endo-Beta-Mannanase, expressed
LOC_Os05g33840	LOC_Os05g33840	Chr5:19957138-19963120	37.4286	41.4352	0.146715	up	0.0889	0.280974	transketolase, putative, expressed
LOC_Os02g51640	LOC_Os02g51640	Chr2:31622775-31627571	4.24189	4.70023	0.148024	up	0.25725	0.519156	expressed protein
LOC_Os01g04200	LOC_Os01g04200	Chr1:1849833-1856303	22.1578	21.7023	-0.0299607	down	0.74565	0.887008	metallo-beta-lactamase family protein, putative, expressed
LOC_Os04g54759	LOC_Os04g54759	Chr4:32556872-32565405	0.814793	0.439947	-0.889103	down	0.01455	0.0828966	expressed protein
LOC_Os06g06210	LOC_Os06g06210	Chr6:2874349-2877067	6.12405	5.25326	-0.221273	down	0.0591	0.216611	expressed protein
LOC_Os07g37750	LOC_Os07g37750	Chr7:22634756-22645667	69.8572	72.3557	0.0506962	up	0.5397	0.766115	ATMIN7, putative, expressed
LOC_Os07g22220	LOC_Os07g22220	Chr7:12424059-12440486	18.6238	16.7276	-0.154917	down	0.0935	0.290402	F-box-like/WD repeat-containing protein TBL1XR1-A, putative, expressed
LOC_Os05g03540	LOC_Os05g03540	Chr5:1497855-1499646	22.6231	26.0088	0.201203	up	0.04945	0.193285	expressed protein
LOC_Os01g72600	LOC_Os01g72600	Chr1:42122516-42123788	8.23464	6.84557	-0.266534	down	0.06995	0.241752	spotted leaf 11, putative, expressed
LOC_Os09g34980	LOC_Os09g34980	Chr9:20377621-20378845	1.63996	2.01203	0.294985	up	0.19115	0.442074	zinc knuckle family protein, expressed
LOC_Os03g03500	LOC_Os03g03500	Chr3:1511321-1513228	3.05757	2.55924	-0.256672	down	0.1097	0.321202	heavy metal-associated domain containing protein, expressed
LOC_Os11g03484	LOC_Os11g03484	Chr11:1335132-1344996	2.29693	1.92517	-0.254723	down	0.28135	0.544346	MATE efflux family protein, putative, expressed
LOC_Os03g31026	LOC_Os03g31026	Chr3:17674232-17678074	23.5263	22.4432	-0.0679976	down	0.44495	0.69966	retrotransposon protein, putative, unclassified, expressed
LOC_Os10g42940	LOC_Os10g42940	Chr10:23146493-23148646	51.2551	51.3623	0.00301411	up	0.97355	0.990089	miro, putative, expressed
LOC_Os07g07610	LOC_Os07g07610	Chr7:3813967-3817341	15.4053	16.9418	0.137153	up	0.25675	0.518818	RNA polymerase subunit, putative, expressed
LOC_Os03g29770	LOC_Os03g29770	Chr3:16974773-16975735	492.711	495.262	0.00745076	up	0.9297	0.971679	EF hand family protein, expressed
LOC_Os02g56170	LOC_Os02g56170	Chr2:34361203-34365534	4.83032	5.3293	0.141826	up	0.21785	0.47759	inositol-1-monophosphatase, putative, expressed
LOC_Os11g11550	LOC_Os11g11550	Chr11:6419844-6424350	0.983003	1.00527	0.0323089	up	0.84205	0.934772	NBS-LRR disease resistance protein, putative, expressed
LOC_Os12g22090	LOC_Os12g22090	Chr12:12425382-12432769	23.5786	23.6868	0.00660772	up	0.94285	0.977032	expressed protein
LOC_Os06g39260	LOC_Os06g39260	Chr6:23303667-23307061	51.0651	52.6812	0.0449505	up	0.6016	0.805707	solute carrier family 35 member B1, putative, expressed
LOC_Os03g46490	LOC_Os03g46490	Chr3:26308551-26312894	22.0632	24.3076	0.139766	up	0.27775	0.540065	40S ribosomal protein S21, putative, expressed
LOC_Os02g01332	LOC_Os02g01332	Chr2:180319-183442	102.033	122.016	0.258034	up	0.00305	0.0258549	ribosomal protein L6, putative, expressed
LOC_Os10g22370	LOC_Os10g22370	Chr10:11571001-11576569	0.965735	0.920971	-0.0684718	down	0.7232	0.875015	retrotransposon protein, putative, unclassified, expressed
LOC_Os09g38920	LOC_Os09g38920	Chr9:22351647-22353654	10.369	9.10551	-0.18746	down	0.12035	0.33889	thiol protease SEN102 precursor, putative, expressed
LOC_Os01g69240	LOC_Os01g69240	Chr1:40238684-40240454	1.3673	1.79108	0.389501	up	0.09685	0.297034	CBS domain containing membrane protein, putative, expressed
LOC_Os11g14544	LOC_Os11g14544	Chr11:8163351-8170154	152.54	141.259	-0.110837	down	0.3244	0.5888	expressed protein
LOC_Os01g53450	LOC_Os01g53450	Chr1:30712156-30717688	4.842	4.17657	-0.213285	down	0.2007	0.454881	aminotransferase, classes I and II, domain containing protein, expressed
LOC_Os04g34360	LOC_Os04g34360	Chr4:20811117-20813251	1.98577	2.21967	0.160643	up	0.34745	0.613037	serine/threonine-protein kinase receptor precursor, putative, expressed
LOC_Os10g34010	LOC_Os10g34010	Chr10:18144833-18145540	1.11424	0.480098	-1.21465	down	0.02825	0.132987	expressed protein
LOC_Os03g17140	LOC_Os03g17140	Chr3:9519882-9521111	13.8036	14.6798	0.0887905	up	0.42655	0.68403	expressed protein
LOC_Os08g32350	LOC_Os08g32350	Chr8:20032096-20035710	2.00197	1.72753	-0.212713	down	0.42065	0.678052	expressed protein
LOC_Os01g72009	LOC_Os01g72009	Chr1:41728650-41729616	378.094	418.769	0.14741	up	0.0797	0.261975	expressed protein
LOC_Os07g08400	LOC_Os07g08400	Chr7:4312793-4320329	5.21351	5.57216	0.0959807	up	0.62415	0.819043	GTP binding protein, putative, expressed
LOC_Os10g41020	LOC_Os10g41020	Chr10:22019714-22023394	0.589656	0.52415	-0.169893	down	0.4849	0.728984	flavonol synthase/flavanone 3-hydroxylase, putative, expressed
LOC_Os06g09370	LOC_Os06g09370	Chr6:4709742-4715552	17.0289	16.5844	-0.0381599	down	0.68955	0.856491	PTF1, putative, expressed
LOC_Os09g01290	LOC_Os09g01290	Chr9:244490-248908	3.43458	3.14057	-0.129109	down	0.45475	0.706098	hhH-GPD superfamily base excision DNA repair protein, putative, expressed
LOC_Os03g53530	LOC_Os03g53530	Chr3:30701237-30704661	10.0362	10.8269	0.109407	up	0.2993	0.563189	WD domain, G-beta repeat domain containing protein, expressed
LOC_Os07g40930	LOC_Os07g40930	Chr7:24493701-24497576	5.21472	6.00049	0.202489	up	0.09235	0.288331	WD repeat-containing protein 12, putative, expressed
LOC_Os12g44170	LOC_Os12g44170	Chr12:27398575-27403415	14.2771	13.6022	-0.0698621	down	0.4346	0.691418	pentatricopeptide, putative, expressed
LOC_Os05g44922	LOC_Os05g44922	Chr5:26107194-26112499	9.41748	10.8333	0.202062	up	0.0395	0.166517	6-phosphofructokinase, putative, expressed
LOC_Os10g11034	LOC_Os10g11034	Chr10:6104484-6110305	19.0971	20.117	0.0750661	up	0.45665	0.707478	caffeine-induced death protein 1, putative, expressed
LOC_Os04g21650	LOC_Os04g21650	Chr4:12242925-12251271	6.13054	5.8984	-0.0556897	down	0.6566	0.837789	expressed protein
LOC_Os01g34330	LOC_Os01g34330	Chr1:18923605-18939279	14.2483	14.2953	0.00475373	up	0.95825	0.983598	BAH domain containing protein, expressed
LOC_Os05g44050	LOC_Os05g44050	Chr5:25620550-25623352	183.081	185.433	0.0184163	up	0.82335	0.924327	ras-related protein, putative, expressed
LOC_Os01g19490	LOC_Os01g19490	Chr1:11064693-11068774	2.49317	2.77489	0.154449	up	0.2606	0.522175	pentatricopeptide, putative, expressed
LOC_Os01g32730	LOC_Os01g32730	Chr1:17947746-17951664	19.6356	20.0248	0.0283127	up	0.76675	0.898252	tetratricopeptide repeat containing protein, putative, expressed
LOC_Os10g35470	LOC_Os10g35470	Chr10:18981325-18985212	13.5586	12.4533	-0.122689	down	0.24415	0.505796	oxidoreductase, putative, expressed
LOC_Os03g63040	LOC_Os03g63040	Chr3:35647668-35653582	7.32046	7.5005	0.0350537	up	0.71515	0.870569	expressed protein
LOC_Os11g03400	LOC_Os11g03400	Chr11:1285391-1286291	207.856	238.622	0.199145	up	0.01715	0.093384	ribosomal protein, putative, expressed
LOC_Os07g08330	LOC_Os07g08330	Chr7:4263171-4265798	159.736	198.766	0.315384	up	0.0001	0.00155153	ribosomal protein L4, putative, expressed
LOC_Os05g02070	LOC_Os05g02070	Chr5:605759-606871	173.299	128.674	-0.429539	down	5e-05	0.000832404	expressed protein
LOC_Os03g64050	LOC_Os03g64050	Chr3:36189258-36190656	46.4679	37.1847	-0.321526	down	0.0003	0.00400539	receptor protein kinase, putative, expressed
LOC_Os02g45880	LOC_Os02g45880	Chr2:27965592-27966300	1.53975	0.865816	-0.830561	down	0.03025	0.1393	expressed protein
LOC_Os08g29400	LOC_Os08g29400	Chr8:18027754-18031385	8.35884	8.40331	0.00765489	up	0.93985	0.975721	OsFBX290 - F-box domain containing protein, expressed
LOC_Os01g49024	LOC_Os01g49024	Chr1:28166403-28172563	0.3421	1.10994	1.69799	up	0.00915	0.0595161	phosphatidylserine synthase, putative, expressed
LOC_Os12g01590	LOC_Os12g01590	Chr12:355522-359361	5.87581	6.19956	0.077378	up	0.4965	0.736514	expressed protein
LOC_Os04g18030	LOC_Os04g18030	Chr4:9939539-9956327	1.48393	1.18351	-0.326351	down	0.05135	0.197404	Sec1 family transport protein, putative, expressed
LOC_Os08g36774	LOC_Os08g36774	Chr8:23219044-23231059	12.2819	12.4782	0.0228852	up	0.8124	0.919102	zinc finger family protein, putative, expressed
LOC_Os10g29170	LOC_Os10g29170	Chr10:15191004-15194580	0.74875	0.539524	-0.472796	down	0.1128	0.32679	transposon protein, putative, Ac/Ds sub-class, expressed
LOC_Os03g10090	LOC_Os03g10090	Chr3:5098237-5100691	650.797	659.575	0.0193297	up	0.8204	0.9227	transporter family protein, putative, expressed
LOC_Os10g04120	LOC_Os10g04120	Chr10:1904370-1909316	0.701931	0.619686	-0.179793	down	0.3397	0.603878	powdery mildew resistance protein PM3b, putative, expressed
LOC_Os02g45040	LOC_Os02g45040	Chr2:27296969-27300115	10.2664	6.43774	-0.673304	down	5e-05	0.000832404	retrotransposon protein, putative, unclassified, expressed
LOC_Os01g18880	LOC_Os01g18880	Chr1:10675166-10682188	3.22038	3.44811	0.0985768	up	0.7455	0.887008	ubiquitin carboxyl-terminal hydrolase, family 1, putative, expressed
LOC_Os05g48660	LOC_Os05g48660	Chr5:27886607-27889511	0.723415	0.33258	-1.12112	down	0.00155	0.0153069	MRH1, putative, expressed
LOC_Os05g32460	LOC_Os05g32460	Chr5:18958613-18960147	1.98538	3.14992	0.665896	up	0.0064	0.0455885	VQ domain containing protein, putative, expressed
LOC_Os03g47022	LOC_Os03g47022	Chr3:26585482-26586407	73.7669	75.0302	0.0244971	up	0.81675	0.920891	homeobox protein rough sheath 1, putative, expressed
LOC_Os12g10180	LOC_Os12g10180	Chr12:5376865-5383042	0.806848	0.781595	-0.0458763	down	0.79445	0.911149	NBS-LRR type disease resistance protein Rps1-k-2, putative, expressed
LOC_Os05g06650	LOC_Os05g06650	Chr5:3434467-3438322	3.94014	4.7744	0.277072	up	0.03255	0.146273	expressed protein
LOC_Os05g43576	LOC_Os05g43576	Chr5:25343799-25346261	4.87966	4.98391	0.0304963	up	0.81955	0.922414	radical SAM enzyme, putative, expressed
LOC_Os01g37120	LOC_Os01g37120	Chr1:20717033-20722254	9.9758	9.36585	-0.0910229	down	0.36125	0.625349	WD domain, G-beta repeat domain containing protein, expressed
LOC_Os07g39290	LOC_Os07g39290	Chr7:23522445-23525322	0.519834	0.346615	-0.584719	down	0.1918	0.443274	ruvB-like, putative, expressed
LOC_Os11g02180	LOC_Os11g02180	Chr11:602266-606841	11.3045	12.0676	0.0942471	up	0.3506	0.616184	dual specificity protein phosphatase, putative, expressed
LOC_Os10g29650	LOC_Os10g29650	Chr10:15414196-15423563	12.0825	14.4455	0.257704	up	0.0056	0.0413109	retrotransposon protein, putative, unclassified, expressed
LOC_Os06g04660	LOC_Os06g04660	Chr6:2030466-2034813	13.438	12.4821	-0.106454	down	0.4242	0.681932	oxidoreductase, 2OG-Fe oxygenase family protein, putative, expressed
LOC_Os12g04120	LOC_Os12g04120	Chr12:1727836-1730565	15.8134	17.5266	0.148404	up	0.23795	0.499535	phosphoglycerate mutase, putative, expressed
LOC_Os03g05870	LOC_Os03g05870	Chr3:2947349-2948285	2.32001	2.61107	0.170506	up	0.4947	0.735329	Fe-S metabolism associated domain containing protein, expressed
LOC_Os02g57010	LOC_Os02g57010	Chr2:34922500-34924811	28.9219	30.7162	0.0868377	up	0.34545	0.610251	RNA recognition motif containing protein, putative, expressed
LOC_Os04g24300	LOC_Os04g24300	Chr4:13918553-13926029	2.66819	2.74252	0.0396374	up	0.85375	0.940608	OsWAK35a - OsWAK short gene, expressed
LOC_Os08g40170	LOC_Os08g40170	Chr8:25419883-25421827	14.8906	14.2148	-0.0669997	down	0.5295	0.760486	cyclin-dependent kinase B2-1, putative, expressed
LOC_Os08g02230	LOC_Os08g02230	Chr8:767545-770917	6.1656	7.93686	0.364329	up	0.00035	0.00455022	FAD-binding and arabino-lactone oxidase domains containing protein, putative, expressed
LOC_Os05g33920	LOC_Os05g33920	Chr5:20028097-20029354	2.4251	1.9954	-0.281369	down	0.177	0.422146	pentatricopeptide, putative, expressed
LOC_Os12g06280	LOC_Os12g06280	Chr12:2996184-2996811	12.07	13.9397	0.207779	up	0.17965	0.426181	expressed protein
LOC_Os02g24354	LOC_Os02g24354	Chr2:14124432-14132084	35.501	41.2026	0.214875	up	0.0137	0.0797327	pyridoxal-dependent decarboxylase protein, putative, expressed
LOC_Os01g44980	LOC_Os01g44980	Chr1:25519991-25523268	1.23541	0.890204	-0.472783	down	0.1056	0.313632	peptide deformylase, putative, expressed
LOC_Os06g30390	LOC_Os06g30390	Chr6:17555784-17562493	11.0554	10.3927	-0.0891865	down	0.37645	0.640031	oxidoreductase/ transition metal ion binding protein, putative, expressed
LOC_Os02g12580	LOC_Os02g12580	Chr2:6572758-6577608	39.909	41.9596	0.0722868	up	0.4157	0.673873	OsPP2Ac-3 - Phosphatase 2A isoform 3 belonging to family 1, expressed
LOC_Os05g36160	LOC_Os05g36160	Chr5:21432456-21435725	7.61867	7.08089	-0.105608	down	0.377	0.640505	G-box-binding factor 4, putative, expressed
LOC_Os06g11180	LOC_Os06g11180	Chr6:5862162-5869596	4.96662	4.25739	-0.222297	down	0.0535	0.202713	OsPOP12 - Putative Prolyl Oligopeptidase homologue, expressed
LOC_Os12g30610	LOC_Os12g30610	Chr12:18383644-18385743	1.83193	1.57644	-0.216702	down	0.1951	0.447436	expressed protein
LOC_Os01g57720	LOC_Os01g57720	Chr1:33368689-33374897	17.8897	16.1817	-0.144765	down	0.1029	0.308502	expressed protein
LOC_Os05g15360	LOC_Os05g15360	Chr5:8691771-8696463	9.03186	6.86267	-0.396252	down	0.00865	0.0570501	expressed protein
LOC_Os04g58080	LOC_Os04g58080	Chr4:34595474-34597484	1.5337	1.38596	-0.146124	down	0.46015	0.709974	polygalacturonase inhibitor 3 precursor, putative, expressed
LOC_Os10g40250	LOC_Os10g40250	Chr10:21558158-21563422	29.9094	31.4499	0.0724603	up	0.3977	0.659659	expressed protein
LOC_Os09g12540	LOC_Os09g12540	Chr9:7185217-7188146	2.55315	3.07975	0.270535	up	0.1439	0.375361	chlorophyll A-B binding protein, putative, expressed
LOC_Os02g45920	LOC_Os02g45920	Chr2:27984936-27989356	5.53846	5.43549	-0.0270747	down	0.8138	0.91966	expressed protein
LOC_Os05g48410	LOC_Os05g48410	Chr5:27756065-27759135	11.3513	12.4395	0.132071	up	0.2312	0.49245	50S ribosomal protein L21, chloroplast precursor, putative, expressed
LOC_Os09g32680	LOC_Os09g32680	Chr9:19498958-19503133	88.8163	88.9256	0.00177443	up	0.98255	0.992923	cyclin, putative, expressed
LOC_Os05g41180	LOC_Os05g41180	Chr5:24122437-24126677	30.2827	34.4328	0.18529	up	0.04615	0.184764	peptidase, T1 family, putative, expressed
LOC_Os08g37890	LOC_Os08g37890	Chr8:23998786-24000227	21.6746	24.5977	0.182515	up	0.07515	0.252374	expressed protein
LOC_Os05g01810	LOC_Os05g01810	Chr5:486052-488406	244.8	297.19	0.279786	up	0.0006	0.0071668	xylem cysteine proteinase 2 precursor, putative, expressed
LOC_Os06g02170	LOC_Os06g02170	Chr6:657276-659073	5.64126	5.48267	-0.0411374	down	0.74315	0.88626	DNAJ heat shock N-terminal domain-containing protein, putative, expressed
LOC_Os03g01600	LOC_Os03g01600	Chr3:375275-380046	0.595384	0.468731	-0.34506	down	0.26225	0.523932	aminotransferase domain containing protein, putative, expressed
LOC_Os02g04480	LOC_Os02g04480	Chr2:1979692-1983630	15.2928	15.1991	-0.00887184	down	0.92145	0.968255	cleavage and polyadenylation specificity factor, putative, expressed
LOC_Os01g68524	LOC_Os01g68524	Chr1:39810302-39819555	2.0596	2.40733	0.225068	up	0.3496	0.615332	pentatricopeptide, putative, expressed
LOC_Os03g53170	LOC_Os03g53170	Chr3:30502404-30507088	1.14691	1.05685	-0.117982	down	0.49115	0.732951	pentatricopeptide, putative, expressed
LOC_Os11g06240	LOC_Os11g06240	Chr11:2986547-2988219	5.62336	9.44413	0.747985	up	5e-05	0.000832404	ATOZI1, putative, expressed
LOC_Os07g09760	LOC_Os07g09760	Chr7:5195695-5200918	0.00309071	0.795211	8.00725	up	0.14415	0.375771	retrotransposon protein, putative, unclassified, expressed
LOC_Os01g17180	LOC_Os01g17180	Chr1:9878630-9885134	19.4585	17.5289	-0.15066	down	0.1319	0.356904	proteasome subunit, putative, expressed
LOC_Os10g03730	LOC_Os10g03730	Chr10:1681079-1684278	1.44426	1.37067	-0.0754478	down	0.7002	0.862843	OsFBX347 - F-box domain containing protein, expressed
LOC_Os10g37650	LOC_Os10g37650	Chr10:20148057-20151167	3.45531	3.42811	-0.0114021	down	0.97315	0.98993	impaired sucrose induction 1, putative, expressed
LOC_Os06g01170	LOC_Os06g01170	Chr6:131088-138360	20.6769	20.1164	-0.0396504	down	0.64175	0.829375	PHD-finger domain containing protein, expressed
LOC_Os01g36840	LOC_Os01g36840	Chr1:20489153-20501766	8.63179	8.39985	-0.0392965	down	0.67875	0.849672	ATP-binding region, ATPase-like domain containing protein, expressed
LOC_Os07g02980	LOC_Os07g02980	Chr7:1110498-1112022	0.970391	0.815708	-0.250513	down	0.34785	0.61321	expressed protein
LOC_Os03g10200	LOC_Os03g10200	Chr3:5175137-5179232	45.8414	44.5376	-0.0416265	down	0.65165	0.835462	ethylene-responsive element-binding protein, putative, expressed
LOC_Os02g58030	LOC_Os02g58030	Chr2:35526586-35533091	33.8399	36.03	0.0904738	up	0.2975	0.561207	leucine-rich repeat-containing protein 40, putative, expressed
LOC_Os02g57420	LOC_Os02g57420	Chr2:35190392-35194311	11.6934	12.7762	0.127767	up	0.19825	0.451699	protein kinase APK1A, chloroplast precursor, putative, expressed
LOC_Os03g44760	LOC_Os03g44760	Chr3:25234033-25240219	7.71154	8.31527	0.108745	up	0.2774	0.539838	SWI1, putative, expressed
LOC_Os11g43970	LOC_Os11g43970	Chr11:26552933-26563341	34.0407	33.4758	-0.0241417	down	0.77615	0.903164	AAA-type ATPase family protein, putative, expressed
LOC_Os10g41060	LOC_Os10g41060	Chr10:22055013-22058223	5.17766	4.88067	-0.0852231	down	0.4481	0.701353	expressed protein
LOC_Os10g31240	LOC_Os10g31240	Chr10:16383353-16386793	7.98017	3.75239	-1.08861	down	5e-05	0.000832404	plant protein of unknown function domain containing protein, expressed
LOC_Os03g08460	LOC_Os03g08460	Chr3:4343724-4345716	9.03725	4.6973	-0.944052	down	5e-05	0.000832404	AP2 domain containing protein, expressed
LOC_Os02g24190	LOC_Os02g24190	Chr2:14006913-14018123	24.1876	23.5676	-0.037464	down	0.67075	0.844849	cyclin-T1-2, putative, expressed
LOC_Os05g08560	LOC_Os05g08560	Chr5:4669105-4672385	28.5275	31.2472	0.131373	up	0.13785	0.365642	transposon protein, putative, unclassified, expressed
LOC_Os08g16350	LOC_Os08g16350	Chr8:9976975-9980011	27.3367	27.8718	0.0279672	up	0.76185	0.895576	expressed protein
LOC_Os09g34290	LOC_Os09g34290	Chr9:20241459-20243078	2.12011	1.19794	-0.823576	down	0.0026	0.0227924	transposon protein, putative, CACTA, En/Spm sub-class, expressed
LOC_Os04g08330	LOC_Os04g08330	Chr4:4446648-4446960	51.0624	0	#NAME?	down	0.02285	0.11481	expressed protein
LOC_Os06g07030	LOC_Os06g07030	Chr6:3337082-3338612	1.36629	1.00529	-0.442652	down	0.053	0.201495	AP2 domain containing protein, expressed
LOC_Os06g06400	LOC_Os06g06400	Chr6:2985093-2990867	0.967964	0.93572	-0.0488771	down	0.75305	0.890375	NBS-LRR type disease resistance protein, putative, expressed
LOC_Os02g16620	LOC_Os02g16620	Chr2:9497686-9500457	54.2479	51.6	-0.0721966	down	0.4199	0.677623	reticulon domain containing protein, putative, expressed
LOC_Os07g14280	LOC_Os07g14280	Chr7:8143509-8145925	66.6506	75.3788	0.17754	up	0.0397	0.167013	WD domain, G-beta repeat domain containing protein, expressed
LOC_Os12g38750	LOC_Os12g38750	Chr12:23805151-23808859	16.3249	18.1401	0.152105	up	0.1012	0.3053	nucleotide pyrophosphatase/phosphodiesterase, putative, expressed
LOC_Os02g42960	LOC_Os02g42960	Chr2:25855531-25859143	23.986	20.4751	-0.228317	down	0.0173	0.0939487	thylakoid lumenal protein, putative, expressed
LOC_Os06g04000	LOC_Os06g04000	Chr6:1635095-1636029	11.7552	12.5218	0.0911412	up	0.4968	0.736777	peptidyl-prolyl cis-trans isomerase, putative, expressed
LOC_Os04g43140	LOC_Os04g43140	Chr4:25535299-25541426	3.76695	4.07908	0.11485	up	0.31915	0.583656	DEAD-box ATP-dependent RNA helicase, putative, expressed
LOC_Os08g03002	LOC_Os08g03002	Chr8:1313423-1315206	5.75909	4.36048	-0.401356	down	0.0016	0.0156559	lectin-like receptor kinase 1, putative, expressed
LOC_Os07g03230	LOC_Os07g03230	Chr7:1274554-1278738	18.0702	19.0776	0.0782686	up	0.3783	0.641908	eukaryotic translation initiation factor 3 subunit C, putative, expressed
LOC_Os04g52500	LOC_Os04g52500	Chr4:31215135-31219616	12.8184	12.4224	-0.0452655	down	0.64	0.828485	lecithine cholesterol acyltransferase, putative, expressed
LOC_Os03g57530	LOC_Os03g57530	Chr3:32800591-32802990	26.0079	28.1576	0.114577	up	0.22145	0.481792	DUF593 domain containing protein, expressed
LOC_Os05g16250	LOC_Os05g16250	Chr5:9188370-9192391	0.699228	0.81577	0.2224	up	0.5185	0.752624	expressed protein
LOC_Os03g52770	LOC_Os03g52770	Chr3:30248853-30258667	27.182	27.9538	0.0403902	up	0.63765	0.827343	expressed protein
LOC_Os06g03800	LOC_Os06g03800	Chr6:1520742-1526081	14.7682	15.4107	0.0614453	up	0.53085	0.761348	pollen ankyrin, putative, expressed
LOC_Os07g01660	LOC_Os07g01660	Chr7:404370-405708	403.438	465.79	0.207333	up	0.01315	0.0774873	dirigent, putative, expressed
LOC_Os07g38760	LOC_Os07g38760	Chr7:23256423-23265294	26.0813	28.6612	0.136086	up	0.1115	0.324646	HEAT repeat family protein, putative, expressed
LOC_Os03g57460	LOC_Os03g57460	Chr3:32757005-32760635	238.087	245.547	0.04451	up	0.5912	0.799375	fasciclin domain containing protein, expressed
LOC_Os12g08820	LOC_Os12g08820	Chr12:4551090-4558043	4.85239	4.51453	-0.104119	down	0.46	0.709796	growth regulator related protein, putative, expressed
LOC_Os05g23720	LOC_Os05g23720	Chr5:13610548-13614441	166.425	188.415	0.179043	up	0.03455	0.152161	mitochondrial carrier protein, putative, expressed
LOC_Os02g38170	LOC_Os02g38170	Chr2:23098045-23102744	4.87585	5.44774	0.160004	up	0.648	0.833313	expressed protein
LOC_Os07g05570	LOC_Os07g05570	Chr7:2601186-2606225	19.9424	13.7936	-0.531836	down	5e-05	0.000832404	ERD4 protein, putative, expressed
LOC_Os09g25770	LOC_Os09g25770	Chr9:15447548-15450012	4.45436	4.56296	0.0347535	up	0.80295	0.914477	auxin-induced protein 5NG4, putative, expressed
LOC_Os06g19590	LOC_Os06g19590	Chr6:11170410-11174891	7.07995	6.66748	-0.0865964	down	0.5342	0.762577	estradiol 17-beta-dehydrogenase 12, putative, expressed
LOC_Os07g07890	LOC_Os07g07890	Chr7:3957193-3957853	23.8108	22.6776	-0.0703491	down	0.5559	0.776975	expressed protein
LOC_Os01g59740	LOC_Os01g59740	Chr1:34558206-34559935	59.7184	71.0694	0.251053	up	0.00375	0.0302956	expressed protein
LOC_Os04g36780	LOC_Os04g36780	Chr4:22206761-22209496	2.17048	1.92347	-0.174305	down	0.3802	0.64384	expressed protein
LOC_Os07g49300	LOC_Os07g49300	Chr7:29522441-29530773	20.8796	19.7636	-0.079252	down	0.36345	0.627732	expressed protein
LOC_Os04g23630	LOC_Os04g23630	Chr4:13525939-13531038	3.72848	3.9131	0.069725	up	0.55615	0.777094	expressed protein
LOC_Os04g58750	LOC_Os04g58750	Chr4:34942979-34949751	39.4268	42.9724	0.124232	up	0.23565	0.497119	protein kinase family protein, putative, expressed
LOC_Os04g49850	LOC_Os04g49850	Chr4:29716969-29717477	13.7283	15.2086	0.147741	up	0.4304	0.687759	expressed protein
LOC_Os12g37630	LOC_Os12g37630	Chr12:23102019-23105182	5.64888	5.91473	0.0663484	up	0.545	0.76914	domain of unknown function family protein, expressed
LOC_Os08g01270	LOC_Os08g01270	Chr8:172049-182546	3.96723	4.05956	0.0331889	up	0.79955	0.913013	protein kinase family protein, putative, expressed
LOC_Os02g02390	LOC_Os02g02390	Chr2:818980-824546	15.0558	15.1874	0.0125503	up	0.8911	0.956473	S1 RNA binding domain containing protein, expressed
LOC_Os10g41450	LOC_Os10g41450	Chr10:22278680-22281366	9.03136	8.77093	-0.0422144	down	0.73295	0.879939	mediator of RNA polymerase II transcription subunit 31, putative, expressed
LOC_Os02g38790	LOC_Os02g38790	Chr2:23444065-23448837	1.40796	1.34724	-0.0635966	down	0.7784	0.903715	expressed protein
LOC_Os08g39440	LOC_Os08g39440	Chr8:24938688-24947051	19.471	18.9566	-0.0386299	down	0.6602	0.83969	RNA recognition motif containing protein, putative, expressed
LOC_Os06g19660	LOC_Os06g19660	Chr6:11219920-11228576	17.5098	16.755	-0.0635773	down	0.53265	0.761776	WD domain, G-beta repeat domain containing protein, expressed
LOC_Os06g50400	LOC_Os06g50400	Chr6:30520190-30521381	1.86196	1.93603	0.0562814	up	0.83095	0.928759	expansin precursor, putative, expressed
LOC_Os05g15160	LOC_Os05g15160	Chr5:8600455-8609826	6.42329	5.71783	-0.167843	down	0.1765	0.421588	phosphate/phosphate translocator, putative, expressed
LOC_Os05g21180	LOC_Os05g21180	Chr5:12453242-12457796	7.40069	6.71976	-0.13925	down	0.23805	0.499535	phosphatidic acid phosphatase-related, putative, expressed
LOC_Os01g33490	LOC_Os01g33490	Chr1:18438307-18439610	2.55983	2.34914	-0.123911	down	0.5421	0.767288	OsFBX10 - F-box domain containing protein, expressed
LOC_Os03g11900	LOC_Os03g11900	Chr3:6232978-6238297	0.597173	0.464166	-0.363507	down	0.1479	0.381868	transporter family protein, putative, expressed
LOC_Os06g50220	LOC_Os06g50220	Chr6:30408645-30414576	4.21807	3.36366	-0.326551	down	0.0083	0.0554262	expressed protein
LOC_Os06g01770	LOC_Os06g01770	Chr6:444924-447830	24.7321	22.4114	-0.142154	down	0.1275	0.349518	expressed protein
LOC_Os09g14520	LOC_Os09g14520	Chr9:8590517-8592972	9.80286	9.34184	-0.0694965	down	0.55295	0.775184	integral membrane protein, putative, expressed
LOC_Os02g03590	LOC_Os02g03590	Chr2:1461543-1468260	7.67826	7.90494	0.0419749	up	0.8423	0.934794	expressed protein
LOC_Os08g38720	LOC_Os08g38720	Chr8:24482351-24486058	6.17327	7.72133	0.322815	up	0.0042	0.0330624	cytochrome c oxidase assembly protein COX15, putative, expressed
LOC_Os07g10120	LOC_Os07g10120	Chr7:5431552-5436179	1.4197	1.17501	-0.272922	down	0.17345	0.418052	expressed protein
LOC_Os07g10150	LOC_Os07g10150	Chr7:5452168-5459557	132.038	145.535	0.140417	up	0.09245	0.288421	coatomer subunit gamma-2, putative, expressed
LOC_Os12g04300	LOC_Os12g04300	Chr12:1822394-1823200	0.268406	0.894889	1.73729	up	0.1469	0.380593	sulfotransferase domain containing protein, expressed
LOC_Os09g17152	LOC_Os09g17152	Chr9:10522921-10524537	1.9716	0.758909	-1.37737	down	5e-05	0.000832404	OsFBX319 - F-box domain containing protein, expressed
LOC_Os06g06760	LOC_Os06g06760	Chr6:3175774-3181762	18.7173	17.7998	-0.0725113	down	0.41185	0.670955	protein kinase, putative, expressed
LOC_Os03g64250	LOC_Os03g64250	Chr3:36295245-36299447	18.4196	16.4402	-0.164013	down	0.10875	0.319527	expressed protein
LOC_Os02g54770	LOC_Os02g54770	Chr2:33541860-33546538	45.7851	41.5585	-0.139734	down	0.1431	0.373802	RNA recognition motif containing protein, expressed
LOC_Os11g14240	LOC_Os11g14240	Chr11:7970507-7972670	0.688502	0.814816	0.243014	up	0.31165	0.576276	expressed protein
LOC_Os05g37330	LOC_Os05g37330	Chr5:21835414-21837683	466.341	546.721	0.229421	up	0.00725	0.0502327	60S acidic ribosomal protein, putative, expressed
LOC_Os03g59740	LOC_Os03g59740	Chr3:34006896-34009846	368.01	367.28	-0.00286322	down	0.9736	0.99009	ADP-ribosylation factor, putative, expressed
LOC_Os09g07160	LOC_Os09g07160	Chr9:3500533-3505050	3.16008	2.836	-0.156102	down	0.33355	0.597974	expressed protein
LOC_Os08g10300	LOC_Os08g10300	Chr8:5998020-6005220	4.08214	4.40739	0.110597	up	0.31095	0.575558	SHR5-receptor-like kinase, putative, expressed
LOC_Os01g70240	LOC_Os01g70240	Chr1:40668622-40671874	4.62808	2.77487	-0.737994	down	0.00155	0.0153069	expressed protein
LOC_Os06g38430	LOC_Os06g38430	Chr6:22766865-22767602	3.45367	3.19983	-0.110137	down	0.6685	0.843533	expressed protein
LOC_Os05g18274	LOC_Os05g18274	Chr5:10525063-10534294	4.94207	4.41087	-0.164054	down	0.19835	0.451787	expressed protein
LOC_Os04g54420	LOC_Os04g54420	Chr4:32378705-32382044	5.82268	5.34683	-0.122999	down	0.2692	0.531641	protein of unknown function, DUF618 domain containing protein, expressed
LOC_Os10g41970	LOC_Os10g41970	Chr10:22568901-22573486	6.1536	5.87545	-0.0667312	down	0.5336	0.7624	methyltransferase, putative, expressed
LOC_Os04g46700	LOC_Os04g46700	Chr4:27690860-27694248	4.6128	4.90457	0.088483	up	0.4123	0.671203	ABC family transporter: toluene tolerance, putative, expressed
LOC_Os08g39460	LOC_Os08g39460	Chr8:24965765-24967477	1.71228	1.47309	-0.217078	down	0.3376	0.602043	AGC_PVPK_like_CDK8.2 - ACG kinases include homologs to PKA, PKG and PKC, expressed
LOC_Os05g48630	LOC_Os05g48630	Chr5:27878555-27879619	387.458	418.626	0.111622	up	0.18555	0.43462	expressed protein
LOC_Os02g38840	LOC_Os02g38840	Chr2:23480214-23486812	16.5516	17.6604	0.0935493	up	0.31225	0.576847	glucose-6-phosphate 1-dehydrogenase, cytoplasmic isoform, putative, expressed
LOC_Os01g42410	LOC_Os01g42410	Chr1:24107079-24115143	4.51058	4.04019	-0.158889	down	0.1153	0.330728	pleiotropic drug resistance protein, putative, expressed
LOC_Os06g05880	LOC_Os06g05880	Chr6:2690212-2693052	1377.51	1743.22	0.339687	up	0.00015	0.00220907	profilin domain containing protein, expressed
LOC_Os10g32810	LOC_Os10g32810	Chr10:17180756-17183465	4.96252	4.26559	-0.218329	down	0.0801	0.262906	beta-amylase, putative, expressed
LOC_Os03g19690	LOC_Os03g19690	Chr3:11071893-11081118	15.3029	15.7574	0.0422201	up	0.63835	0.82751	expressed protein
LOC_Os07g46710	LOC_Os07g46710	Chr7:27922241-27924658	13.9369	15.0288	0.108818	up	0.374	0.63795	expressed protein
LOC_Os05g43770	LOC_Os05g43770	Chr5:25446885-25452570	4.39051	4.68737	0.0943912	up	0.45205	0.704354	NLI interacting factor-like phosphatase, putative, expressed
LOC_Os01g47256	LOC_Os01g47256	Chr1:27004252-27008038	4.51532	6.09714	0.433304	up	0.00455	0.03523	exosome complex exonuclease RRP40, putative, expressed
LOC_Os06g10600	LOC_Os06g10600	Chr6:5499341-5502411	1.64038	1.63502	-0.004726	down	0.98075	0.992441	homeobox and START domains containing protein, putative, expressed
LOC_Os02g42600	LOC_Os02g42600	Chr2:25626747-25636072	14.1329	13.2726	-0.0906129	down	0.31485	0.579447	double-stranded RNA binding motif containing protein, expressed
LOC_Os09g20940	LOC_Os09g20940	Chr9:12606862-12607552	21.8043	18.019	-0.275094	down	0.03405	0.150711	expressed protein
LOC_Os09g04710	LOC_Os09g04710	Chr9:2501666-2504421	47.2288	46.2192	-0.0311735	down	0.7315	0.879238	GDSL-like lipase/acylhydrolase, putative, expressed
LOC_Os02g48170	LOC_Os02g48170	Chr2:29481465-29482600	5.1991	4.55882	-0.189602	down	0.32195	0.586346	class E vacuolar protein-sorting machinery protein HSE1, putative, expressed
LOC_Os01g73005	LOC_Os01g73005	Chr1:42358082-42360654	1.42666	1.64445	0.204964	up	0.3669	0.63152	expressed protein
LOC_Os08g36590	LOC_Os08g36590	Chr8:23085519-23087612	6.96047	5.58423	-0.317826	down	0.0205	0.106592	antifreeze glycoprotein, putative, expressed
LOC_Os03g05520	LOC_Os03g05520	Chr3:2739453-2743124	91.3639	82.3526	-0.14981	down	0.08995	0.283103	nicotiana lesion-inducing like, putative, expressed
LOC_Os10g32770	LOC_Os10g32770	Chr10:17158102-17163197	21.7626	21.9402	0.0117207	up	0.9207	0.968018	WD repeat-containing protein, putative, expressed
LOC_Os01g51300	LOC_Os01g51300	Chr1:29501121-29506955	60.2885	59.7368	-0.0132637	down	0.8812	0.952443	WD domain, G-beta repeat domain containing protein, expressed
LOC_Os04g41400	LOC_Os04g41400	Chr4:24546340-24549172	1.28147	0.953379	-0.426675	down	0.0358	0.15564	peptide transporter PTR2, putative, expressed
LOC_Os08g17870	LOC_Os08g17870	Chr8:10960041-10967308	15.6788	18.6329	0.249035	up	0.00665	0.0469083	reticulon domain containing protein, putative, expressed
LOC_Os04g53460	LOC_Os04g53460	Chr4:31831106-31836481	7.15361	7.70117	0.106406	up	0.31465	0.579237	AT hook motif family protein, expressed
LOC_Os03g54000	LOC_Os03g54000	Chr3:30959597-30963774	4.66071	6.33724	0.443307	up	0.00015	0.00220907	oligopeptide transporter, putative, expressed
LOC_Os04g30800	LOC_Os04g30800	Chr4:18414313-18417609	82.029	84.5812	0.0442031	up	0.65945	0.839368	ER lumen protein retaining receptor, putative, expressed
LOC_Os01g63780	LOC_Os01g63780	Chr1:37005745-37011356	6.05024	6.11402	0.0151288	up	0.9158	0.966421	nsp1-like C-terminal region family protein, expressed
LOC_Os06g43250	LOC_Os06g43250	Chr6:25990412-25993227	0.760266	0.840393	0.144559	up	0.63895	0.827865	expressed protein
LOC_Os04g42600	LOC_Os04g42600	Chr4:25194024-25201272	99.7798	109.586	0.135245	up	0.10285	0.308444	polyadenylate-binding protein, putative, expressed
LOC_Os03g17770	LOC_Os03g17770	Chr3:9890411-9891425	0.603734	0.970866	0.68536	up	0.1061	0.314427	expressed protein
LOC_Os04g14170	LOC_Os04g14170	Chr4:7934959-7935776	8.85023	7.44379	-0.249678	down	0.1221	0.341683	retrotransposon protein, putative, unclassified, expressed
LOC_Os02g49160	LOC_Os02g49160	Chr2:30064480-30066157	6.82362	5.18679	-0.395695	down	0.0159	0.0884767	OsIAA8 - Auxin-responsive Aux/IAA gene family member, expressed
LOC_Os02g20940	LOC_Os02g20940	Chr2:12382695-12384370	17.3787	16.419	-0.0819547	down	0.4801	0.725358	CHCH domain containing protein, expressed
LOC_Os05g30250	LOC_Os05g30250	Chr5:17530142-17534646	1.8338	1.96507	0.0997373	up	0.54595	0.769678	Os5bglu19 - beta-glucosidase homologue, similar to G. max isohydroxyurate hydrolase, expressed
LOC_Os12g32580	LOC_Os12g32580	Chr12:19656901-19660522	26.1806	25.2669	-0.0512537	down	0.6142	0.813668	expressed protein
LOC_Os07g42310	LOC_Os07g42310	Chr7:25320454-25323506	1.2082	0.597677	-1.01542	down	0.0008	0.00909535	lung seven transmembrane domain containing protein, putative, expressed
LOC_Os06g12260	LOC_Os06g12260	Chr6:6595939-6602476	13.319	12.5365	-0.0873594	down	0.34715	0.612614	N-rich protein, putative, expressed
LOC_Os10g36924	LOC_Os10g36924	Chr10:19778054-19785158	1.74392	1.49957	-0.217787	down	0.192	0.443534	aquaporin protein, putative, expressed
LOC_Os01g16670	LOC_Os01g16670	Chr1:9454975-9456923	23.9701	22.966	-0.0617334	down	0.49995	0.739308	BSD domain-containing protein, putative, expressed
LOC_Os08g25140	LOC_Os08g25140	Chr8:15273553-15277810	24.7733	29.5425	0.254008	up	0.0094	0.0607721	ethanol tolerance protein GEKO1, putative, expressed
LOC_Os10g35930	LOC_Os10g35930	Chr10:19198744-19200734	0.693457	0.671906	-0.0455468	down	0.88755	0.95524	OsPLIM2c - LIM domain protein, putative actin-binding protein and transcription factor, expressed
LOC_Os08g32380	LOC_Os08g32380	Chr8:20055044-20056650	1.06275	0.704239	-0.593662	down	0.22935	0.490663	expressed protein
LOC_Os12g42580	LOC_Os12g42580	Chr12:26449051-26449597	4.81379	5.16957	0.10287	up	0.69705	0.860991	transposon protein, putative, unclassified, expressed
LOC_Os11g36200	LOC_Os11g36200	Chr11:21297805-21301732	0.594022	0.518177	-0.19707	down	0.36215	0.626287	receptor-like protein kinase 2 precursor, putative, expressed
LOC_Os02g32490	LOC_Os02g32490	Chr2:19219018-19225151	107.008	112.412	0.0710756	up	0.39835	0.660197	AMP-binding enzyme, putative, expressed
LOC_Os03g28250	LOC_Os03g28250	Chr3:16247177-16247517	34.1869	11.3058	-1.59638	down	0.3995	0.661131	expressed protein
LOC_Os04g44590	LOC_Os04g44590	Chr4:26387543-26391814	16.256	15.1276	-0.103782	down	0.44745	0.700984	expressed protein
LOC_Os12g09610	LOC_Os12g09610	Chr12:5061138-5068412	8.27632	7.96164	-0.055925	down	0.6306	0.822837	expressed protein
LOC_Os01g49660	LOC_Os01g49660	Chr1:28539993-28541254	2.73404	3.05567	0.160454	up	0.61935	0.817023	reticulon domain containing protein, putative, expressed
LOC_Os12g41380	LOC_Os12g41380	Chr12:25632435-25638486	4.50513	4.23073	-0.0906637	down	0.4062	0.666674	ulp1 protease family protein, putative, expressed
LOC_Os05g33300	LOC_Os05g33300	Chr5:19514301-19517422	9.91907	8.68048	-0.19243	down	0.1236	0.343938	tat pathway signal sequence family protein, expressed
LOC_Os03g15790	LOC_Os03g15790	Chr3:8712631-8714651	17.8791	22.9667	0.361268	up	0.00025	0.00343268	ZOS3-08 - C2H2 zinc finger protein, expressed
LOC_Os06g44200	LOC_Os06g44200	Chr6:26660937-26664595	2.46339	2.03922	-0.272622	down	0.05225	0.199842	ZOS6-06 - C2H2 zinc finger protein, expressed
LOC_Os02g38900	LOC_Os02g38900	Chr2:23514548-23517604	17.0048	17.551	0.0456127	up	0.64615	0.832094	cytosolic Fe-S cluster assembling factor NBP35, putative, expressed
LOC_Os07g22700	LOC_Os07g22700	Chr7:12783970-12790416	8.0703	7.9694	-0.0181506	down	0.86365	0.945019	tim44-like domain containing protein, expressed
LOC_Os12g21789	LOC_Os12g21789	Chr12:12264652-12268289	25.6328	28.9481	0.175478	up	0.0579	0.213835	expressed protein
LOC_Os01g65510	LOC_Os01g65510	Chr1:38022773-38024230	2.46115	2.54415	0.0478531	up	0.8154	0.920454	OsFBX31 - F-box domain containing protein, expressed
LOC_Os01g04290	LOC_Os01g04290	Chr1:1906977-1909667	2.6442	4.55526	0.784702	up	5e-05	0.000832404	glycosyl hydrolase family 10 protein, putative, expressed
LOC_Os03g14669	LOC_Os03g14669	Chr3:7976844-7979384	15.9611	20.5954	0.367761	up	0.00405	0.0321938	core histone H2A/H2B/H3/H4, putative, expressed
LOC_Os08g37874	LOC_Os08g37874	Chr8:23987969-23996461	3.42987	4.23078	0.302768	up	0.0296	0.137084	2-nitropropane dioxygenase family, putative, expressed
LOC_Os11g06910	LOC_Os11g06910	Chr11:3389285-3395929	19.4318	14.5067	-0.421706	down	5e-05	0.000832404	myosin heavy chain-related, putative, expressed
LOC_Os05g48060	LOC_Os05g48060	Chr5:27552588-27558235	6.69118	5.78463	-0.210036	down	0.0683	0.238076	phosphatidylserine synthase, putative, expressed
LOC_Os09g01600	LOC_Os09g01600	Chr9:422294-427057	8.51051	7.95381	-0.0975995	down	0.34625	0.611398	expressed protein
LOC_Os01g68104	LOC_Os01g68104	Chr1:39588268-39591239	3.80859	4.11263	0.110804	up	0.49725	0.737175	ZOS1-21 - C2H2 zinc finger protein, expressed
LOC_Os01g19150	LOC_Os01g19150	Chr1:10822582-10827157	34.3389	33.7083	-0.0267405	down	0.75895	0.894017	CGMC_GSK.3 - CGMC includes CDA, MAPK, GSK3, and CLKC kinases, expressed
LOC_Os06g23440	LOC_Os06g23440	Chr6:13685421-13686180	253.613	277.486	0.129783	up	0.1267	0.348219	eukaryotic translation initiation factor 1A, putative, expressed
LOC_Os11g30760	LOC_Os11g30760	Chr11:17911042-17912054	19.4271	15.6323	-0.313537	down	0.0081	0.0545031	expressed protein
LOC_Os02g03340	LOC_Os02g03340	Chr2:1347131-1351335	7.065	7.84949	0.15191	up	0.2029	0.457924	RNA polymerase II transcription factor B subunit 4, putative, expressed
LOC_Os01g53220	LOC_Os01g53220	Chr1:30582484-30583743	3.24781	3.38406	0.0592861	up	0.76315	0.896311	HSF-type DNA-binding domain containing protein, expressed
LOC_Os01g64780	LOC_Os01g64780	Chr1:37580451-37588117	56.6433	51.9731	-0.12414	down	0.21845	0.47844	COV1, putative, expressed
LOC_Os10g29502	LOC_Os10g29502	Chr10:15324462-15336133	1.48813	1.89269	0.346944	up	0.2519	0.514292	expressed protein
LOC_Os03g52794	LOC_Os03g52794	Chr3:30262475-30280513	5.36166	4.91424	-0.125709	down	0.1502	0.38516	phosphatidylinositol kinase, putative, expressed
LOC_Os06g19260	LOC_Os06g19260	Chr6:10957732-10960700	0.756635	0.446929	-0.759551	down	0.0043	0.0335761	cadmium tolerance factor, putative, expressed
LOC_Os09g32180	LOC_Os09g32180	Chr9:19200347-19208486	1.06548	1.13384	0.0897108	up	0.7303	0.878749	expressed protein
LOC_Os06g24930	LOC_Os06g24930	Chr6:14616405-14617288	1.51752	1.8136	0.25714	up	0.44965	0.702533	transposon protein, putative, Ac/Ds sub-class, expressed
LOC_Os05g38950	LOC_Os05g38950	Chr5:22834945-22842060	28.8331	30.5164	0.0818601	up	0.34155	0.605681	TBC domain containing protein, expressed
LOC_Os09g29370	LOC_Os09g29370	Chr9:17833428-17834916	3.93862	4.42087	0.16664	up	0.2735	0.536012	RING-H2 finger protein ATL5F, putative, expressed
LOC_Os07g39680	LOC_Os07g39680	Chr7:23782105-23783896	799.366	876.415	0.132759	up	0.10875	0.319527	UV-induced protein uvi15, putative, expressed
LOC_Os02g07840	LOC_Os02g07840	Chr2:4109769-4112884	22.1168	23.2213	0.0703039	up	0.46775	0.716633	bZIP transcription factor domain containing protein, expressed
LOC_Os01g11670	LOC_Os01g11670	Chr1:6295990-6297676	1.0126	1.0113	-0.00185011	down	0.96835	0.988118	OsSCP2 - Putative Serine Carboxypeptidase homologue, expressed
LOC_Os09g28510	LOC_Os09g28510	Chr9:17338478-17339175	46.5262	42.4232	-0.13319	down	0.2001	0.45413	EF hand family protein, putative, expressed
LOC_Os10g35380	LOC_Os10g35380	Chr10:18906523-18915331	14.2602	12.7707	-0.159157	down	0.0777	0.25816	expressed protein
LOC_Os10g42630	LOC_Os10g42630	Chr10:22986841-22989900	25.8798	26.8069	0.0507772	up	0.5935	0.800511	expressed protein
LOC_Os01g46380	LOC_Os01g46380	Chr1:26392163-26396348	69.6953	65.8525	-0.0818239	down	0.334	0.5985	ketol-acid reductoisomerase, chloroplast precursor, putative, expressed
LOC_Os01g47635	LOC_Os01g47635	Chr1:27248159-27249831	21.9255	23.8862	0.123569	up	0.24085	0.502448	expressed protein
LOC_Os01g42490	LOC_Os01g42490	Chr1:24155646-24162572	10.4373	9.77048	-0.0952533	down	0.31395	0.578578	endonuclease/exonuclease/phosphatase family domain containing protein, expressed
LOC_Os04g32110	LOC_Os04g32110	Chr4:19269217-19271345	5.28764	4.80616	-0.137738	down	0.30665	0.571718	ACT domain containing protein, expressed
LOC_Os04g59160	LOC_Os04g59160	Chr4:35192193-35193779	16.3284	19.5023	0.256259	up	0.012	0.072565	peroxidase precursor, putative, expressed
LOC_Os11g25080	LOC_Os11g25080	Chr11:14299843-14300251	7.38149	5.29973	-0.477992	down	0.20235	0.457293	expressed protein
LOC_Os05g40900	LOC_Os05g40900	Chr5:23990508-23994437	8.57155	7.69493	-0.155647	down	0.13685	0.364275	expressed protein
LOC_Os12g03450	LOC_Os12g03450	Chr12:1346248-1348258	0.796138	0.774228	-0.0402596	down	0.86885	0.947482	expressed protein
LOC_Os03g16740	LOC_Os03g16740	Chr3:9266216-9273582	15.8049	14.4282	-0.131486	down	0.1868	0.43649	protein kinase APK1A, chloroplast precursor, putative, expressed
LOC_Os04g45960	LOC_Os04g45960	Chr4:27222614-27226399	1.44248	1.51978	0.0753097	up	0.63465	0.825297	OsSub42 - Putative Subtilisin homologue, expressed
LOC_Os01g59350	LOC_Os01g59350	Chr1:34295650-34313319	2.15635	1.75378	-0.298121	down	0.3227	0.58729	transcription factor, putative, expressed
LOC_Os05g05480	LOC_Os05g05480	Chr5:2725694-2733753	31.8754	30.4814	-0.0645153	down	0.4561	0.707081	OsDegp6 - Putative Deg protease homologue, expressed
LOC_Os10g30530	LOC_Os10g30530	Chr10:15874146-15876706	5.53677	4.71076	-0.233085	down	0.06505	0.230589	lectin-like receptor kinase, putative, expressed
LOC_Os08g36250	LOC_Os08g36250	Chr8:22849375-22851227	2.92034	4.90063	0.746832	up	5e-05	0.000832404	expressed protein
LOC_Os08g32690	LOC_Os08g32690	Chr8:20248646-20254581	22.3249	25.7724	0.207174	up	0.02465	0.121213	expressed protein
LOC_Os12g07940	LOC_Os12g07940	Chr12:4028026-4031568	12.0866	11.4122	-0.0828253	down	0.37125	0.635364	expressed protein
LOC_Os10g33170	LOC_Os10g33170	Chr10:17374443-17379041	27.5679	18.8566	-0.547916	down	5e-05	0.000832404	POT domain containing peptide transporter, putative, expressed
LOC_Os11g35090	LOC_Os11g35090	Chr11:20571983-20577400	2.44156	2.48123	0.0232518	up	0.8613	0.944414	kinesin motor domain containing protein, putative, expressed
LOC_Os07g19460	LOC_Os07g19460	Chr7:11505603-11509628	10.7173	10.3494	-0.0503906	down	0.65495	0.836842	mitochondrial carrier protein, putative, expressed
LOC_Os01g74146	LOC_Os01g74146	Chr1:42949413-42952714	3.53789	3.14234	-0.171051	down	0.2098	0.467312	WD repeat-containing protein, putative, expressed
LOC_Os03g03640	LOC_Os03g03640	Chr3:1609790-1611740	17.1099	15.5231	-0.140418	down	0.24045	0.502129	expressed protein
LOC_Os08g44390	LOC_Os08g44390	Chr8:27929348-27934376	8.43304	8.00649	-0.0748832	down	0.883	0.953475	EF hand family protein, putative, expressed
LOC_Os12g38720	LOC_Os12g38720	Chr12:23782738-23783531	29.5477	64.5682	1.12778	up	5e-05	0.000832404	expressed protein
LOC_Os11g42040	LOC_Os11g42040	Chr11:25289128-25293954	9.87599	9.95837	0.0119838	up	0.89525	0.957885	non-TIR-NBS-LRR type resistance protein, putative, expressed
LOC_Os11g11950	LOC_Os11g11950	Chr11:6631957-6634662	1.61132	1.30714	-0.301831	down	0.08695	0.276925	disease resistance protein RPM1, putative, expressed
LOC_Os06g36710	LOC_Os06g36710	Chr6:21614165-21617120	13.0791	10.9769	-0.252796	down	0.0143	0.0820481	transposon protein, putative, CACTA, En/Spm sub-class, expressed
LOC_Os03g38990	LOC_Os03g38990	Chr3:21673709-21680377	12.0056	11.6071	-0.0486944	down	0.60945	0.810497	DNA-binding protein, putative, expressed
LOC_Os08g36910	LOC_Os08g36910	Chr8:23340675-23343533	5.63261	9.69763	0.78383	up	5e-05	0.000832404	alpha-amylase precursor, putative, expressed
LOC_Os02g38050	LOC_Os02g38050	Chr2:22981832-22987596	77.9084	74.0811	-0.0726722	down	0.38245	0.645764	joka2, putative, expressed
LOC_Os08g33590	LOC_Os08g33590	Chr8:20974258-20977254	10.7978	12.025	0.155297	up	0.1826	0.429994	basic helix-loop-helix, putative, expressed
LOC_Os01g50940	LOC_Os01g50940	Chr1:29271157-29273270	4.4309	4.25219	-0.0593951	down	0.6647	0.841543	helix-loop-helix DNA-binding domain containing protein, expressed
LOC_Os03g51880	LOC_Os03g51880	Chr3:29745633-29747861	2.54168	2.3198	-0.131786	down	0.47185	0.719915	GA15368-PA, putative, expressed
LOC_Os03g61060	LOC_Os03g61060	Chr3:34688285-34690737	1.93751	1.71106	-0.179311	down	0.32805	0.592669	protein kinase domain containing protein, expressed
LOC_Os03g63430	LOC_Os03g63430	Chr3:35833973-35838008	105.829	107.431	0.0216807	up	0.793	0.9104	proteasome subunit, putative, expressed
LOC_Os01g61920	LOC_Os01g61920	Chr1:35840514-35841322	151.781	143.172	-0.0842453	down	0.3326	0.597432	Core histone H2A/H2B/H3/H4 domain containing protein, putative, expressed
LOC_Os08g06800	LOC_Os08g06800	Chr8:3792097-3795538	6.92234	7.44888	0.105762	up	0.293	0.556442	retrotransposon protein, putative, unclassified, expressed
LOC_Os11g02350	LOC_Os11g02350	Chr11:684610-685626	1046.46	1070.53	0.0328084	up	0.69575	0.8599	LTPL25 - Protease inhibitor/seed storage/LTP family protein precursor, expressed
LOC_Os01g45700	LOC_Os01g45700	Chr1:25949355-25950201	366.188	449.12	0.294515	up	0.00035	0.00455022	expressed protein
LOC_Os04g42280	LOC_Os04g42280	Chr4:25011980-25015314	4.66534	3.85408	-0.275595	down	0.0681	0.237665	CorA-like magnesium transporter protein, putative, expressed
LOC_Os01g66130	LOC_Os01g66130	Chr1:38409200-38413065	5.68107	5.94514	0.0655495	up	0.5366	0.764122	armadillo/beta-catenin repeat family protein, putative, expressed
LOC_Os09g27990	LOC_Os09g27990	Chr9:16996539-17001374	2.60178	3.32316	0.353059	up	0.0289	0.1352	annexin, putative, expressed
LOC_Os07g46240	LOC_Os07g46240	Chr7:27590440-27594192	38.4633	39.0726	0.0226728	up	0.7955	0.911311	choline transporter-related, putative, expressed
LOC_Os03g29180	LOC_Os03g29180	Chr3:16580150-16586153	18.475	18.9636	0.0376554	up	0.70555	0.866209	ubiquinone biosynthesis protein COQ9, mitochondrial precursor, putative, expressed
LOC_Os09g38239	LOC_Os09g38239	Chr9:22013748-22015250	1.74718	1.09395	-0.67548	down	0.0089	0.0582822	sulfotransferase domain containing protein, expressed
LOC_Os07g27810	LOC_Os07g27810	Chr7:16226487-16230771	631.046	696.12	0.141592	up	0.0878	0.278626	fiber protein Fb34, putative, expressed
LOC_Os02g56860	LOC_Os02g56860	Chr2:34853786-34855812	19.3213	26.6851	0.465842	up	5e-05	0.000832404	3-ketoacyl-CoA synthase, putative, expressed
LOC_Os06g02240	LOC_Os06g02240	Chr6:699043-702212	30.8463	33.9374	0.137776	up	0.1412	0.371084	RNA recognition motif containing protein, putative, expressed
LOC_Os04g40310	LOC_Os04g40310	Chr4:23963995-23967809	24.3919	28.2148	0.210046	up	0.0217	0.110983	dehydrogenase, putative, expressed
LOC_Os08g31000	LOC_Os08g31000	Chr8:19139608-19142693	2.36055	2.59451	0.136335	up	0.3382	0.602425	expressed protein
LOC_Os04g43916	LOC_Os04g43916	Chr4:26023935-26035492	24.467	22.4847	-0.121889	down	0.19305	0.444896	expressed protein
LOC_Os02g06592	LOC_Os02g06592	Chr2:3313826-3318385	29.7964	29.687	-0.00530777	down	0.95275	0.981577	SNF2 family N-terminal domain containing protein, expressed
LOC_Os04g14760	LOC_Os04g14760	Chr4:8280281-8285271	21.7138	19.458	-0.158245	down	0.148	0.382078	phosphoglycerate mutase, putative, expressed
LOC_Os04g42130	LOC_Os04g42130	Chr4:24940460-24943098	1.91392	2.01786	0.0762922	up	0.63795	0.827362	integral membrane transporter family protein, putative, expressed
LOC_Os12g18880	LOC_Os12g18880	Chr12:10959500-10962676	51.7055	54.7247	0.0818748	up	0.35835	0.623174	mago nashi, putative, expressed
LOC_Os03g50230	LOC_Os03g50230	Chr3:28638301-28643637	0.694559	0.813709	0.228418	up	0.2806	0.543264	protein kinase, putative, expressed
LOC_Os01g43130	LOC_Os01g43130	Chr1:24602224-24605528	7.07619	6.31794	-0.163519	down	0.13645	0.363592	DEAD/DEAH box helicase, putative, expressed
LOC_Os04g35190	LOC_Os04g35190	Chr4:21381109-21387592	12.916	11.7384	-0.137918	down	0.47875	0.724353	OsFBX133 - F-box domain containing protein, expressed
LOC_Os07g01180	LOC_Os07g01180	Chr7:109285-110520	4.45873	5.32024	0.254858	up	0.0949	0.293136	ZOS7-01 - C2H2 zinc finger protein, expressed
LOC_Os01g51920	LOC_Os01g51920	Chr1:29842642-29846825	13.8109	8.66517	-0.672504	down	5e-05	0.000832404	phosphotransferase, putative, expressed
LOC_Os03g19520	LOC_Os03g19520	Chr3:10970762-10979478	35.494	35.6801	0.00754671	up	0.9267	0.970355	cyclin-related protein, putative, expressed
LOC_Os01g41550	LOC_Os01g41550	Chr1:23515003-23516896	39.5594	47.1327	0.252707	up	0.00605	0.0437714	aspartic proteinase, putative, expressed
LOC_Os06g11130	LOC_Os06g11130	Chr6:5835561-5837122	128.398	131.877	0.038565	up	0.6502	0.834556	gibberellin receptor GID1L2, putative, expressed
LOC_Os08g10730	LOC_Os08g10730	Chr8:6313871-6315622	20.5201	21.1494	0.0435781	up	0.65265	0.835797	expressed protein
LOC_Os12g42876	LOC_Os12g42876	Chr12:26646692-26650778	886.47	980.22	0.145033	up	0.0888	0.280746	5-methyltetrahydropteroyltriglutamate--homocysteine methyltransferase, putative, expressed
LOC_Os03g37864	LOC_Os03g37864	Chr3:21030438-21031333	220.069	218.589	-0.00973178	down	0.90945	0.964182	expressed protein
LOC_Os09g08420	LOC_Os09g08420	Chr9:4382991-4386627	16.7911	17.8498	0.088211	up	0.3353	0.599681	AGC_PVPK_like_kin82y.15 - ACG kinases include homologs to PKA, PKG and PKC, expressed
LOC_Os01g49160	LOC_Os01g49160	Chr1:28249919-28251516	29.1674	37.4918	0.362216	up	0.00015	0.00220907	MYB family transcription factor, putative, expressed
LOC_Os02g27360	LOC_Os02g27360	Chr2:16114896-16120440	2.28431	2.23844	-0.0292593	down	0.8442	0.935623	aspartic proteinase-like protein 2 precursor, putative, expressed
LOC_Os08g40910	LOC_Os08g40910	Chr8:25888229-25889165	6.16547	3.80794	-0.6952	down	0.0008	0.00909535	expressed protein
LOC_Os05g43490	LOC_Os05g43490	Chr5:25283107-25286695	14.7012	14.379	-0.0319767	down	0.7427	0.885984	OsFBX169 - F-box domain containing protein, expressed
LOC_Os03g07530	LOC_Os03g07530	Chr3:3833953-3836748	81.8889	73.2413	-0.16101	down	0.0597	0.218101	OsFBK12 - F-box domain and kelch repeat containing protein, expressed
LOC_Os02g05470	LOC_Os02g05470	Chr2:2638416-2642111	39.91	34.7441	-0.199983	down	0.0224	0.113278	CCT motif family protein, expressed
LOC_Os03g24560	LOC_Os03g24560	Chr3:13995809-13996647	5.40686	5.48701	0.0212301	up	0.91125	0.964982	ompA/MotB, putative, expressed
LOC_Os01g51030	LOC_Os01g51030	Chr1:29317539-29318159	6.31247	5.5594	-0.183276	down	0.3718	0.635769	expressed protein
LOC_Os02g44940	LOC_Os02g44940	Chr2:27228828-27229723	107.855	115.433	0.0979649	up	0.2716	0.534405	RALFL8 - Rapid ALkalinization Factor RALF family protein precursor, expressed
LOC_Os07g46540	LOC_Os07g46540	Chr7:27791105-27799497	2.16207	1.87066	-0.208866	down	0.07845	0.25959	condensin complex subunit 1, putative, expressed
LOC_Os05g01760	LOC_Os05g01760	Chr5:453835-458282	45.6991	47.4367	0.0538372	up	0.52415	0.75612	lysine ketoglutarate reductase trans-splicing related 1, putative, expressed
LOC_Os10g35820	LOC_Os10g35820	Chr10:19152302-19152971	116.908	126.288	0.11135	up	0.2202	0.480303	expressed protein
LOC_Os07g30930	LOC_Os07g30930	Chr7:18309681-18312468	1.992	1.79401	-0.15103	down	0.27265	0.535225	pentatricopeptide repeat domain containing protein, putative, expressed
LOC_Os08g25820	LOC_Os08g25820	Chr8:15710780-15716526	10.7715	9.47335	-0.185268	down	0.0835	0.269994	myb-like DNA-binding domain containing protein, expressed
LOC_Os01g56330	LOC_Os01g56330	Chr1:32461877-32465066	47.2034	55.6928	0.2386	up	0.00395	0.0316218	TKL_IRAK_CrRLK1L-1.5 - The CrRLK1L-1 subfamily has homology to the CrRLK1L homolog, expressed
LOC_Os01g45274	LOC_Os01g45274	Chr1:25692716-25705090	50.5136	40.2053	-0.329285	down	0.0004	0.00509899	carbonic anhydrase, chloroplast precursor, putative, expressed
LOC_Os03g14654	LOC_Os03g14654	Chr3:7965163-7966101	3.30846	3.16637	-0.0633295	down	0.75545	0.891706	LTPL108 - Protease inhibitor/seed storage/LTP family protein precursor, expressed
LOC_Os06g14370	LOC_Os06g14370	Chr6:8011834-8014837	189.056	240.608	0.347874	up	5e-05	0.000832404	caleosin related protein, putative, expressed
LOC_Os03g59610	LOC_Os03g59610	Chr3:33938922-33941373	64.5377	70.6171	0.129876	up	0.14045	0.369832	oxidoreductase, short chain dehydrogenase/reductase family protein, putative, expressed
LOC_Os03g55320	LOC_Os03g55320	Chr3:31472096-31474885	21.9275	17.7881	-0.301825	down	0.0014	0.0142058	protein phosphatase 2C, putative, expressed
LOC_Os07g35580	LOC_Os07g35580	Chr7:21295195-21299576	9.89918	9.10016	-0.121417	down	0.2246	0.485362	TKL_IRAK_DUF26-lc.20 - DUF26 kinases have homology to DUF26 containing loci, expressed
LOC_Os01g12130	LOC_Os01g12130	Chr1:6612342-6613905	2.10814	2.17654	0.0460691	up	0.88715	0.95511	nodulin MtN3 family protein, putative, expressed
LOC_Os10g02650	LOC_Os10g02650	Chr10:1033931-1037595	1.62748	1.95837	0.267016	up	0.07295	0.247691	PPR repeat containing protein, expressed
LOC_Os06g06410	LOC_Os06g06410	Chr6:2992044-2995594	9.60875	9.68753	0.0117811	up	0.9203	0.967798	rRNA-processing protein FCF, putative, expressed
LOC_Os03g50420	LOC_Os03g50420	Chr3:28769962-28772122	1.0536	0.904094	-0.220781	down	0.39545	0.657862	expressed protein
LOC_Os08g02840	LOC_Os08g02840	Chr8:1192970-1194666	2.29739	1.64437	-0.482459	down	0.0884	0.280048	ribosome, putative, expressed
LOC_Os08g34700	LOC_Os08g34700	Chr8:21805179-21806262	31.6823	32.3746	0.0311857	up	0.74355	0.886581	GDU1, putative, expressed
LOC_Os03g37330	LOC_Os03g37330	Chr3:20690683-20692541	8.20236	9.34465	0.188102	up	0.0802	0.263149	KIN, antigenic determinant of recA protein, putative, expressed
LOC_Os10g05800	LOC_Os10g05800	Chr10:2925233-2934197	4.8148	4.61122	-0.0623264	down	0.5907	0.799018	F-box protein family, AtFBL4, putative, expressed
LOC_Os05g41510	LOC_Os05g41510	Chr5:24301346-24311126	23.3462	21.764	-0.10124	down	0.22035	0.480527	SH2 motif, putative, expressed
LOC_Os02g19410	LOC_Os02g19410	Chr2:11335414-11337708	0.666811	0.856216	0.360696	up	0.19795	0.451421	expressed protein
LOC_Os06g02810	LOC_Os06g02810	Chr6:1028677-1029719	24.2011	22.6527	-0.0953926	down	0.36015	0.624317	expressed protein
LOC_Os04g42174	LOC_Os04g42174	Chr4:24962834-24966545	11.7746	12.5859	0.0961298	up	0.5761	0.788998	expressed protein
LOC_Os08g28830	LOC_Os08g28830	Chr8:17628666-17631205	1.24205	1.21511	-0.0316343	down	0.84665	0.937068	pentatricopeptide, putative, expressed
LOC_Os12g25800	LOC_Os12g25800	Chr12:14963120-14963695	7.54057	0	#NAME?	down	0.00225	0.0204485	expressed protein
LOC_Os06g49310	LOC_Os06g49310	Chr6:29877098-29886728	1.88649	1.64009	-0.20193	down	0.8084	0.91703	MATE efflux family protein, putative, expressed
LOC_Os06g03050	LOC_Os06g03050	Chr6:1125349-1127804	1.04283	2.91958	1.48526	up	5e-05	0.000832404	expressed protein
LOC_Os03g64230	LOC_Os03g64230	Chr3:36291997-36295097	24.0821	18.3065	-0.395602	down	5e-05	0.000832404	expressed protein
LOC_Os03g31690	LOC_Os03g31690	Chr3:18087459-18093916	7.86737	6.71656	-0.228159	down	0.04585	0.183926	GCN5-related N-acetyltransferase, putative, expressed
LOC_Os04g12499	LOC_Os04g12499	Chr4:6913244-6916224	1.22905	0.694828	-0.822812	down	0.0447	0.180994	amino acid transporter protein, putative, expressed
LOC_Os06g10760	LOC_Os06g10760	Chr6:5619104-5621750	38.6999	41.2227	0.091111	up	0.345	0.609721	emp24/gp25L/p24 family protein, putative, expressed
LOC_Os03g28410	LOC_Os03g28410	Chr3:16383885-16386431	27.9007	36.4272	0.384714	up	0.0005	0.00616839	ribosomal protein S2, putative, expressed
LOC_Os07g09510	LOC_Os07g09510	Chr7:5015350-5020212	12.3994	11.9067	-0.0585037	down	0.55555	0.776737	retrotransposon protein, putative, unclassified, expressed
LOC_Os02g54580	LOC_Os02g54580	Chr2:33429948-33433753	9.55912	8.35081	-0.194962	down	0.0647	0.229831	serine esterase family protein, putative, expressed
LOC_Os08g43190	LOC_Os08g43190	Chr8:27315937-27318495	26.3748	32.3275	0.293601	up	0.00175	0.0167997	dehydrogenase, putative, expressed
LOC_Os11g08090	LOC_Os11g08090	Chr11:4233459-4243344	50.2416	49.9031	-0.00975452	down	0.905	0.962635	expressed protein
LOC_Os12g36270	LOC_Os12g36270	Chr12:22213879-22218978	4.63177	4.18056	-0.147867	down	0.1878	0.437517	expressed protein
LOC_Os02g06850	LOC_Os02g06850	Chr2:3458252-3458633	0	0.999988	inf	up	0.02395	0.118807	expressed protein
LOC_Os10g04770	LOC_Os10g04770	Chr10:2289181-2292768	1.4795	1.92271	0.378037	up	0.1487	0.382959	expressed protein
LOC_Os12g41140	LOC_Os12g41140	Chr12:25487497-25493744	12.3499	9.25938	-0.415506	down	0.00035	0.00455022	expressed protein
LOC_Os07g45064	LOC_Os07g45064	Chr7:26886306-26892117	26.321	24.7481	-0.0888932	down	0.30355	0.568026	Phosphatidylinositol kinase and FAT containing domain protein, putative, expressed
LOC_Os08g36140	LOC_Os08g36140	Chr8:22772965-22775158	18.216	16.7383	-0.122051	down	0.2803	0.542891	expressed protein
LOC_Os03g20450	LOC_Os03g20450	Chr3:11585299-11590366	7.00108	7.34602	0.0693868	up	0.4582	0.708689	expressed protein
LOC_Os02g14910	LOC_Os02g14910	Chr2:8323890-8325791	23.8976	26.6625	0.157947	up	0.11475	0.329896	bZIP transcription factor family protein, putative, expressed
LOC_Os01g64230	LOC_Os01g64230	Chr1:37299712-37301162	0.737068	1.07253	0.541155	up	0.08115	0.265237	long cell-linked locus protein, putative, expressed
LOC_Os01g11650	LOC_Os01g11650	Chr1:6278492-6283652	14.1253	9.20648	-0.617559	down	5e-05	0.000832404	GDSL-like lipase/acylhydrolase, putative, expressed
LOC_Os09g04670	LOC_Os09g04670	Chr9:2489757-2493538	16.2939	17.7487	0.123374	up	0.21265	0.471332	DAG protein, chloroplast precursor, putative, expressed
LOC_Os09g32820	LOC_Os09g32820	Chr9:19569999-19575614	39.9775	40.5848	0.0217521	up	0.8014	0.914251	uridine/cytidine kinase-like 1, putative, expressed
LOC_Os06g02780	LOC_Os06g02780	Chr6:1011583-1014688	86.7383	104.735	0.272008	up	0.00185	0.017503	aspartic protease, putative, expressed
LOC_Os04g45750	LOC_Os04g45750	Chr4:27077366-27080595	21.906	21.087	-0.0549671	down	0.53335	0.762293	expressed protein
LOC_Os05g15230	LOC_Os05g15230	Chr5:8640172-8642246	0.957908	0.709401	-0.433284	down	0.1621	0.402208	plant protein of unknown function domain containing protein, expressed
LOC_Os12g29290	LOC_Os12g29290	Chr12:17362963-17365528	1.01989	1.18838	0.22058	up	0.2754	0.538125	disease resistance protein RGA3, putative, expressed
LOC_Os09g23370	LOC_Os09g23370	Chr9:13887383-13890116	27.2269	26.1115	-0.0603436	down	0.5783	0.790198	proline-rich protein 6, putative, expressed
LOC_Os05g35740	LOC_Os05g35740	Chr5:21214813-21216932	106.453	105.762	-0.00939491	down	0.9188	0.967474	subtilisin N-terminal Region family protein, expressed
LOC_Os04g44300	LOC_Os04g44300	Chr4:26232854-26240651	1.93673	2.28712	0.239908	up	0.2331	0.494518	transposon protein, putative, unclassified, expressed
LOC_Os01g01312	LOC_Os01g01312	Chr1:151408-156500	3.56675	3.75918	0.0758065	up	0.4769	0.722837	retrotransposon protein, putative, Ty1-copia subclass, expressed
LOC_Os01g27240	LOC_Os01g27240	Chr1:15192859-15195698	5.53677	4.8439	-0.192876	down	0.14265	0.373155	12-oxophytodienoate reductase, putative, expressed
LOC_Os04g02520	LOC_Os04g02520	Chr4:921712-929966	2.29742	1.62504	-0.499543	down	0.0002	0.00282646	Leucine Rich Repeat family protein, expressed
LOC_Os04g42990	LOC_Os04g42990	Chr4:25435286-25438940	7.67219	7.97315	0.0555117	up	0.62405	0.819018	suppressor of stem-loop protein 1, putative, expressed
LOC_Os05g40050	LOC_Os05g40050	Chr5:23524086-23527698	25.6393	29.2586	0.190504	up	0.03	0.138337	receptor-like protein kinase 2 precursor, putative, expressed
LOC_Os03g63720	LOC_Os03g63720	Chr3:35979771-35982391	6.7558	8.55751	0.341065	up	0.0093	0.0603177	exosome complex exonuclease, putative, expressed
LOC_Os04g35170	LOC_Os04g35170	Chr4:21373509-21379536	24.2773	24.3094	0.00190366	up	0.9847	0.993858	expressed protein
LOC_Os11g07470	LOC_Os11g07470	Chr11:3782069-3789145	26.2193	30.7504	0.229978	up	0.0074	0.0509761	expressed protein
LOC_Os07g30960	LOC_Os07g30960	Chr7:18331754-18333958	1.66949	1.15223	-0.534976	down	0.03755	0.160497	monooxygenase, putative, expressed
LOC_Os05g07640	LOC_Os05g07640	Chr5:4102584-4105909	29.4753	30.97	0.0713608	up	0.4426	0.698074	expressed protein
LOC_Os03g08600	LOC_Os03g08600	Chr3:4428835-4434164	109.099	97.9758	-0.155135	down	0.0727	0.24709	glycosyl transferase, putative, expressed
LOC_Os05g32810	LOC_Os05g32810	Chr5:19217188-19218684	2.64744	2.51385	-0.0747017	down	0.6914	0.857081	expressed protein
LOC_Os03g64380	LOC_Os03g64380	Chr3:36387783-36389541	2.9968	2.47365	-0.276782	down	0.18265	0.430061	expressed protein
LOC_Os07g27930	LOC_Os07g27930	Chr7:16289921-16293446	40.2116	40.5072	0.010564	up	0.91415	0.966238	DNA-directed RNA polymerase subunit, putative, expressed
LOC_Os03g22800	LOC_Os03g22800	Chr3:13164493-13169376	41.2432	34.1246	-0.273345	down	0.009	0.0587664	OsFBT5 - F-box and tubby domain containing protein, expressed
LOC_Os01g42980	LOC_Os01g42980	Chr1:24480854-24483757	22.7517	27.9303	0.295857	up	0.00205	0.0189793	ribosomal protein L22, putative, expressed
LOC_Os11g04070	LOC_Os11g04070	Chr11:1646482-1648853	39.9136	52.1654	0.386212	up	5e-05	0.000832404	60S acidic ribosomal protein P0, putative, expressed
LOC_Os03g43900	LOC_Os03g43900	Chr3:24630152-24634783	6.27876	5.76129	-0.124089	down	0.34025	0.604644	phosphatidylinositol N-acetylglucosaminyltransferase subunit P, putative, expressed
LOC_Os10g27270	LOC_Os10g27270	Chr10:14394955-14398518	13.7395	14.213	0.0488824	up	0.94635	0.978911	expressed protein
LOC_Os06g39270	LOC_Os06g39270	Chr6:23310212-23311951	16.9136	15.6838	-0.108908	down	0.29965	0.563586	UDP-glucoronosyl and UDP-glucosyl transferase domain containing protein, expressed
LOC_Os08g41850	LOC_Os08g41850	Chr8:26430702-26433051	8.99944	7.90684	-0.186733	down	0.1995	0.453224	expressed protein
LOC_Os03g55840	LOC_Os03g55840	Chr3:31785148-31789204	0.884714	0.921212	0.0583212	up	0.9171	0.966996	pentatricopeptide, putative, expressed
LOC_Os01g59930	LOC_Os01g59930	Chr1:34652073-34655488	102.963	107.754	0.0656046	up	0.44165	0.69736	NADH-cytochrome b5 reductase, putative, expressed
LOC_Os01g48370	LOC_Os01g48370	Chr1:27716187-27721217	24.1826	22.0734	-0.131659	down	0.15965	0.398565	OsFBT1 - F-box and tubby domain containing protein, expressed
LOC_Os03g58490	LOC_Os03g58490	Chr3:33315820-33319743	14.0507	14.9936	0.0937066	up	0.31055	0.575342	DUF593 domain containing protein, expressed
LOC_Os02g52940	LOC_Os02g52940	Chr2:32374869-32381518	84.5632	89.4586	0.0811911	up	0.34505	0.609757	soluble inorganic pyrophosphatase, putative, expressed
LOC_Os01g63770	LOC_Os01g63770	Chr1:36998337-37004796	106.293	99.3279	-0.0977765	down	0.24365	0.505276	transmembrane amino acid transporter protein, putative, expressed
LOC_Os06g15400	LOC_Os06g15400	Chr6:8751273-8752628	235.631	266.282	0.176425	up	0.0353	0.154192	expressed protein
LOC_Os04g36790	LOC_Os04g36790	Chr4:22212578-22214515	12.5431	13.2799	0.0823425	up	0.4248	0.682356	transcription factor like protein, putative, expressed
LOC_Os05g34900	LOC_Os05g34900	Chr5:20728247-20735877	8.07713	8.37042	0.0514575	up	0.6024	0.806086	wound-responsive family protein, putative, expressed
LOC_Os08g03360	LOC_Os08g03360	Chr8:1567553-1573063	19.3712	18.6823	-0.0522419	down	0.5786	0.790342	ATBET9, putative, expressed
LOC_Os04g44540	LOC_Os04g44540	Chr4:26368687-26371832	6.48873	6.94212	0.0974405	up	0.4303	0.687707	mitochondrial carrier protein, putative, expressed
LOC_Os05g08770	LOC_Os05g08770	Chr5:4812047-4815430	37.0761	39.2672	0.0828329	up	0.4995	0.738784	uncharacterized protein At4g06744 precursor, putative, expressed
LOC_Os06g50310	LOC_Os06g50310	Chr6:30452437-30456222	28.297	25.846	-0.130706	down	0.1538	0.390836	E2F-related protein, putative, expressed
LOC_Os07g10220	LOC_Os07g10220	Chr7:5490709-5491258	1.24569	1.94844	0.64537	up	0.1563	0.394291	anthocyanidin 3-O-glucosyltransferase, putative, expressed
LOC_Os02g33790	LOC_Os02g33790	Chr2:20157564-20158768	15.8359	15.2526	-0.0541422	down	0.6793	0.850026	expressed protein
LOC_Os03g21740	LOC_Os03g21740	Chr3:12422481-12432698	5.49869	5.92732	0.108291	up	0.2819	0.544617	valyl-tRNA synthetase, putative, expressed
LOC_Os01g43895	LOC_Os01g43895	Chr1:25146709-25147447	32.7871	33.9876	0.0518789	up	0.6411	0.829169	expressed protein
LOC_Os03g44450	LOC_Os03g44450	Chr3:25008517-25010400	35.355	35.0784	-0.0113324	down	0.91355	0.966069	expressed protein
LOC_Os02g26349	LOC_Os02g26349	Chr2:15468004-15477399	5.55791	5.35175	-0.0545321	down	0.6799	0.850315	transposon protein, putative, CACTA, En/Spm sub-class, expressed
LOC_Os02g13130	LOC_Os02g13130	Chr2:6979510-6985051	51.6881	49.7049	-0.056444	down	0.59065	0.799018	KH domain-containing protein, putative, expressed
LOC_Os10g10310	LOC_Os10g10310	Chr10:5664179-5664536	1.02444	1.80485	0.817052	up	0.3135	0.578116	expressed protein
LOC_Os08g43640	LOC_Os08g43640	Chr8:27588239-27592066	60.6341	65.5338	0.112109	up	0.37975	0.643346	26S proteasome non-ATPase regulatory subunit 3, putative, expressed
LOC_Os11g02270	LOC_Os11g02270	Chr11:646979-649082	1.91112	2.1218	0.150869	up	0.3962	0.658085	expressed protein
LOC_Os02g04650	LOC_Os02g04650	Chr2:2082473-2085271	20.305	19.0134	-0.0948172	down	0.3424	0.606764	activator of 90 kDa heat shock protein ATPase homolog, putative, expressed
LOC_Os05g33610	LOC_Os05g33610	Chr5:19768779-19775026	35.7696	31.8815	-0.166016	down	0.05045	0.195313	expressed protein
LOC_Os02g06430	LOC_Os02g06430	Chr2:3212391-3216645	13.634	13.4705	-0.0174021	down	0.8513	0.939388	DUF292 domain containing protein, expressed
LOC_Os03g06020	LOC_Os03g06020	Chr3:3006329-3007331	2.64209	3.63742	0.461234	up	0.05825	0.214581	expansin precursor, putative, expressed
LOC_Os11g40009	LOC_Os11g40009	Chr11:23852021-23860880	59.7058	55.9959	-0.0925488	down	0.3009	0.565361	phospholipase, patatin family, putative, expressed
LOC_Os12g31440	LOC_Os12g31440	Chr12:18908830-18913018	15.2843	14.3752	-0.0884691	down	0.3496	0.615332	expressed protein
LOC_Os07g48920	LOC_Os07g48920	Chr7:29271519-29277745	26.3476	27.6043	0.0672188	up	0.44475	0.699533	aldehyde dehydrogenase, putative, expressed
LOC_Os10g37290	LOC_Os10g37290	Chr10:19971804-19972640	12.0952	10.9844	-0.138975	down	0.34995	0.615521	DEFL6 - Defensin and Defensin-like DEFL family, expressed
LOC_Os03g64014	LOC_Os03g64014	Chr3:36177366-36180173	4.70222	4.1872	-0.167356	down	0.18055	0.427099	expressed protein
LOC_Os03g08790	LOC_Os03g08790	Chr3:4541350-4543107	241.682	349.343	0.531537	up	5e-05	0.000832404	aspartic proteinase nepenthesin precursor, putative, expressed
LOC_Os04g49520	LOC_Os04g49520	Chr4:29531222-29538538	0.725214	0.637671	-0.185594	down	0.7963	0.911696	pentatricopeptide repeat protein PPR868-14, putative, expressed
LOC_Os04g51080	LOC_Os04g51080	Chr4:30241587-30246851	4.61987	4.6171	-0.000865771	down	0.9904	0.995354	scramblase, putative, expressed
LOC_Os08g37280	LOC_Os08g37280	Chr8:23561839-23566401	15.2129	15.3607	0.0139514	up	0.88735	0.95524	PWWP domain containing protein, expressed
LOC_Os09g34130	LOC_Os09g34130	Chr9:20146859-20154260	10.9179	10.8346	-0.0110591	down	0.9056	0.962766	GRAM domain containing protein, expressed
LOC_Os04g33080	LOC_Os04g33080	Chr4:20021225-20025228	42.673	46.7428	0.131419	up	0.13375	0.359535	protein phosphatase 2C, putative, expressed
LOC_Os07g09010	LOC_Os07g09010	Chr7:4697185-4699622	5.57452	6.78401	0.283291	up	0.01555	0.0869583	nodulin, putative, expressed
LOC_Os04g28010	LOC_Os04g28010	Chr4:16536129-16542683	12.8724	12.1366	-0.0849166	down	0.3748	0.638693	expressed protein
LOC_Os03g20720	LOC_Os03g20720	Chr3:11724994-11731577	14.3773	13.2994	-0.112429	down	0.1994	0.453099	GTPase-activating protein, putative, expressed
LOC_Os06g50300	LOC_Os06g50300	Chr6:30444410-30450497	149.263	152.349	0.0295281	up	0.72255	0.874698	heat shock protein, putative, expressed
LOC_Os07g40000	LOC_Os07g40000	Chr7:23996514-23997565	2.15186	1.19587	-0.847521	down	0.0103	0.0649156	DUF260 domain containing protein, putative, expressed
LOC_Os08g42390	LOC_Os08g42390	Chr8:26751369-26754564	3.25025	3.34829	0.0428741	up	0.78065	0.904613	glycerophosphoryl diester phosphodiesterase family protein, putative, expressed
LOC_Os02g05710	LOC_Os02g05710	Chr2:2804121-2807635	11.3633	10.654	-0.092989	down	0.3607	0.624684	expressed protein
LOC_Os07g46800	LOC_Os07g46800	Chr7:27969689-27970310	8.97586	9.17182	0.0311579	up	0.8684	0.947235	expressed protein
LOC_Os05g27000	LOC_Os05g27000	Chr5:15698624-15700879	12.6907	13.9847	0.140075	up	0.3049	0.569502	expressed protein
LOC_Os01g43410	LOC_Os01g43410	Chr1:24839123-24843618	61.4725	66.5203	0.113852	up	0.1742	0.418885	CAMK_CAMK_like.9 - CAMK includes calcium/calmodulin depedent protein kinases, expressed
LOC_Os06g01450	LOC_Os06g01450	Chr6:266680-275437	15.172	17.3659	0.194845	up	0.10435	0.311515	methyltransferase, putative, expressed
LOC_Os08g01740	LOC_Os08g01740	Chr8:445542-450389	26.9214	27.1489	0.012141	up	0.889	0.95553	VHS and GAT domain containing protein, expressed
LOC_Os03g43760	LOC_Os03g43760	Chr3:24476010-24480930	47.0543	51.9087	0.141651	up	0.0968	0.296926	protein kinase domain containing protein, expressed
LOC_Os10g33210	LOC_Os10g33210	Chr10:17415601-17420957	0.979084	0.66762	-0.552406	down	0.03225	0.145279	peptide transporter PTR3-A, putative, expressed
LOC_Os04g52361	LOC_Os04g52361	Chr4:31105991-31107930	110.762	112.26	0.0193743	up	0.8233	0.924327	ribosomal protein S17, putative, expressed
LOC_Os03g28310	LOC_Os03g28310	Chr3:16293644-16297124	5.1349	4.21671	-0.284216	down	0.00935	0.0605839	dnaJ domain containing protein, expressed
LOC_Os09g21770	LOC_Os09g21770	Chr9:13181329-13184741	18.9521	18.9467	-0.000409366	down	0.9946	0.997204	ES43 protein, putative, expressed
LOC_Os03g24520	LOC_Os03g24520	Chr3:13975001-13981535	22.3483	17.8595	-0.323476	down	0.00105	0.0112744	Mo25, putative, expressed
LOC_Os09g24954	LOC_Os09g24954	Chr9:14896146-14901415	10.0945	9.61955	-0.0695251	down	0.5839	0.793788	double-stranded RNA binding motif containing protein, expressed
LOC_Os05g30970	LOC_Os05g30970	Chr5:17983281-17989911	3.9636	3.42169	-0.212105	down	0.0884	0.280048	copine, putative, expressed
LOC_Os03g10230	LOC_Os03g10230	Chr3:5200522-5211449	3.80535	3.03118	-0.328148	down	0.0993	0.301902	expressed protein
LOC_Os07g13980	LOC_Os07g13980	Chr7:7982500-7989283	2.09775	2.05535	-0.0294543	down	0.90505	0.962635	glucose-1-phosphate adenylyltransferase large subunit, putative, expressed
LOC_Os08g39050	LOC_Os08g39050	Chr8:24673129-24676744	1.81217	1.60283	-0.1771	down	0.26405	0.525872	pentatricopeptide, putative, expressed
LOC_Os03g50960	LOC_Os03g50960	Chr3:29110321-29111122	38.5536	38.3862	-0.00627808	down	0.9536	0.981661	LTPL118 - Protease inhibitor/seed storage/LTP family protein precursor, expressed
LOC_Os05g22940	LOC_Os05g22940	Chr5:13064170-13078101	49.1118	53.2969	0.117982	up	0.15405	0.391226	acetyl-CoA carboxylase, putative, expressed
LOC_Os05g33040	LOC_Os05g33040	Chr5:19363631-19366876	18.5927	17.1402	-0.11735	down	0.26	0.521336	cyclin, putative, expressed
LOC_Os06g51350	LOC_Os06g51350	Chr6:31100868-31102438	4.55104	4.81544	0.0814722	up	0.5591	0.778482	IPP transferase, putative, expressed
LOC_Os02g54470	LOC_Os02g54470	Chr2:33359343-33361482	255.217	315.816	0.307362	up	0.02985	0.137833	60S ribosomal protein L35a-3, putative, expressed
LOC_Os01g48320	LOC_Os01g48320	Chr1:27690410-27692209	8.53135	8.87999	0.0577844	up	0.605	0.807224	transcription factor like protein, putative, expressed
LOC_Os02g03430	LOC_Os02g03430	Chr2:1397687-1399034	110.907	99.2716	-0.159894	down	0.07815	0.258893	expressed protein
LOC_Os01g66890	LOC_Os01g66890	Chr1:38843724-38846536	0.861515	0.363401	-1.24531	down	0.00165	0.0160063	BTBZ1 - Bric-a-Brac, Tramtrack, and Broad Complex BTB domain with TAZ zinc finger and Calmodulin-binding domains, expressed
LOC_Os01g57580	LOC_Os01g57580	Chr1:33272394-33274308	1.19652	1.10751	-0.111526	down	0.7169	0.871288	bHelix-loop-helix transcription factor, putative, expressed
LOC_Os01g44090	LOC_Os01g44090	Chr1:25271542-25273512	19.8219	17.2922	-0.196975	down	0.0589	0.216269	X8 domain containing protein, expressed
LOC_Os01g15580	LOC_Os01g15580	Chr1:8751070-8755448	3.02052	2.85171	-0.0829651	down	0.442	0.697616	disease resistance protein RGA2, putative, expressed
LOC_Os03g40250	LOC_Os03g40250	Chr3:22369318-22371345	1.18218	1.43946	0.284084	up	0.1927	0.444392	Leucine Rich Repeat family protein, expressed
LOC_Os04g55080	LOC_Os04g55080	Chr4:32753664-32758739	27.609	28.5231	0.046993	up	0.60145	0.805612	cyclic nucleotide-gated ion channel, putative, expressed
LOC_Os02g07980	LOC_Os02g07980	Chr2:4184165-4185812	55.6691	51.6265	-0.108766	down	0.25275	0.515094	expressed protein
LOC_Os07g34720	LOC_Os07g34720	Chr7:20806653-20807546	25.7959	20.1788	-0.354302	down	0.00165	0.0160063	harpin-induced protein 1 domain containing protein, expressed
LOC_Os03g55630	LOC_Os03g55630	Chr3:31680941-31681824	20.5649	23.5092	0.193045	up	0.08525	0.273528	expressed protein
LOC_Os01g53150	LOC_Os01g53150	Chr1:30537134-30541871	19.9235	17.5562	-0.18249	down	0.05785	0.213728	GTPase of unknown function domain containing protein, putative, expressed
LOC_Os11g02389	LOC_Os11g02389	Chr11:703047-703960	107.66	147.764	0.456813	up	5e-05	0.000832404	protease inhibitor/seed storage/LTP family, putative, expressed
LOC_Os08g04190	LOC_Os08g04190	Chr8:2034453-2037504	7.30086	5.72716	-0.350247	down	0.0027	0.0234562	homeobox and START domains containing protein, putative, expressed
LOC_Os05g48670	LOC_Os05g48670	Chr5:27892621-27895816	2.19485	2.44124	0.153489	up	0.4067	0.667117	OsFBT10 - F-box and tubby domain containing protein, expressed
LOC_Os07g49070	LOC_Os07g49070	Chr7:29376260-29380972	0.802762	0.786238	-0.0300068	down	0.8864	0.954758	expressed protein
LOC_Os03g58060	LOC_Os03g58060	Chr3:33049332-33060421	22.5011	20.7612	-0.116108	down	0.18225	0.429518	XRN 5'-3' exonuclease N-terminus domain containing protein, expressed
LOC_Os08g40260	LOC_Os08g40260	Chr8:25481918-25487545	66.1205	63.5427	-0.0573724	down	0.49375	0.734657	OsSPL15 - SBP-box gene family member, expressed
LOC_Os09g07570	LOC_Os09g07570	Chr9:3792261-3796371	30.1352	26.5385	-0.183364	down	0.0717	0.245128	ferredoxin-thioredoxin reductase catalytic chain, chloroplast precursor, putative, expressed
LOC_Os04g56390	LOC_Os04g56390	Chr4:33623127-33623931	15.3677	27.1895	0.823144	up	5e-05	0.000832404	expressed protein
LOC_Os08g44440	LOC_Os08g44440	Chr8:27959458-27963042	18.4678	16.5918	-0.154545	down	0.1512	0.386845	multiple myeloma tumor-associated protein 2, putative, expressed
LOC_Os05g03490	LOC_Os05g03490	Chr5:1475285-1477661	10.2631	10.5301	0.0370578	up	0.72575	0.876219	expressed protein
LOC_Os02g42670	LOC_Os02g42670	Chr2:25665012-25677225	9.96453	9.51336	-0.0668464	down	0.55605	0.777007	DUF1771 domain containing protein, putative, expressed
LOC_Os03g55870	LOC_Os03g55870	Chr3:31802309-31804183	6.48696	6.48706	2.13e-05	up	0.9998	0.999849	membrane associated DUF588 domain containing protein, putative, expressed
LOC_Os03g02030	LOC_Os03g02030	Chr3:640596-645675	26.1117	23.251	-0.167404	down	0.06105	0.221399	folylpolyglutamate synthase, mitochondrial precursor, putative, expressed
LOC_Os11g05260	LOC_Os11g05260	Chr11:2329957-2333267	6.41008	6.24774	-0.0370085	down	0.7448	0.887008	phosphoglycerate mutase, putative, expressed
LOC_Os03g53860	LOC_Os03g53860	Chr3:30883049-30888041	35.0339	32.1891	-0.122181	down	0.16815	0.410099	periplasmic beta-glucosidase precursor, putative, expressed
LOC_Os05g23450	LOC_Os05g23450	Chr5:13411034-13413991	0.14162	0.729314	2.36451	up	5e-05	0.000832404	expressed protein
LOC_Os03g50220	LOC_Os03g50220	Chr3:28631643-28636276	1.29981	1.39878	0.105871	up	0.69375	0.858421	homologous-pairing protein meu13, putative, expressed
LOC_Os05g37600	LOC_Os05g37600	Chr5:22005195-22008976	7.5305	6.832	-0.140438	down	0.24675	0.508793	glycerol-3-phosphate acyltransferase, putative, expressed
LOC_Os12g08220	LOC_Os12g08220	Chr12:4193947-4198878	1.29656	1.32727	0.0337682	up	0.8747	0.950073	histone deacetylase, putative, expressed
LOC_Os03g02820	LOC_Os03g02820	Chr3:1099328-1106646	11.1853	11.4771	0.037159	up	0.7381	0.8833	expressed protein
ChrSy.fgenesh.gene.25	ChrSy.fgenesh.gene.25	ChrSy:156673-157804	5.15192	4.38815	-0.231496	down	0.24795	0.510024	expressed protein
LOC_Os04g32860	LOC_Os04g32860	Chr4:19841564-19844276	3.94227	2.40909	-0.710541	down	0.00185	0.017503	expressed protein
LOC_Os01g74410	LOC_Os01g74410	Chr1:43096391-43097974	26.3991	16.9721	-0.637321	down	5e-05	0.000832404	MYB family transcription factor, putative, expressed
LOC_Os07g48640	LOC_Os07g48640	Chr7:29121755-29124961	6.83652	8.14339	0.252367	up	0.0402	0.168558	short-chain dehydrogenase/reductase, putative, expressed
LOC_Os02g58554	LOC_Os02g58554	Chr2:35790046-35797691	39.7981	37.4039	-0.0895092	down	0.2859	0.549073	expressed protein
LOC_Os07g40250	LOC_Os07g40250	Chr7:24128280-24137321	2.61835	3.36484	0.361877	up	0.18825	0.438163	sex determination protein tasselseed-2, putative, expressed
LOC_Os09g34930	LOC_Os09g34930	Chr9:20357446-20359086	2.64346	2.50491	-0.0776673	down	0.6852	0.853462	3-ketoacyl-CoA synthase precursor, putative, expressed
LOC_Os09g33820	LOC_Os09g33820	Chr9:19965201-19970152	6.45128	6.61193	0.0354872	up	0.75145	0.889742	lecithine cholesterol acyltransferase, putative, expressed
LOC_Os03g55389	LOC_Os03g55389	Chr3:31508810-31514460	63.5874	62.2956	-0.0296117	down	0.72735	0.877472	casein kinase II subunit alpha-1, putative, expressed
LOC_Os11g10050	LOC_Os11g10050	Chr11:5378423-5383906	18.02	17.8832	-0.0109904	down	0.90065	0.960069	G-protein alpha subunit, putative, expressed
LOC_Os06g04540	LOC_Os06g04540	Chr6:1962245-1963580	2.18253	2.10463	-0.0524397	down	0.827	0.926636	DNA binding protein, putative, expressed
LOC_Os12g31830	LOC_Os12g31830	Chr12:19151191-19156207	29.551	30.396	0.0406735	up	0.6549	0.836842	nitrilase, putative, expressed
LOC_Os12g40560	LOC_Os12g40560	Chr12:25091761-25098839	11.2597	11.049	-0.0272518	down	0.78865	0.908835	KH domain containing protein, putative, expressed
LOC_Os03g51430	LOC_Os03g51430	Chr3:29421115-29425439	1.41045	1.05115	-0.424186	down	0.06515	0.230702	SEC14 cytosolic factor family protein, putative, expressed
LOC_Os07g38950	LOC_Os07g38950	Chr7:23352952-23354781	27.8786	22.4748	-0.310847	down	0.00055	0.0066997	expressed protein
LOC_Os07g49150	LOC_Os07g49150	Chr7:29435669-29440132	140.81	149.498	0.0863752	up	0.2966	0.560604	26S protease regulatory subunit 4, putative, expressed
LOC_Os01g01410	LOC_Os01g01410	Chr1:201943-209606	16.3478	15.4655	-0.0800449	down	0.39525	0.657775	TKL_IRAK_C-LEC.1 - TKL_IRAK_C-LEC has homology to C-type lectin receptors, expressed
LOC_Os03g63520	LOC_Os03g63520	Chr3:35883517-35888218	36.1761	38.2858	0.0817722	up	0.3822	0.645611	Der1-like family domain containing protein, expressed
LOC_Os04g36620	LOC_Os04g36620	Chr4:22087647-22093469	29.8789	31.547	0.078376	up	0.39095	0.654346	hydrolase, alpha/beta fold family domain containing protein, expressed
LOC_Os08g28790	LOC_Os08g28790	Chr8:17613570-17614373	10.1542	11.609	0.193172	up	0.1802	0.426818	dirigent, putative, expressed
LOC_Os04g28820	LOC_Os04g28820	Chr4:17063616-17070532	5.75625	3.80182	-0.598439	down	5e-05	0.000832404	retrotransposon protein, putative, unclassified, expressed
LOC_Os06g07490	LOC_Os06g07490	Chr6:3598463-3605188	3.86846	3.51436	-0.138496	down	0.223	0.483242	HIRAN domain containing protein, putative, expressed
LOC_Os07g08820	LOC_Os07g08820	Chr7:4557241-4559678	36.4337	44.1488	0.277099	up	0.0051	0.03839	C-Myc-binding protein, putative, expressed
LOC_Os05g34460	LOC_Os05g34460	Chr5:20433365-20437932	3.80681	4.41729	0.214576	up	0.07335	0.24826	OsDegp7 - Putative Deg protease homologue, expressed
LOC_Os09g17870	LOC_Os09g17870	Chr9:10928395-10930718	2.46996	2.86905	0.216087	up	0.18675	0.436474	cytidylyltransferase domain containing protein, expressed
LOC_Os02g37940	LOC_Os02g37940	Chr2:22930972-22933545	17.3989	19.2948	0.149212	up	0.13985	0.36873	CRP12 - Cysteine-rich family protein precursor, expressed
LOC_Os08g42440	LOC_Os08g42440	Chr8:26792823-26797181	7.70798	7.694	-0.00261877	down	0.9821	0.992715	CCT/B-box zinc finger protein, putative, expressed
LOC_Os08g09300	LOC_Os08g09300	Chr8:5395452-5398851	2.77514	2.61542	-0.0855152	down	0.7121	0.869255	expressed protein
LOC_Os01g73550	LOC_Os01g73550	Chr1:42614787-42618386	6.88765	8.29877	0.268885	up	0.01205	0.0727373	mitochondrial-processing peptidase subunit alpha, mitochondrial precursor, putative, expressed
LOC_Os03g09250	LOC_Os03g09250	Chr3:4825615-4829747	28.608	33.2332	0.216206	up	0.0143	0.0820481	inositol-3-phosphate synthase, putative, expressed
LOC_Os05g08640	LOC_Os05g08640	Chr5:4735049-4737049	19.6268	15.246	-0.364391	down	0.0004	0.00509899	transferase family protein, putative, expressed
LOC_Os10g25060	LOC_Os10g25060	Chr10:12899338-12902125	12.9152	12.4529	-0.0525934	down	0.61625	0.815053	expressed protein
LOC_Os04g56070	LOC_Os04g56070	Chr4:33394484-33397972	20.8	21.8887	0.0736045	up	0.44375	0.699128	COP9 signalosome complex subunit 5b, putative, expressed
LOC_Os02g10380	LOC_Os02g10380	Chr2:5465520-5468118	7.73512	9.88234	0.35343	up	0.00225	0.0204485	Regulator of chromosome condensation domain containing protein, expressed
LOC_Os03g62030	LOC_Os03g62030	Chr3:35147240-35149805	30.0664	27.3519	-0.13651	down	0.20625	0.462348	expressed protein
LOC_Os01g68324	LOC_Os01g68324	Chr1:39695962-39703207	60.0736	65.7438	0.130123	up	0.1194	0.33748	dolichyl-diphosphooligosaccharide--protein glycosyltransferase 63 kDasubunit precursor, putative, expressed
LOC_Os05g33670	LOC_Os05g33670	Chr5:19812902-19813190	56.7947	31.2805	-0.860496	down	0.018	0.0966637	expressed protein
LOC_Os05g12260	LOC_Os05g12260	Chr5:7034286-7036754	21.587	22.1901	0.0397484	up	0.69055	0.856708	CAPIP1, putative, expressed
LOC_Os11g05300	LOC_Os11g05300	Chr11:2345510-2348240	9.06218	8.06219	-0.168686	down	0.19405	0.446339	RING-H2 finger protein, putative, expressed
LOC_Os03g12390	LOC_Os03g12390	Chr3:6544946-6546478	13.1345	15.4117	0.230664	up	0.03115	0.142186	STE_MEK_ste7_MAP2K.6 - STE kinases include homologs to sterile 7, sterile 11 and sterile 20 from yeast, expressed
LOC_Os03g60639	LOC_Os03g60639	Chr3:34464312-34465102	5.82559	5.36582	-0.118606	down	0.4908	0.732536	expressed protein
LOC_Os03g60700	LOC_Os03g60700	Chr3:34498152-34501293	18.4153	16.2591	-0.179661	down	0.06685	0.234593	dolichyl-phosphate beta-glycosyltransferase, putative, expressed
LOC_Os12g24250	LOC_Os12g24250	Chr12:13815661-13829792	20.5384	22.1727	0.110463	up	0.19335	0.445133	retrotransposon protein, putative, unclassified, expressed
LOC_Os12g37419	LOC_Os12g37419	Chr12:22969386-22972317	27.5648	26.969	-0.0315248	down	0.716	0.87082	cytochrome c oxidase polypeptide Vc, putative, expressed
LOC_Os05g49410	LOC_Os05g49410	Chr5:28329370-28330711	30.7124	33.7811	0.137393	up	0.1903	0.441013	expressed protein
LOC_Os04g53950	LOC_Os04g53950	Chr4:32145678-32147540	43.0735	39.5465	-0.123254	down	0.1826	0.429994	glycosyl hydrolases family 16 protein, protein, expressed
LOC_Os11g02740	LOC_Os11g02740	Chr11:889141-892243	1.50182	1.8535	0.303538	up	0.0464	0.185363	expressed protein
LOC_Os03g26440	LOC_Os03g26440	Chr3:15106636-15113611	1.06074	1.17514	0.14776	up	0.5922	0.79981	tRNA pseudouridine synthase family protein, putative, expressed
LOC_Os11g05100	LOC_Os11g05100	Chr11:2234577-2239102	19.4523	18.9857	-0.0350319	down	0.6849	0.853422	nucleolar GTPase, putative, expressed
LOC_Os12g43120	LOC_Os12g43120	Chr12:26770725-26779117	2.73269	2.46591	-0.1482	down	0.2281	0.489334	expressed protein
LOC_Os11g29840	LOC_Os11g29840	Chr11:17318917-17324441	14.2914	13.5178	-0.0802951	down	0.4446	0.699533	expressed protein
LOC_Os09g36700	LOC_Os09g36700	Chr9:21165181-21167650	1.71939	2.25902	0.393799	up	0.0688	0.238875	ribonuclease T2 family domain containing protein, expressed
LOC_Os03g27003	LOC_Os03g27003	Chr3:15453263-15457612	9.40959	9.67742	0.0404917	up	0.7414	0.885422	expressed protein
LOC_Os05g35266	LOC_Os05g35266	Chr5:20944785-20948144	13.7262	15.0274	0.130662	up	0.1958	0.448231	galactosyltransferase, putative, expressed
LOC_Os01g36630	LOC_Os01g36630	Chr1:20322697-20326376	4.12725	3.77429	-0.128977	down	0.4339	0.690633	jmjC domain-containing protein 4, putative, expressed
LOC_Os01g16110	LOC_Os01g16110	Chr1:9074612-9083795	14.671	15.2674	0.0574912	up	0.52235	0.755457	la domain containing protein, putative, expressed
LOC_Os06g48180	LOC_Os06g48180	Chr6:29144887-29146562	13.3262	8.00488	-0.735314	down	5e-05	0.000832404	glycosyl hydrolases family 16, putative, expressed
LOC_Os02g14120	LOC_Os02g14120	Chr2:7706618-7715739	6.35689	5.90585	-0.106177	down	0.6498	0.834306	BRASSINOSTEROID INSENSITIVE 1-associated receptor kinase 1 precursor, putative, expressed
LOC_Os11g19250	LOC_Os11g19250	Chr11:11013006-11023298	7.96593	8.05893	0.0167466	up	0.85945	0.943354	AARP2CN domain containing protein, expressed
LOC_Os02g43710	LOC_Os02g43710	Chr2:26381931-26385683	4.14298	3.47559	-0.253412	down	0.15115	0.386845	enoyl-CoA hydratase/isomerase family protein, putative, expressed
LOC_Os02g51080	LOC_Os02g51080	Chr2:31246224-31248818	207.662	183.111	-0.181522	down	0.0316	0.143433	FAD binding domain containing protein, expressed
LOC_Os01g58790	LOC_Os01g58790	Chr1:33971186-33977326	7.24883	6.0784	-0.254057	down	0.03435	0.151576	GHMP kinases ATP-binding protein, putative, expressed
LOC_Os06g28480	LOC_Os06g28480	Chr6:16198161-16200384	14.6251	15.3178	0.0667696	up	0.4984	0.737856	polygalacturonase inhibitor 1 precursor, putative, expressed
LOC_Os02g56960	LOC_Os02g56960	Chr2:34911029-34913524	222.14	244.985	0.141224	up	0.0953	0.293924	ribosomal protein, putative, expressed
LOC_Os02g31140	LOC_Os02g31140	Chr2:18639135-18641888	2.8853	2.68128	-0.1058	down	0.6243	0.819134	major ampullate spidroin 2-2, putative, expressed
LOC_Os04g23830	LOC_Os04g23830	Chr4:13611017-13616050	6.08781	4.89636	-0.314214	down	0.16175	0.401611	exonuclease, putative, expressed
LOC_Os12g01730	LOC_Os12g01730	Chr12:434075-438686	9.2062	9.44108	0.0363453	up	0.7448	0.887008	laccase-23 precursor, putative, expressed
LOC_Os01g56969	LOC_Os01g56969	Chr1:32900890-32902628	19.3234	18.3308	-0.0760796	down	0.51335	0.748468	homeobox-leucine zipper protein ATHB-54, putative, expressed
LOC_Os06g03240	LOC_Os06g03240	Chr6:1223059-1223644	5.32517	2.73179	-0.962982	down	0.00135	0.0138368	expressed protein
LOC_Os01g21120	LOC_Os01g21120	Chr1:11783909-11785001	11.8015	6.43543	-0.874864	down	5e-05	0.000832404	AP2 domain containing protein, expressed
LOC_Os09g07640	LOC_Os09g07640	Chr9:3843921-3849038	4.07491	4.05946	-0.00547958	down	0.95985	0.984643	retrotransposon protein, putative, unclassified, expressed
LOC_Os11g01600	LOC_Os11g01600	Chr11:352199-355321	20.269	18.0753	-0.165255	down	0.108	0.317968	macrophage migration inhibitory factor, putative, expressed
LOC_Os04g52370	LOC_Os04g52370	Chr4:31108919-31113473	201.56	217.227	0.107996	up	0.19605	0.448449	UTP--glucose-1-phosphate uridylyltransferase, putative, expressed
LOC_Os04g42490	LOC_Os04g42490	Chr4:25145876-25149607	13.4	12.2939	-0.12429	down	0.2166	0.476135	DIE2/ALG10 family, putative, expressed
LOC_Os06g10340	LOC_Os06g10340	Chr6:5308991-5310602	9.98126	4.51448	-1.14466	down	0.30425	0.568602	autophagy-related protein 12, putative, expressed
LOC_Os03g63410	LOC_Os03g63410	Chr3:35826262-35830205	35.1533	41.4942	0.239252	up	0.00645	0.0458642	elongation factor Tu, putative, expressed
LOC_Os03g25970	LOC_Os03g25970	Chr3:14872026-14876656	23.0522	21.3449	-0.111014	down	0.20795	0.464415	KH domain-containing protein, putative, expressed
LOC_Os11g06590	LOC_Os11g06590	Chr11:3183393-3184169	2.40769	1.35779	-0.826385	down	0.0193	0.101839	alcohol dehydrogenase GroES-like domain containing protein, expressed
LOC_Os03g44210	LOC_Os03g44210	Chr3:24842042-24845659	5.39403	4.64508	-0.215658	down	0.05825	0.214581	expressed protein
LOC_Os01g28150	LOC_Os01g28150	Chr1:15777300-15780996	4.61136	4.45203	-0.050731	down	0.6822	0.851659	OsFBX6 - F-box domain containing protein, expressed
LOC_Os02g53140	LOC_Os02g53140	Chr2:32528036-32533583	12.5282	11.6407	-0.106007	down	0.2541	0.516443	COP1, putative, expressed
LOC_Os09g22280	LOC_Os09g22280	Chr9:13470481-13472888	50.0579	50.6001	0.015543	up	0.86375	0.945019	expressed protein
LOC_Os02g47900	LOC_Os02g47900	Chr2:29302870-29307215	12.9599	11.3094	-0.196525	down	0.04985	0.193841	SET domain protein SDG117, putative, expressed
LOC_Os02g42200	LOC_Os02g42200	Chr2:25379778-25392811	7.10091	6.83345	-0.055389	down	0.5413	0.766637	transcription factor-related, putative, expressed
LOC_Os01g56620	LOC_Os01g56620	Chr1:32660699-32667425	2.07758	1.44113	-0.527702	down	0.00065	0.00765589	pseudouridylate synthase, putative, expressed
LOC_Os07g08660	LOC_Os07g08660	Chr7:4460535-4462630	231.409	267.993	0.211748	up	0.01205	0.0727373	40S ribosomal protein S15, putative, expressed
LOC_Os01g50420	LOC_Os01g50420	Chr1:28945227-28948045	1.07525	0.294814	-1.86679	down	5e-05	0.000832404	STE_MEKK_ste11_MAP3K.7 - STE kinases include homologs to sterile 7, sterile 11 and sterile 20 from yeast, expressed
LOC_Os01g61680	LOC_Os01g61680	Chr1:35686408-35687798	4.74393	3.55657	-0.415598	down	0.0123	0.0738291	expressed protein
LOC_Os06g05804	LOC_Os06g05804	Chr6:2642289-2645274	30.1822	32.7926	0.119671	up	0.2345	0.495878	trafficking protein particle complex subunit 4, putative, expressed
LOC_Os03g02470	LOC_Os03g02470	Chr3:887170-889518	0.0309722	69.0627	11.1227	up	0.19255	0.444299	expressed protein
LOC_Os08g27240	LOC_Os08g27240	Chr8:16627950-16633264	2.48109	3.67874	0.568236	up	0.0016	0.0156559	ARID/BRIGHT DNA-binding domain containing protein, expressed
LOC_Os03g60240	LOC_Os03g60240	Chr3:34257764-34266887	21.4056	20.7294	-0.0463096	down	0.57895	0.790463	SCAR-like protein 1, putative, expressed
LOC_Os02g11820	LOC_Os02g11820	Chr2:6110091-6118738	48.3863	52.9617	0.130351	up	0.125	0.345512	GTPase-activating protein, putative, expressed
LOC_Os03g05730	LOC_Os03g05730	Chr3:2852292-2856682	117.26	123.195	0.0712355	up	0.38765	0.650916	cell division control protein 48 homolog E, putative, expressed
LOC_Os01g04720	LOC_Os01g04720	Chr1:2130797-2137310	15.7837	15.8172	0.00305491	up	0.97285	0.989873	leucine-rich repeat protein-related, putative, expressed
LOC_Os04g43420	LOC_Os04g43420	Chr4:25700860-25707506	7.93038	7.83942	-0.0166427	down	0.8969	0.958438	PTAC5, putative, expressed
LOC_Os01g49210	LOC_Os01g49210	Chr1:28289375-28290276	24.4411	22.1572	-0.141536	down	0.2184	0.478382	expressed protein
LOC_Os03g06220	LOC_Os03g06220	Chr3:3115965-3123758	21.5152	23.7863	0.14477	up	0.1498	0.384669	DEAD-box ATP-dependent RNA helicase, putative, expressed
LOC_Os04g41510	LOC_Os04g41510	Chr4:24615553-24624651	7.08709	7.60522	0.101798	up	0.30955	0.574539	serine/threonine-protein kinase GCN2, putative, expressed
LOC_Os05g49370	LOC_Os05g49370	Chr5:28310904-28311934	29.9236	20.4894	-0.546405	down	5e-05	0.000832404	DUF1645 domain containing protein, putative, expressed
LOC_Os04g52660	LOC_Os04g52660	Chr4:31340182-31344730	28.1305	26.9095	-0.0640178	down	0.48635	0.729759	expressed protein
LOC_Os04g20424	LOC_Os04g20424	Chr4:11425599-11430576	4.5101	4.64268	0.0417965	up	0.7854	0.907321	neural Wiskott-Aldrich syndrome protein, putative, expressed
LOC_Os07g19470	LOC_Os07g19470	Chr7:11513902-11518207	15.7995	15.604	-0.0179644	down	0.865	0.945359	uncharacterized ACR, YggU family COG1872 containing protein, expressed
LOC_Os02g43360	LOC_Os02g43360	Chr2:26163058-26164221	3.07242	2.79334	-0.137384	down	0.55395	0.775585	cytochrome b5-like Heme/Steroid binding domain containing protein, expressed
LOC_Os03g44290	LOC_Os03g44290	Chr3:24894951-24898217	11.2884	10.2281	-0.142308	down	0.21305	0.471807	expansin precursor, putative, expressed
LOC_Os06g15380	LOC_Os06g15380	Chr6:8744339-8744693	24.6399	24.3603	-0.0164606	down	0.9502	0.980244	acylphosphatase, putative, expressed
LOC_Os01g16020	LOC_Os01g16020	Chr1:9018143-9019762	4.00245	3.93199	-0.0256235	down	0.8763	0.950417	FAD binding domain containing protein, expressed
LOC_Os06g01370	LOC_Os06g01370	Chr6:219459-221117	11.5991	13.0409	0.169023	up	0.15475	0.391925	DNA-binding protein-related, putative, expressed
LOC_Os12g38210	LOC_Os12g38210	Chr12:23468189-23473382	24.6599	22.5844	-0.12684	down	0.1484	0.382672	spotted leaf 11, putative, expressed
LOC_Os12g29220	LOC_Os12g29220	Chr12:17302072-17305326	14.902	19.4902	0.387242	up	5e-05	0.000832404	nodulin MtN3 family protein, putative, expressed
LOC_Os04g38960	LOC_Os04g38960	Chr4:23144987-23147456	7.26407	6.99724	-0.053993	down	0.62485	0.819444	expressed protein
LOC_Os10g30640	LOC_Os10g30640	Chr10:15946255-15950087	3.83494	4.45355	0.215752	up	0.19555	0.447962	translin, putative, expressed
LOC_Os07g43700	LOC_Os07g43700	Chr7:26153824-26156006	17.7417	14.8006	-0.261492	down	0.01295	0.0766426	lactate/malate dehydrogenase, putative, expressed
LOC_Os01g68269	LOC_Os01g68269	Chr1:39670738-39672248	5.59189	5.68349	0.0234411	up	0.87505	0.95025	expressed protein
LOC_Os09g08720	LOC_Os09g08720	Chr9:4592169-4595244	1.13139	1.49007	0.397288	up	0.1447	0.376528	cinnamoyl CoA reductase, putative, expressed
LOC_Os02g51880	LOC_Os02g51880	Chr2:31773340-31776421	3.3532	3.14634	-0.091864	down	0.447	0.700815	amine oxidase, putative, expressed
LOC_Os01g70960	LOC_Os01g70960	Chr1:41074428-41079312	17.7228	19.2687	0.120655	up	0.2388	0.500176	cytochrome c1-1, heme protein, mitochondrial precursor, putative, expressed
LOC_Os08g19610	LOC_Os08g19610	Chr8:11728222-11733120	7.76308	7.79874	0.00661193	up	0.95725	0.983268	peptidyl-prolyl cis-trans isomerase, putative, expressed
LOC_Os08g35900	LOC_Os08g35900	Chr8:22640679-22646119	5.16425	3.1764	-0.701168	down	5e-05	0.000832404	OsFBL49 - F-box domain and LRR containing protein, expressed
LOC_Os06g30910	LOC_Os06g30910	Chr6:17973890-17978690	13.048	12.0779	-0.111462	down	0.27085	0.533394	CAAX amino terminal protease family protein, putative, expressed
LOC_Os02g36880	LOC_Os02g36880	Chr2:22258832-22260681	4.77311	5.15104	0.109935	up	0.4545	0.705817	No apical meristem protein, putative, expressed
LOC_Os06g46550	LOC_Os06g46550	Chr6:28266803-28267430	0.953324	1.54366	0.695314	up	0.10805	0.318023	expressed protein
LOC_Os02g44380	LOC_Os02g44380	Chr2:26867008-26880493	1.2772	1.1798	-0.114449	down	0.4146	0.673058	WD domain containing protein, putative, expressed
LOC_Os01g63010	LOC_Os01g63010	Chr1:36496068-36498165	1.03723	1.26968	0.29173	up	0.1726	0.416993	universal stress protein domain containing protein, putative, expressed
LOC_Os04g52479	LOC_Os04g52479	Chr4:31203524-31214741	31.2169	28.2239	-0.14541	down	0.09555	0.294292	peptidase, trypsin-like serine and cysteine proteases, putative, expressed
LOC_Os09g38268	LOC_Os09g38268	Chr9:22029198-22032739	2.17153	2.33114	0.102324	up	0.62225	0.818084	RNA polymerase IV largest subunit, putative, expressed
LOC_Os03g55050	LOC_Os03g55050	Chr3:31302707-31305227	0.98819	1.12657	0.18908	up	0.3204	0.58494	UDP-glucoronosyl and UDP-glucosyl transferase domain containing protein, expressed
LOC_Os04g54930	LOC_Os04g54930	Chr4:32671916-32678320	20.057	22.3248	0.154541	up	0.08895	0.281045	ABC transporter, ATP-binding protein, putative, expressed
LOC_Os12g36770	LOC_Os12g36770	Chr12:22530213-22534974	7.23566	8.46359	0.226146	up	0.0314	0.142845	lipase class 3 family protein, putative, expressed
LOC_Os03g31134	LOC_Os03g31134	Chr3:17727097-17734851	2.43999	2.87548	0.236925	up	0.0384	0.162895	retrotransposon protein, putative, Ty1-copia subclass, expressed
LOC_Os04g49350	LOC_Os04g49350	Chr4:29455858-29458125	10.013	8.24794	-0.279771	down	0.00755	0.0516239	PPR repeat domain containing protein, putative, expressed
LOC_Os06g12960	LOC_Os06g12960	Chr6:7093924-7096207	3.38042	3.04095	-0.152684	down	0.352	0.61743	expressed protein
LOC_Os02g02770	LOC_Os02g02770	Chr2:1047594-1050120	14.2871	13.0116	-0.13492	down	0.15005	0.385116	PPR repeat domain containing protein, putative, expressed
LOC_Os10g41440	LOC_Os10g41440	Chr10:22274498-22278018	18.8434	19.1646	0.0243856	up	0.8049	0.91567	KH domain containing protein, putative, expressed
LOC_Os03g17580	LOC_Os03g17580	Chr3:9781433-9782590	57.0569	58.1356	0.0270195	up	0.76195	0.895576	ribosomal protein L10, putative, expressed
LOC_Os12g03500	LOC_Os12g03500	Chr12:1387550-1391278	19.9158	19.5231	-0.0287334	down	0.77585	0.903164	expressed protein
LOC_Os12g08830	LOC_Os12g08830	Chr12:4551090-4558043	5.01898	4.52908	-0.148177	down	0.41205	0.670957	thylakoid lumenal 29.8 kDa protein, putative, expressed
LOC_Os04g53612	LOC_Os04g53612	Chr4:31959525-31961876	6.87336	7.73284	0.169982	up	0.1343	0.36018	APO, putative, expressed
LOC_Os02g55060	LOC_Os02g55060	Chr2:33727048-33728084	176.226	202.811	0.202705	up	0.0187	0.0994491	cytochrome b5-like Heme/Steroid binding domain containing protein, expressed
LOC_Os07g38730	LOC_Os07g38730	Chr7:23243792-23247242	1500.17	1397.92	-0.101841	down	0.23505	0.496576	tubulin/FtsZ domain containing protein, putative, expressed
LOC_Os03g57290	LOC_Os03g57290	Chr3:32672048-32679017	30.1608	29.1826	-0.0475673	down	0.5785	0.790312	cullin, putative, expressed
LOC_Os06g03030	LOC_Os06g03030	Chr6:1112538-1113190	3.21729	2.9389	-0.130568	down	0.62615	0.820288	expressed protein
LOC_Os02g44100	LOC_Os02g44100	Chr2:26620291-26622320	28.0021	30.5001	0.123278	up	0.30395	0.568602	expressed protein
LOC_Os12g18200	LOC_Os12g18200	Chr12:10506832-10515806	1.65209	1.70319	0.0439435	up	0.811	0.918337	endonuclease/exonuclease/phosphatase family domain containing protein, expressed
LOC_Os11g01780	LOC_Os11g01780	Chr11:417563-421226	4.16634	3.73039	-0.159455	down	0.1728	0.417271	F-box/LRR-repeat protein 3, putative, expressed
LOC_Os01g56780	LOC_Os01g56780	Chr1:32759123-32764841	11.1469	7.23272	-0.624033	down	5e-05	0.000832404	plus-3 domain containing protein, expressed
LOC_Os02g09340	LOC_Os02g09340	Chr2:4802879-4806459	3.37646	3.33638	-0.0172308	down	0.8816	0.952574	expressed protein
LOC_Os03g17170	LOC_Os03g17170	Chr3:9553184-9555231	12.2343	11.2437	-0.121815	down	0.2604	0.521829	zinc finger, C3HC4 type domain containing protein, expressed
LOC_Os02g05040	LOC_Os02g05040	Chr2:2397460-2404976	1.08892	1.1714	0.105335	up	0.5099	0.745903	cyclin-related protein, putative, expressed
LOC_Os02g53150	LOC_Os02g53150	Chr2:32535374-32536898	6.95803	7.8725	0.178142	up	0.1376	0.365265	expressed protein
LOC_Os05g31620	LOC_Os05g31620	Chr5:18406479-18407458	31.9801	15.2593	-1.06749	down	5e-05	0.000832404	OsCML15 - Calmodulin-related calcium sensor protein, expressed
LOC_Os06g16290	LOC_Os06g16290	Chr6:9283139-9285250	26.4115	31.2013	0.24044	up	0.0245	0.120739	ribosomal protein L7Ae, putative, expressed
LOC_Os02g39490	LOC_Os02g39490	Chr2:23829189-23834725	15.2999	15.0226	-0.0263934	down	0.81945	0.922414	carbonyl reductase 3, putative, expressed
LOC_Os03g39380	LOC_Os03g39380	Chr3:21881930-21885333	5.97223	5.28599	-0.176095	down	0.39915	0.661091	expressed protein
LOC_Os03g50620	LOC_Os03g50620	Chr3:28901043-28906929	17.2114	17.4929	0.0234057	up	0.8128	0.919257	ATP binding protein, putative, expressed
LOC_Os08g43490	LOC_Os08g43490	Chr8:27507616-27508511	32.7767	24.3583	-0.428259	down	5e-05	0.000832404	heat shock protein DnaJ, putative, expressed
LOC_Os08g05670	LOC_Os08g05670	Chr8:3031281-3038465	13.8407	14.2992	0.0470172	up	0.63335	0.824293	HEAT repeat family protein, putative, expressed
LOC_Os07g10660	LOC_Os07g10660	Chr7:5787214-5789245	15.2459	17.6698	0.21286	up	0.0449	0.181406	ribosomal protein, putative, expressed
LOC_Os08g35630	LOC_Os08g35630	Chr8:22462393-22464896	2.0844	1.82116	-0.194774	down	0.3828	0.646194	MTD1, putative, expressed
LOC_Os01g42140	LOC_Os01g42140	Chr1:23886842-23888222	5.27159	5.87149	0.155488	up	0.3165	0.58135	expressed protein
LOC_Os04g48730	LOC_Os04g48730	Chr4:29065879-29069212	16.4635	15.4311	-0.0934366	down	0.35205	0.61743	expressed protein
LOC_Os12g31780	LOC_Os12g31780	Chr12:19119313-19124395	252.036	248.734	-0.0190243	down	0.8216	0.923282	nitrilase-associated protein, putative, expressed
LOC_Os01g68900	LOC_Os01g68900	Chr1:40036037-40037490	7.03188	6.88479	-0.0304992	down	0.81515	0.920376	zinc finger, C3HC4 type family protein, expressed
LOC_Os07g41630	LOC_Os07g41630	Chr7:24954117-24954708	10.1997	10.1697	-0.00424471	down	0.982	0.992663	expressed protein
LOC_Os03g21900	LOC_Os03g21900	Chr3:12529064-12532698	61.1889	68.7777	0.168672	up	0.047	0.186803	uroporphyrinogen decarboxylase, putative, expressed
LOC_Os05g03120	LOC_Os05g03120	Chr5:1240298-1245353	4.65523	3.84669	-0.275236	down	0.01965	0.103257	retrotransposon protein, putative, unclassified, expressed
LOC_Os04g44320	LOC_Os04g44320	Chr4:26247728-26252271	3.14874	2.53607	-0.312181	down	0.0248	0.121715	transposon protein, putative, unclassified, expressed
LOC_Os05g26032	LOC_Os05g26032	Chr5:15129397-15131491	1.28502	1.39693	0.120471	up	0.59145	0.799581	expressed protein
LOC_Os10g40324	LOC_Os10g40324	Chr10:21601594-21613523	1.28091	1.29092	0.0112275	up	0.92865	0.971394	expressed protein
LOC_Os05g07050	LOC_Os05g07050	Chr5:3704178-3714513	17.5076	15.9215	-0.137004	down	0.10065	0.304546	pre-mRNA-processing-splicing factor 8, putative, expressed
LOC_Os01g21170	LOC_Os01g21170	Chr1:11810684-11811951	5.62285	5.70299	0.0204164	up	0.89515	0.957885	expressed protein
LOC_Os03g11710	LOC_Os03g11710	Chr3:6121323-6122434	4.41421	4.6392	0.0717188	up	0.6737	0.846882	expressed protein
LOC_Os04g46320	LOC_Os04g46320	Chr4:27460826-27463489	6.72771	6.16865	-0.125161	down	0.3061	0.57106	inactive receptor kinase At2g26730 precursor, putative, expressed
LOC_Os10g32880	LOC_Os10g32880	Chr10:17203875-17210126	51.3785	58.86	0.196125	up	0.02555	0.124135	WD domain, G-beta repeat domain containing protein, expressed
LOC_Os04g48130	LOC_Os04g48130	Chr4:28643349-28645174	64.3818	49.0135	-0.393475	down	5e-05	0.000832404	OsRhmbd11 - Putative Rhomboid homologue, expressed
LOC_Os05g51660	LOC_Os05g51660	Chr5:29623191-29625782	8.81513	8.20483	-0.103509	down	0.43345	0.690458	SCP-like extracellular protein, expressed
LOC_Os05g49770	LOC_Os05g49770	Chr5:28547544-28557309	7.60364	7.64599	0.00801277	up	0.95715	0.983215	CTP synthase, putative, expressed
LOC_Os03g49700	LOC_Os03g49700	Chr3:28297141-28300290	9.716	9.14812	-0.0868866	down	0.44895	0.701895	SNARE associated Golgi protein, putative, expressed
LOC_Os05g47650	LOC_Os05g47650	Chr5:27302984-27304597	2.46621	2.62468	0.089842	up	0.6223	0.818097	B3 DNA binding domain containing protein, expressed
LOC_Os12g41124	LOC_Os12g41124	Chr12:25480506-25483216	1.79894	1.23077	-0.547589	down	0.00325	0.0270309	expressed protein
LOC_Os02g22100	LOC_Os02g22100	Chr2:13156575-13164110	12.8374	9.86448	-0.380041	down	0.0004	0.00509899	OsRhmbd6 - Putative Rhomboid homologue, expressed
LOC_Os04g40010	LOC_Os04g40010	Chr4:23815412-23817050	1.21633	1.08214	-0.168647	down	0.4697	0.718048	PPR repeat domain containing protein, putative, expressed
LOC_Os02g57290	LOC_Os02g57290	Chr2:35091193-35099291	13.4993	12.4938	-0.111676	down	0.33695	0.60136	cytochrome P450, putative, expressed
LOC_Os01g68200	LOC_Os01g68200	Chr1:39638780-39641275	0.815475	0.47317	-0.785284	down	0.12655	0.348137	expressed protein
LOC_Os03g28170	LOC_Os03g28170	Chr3:16214380-16215458	8.13225	2.33584	-1.79971	down	5e-05	0.000832404	expressed protein
LOC_Os02g56250	LOC_Os02g56250	Chr2:34408088-34413407	88.4126	85.9142	-0.0413568	down	0.61865	0.816591	GATA zinc finger domain containing protein, expressed
LOC_Os03g20670	LOC_Os03g20670	Chr3:11693592-11697146	26.1589	21.4867	-0.283855	down	0.0036	0.0293289	ELMO/CED-12 family protein, putative, expressed
LOC_Os02g08330	LOC_Os02g08330	Chr2:4424438-4426620	0.990297	2.20146	1.15253	up	5e-05	0.000832404	gp176, putative, expressed
LOC_Os11g09684	LOC_Os11g09684	Chr11:5171482-5172282	1.53533	0.826752	-0.89302	down	0.0418	0.173262	expressed protein
LOC_Os10g35540	LOC_Os10g35540	Chr10:19005821-19007756	25.6943	23.8358	-0.108321	down	0.2734	0.536012	hydrolase, alpha/beta fold family domain containing protein, expressed
LOC_Os06g36170	LOC_Os06g36170	Chr6:21167581-21171548	7.74833	7.18496	-0.108906	down	0.30295	0.567427	initiator tRNA phosphoribosyl transferase family protein, putative, expressed
LOC_Os05g07870	LOC_Os05g07870	Chr5:4249995-4255036	6.4054	5.33336	-0.264243	down	0.0255	0.124041	triose phosphate/phosphate translocator, non-green plastid,chloroplast precursor, putative, expressed
LOC_Os03g21080	LOC_Os03g21080	Chr3:12001287-12007841	55.1743	55.0103	-0.0042964	down	0.9568	0.983106	guanine nucleotide exchange factor, putative, expressed
LOC_Os08g44015	LOC_Os08g44015	Chr8:27708165-27712650	8.10611	7.57662	-0.0974542	down	0.34345	0.608041	growth regulator related protein, putative, expressed
LOC_Os07g37100	LOC_Os07g37100	Chr7:22231007-22234636	7.73873	6.82783	-0.18067	down	0.125	0.345512	nucleoside transporter, putative, expressed
LOC_Os01g65460	LOC_Os01g65460	Chr1:37994512-38001584	17.6476	18.3488	0.0562138	up	0.5268	0.75881	beta-galactosidase precursor, putative, expressed
LOC_Os01g04650	LOC_Os01g04650	Chr1:2083680-2087226	47.3921	47.8177	0.0128989	up	0.8705	0.94815	PB1 domain containing protein, expressed
LOC_Os03g62230	LOC_Os03g62230	Chr3:35251281-35252606	1.22535	1.12455	-0.123843	down	0.647	0.832665	ZOS3-24 - C2H2 zinc finger protein, expressed
LOC_Os04g33980	LOC_Os04g33980	Chr4:20567849-20571227	2.07491	2.26366	0.12561	up	0.4068	0.667227	transposon protein, putative, Mutator sub-class, expressed
LOC_Os07g41570	LOC_Os07g41570	Chr7:24908631-24916533	3.82017	4.37881	0.196902	up	0.2631	0.524597	expressed protein
LOC_Os08g34320	LOC_Os08g34320	Chr8:21536986-21543115	2.73204	2.14351	-0.35	down	0.01195	0.0723704	expressed protein
LOC_Os05g04950	LOC_Os05g04950	Chr5:2382179-2387188	13.5139	13.9264	0.0433785	up	0.62995	0.822294	protein binding protein, putative, expressed
LOC_Os04g49410	LOC_Os04g49410	Chr4:29485141-29489558	27.9702	30.6735	0.133101	up	0.31755	0.582041	expansin precursor, putative, expressed
LOC_Os07g48330	LOC_Os07g48330	Chr7:28882153-28886452	4.42011	2.27864	-0.955907	down	5e-05	0.000832404	cytochrome P450, putative, expressed
LOC_Os09g37180	LOC_Os09g37180	Chr9:21450579-21452648	2.0513	1.91767	-0.0971879	down	0.5757	0.788929	transferase family protein, putative, expressed
LOC_Os04g44470	LOC_Os04g44470	Chr4:26323826-26324804	4.89394	6.17529	0.335512	up	0.0588	0.216019	KUN1 - Kunitz-type trypsin inhibitor precursor, expressed
LOC_Os10g08879	LOC_Os10g08879	Chr10:4800412-4808363	8.12673	8.67847	0.0947667	up	0.43965	0.695693	nucleotide-sensitive chloride conductance regulator containing protein, expressed
LOC_Os04g32850	LOC_Os04g32850	Chr4:19835130-19836892	12.9686	0.782212	-4.05132	down	5e-05	0.000832404	basic proline-rich protein, putative, expressed
LOC_Os04g46380	LOC_Os04g46380	Chr4:27498109-27498747	12.4407	12.0756	-0.0429798	down	0.81795	0.921835	expressed protein
LOC_Os05g04584	LOC_Os05g04584	Chr5:2143788-2150279	93.5105	72.9459	-0.358301	down	5e-05	0.000832404	transferase family protein, putative, expressed
LOC_Os03g16334	LOC_Os03g16334	Chr3:9011582-9016580	30.5654	39.5776	0.372784	up	5e-05	0.000832404	fringe-related protein, putative, expressed
LOC_Os05g46770	LOC_Os05g46770	Chr5:27085231-27089314	5.3408	4.95105	-0.109322	down	0.333	0.597605	expressed protein
LOC_Os08g33370	LOC_Os08g33370	Chr8:20812502-20815632	588.379	650.528	0.144865	up	0.0835	0.269994	14-3-3 protein, putative, expressed
LOC_Os03g13840	LOC_Os03g13840	Chr3:7500133-7503970	15.4046	14.0277	-0.135079	down	0.17455	0.41916	senescence-associated protein, putative, expressed
LOC_Os06g40850	LOC_Os06g40850	Chr6:24359239-24366495	10.5622	10.5584	-0.000516174	down	0.9968	0.99798	IQ calmodulin-binding motif family protein, putative, expressed
LOC_Os03g61500	LOC_Os03g61500	Chr3:34883810-34884470	0.990779	2.16479	1.12759	up	0.1715	0.415622	uncharacterized Cys-rich domain containing protein, putative, expressed
LOC_Os08g06510	LOC_Os08g06510	Chr8:3680924-3688728	4.04506	3.60743	-0.165191	down	0.4844	0.728665	zinc finger, C3HC4 type domain containing protein, expressed
LOC_Os01g02150	LOC_Os01g02150	Chr1:625975-627024	535.19	489.064	-0.130027	down	0.1203	0.338797	sulfated surface glycoprotein 185 precursor, putative, expressed
LOC_Os09g15370	LOC_Os09g15370	Chr9:9399111-9402432	2.30709	1.29936	-0.828279	down	5e-05	0.000832404	expressed protein
LOC_Os03g56869	LOC_Os03g56869	Chr3:32394937-32397257	10.2225	9.51292	-0.103786	down	0.35085	0.616356	ribose-5-phosphate isomerase A, putative, expressed
LOC_Os02g29300	LOC_Os02g29300	Chr2:17406609-17411180	2.11048	2.02209	-0.0617183	down	0.69615	0.860289	expressed protein
LOC_Os07g48150	LOC_Os07g48150	Chr7:28759460-28760724	1.96009	2.62096	0.419172	up	0.05025	0.194874	DUF623 domain containing protein, expressed
LOC_Os03g57280	LOC_Os03g57280	Chr3:32665993-32671254	8.16948	10.1522	0.313479	up	0.0029	0.0248428	N-dimethylguanosine tRNA methyltransferase, putative, expressed
LOC_Os12g41500	LOC_Os12g41500	Chr12:25699762-25706990	42.8682	45.9931	0.101511	up	0.2453	0.50704	rhodanese-like domain containing protein, putative, expressed
LOC_Os02g07210	LOC_Os02g07210	Chr2:3705885-3709904	17.959	17.0867	-0.0718361	down	0.50115	0.740038	OTU-like cysteine protease family protein, putative, expressed
LOC_Os09g19640	LOC_Os09g19640	Chr9:11735361-11740275	33.5058	36.2871	0.115046	up	0.2244	0.485033	holocarboxylase synthetase, putative, expressed
LOC_Os01g33030	LOC_Os01g33030	Chr1:18140742-18142908	8.56498	9.14469	0.094484	up	0.39595	0.657939	Brix domain containing protein, putative, expressed
LOC_Os05g50560	LOC_Os05g50560	Chr5:28989785-28995672	36.4044	38.5461	0.0824743	up	0.33515	0.599677	CGMC_MAPKCMGC_2.9 - CGMC includes CDA, MAPK, GSK3, and CLKC kinases, expressed
LOC_Os01g09540	LOC_Os01g09540	Chr1:4872118-4873806	39.7607	46.6824	0.231536	up	0.0115	0.0704015	HAD superfamily phosphatase, putative, expressed
LOC_Os03g19560	LOC_Os03g19560	Chr3:10992828-10997554	12.3339	8.80639	-0.486002	down	5e-05	0.000832404	tetratricopeptide repeat domain containing protein, expressed
LOC_Os06g40960	LOC_Os06g40960	Chr6:24453130-24456495	1.39418	1.79975	0.36838	up	0.05405	0.203959	ZOS6-05 - C2H2 zinc finger protein, expressed
LOC_Os04g47270	LOC_Os04g47270	Chr4:28067095-28070371	3.11986	2.87604	-0.117399	down	0.3304	0.595271	amine oxidase, putative, expressed
LOC_Os03g58700	LOC_Os03g58700	Chr3:33424905-33433088	78.5697	80.9379	0.0428423	up	0.6078	0.809204	vacuolar protein sorting-associated protein 35, putative, expressed
LOC_Os07g09140	LOC_Os07g09140	Chr7:4773047-4774450	61.9257	66.9523	0.112595	up	0.22035	0.480527	expressed protein
LOC_Os01g13080	LOC_Os01g13080	Chr1:7278719-7280250	166.63	203.952	0.291584	up	0.00045	0.00563722	60S acidic ribosomal protein, putative, expressed
LOC_Os03g61540	LOC_Os03g61540	Chr3:34896331-34900930	15.9398	15.7132	-0.0206549	down	0.8286	0.927297	lipase class 3 family protein, putative, expressed
LOC_Os03g20120	LOC_Os03g20120	Chr3:11367198-11368919	1.22373	0.397752	-1.62134	down	0.0001	0.00155153	glycosyl transferase 8 domain containing protein, putative, expressed
LOC_Os12g26875	LOC_Os12g26875	Chr12:15753987-15754746	4.12579	3.58289	-0.203549	down	0.351	0.61646	expressed protein
LOC_Os04g45190	LOC_Os04g45190	Chr4:26712546-26715739	17.1835	18.3066	0.0913397	up	0.351	0.61646	MSP domain containing protein, expressed
LOC_Os06g06820	LOC_Os06g06820	Chr6:3219078-3222414	34.7747	35.4165	0.0263876	up	0.7682	0.899017	hydrolase, alpha/beta fold family domain containing protein, expressed
LOC_Os03g43910	LOC_Os03g43910	Chr3:24638170-24641470	17.9199	17.163	-0.0622581	down	0.61225	0.812251	expressed protein
LOC_Os06g14440	LOC_Os06g14440	Chr6:8097280-8104472	18.4098	16.2649	-0.178709	down	0.04275	0.175444	DRD1, putative, expressed
LOC_Os04g38220	LOC_Os04g38220	Chr4:22744183-22748089	23.6222	15.0922	-0.646347	down	5e-05	0.000832404	transporter family protein, putative, expressed
LOC_Os06g18780	LOC_Os06g18780	Chr6:10649539-10659108	0.6893	1.27459	0.886824	up	5e-05	0.000832404	transposon protein, putative, CACTA, En/Spm sub-class, expressed
LOC_Os12g33165	LOC_Os12g33165	Chr12:20067136-20067787	2.35514	2.58701	0.135471	up	0.65105	0.835066	expressed protein
LOC_Os03g05470	LOC_Os03g05470	Chr3:2707462-2710821	3.85681	3.11092	-0.310067	down	0.02345	0.1171	tyrosine protein kinase domain containing protein, putative, expressed
LOC_Os10g22950	LOC_Os10g22950	Chr10:11935625-11942908	29.359	26.7025	-0.136826	down	0.1088	0.319581	calmodulin-binding transcription activator, putative, expressed
LOC_Os04g35510	LOC_Os04g35510	Chr4:21609372-21611533	23.7142	22.3374	-0.0862911	down	0.36815	0.632973	CENP-E-like kinetochore protein, putative, expressed
LOC_Os03g01170	LOC_Os03g01170	Chr3:115788-119092	3.167	4.22416	0.41555	up	0.00175	0.0167997	transporter family protein, putative, expressed
LOC_Os03g12238	LOC_Os03g12238	Chr3:6428276-6430590	35.4895	36.388	0.0360707	up	0.739	0.883856	expressed protein
LOC_Os06g28740	LOC_Os06g28740	Chr6:16363078-16366463	5.6787	6.3688	0.165462	up	0.22305	0.483299	expressed protein
LOC_Os11g36150	LOC_Os11g36150	Chr11:21250854-21254683	1.51162	1.5769	0.0609986	up	0.6846	0.853343	receptor-like protein kinase 2 precursor, putative, expressed
LOC_Os05g43680	LOC_Os05g43680	Chr5:25392862-25396054	6.79439	5.22213	-0.379706	down	0.0393	0.165881	expressed protein
LOC_Os05g11900	LOC_Os05g11900	Chr5:6773864-6774685	44.0253	64.4785	0.550484	up	5e-05	0.000832404	expressed protein
LOC_Os01g64720	LOC_Os01g64720	Chr1:37551976-37556502	7.22897	6.86352	-0.0748427	down	0.5489	0.771833	expressed protein
LOC_Os12g04270	LOC_Os12g04270	Chr12:1807670-1811164	7.16155	5.57472	-0.361373	down	0.0053	0.0395289	cytochrome c-type biogenesis protein dbsD-like, putative, expressed
LOC_Os02g27110	LOC_Os02g27110	Chr2:15931296-15950110	9.10888	8.61519	-0.0803906	down	0.35465	0.619527	expressed protein
LOC_Os06g47780	LOC_Os06g47780	Chr6:28918690-28923568	0.882915	0.392681	-1.16892	down	0.00245	0.0217785	TKL_IRAK_DUF26-lh.3 - DUF26 kinases have homology to DUF26 containing loci, expressed
LOC_Os04g20880	LOC_Os04g20880	Chr4:11720536-11721807	5.04885	6.90914	0.452553	up	0.00405	0.0321938	wax synthase isoform 1, putative, expressed
LOC_Os02g45320	LOC_Os02g45320	Chr2:27548398-27551592	4.33987	4.68768	0.111223	up	0.3819	0.645426	OsFBX58 - F-box domain containing protein, expressed
LOC_Os01g21380	LOC_Os01g21380	Chr1:11944392-11945637	1.8595	2.26292	0.283274	up	0.2293	0.490659	FAD dependent oxidoreductase domain containing protein, expressed
LOC_Os01g59120	LOC_Os01g59120	Chr1:34149430-34152417	12.4331	10.8162	-0.200994	down	0.04545	0.182827	cyclin, putative, expressed
LOC_Os09g38580	LOC_Os09g38580	Chr9:22192724-22197187	38.0644	39.5824	0.0564188	up	0.579	0.790463	cyclic nucleotide-gated ion channel, putative, expressed
LOC_Os01g50770	LOC_Os01g50770	Chr1:29166418-29170411	93.0683	102.386	0.137651	up	0.09705	0.297378	adaptor complexes medium subunit family domain containing protein, expressed
LOC_Os02g51890	LOC_Os02g51890	Chr2:31781324-31789031	10.6547	11.818	0.149504	up	0.1355	0.362297	RNA recognition motif containing protein, putative, expressed
LOC_Os11g27540	LOC_Os11g27540	Chr11:15850698-15852070	50.8501	43.9206	-0.211353	down	0.0273	0.130023	CRP7 - Cysteine-rich family protein precursor, expressed
LOC_Os05g04850	LOC_Os05g04850	Chr5:2331058-2334278	36.0539	40.4794	0.167034	up	0.06795	0.237223	RNA recognition motif containing protein, putative, expressed
LOC_Os12g38950	LOC_Os12g38950	Chr12:23948200-23951881	0.580714	0.492497	-0.237712	down	0.43715	0.693792	zinc finger, C2H2 type family protein, expressed
LOC_Os06g21390	LOC_Os06g21390	Chr6:12352309-12358104	7.76595	7.00056	-0.149691	down	0.18145	0.428479	Zinc finger C-x8-C-x5-C-x3-H type domain containing protein, expressed
LOC_Os01g18660	LOC_Os01g18660	Chr1:10509031-10513400	9.50815	11.9169	0.325769	up	0.0043	0.0335761	aminotransferase, putative, expressed
LOC_Os05g45890	LOC_Os05g45890	Chr5:26591768-26601273	10.2632	10.8331	0.0779601	up	0.49635	0.736379	tRNAHis guanylyltransferase family protein, expressed
LOC_Os01g22600	LOC_Os01g22600	Chr1:12704699-12709808	5.72631	6.00237	0.0679262	up	0.5757	0.788929	mitochondrial carrier protein, putative, expressed
LOC_Os04g01480	LOC_Os04g01480	Chr4:321280-329266	5.28313	6.32673	0.260068	up	0.0111	0.0685942	zinc finger C-x8-C-x5-C-x3-H type family protein, expressed
LOC_Os01g74110	LOC_Os01g74110	Chr1:42905565-42907474	3.43783	2.32768	-0.562608	down	0.00835	0.0556319	metal cation transporter, putative, expressed
LOC_Os03g08930	LOC_Os03g08930	Chr3:4628934-4630514	1.25278	1.42287	0.183675	up	0.49205	0.733593	helix-loop-helix DNA-binding protein, putative, expressed
LOC_Os06g05720	LOC_Os06g05720	Chr6:2583841-2586240	12.887	12.6171	-0.0305383	down	0.77115	0.900496	expressed protein
LOC_Os02g09770	LOC_Os02g09770	Chr2:5038458-5043329	20.7402	21.6033	0.0588196	up	0.52535	0.757474	abhydrolase domain-containing protein FAM108C1, putative, expressed
LOC_Os12g26510	LOC_Os12g26510	Chr12:15498808-15499785	31.2021	36.918	0.242684	up	0.0166	0.0911966	expressed protein
LOC_Os07g30250	LOC_Os07g30250	Chr7:17881006-17887821	4.10171	3.51052	-0.224544	down	0.0556	0.207722	RFT1, putative, expressed
LOC_Os11g02620	LOC_Os11g02620	Chr11:827665-831854	1.51317	1.26331	-0.260357	down	0.15815	0.396724	BTBN21 - Bric-a-Brac, Tramtrack, Broad Complex BTB domain with non-phototropic hypocotyl 3 NPH3 and coiled-coil domains, expressed
LOC_Os07g39590	LOC_Os07g39590	Chr7:23721771-23724795	32.9784	34.8635	0.0801951	up	0.37915	0.642813	spotted leaf 11, putative, expressed
LOC_Os06g21380	LOC_Os06g21380	Chr6:12345919-12350139	1.11836	0.867783	-0.365976	down	0.081	0.265003	OsCttP3 - Putative C-terminal processing peptidase homologue, expressed
LOC_Os07g26000	LOC_Os07g26000	Chr7:14916035-14920450	30.0914	31.51	0.066461	up	0.4434	0.698818	OsFBX235 - F-box domain containing protein, expressed
LOC_Os10g33230	LOC_Os10g33230	Chr10:17431262-17436600	22.3397	22.4766	0.00881585	up	0.9138	0.966069	RNA recognition motif containing protein, putative, expressed
LOC_Os10g28870	LOC_Os10g28870	Chr10:15047484-15048642	11.0794	12.1078	0.128055	up	0.2953	0.559084	MBTB40 - Bric-a-Brac, Tramtrack, Broad Complex BTB domain with Meprin and TRAF Homology MATH domain, expressed
LOC_Os11g32880	LOC_Os11g32880	Chr11:19421480-19429665	6.22912	5.12275	-0.282112	down	0.0057	0.0418509	DEAD-box ATP-dependent RNA helicase, putative, expressed
LOC_Os09g25640	LOC_Os09g25640	Chr9:15400687-15406414	17.7445	20.397	0.200987	up	0.04275	0.175444	5-nucleotidase domain-containing protein, putative, expressed
LOC_Os04g44800	LOC_Os04g44800	Chr4:26524257-26528379	12.0942	11.2452	-0.105001	down	0.32295	0.587377	expressed protein
LOC_Os03g14250	LOC_Os03g14250	Chr3:7740868-7749369	85.0071	70.975	-0.260272	down	0.00175	0.0167997	plant protein of unknown function DUF869 domain containing protein, expressed
LOC_Os01g25330	LOC_Os01g25330	Chr1:14308158-14316696	28.9601	30.062	0.0538759	up	0.5296	0.760576	SAC9, putative, expressed
LOC_Os05g05160	LOC_Os05g05160	Chr5:2511541-2518105	39.8087	38.0226	-0.0662289	down	0.4356	0.692307	CGMC_MAPKCGMC_2.1 - CGMC includes CDA, MAPK, GSK3, and CLKC kinases, expressed
LOC_Os08g24880	LOC_Os08g24880	Chr8:15059109-15064638	2.21365	1.45178	-0.608601	down	0.0032	0.0266697	EDM2, putative, expressed
LOC_Os03g07800	LOC_Os03g07800	Chr3:3970215-3974532	24.2742	24.3241	0.00296502	up	0.9748	0.990368	RNA recognition motif containing protein, putative, expressed
LOC_Os03g52470	LOC_Os03g52470	Chr3:30109908-30114842	14.8076	15.8541	0.0985149	up	0.2749	0.537614	WD domain, G-beta repeat domain containing protein, expressed
LOC_Os01g11010	LOC_Os01g11010	Chr1:5875785-5877849	6.7952	7.7365	0.187166	up	0.10815	0.318179	peptide-N4-asparagine amidase A, putative, expressed
LOC_Os08g01380	LOC_Os08g01380	Chr8:241678-242634	403.537	379.403	-0.0889702	down	0.2897	0.553533	2Fe-2S iron-sulfur cluster binding domain containing protein, expressed
LOC_Os03g03560	LOC_Os03g03560	Chr3:1551425-1559153	4.02257	4.258	0.0820587	up	0.4384	0.694581	FHA domain containing protein, putative, expressed
LOC_Os12g33100	LOC_Os12g33100	Chr12:20028747-20032871	27.2679	25.5112	-0.0960743	down	0.2787	0.540721	guanylate kinase, putative, expressed
LOC_Os06g27650	LOC_Os06g27650	Chr6:15648697-15659325	1.6908	1.63713	-0.0465389	down	0.73445	0.880906	expressed protein
LOC_Os03g49830	LOC_Os03g49830	Chr3:28390075-28392181	21.8108	20.4025	-0.0962969	down	0.30645	0.571503	expressed protein
LOC_Os03g53660	LOC_Os03g53660	Chr3:30764585-30773947	28.8141	37.4486	0.378137	up	5e-05	0.000832404	Myosin head domain containing protein, expressed
LOC_Os07g02760	LOC_Os07g02760	Chr7:1006785-1010139	2.66717	3.14391	0.237252	up	0.13205	0.357167	OsFBD13 - F-box and FBD domain containing protein, expressed
LOC_Os06g50880	LOC_Os06g50880	Chr6:30776897-30779652	4.02626	4.01523	-0.00395919	down	0.9697	0.988463	WD domain, G-beta repeat domain containing protein, expressed
LOC_Os03g18080	LOC_Os03g18080	Chr3:10090148-10097873	10.5952	9.83085	-0.108024	down	0.2668	0.528599	SacI homology domain containing protein, expressed
LOC_Os04g42870	LOC_Os04g42870	Chr4:25372490-25374580	5.80188	5.36457	-0.113058	down	0.46075	0.710544	methyltransferase domain containing protein, putative, expressed
LOC_Os01g72990	LOC_Os01g72990	Chr1:42336216-42349399	10.7357	8.17894	-0.392433	down	5e-05	0.000832404	expressed protein
LOC_Os02g39890	LOC_Os02g39890	Chr2:24100077-24103493	41.0993	41.4952	0.013831	up	0.8816	0.952574	RNA recognition motif containing protein, putative, expressed
LOC_Os03g20530	LOC_Os03g20530	Chr3:11629369-11635559	31.2361	26.3704	-0.244298	down	0.0042	0.0330624	DUF630/DUF632 domains containing protein, putative, expressed
LOC_Os05g38480	LOC_Os05g38480	Chr5:22574051-22577692	3.53975	3.20224	-0.144567	down	0.2483	0.510381	kinesin motor domain containing protein, putative, expressed
LOC_Os02g05120	LOC_Os02g05120	Chr2:2444344-2445715	2.8552	5.14452	0.849443	up	5e-05	0.000832404	expressed protein
LOC_Os06g30460	LOC_Os06g30460	Chr6:17597785-17609675	34.662	36.4637	0.0731052	up	0.4102	0.66988	2-oxo acid dehydrogenases acyltransferase domain containing protein, expressed
LOC_Os08g06210	LOC_Os08g06210	Chr8:3425735-3428074	2.79004	3.61522	0.373799	up	0.1856	0.434687	expressed protein
LOC_Os10g26630	LOC_Os10g26630	Chr10:13896182-13900882	8.60482	8.07845	-0.0910659	down	0.3993	0.661124	CSLA2 - cellulose synthase-like family A; mannan synthase, expressed
LOC_Os06g08730	LOC_Os06g08730	Chr6:4362696-4370853	22.7911	23.7394	0.0588086	up	0.49965	0.738952	expressed protein
LOC_Os12g25210	LOC_Os12g25210	Chr12:14503330-14503903	174.339	203.317	0.221832	up	0.0244	0.120451	signal peptidase complex subunit 1, putative, expressed
LOC_Os06g08180	LOC_Os06g08180	Chr6:3966029-3969599	19.2402	20.6322	0.100773	up	0.28605	0.549129	expressed protein
LOC_Os12g14140	LOC_Os12g14140	Chr12:8025151-8027413	1.06106	0.950498	-0.158747	down	0.4541	0.705615	expressed protein
LOC_Os01g58390	LOC_Os01g58390	Chr1:33733121-33735600	5.36043	5.35203	-0.0022633	down	0.98835	0.994531	haloacid dehalogenase, putative, expressed
LOC_Os02g47570	LOC_Os02g47570	Chr2:29069439-29072124	22.8127	22.661	-0.00962615	down	0.9235	0.969054	phosphatase, putative, expressed
LOC_Os02g43920	LOC_Os02g43920	Chr2:26511107-26515845	2.3363	2.5797	0.142977	up	0.2508	0.513337	cell division cycle protein 23, putative, expressed
LOC_Os03g57910	LOC_Os03g57910	Chr3:32984513-32986166	8.77815	9.13162	0.0569552	up	0.65425	0.83659	expressed protein
LOC_Os02g46340	LOC_Os02g46340	Chr2:28246408-28247685	5.00757	4.27102	-0.229529	down	0.17865	0.424733	RING-H2 finger protein ATL3J, putative, expressed
LOC_Os01g72420	LOC_Os01g72420	Chr1:41997450-42002803	6.19993	5.59075	-0.149209	down	0.2526	0.514944	C2 domain containing protein, putative, expressed
LOC_Os01g67850	LOC_Os01g67850	Chr1:39429063-39432496	33.6119	26.0054	-0.370161	down	5e-05	0.000832404	zinc finger, RING-type, putative, expressed
LOC_Os08g37770	LOC_Os08g37770	Chr8:23925545-23925806	11.1348	7.57305	-0.556132	down	0.5972	0.80278	expressed protein
LOC_Os05g04370	LOC_Os05g04370	Chr5:1998205-2002870	4.99215	4.51861	-0.143783	down	0.17495	0.419574	expressed protein
LOC_Os05g41910	LOC_Os05g41910	Chr5:24541181-24544300	18.818	17.4279	-0.110716	down	0.2225	0.482984	expressed protein
LOC_Os02g02870	LOC_Os02g02870	Chr2:1102964-1104306	94.6102	112.72	0.252671	up	0.0025	0.022155	glycine-rich protein 2, putative, expressed
LOC_Os02g52860	LOC_Os02g52860	Chr2:32319363-32323332	234.96	275.276	0.228459	up	0.00595	0.0432174	phosphate carrier protein, mitochondrial precursor, putative, expressed
LOC_Os02g49870	LOC_Os02g49870	Chr2:30471979-30475773	7.10976	7.98901	0.168217	up	0.34165	0.605806	expressed protein
LOC_Os06g23430	LOC_Os06g23430	Chr6:13677376-13681875	36.2751	37.608	0.0520603	up	0.5884	0.797182	signal recognition particle 19 kDa protein, putative, expressed
LOC_Os02g35480	LOC_Os02g35480	Chr2:21325314-21329945	14.2352	14.0947	-0.0143062	down	0.8783	0.951082	expressed protein
LOC_Os03g39940	LOC_Os03g39940	Chr3:22197894-22200121	0.692464	0.959688	0.470825	up	0.105	0.312582	retrotransposon protein, putative, Ty3-gypsy subclass, expressed
LOC_Os02g56510	LOC_Os02g56510	Chr2:34609407-34618723	0.844577	0.718449	-0.233345	down	0.4284	0.685751	phosphate transporter 1, putative, expressed
LOC_Os06g09450	LOC_Os06g09450	Chr6:4796285-4804246	599.953	727.374	0.277848	up	0.001	0.0108873	sucrose synthase, putative, expressed
LOC_Os01g18070	LOC_Os01g18070	Chr1:10119210-10123815	141.623	150.216	0.0849776	up	0.3087	0.573789	bacterial transferase hexapeptide domain containing protein, expressed
LOC_Os10g25320	LOC_Os10g25320	Chr10:13088804-13096750	13.0623	13.2896	0.0248836	up	0.8327	0.929732	initiation factor 2 subunit family domain containing protein, expressed
LOC_Os10g34820	LOC_Os10g34820	Chr10:18591170-18595632	3.60476	3.25725	-0.146252	down	0.23515	0.496683	CDT1B - Putative DNA replication initiation protein, expressed
LOC_Os03g08860	LOC_Os03g08860	Chr3:4592488-4594911	19.8323	18.9755	-0.0637086	down	0.5193	0.753139	GRAM domain containing protein, expressed
LOC_Os04g42140	LOC_Os04g42140	Chr4:24946090-24952282	38.2756	44.5706	0.219667	up	0.0087	0.0572682	eukaryotic initiation factor iso-4F subunit p82-34, putative, expressed
LOC_Os05g08990	LOC_Os05g08990	Chr5:4976709-4981862	10.072	10.5101	0.061431	up	0.51545	0.750207	glutaminyl-tRNA synthetase, putative, expressed
LOC_Os12g42420	LOC_Os12g42420	Chr12:26363239-26365704	23.7676	24.4127	0.0386351	up	0.67465	0.847394	DNA binding protein, putative, expressed
LOC_Os11g47870	LOC_Os11g47870	Chr11:28870095-28872571	1.68357	1.01548	-0.729371	down	0.00035	0.00455022	GRAS family transcription factor domain containing protein, expressed
LOC_Os06g50100	LOC_Os06g50100	Chr6:30346754-30350034	3.79195	4.86401	0.359205	up	0.00745	0.0511816	tyrosine protein kinase domain containing protein, putative, expressed
LOC_Os11g03670	LOC_Os11g03670	Chr11:1429205-1432727	3.55205	3.73342	0.0718478	up	0.64895	0.833426	Mpv17 / PMP22 family domain containing protein, expressed
LOC_Os06g41390	LOC_Os06g41390	Chr6:24814003-24817722	12.0881	12.7833	0.0806765	up	0.43755	0.694101	N-terminal asparagine amidohydrolase, putative, expressed
LOC_Os08g44240	LOC_Os08g44240	Chr8:27849042-27856246	11.8962	11.5353	-0.0444407	down	0.6256	0.819991	AAA-type ATPase family protein, putative, expressed
LOC_Os02g33180	LOC_Os02g33180	Chr2:19727117-19729888	21.1929	23.4184	0.144061	up	0.1497	0.384607	rar1, putative, expressed
LOC_Os08g10600	LOC_Os08g10600	Chr8:6237448-6242123	54.8218	58.1159	0.0841834	up	0.32635	0.59086	UTP--glucose-1-phosphate uridylyltransferase, putative, expressed
LOC_Os10g25210	LOC_Os10g25210	Chr10:13015119-13017947	1.757	1.9796	0.172094	up	0.30665	0.571718	OsFBX384 - F-box domain containing protein, expressed
LOC_Os07g04910	LOC_Os07g04910	Chr7:2170637-2172892	18.0617	16.1035	-0.165559	down	0.11575	0.331226	reticulon domain containing protein, putative, expressed
LOC_Os12g39380	LOC_Os12g39380	Chr12:24218358-24224963	21.74	19.0101	-0.193579	down	0.0258	0.124841	BTBN24 - Bric-a-Brac, Tramtrack, Broad Complex BTB domain with non-phototropic hypocotyl 3 NPH3 domain, expressed
LOC_Os06g43090	LOC_Os06g43090	Chr6:25899441-25900817	28.4252	32.9133	0.211496	up	0.02795	0.132095	MYB transcription factor TaMYB1, putative, expressed
LOC_Os05g50720	LOC_Os05g50720	Chr5:29071141-29072235	7.35281	6.10789	-0.267621	down	0.08835	0.280021	harpin-induced protein 1 domain containing protein, expressed
LOC_Os01g38180	LOC_Os01g38180	Chr1:21381883-21389644	0.663677	0.594007	-0.160002	down	0.5284	0.759928	peptidyl-prolyl isomerase, putative, expressed
LOC_Os05g33510	LOC_Os05g33510	Chr5:19681731-19684599	52.7141	49.8782	-0.0797815	down	0.385	0.648398	peptide methionine sulfoxide reductase msrB, putative, expressed
LOC_Os11g19220	LOC_Os11g19220	Chr11:10972673-10982223	4.73418	4.4455	-0.0907669	down	0.7574	0.893073	mitosis protein dim1, putative, expressed
LOC_Os07g44700	LOC_Os07g44700	Chr7:26677057-26680136	5.56522	6.04444	0.11917	up	0.40025	0.661833	expressed protein
LOC_Os01g62760	LOC_Os01g62760	Chr1:36343947-36346078	41.5313	46.0527	0.149084	up	0.0913	0.286552	protein phosphatase 2C, putative, expressed
LOC_Os08g19910	LOC_Os08g19910	Chr8:11926921-11927731	1.14798	0.8463	-0.439859	down	0.3947	0.657506	expressed protein
LOC_Os02g53750	LOC_Os02g53750	Chr2:32915307-32918514	9.38452	3.91934	-1.25967	down	5e-05	0.000832404	tyrosine protein kinase domain containing protein, putative, expressed
LOC_Os02g16550	LOC_Os02g16550	Chr2:9458281-9463804	79.0479	87.0375	0.138909	up	0.10835	0.318582	Ser/Thr protein phosphatase family protein, putative, expressed
LOC_Os04g43040	LOC_Os04g43040	Chr4:25468584-25471556	11.0997	9.95356	-0.157239	down	0.17475	0.419293	expressed protein
LOC_Os05g03000	LOC_Os05g03000	Chr5:1127010-1132428	7.99464	6.33941	-0.334685	down	0.0035	0.0286523	inner membrane protein alx, putative, expressed
LOC_Os01g32830	LOC_Os01g32830	Chr1:18013674-18017027	16.1788	15.7284	-0.0407388	down	0.78035	0.904577	expressed protein
LOC_Os02g30530	LOC_Os02g30530	Chr2:18162968-18166866	8.0856	7.55082	-0.098723	down	0.31085	0.575518	transposon protein, putative, unclassified, expressed
LOC_Os03g03660	LOC_Os03g03660	Chr3:1624878-1629530	48.0572	41.3249	-0.217741	down	0.10915	0.3201	CAMK_CAMK_like.17 - CAMK includes calcium/calmodulin depedent protein kinases, expressed
LOC_Os07g47960	LOC_Os07g47960	Chr7:28649694-28651636	4.48734	5.52902	0.301163	up	0.0641	0.228579	basic helix-loop-helix domain containing protein, expressed
LOC_Os04g12560	LOC_Os04g12560	Chr4:6955304-6957924	4.86569	4.57456	-0.0890132	down	0.4337	0.690531	receptor-like protein kinase, putative, expressed
LOC_Os07g12240	LOC_Os07g12240	Chr7:6856616-6857180	1.31859	2.61508	0.987861	up	0.1244	0.34484	EF hand family protein, putative, expressed
LOC_Os09g23200	LOC_Os09g23200	Chr9:13758214-13765052	1.68227	1.40618	-0.258629	down	0.28485	0.547871	KANADI1, putative, expressed
LOC_Os06g11630	LOC_Os06g11630	Chr6:6160325-6163685	11.1422	11.457	0.0401917	up	0.69255	0.857616	OsFBX192 - F-box domain containing protein, expressed
LOC_Os06g39680	LOC_Os06g39680	Chr6:23556492-23559285	3.22354	2.81742	-0.194274	down	0.12375	0.344119	transposon protein, putative, unclassified, expressed
LOC_Os01g63410	LOC_Os01g63410	Chr1:36732835-36737403	6.55947	6.20388	-0.0804095	down	0.6613	0.840036	expressed protein
LOC_Os05g19040	LOC_Os05g19040	Chr5:11049077-11052426	19.8537	20.341	0.034987	up	0.7218	0.874163	prefoldin, putative, expressed
LOC_Os02g05830	LOC_Os02g05830	Chr2:2874933-2876452	197.876	172.658	-0.196674	down	0.01995	0.104347	ribulose bisphosphate carboxylase small chain, chloroplast precursor, putative, expressed
LOC_Os06g01620	LOC_Os06g01620	Chr6:365300-367066	14.3425	14.3413	-0.000120273	down	0.9941	0.9969	scarecrow, putative, expressed
LOC_Os12g06610	LOC_Os12g06610	Chr12:3201614-3207794	6.54458	7.83038	0.258782	up	0.0126	0.0750086	nucleolar complex protein 2, putative, expressed
LOC_Os02g49470	LOC_Os02g49470	Chr2:30232041-30232725	12.6624	15.0512	0.249331	up	0.0955	0.294228	tic20 protein-related, putative, expressed
LOC_Os06g39590	LOC_Os06g39590	Chr6:23501972-23503503	16.27	15.4033	-0.0789737	down	0.46885	0.71756	OsIAA23 - Auxin-responsive Aux/IAA gene family member, expressed
LOC_Os05g36900	LOC_Os05g36900	Chr5:21555553-21556537	23.5793	21.5743	-0.128208	down	0.2486	0.510688	dof zinc finger domain containing protein, putative, expressed
LOC_Os07g10530	LOC_Os07g10530	Chr7:5682010-5685298	147.806	175.656	0.249048	up	0.00335	0.0276811	carboxyl-terminal peptidase, putative, expressed
LOC_Os01g46970	LOC_Os01g46970	Chr1:26800059-26805508	6.23418	6.16494	-0.0161131	down	0.8956	0.958007	transcription factor, putative, expressed
LOC_Os02g43900	LOC_Os02g43900	Chr2:26501058-26502451	10.6113	10.5991	-0.0016665	down	0.9922	0.996127	expressed protein
LOC_Os07g18720	LOC_Os07g18720	Chr7:11064789-11076993	8.93415	8.16938	-0.129105	down	0.2378	0.499535	tetratricopeptide repeat containing protein, putative, expressed
LOC_Os01g55900	LOC_Os01g55900	Chr1:32189930-32193462	3.17484	3.6737	0.21055	up	0.18205	0.429215	holliday junction resolvase, putative, expressed
LOC_Os10g11889	LOC_Os10g11889	Chr10:6597052-6599560	1.16918	3.56168	1.60706	up	0.00455	0.03523	expressed protein
LOC_Os02g54780	LOC_Os02g54780	Chr2:33547293-33550445	15.9143	14.3914	-0.145119	down	0.12295	0.343019	CYPRO4, putative, expressed
LOC_Os02g33610	LOC_Os02g33610	Chr2:20005952-20013852	25.9114	22.8042	-0.184288	down	0.0361	0.156541	metallo-beta-lactamase, putative, expressed
LOC_Os06g13950	LOC_Os06g13950	Chr6:7768089-7769904	1.1197	0.854405	-0.390125	down	0.09145	0.286623	pentatricopeptide, putative, expressed
LOC_Os05g35444	LOC_Os05g35444	Chr5:21055246-21056954	56.3128	66.7483	0.245267	up	0.0053	0.0395289	expressed protein
LOC_Os10g01340	LOC_Os10g01340	Chr10:208872-209564	4.52899	4.64386	0.0361336	up	0.8752	0.950362	expressed protein
LOC_Os06g06350	LOC_Os06g06350	Chr6:2949763-2957842	1.01616	0.973876	-0.0613207	down	0.7971	0.911933	AMP-binding enzyme, putative, expressed
LOC_Os04g44440	LOC_Os04g44440	Chr4:26310602-26311673	8.37791	7.62987	-0.134933	down	0.35425	0.619274	TCP family transcription factor, putative, expressed
LOC_Os07g48630	LOC_Os07g48630	Chr7:29115868-29118681	136.096	184.075	0.435671	up	5e-05	0.000832404	ethylene-insensitive 3, putative, expressed
LOC_Os01g62790	LOC_Os01g62790	Chr1:36359708-36365493	8.22181	6.69153	-0.29712	down	0.00585	0.0427357	expressed protein
LOC_Os08g43910	LOC_Os08g43910	Chr8:27677641-27678250	0.666412	0.966162	0.535851	up	0.3419	0.606196	expressed protein
LOC_Os03g62610	LOC_Os03g62610	Chr3:35436725-35443615	6.43281	5.82701	-0.142692	down	0.6576	0.838485	RNA-binding protein containing a PIN domain, putative, expressed
LOC_Os05g01750	LOC_Os05g01750	Chr5:446348-453210	8.27863	8.03236	-0.043569	down	0.70675	0.866791	TruB family pseudouridylate synthase, putative, expressed
LOC_Os09g16330	LOC_Os09g16330	Chr9:9970564-9979283	64.6962	80.4346	0.314136	up	0.0047	0.0360885	pleiotropic drug resistance protein, putative, expressed
LOC_Os03g03180	LOC_Os03g03180	Chr3:1345957-1349521	82.4923	86.0984	0.0617259	up	0.47	0.718236	uncharacterized Cys-rich domain containing protein, putative, expressed
LOC_Os02g51710	LOC_Os02g51710	Chr2:31676445-31677556	626.092	625.893	-0.000457381	down	0.9966	0.997928	wound/stress protein, putative, expressed
LOC_Os10g38800	LOC_Os10g38800	Chr10:20652204-20654875	3.55744	4.18992	0.236083	up	0.0552	0.206646	leucine-rich repeat transmembrane protein kinase, putative, expressed
LOC_Os02g03570	LOC_Os02g03570	Chr2:1450162-1450996	7.98595	13.4612	0.753274	up	5e-05	0.000832404	hsp20/alpha crystallin family protein, putative, expressed
LOC_Os11g29120	LOC_Os11g29120	Chr11:16866308-16872028	26.4102	27.0521	0.0346428	up	0.76735	0.898488	growth regulator related protein, putative, expressed
LOC_Os01g52030	LOC_Os01g52030	Chr1:29904103-29904857	5.3247	3.80272	-0.48567	down	0.03115	0.142186	zinc finger A20 and AN1 domain-containing stress-associated protein, putative, expressed
LOC_Os01g73570	LOC_Os01g73570	Chr1:42621830-42624751	21.042	18.3767	-0.195398	down	0.0815	0.266038	vacuolar protein sorting 55 family protein, putative, expressed
LOC_Os03g22580	LOC_Os03g22580	Chr3:12988754-12998666	9.97094	9.4952	-0.0705309	down	0.453	0.70462	CW-type Zinc Finger, putative, expressed
LOC_Os04g14654	LOC_Os04g14654	Chr4:8216512-8233284	16.4033	15.9724	-0.0384029	down	0.6786	0.849621	Sec1 family transport protein, putative, expressed
LOC_Os08g01420	LOC_Os08g01420	Chr8:272853-276978	7.47422	6.84261	-0.127377	down	0.21455	0.473784	PHD-finger domain containing protein, putative, expressed
LOC_Os03g22690	LOC_Os03g22690	Chr3:13100323-13109352	9.61772	9.55589	-0.00930429	down	0.9235	0.969054	nucleoporin interacting component, putative, expressed
LOC_Os10g35550	LOC_Os10g35550	Chr10:19009679-19014274	10.3536	9.4405	-0.133193	down	0.1433	0.374229	pre-mRNA-processing factor 6, putative, expressed
LOC_Os01g16210	LOC_Os01g16210	Chr1:9173106-9175991	4.84524	5.57575	0.202596	up	0.1404	0.369748	uncharacterized Cys-rich domain containing protein, putative, expressed
LOC_Os04g33420	LOC_Os04g33420	Chr4:20229221-20230813	596.693	617.485	0.049414	up	0.8089	0.917136	DNA-binding protein S1FA, putative, expressed
LOC_Os03g18640	LOC_Os03g18640	Chr3:10443251-10446023	10.0642	12.0682	0.26197	up	0.0118	0.0716545	laccase precursor protein, putative, expressed
LOC_Os08g31110	LOC_Os08g31110	Chr8:19215828-19217809	1.4589	1.52664	0.0654813	up	0.72005	0.873129	PPR repeat domain containing protein, putative, expressed
LOC_Os03g02600	LOC_Os03g02600	Chr3:960444-962656	5.73315	5.81447	0.0203208	up	0.86345	0.945019	riboflavin biosynthesis protein ribD, putative, expressed
LOC_Os08g14450	LOC_Os08g14450	Chr8:8677954-8686512	7.04295	6.55577	-0.103414	down	0.52965	0.760594	RNA polymerase sigma factor, putative, expressed
LOC_Os05g46220	LOC_Os05g46220	Chr5:26805857-26812530	1.385	1.31523	-0.0745651	down	0.9081	0.963456	mitochondrial carrier protein, putative, expressed
LOC_Os09g28590	LOC_Os09g28590	Chr9:17393568-17395622	9.41061	9.95988	0.0818402	up	0.50035	0.739502	AGAP010609-PA, putative, expressed
LOC_Os01g74190	LOC_Os01g74190	Chr1:42977144-42979816	16.9432	14.5819	-0.216529	down	0.02925	0.136053	radical SAM enzyme, putative, expressed
LOC_Os11g44860	LOC_Os11g44860	Chr11:27149303-27153280	0.962078	0.871485	-0.142678	down	0.50785	0.744783	cysteine-rich receptor-like protein kinase 28 precursor, putative, expressed
LOC_Os02g07010	LOC_Os02g07010	Chr2:3580316-3581779	7.93174	10.1383	0.354099	up	0.0016	0.0156559	expressed protein
LOC_Os01g68750	LOC_Os01g68750	Chr1:39931264-39938167	28.5974	29.5817	0.0488209	up	0.562	0.780581	adaptin, putative, expressed
LOC_Os07g12140	LOC_Os07g12140	Chr7:6790685-6796631	3.72083	4.2429	0.189424	up	0.1155	0.330884	PPR repeat domain containing protein, putative, expressed
LOC_Os03g52130	LOC_Os03g52130	Chr3:29931354-29932698	44.6115	45.9543	0.0427841	up	0.67745	0.848862	expressed protein
LOC_Os05g04220	LOC_Os05g04220	Chr5:1924065-1927242	21.2029	20.7252	-0.0328754	down	0.7499	0.888929	nitrogen regulatory protein P-II, putative, expressed
LOC_Os06g43120	LOC_Os06g43120	Chr6:25918411-25926334	10.3531	9.0824	-0.18892	down	0.03285	0.147263	zinc finger C-x8-C-x5-C-x3-H type family protein, expressed
LOC_Os07g18120	LOC_Os07g18120	Chr7:10724598-10738019	2.37438	2.38129	0.00418904	up	0.97565	0.991082	aldehyde oxidase, putative, expressed
LOC_Os06g37070	LOC_Os06g37070	Chr6:21883124-21884995	114.88	167.641	0.545247	up	0.1627	0.403105	expressed protein
LOC_Os09g37470	LOC_Os09g37470	Chr9:21601128-21601729	17.0244	13.5056	-0.334052	down	0.0322	0.145183	OsSAUR52 - Auxin-responsive SAUR gene family member, expressed
LOC_Os03g54240	LOC_Os03g54240	Chr3:31094254-31097656	2.87313	2.87998	0.00343538	up	0.9867	0.994195	expressed protein
LOC_Os02g45120	LOC_Os02g45120	Chr2:27369108-27371822	43.0508	44.6178	0.0515784	up	0.6025	0.806167	expressed protein
LOC_Os03g63090	LOC_Os03g63090	Chr3:35669656-35672795	14.2233	14.1405	-0.00841568	down	0.93695	0.973954	actin-related protein 2/3 complex subunit 4, putative, expressed
LOC_Os05g49120	LOC_Os05g49120	Chr5:28176576-28182471	0.812483	0.615006	-0.401736	down	0.1122	0.325842	NLI interacting factor-like phosphatase, putative, expressed
LOC_Os02g51450	LOC_Os02g51450	Chr2:31520982-31523070	7.92381	5.97013	-0.408432	down	0.0021	0.019354	mTERF family protein, expressed
LOC_Os12g14110	LOC_Os12g14110	Chr12:8000496-8004499	27.8678	34.24	0.297081	up	0.0021	0.019354	expressed protein
LOC_Os05g15720	LOC_Os05g15720	Chr5:8879119-8886570	2.60843	2.27105	-0.199822	down	0.0991	0.301429	expressed protein
LOC_Os03g10680	LOC_Os03g10680	Chr3:5458095-5462607	3.64719	3.35065	-0.122345	down	0.2722	0.535056	formin-like protein 6 precursor, putative, expressed
LOC_Os03g60780	LOC_Os03g60780	Chr3:34536278-34539335	22.2904	26.7504	0.263138	up	0.00395	0.0316218	armadillo/beta-catenin-like repeat containing protein, expressed
LOC_Os12g10650	LOC_Os12g10650	Chr12:5692860-5696278	23.5837	25.4931	0.112317	up	0.26455	0.526454	expressed protein
LOC_Os06g04290	LOC_Os06g04290	Chr6:1820083-1822078	99.6827	110.23	0.145108	up	0.10545	0.313416	S10/S20 domain containing ribosomal protein, putative, expressed
LOC_Os06g02420	LOC_Os06g02420	Chr6:832536-834915	220.129	240.843	0.129741	up	0.13735	0.364984	ATOZI1, putative, expressed
LOC_Os01g60330	LOC_Os01g60330	Chr1:34899155-34901733	14.5872	14.4898	-0.00967103	down	0.91505	0.966351	inactive receptor kinase At2g26730 precursor, putative, expressed
LOC_Os01g49250	LOC_Os01g49250	Chr1:28312053-28317274	10.1865	9.42706	-0.11178	down	0.2874	0.550755	methyltransferase, putative, expressed
LOC_Os02g36850	LOC_Os02g36850	Chr2:22234373-22235445	5.03202	3.58256	-0.490147	down	0.01295	0.0766426	oxygen evolving enhancer protein 3, identical, putative, expressed
LOC_Os03g19709	LOC_Os03g19709	Chr3:11090192-11091037	0.559657	0.253653	-1.14169	down	0.15515	0.392595	expressed protein
LOC_Os07g01750	LOC_Os07g01750	Chr7:440428-445114	2.85866	2.72542	-0.0688598	down	0.67995	0.850315	MATE efflux family protein, putative, expressed
LOC_Os07g40150	LOC_Os07g40150	Chr7:24087319-24089726	21.9898	25.754	0.227959	up	0.0149	0.0843931	expressed protein
LOC_Os08g36110	LOC_Os08g36110	Chr8:22754802-22756046	4.65189	5.0086	0.10659	up	0.5035	0.741565	ZOS8-06 - C2H2 zinc finger protein, expressed
LOC_Os02g46460	LOC_Os02g46460	Chr2:28312588-28316198	4.4459	1.72672	-1.36444	down	5e-05	0.000832404	peptide transporter PTR2, putative, expressed
LOC_Os02g56850	LOC_Os02g56850	Chr2:34837738-34843944	51.8978	55.0378	0.0847507	up	0.40875	0.668642	glutathione reductase, putative, expressed
LOC_Os03g18350	LOC_Os03g18350	Chr3:10279740-10283019	1.61789	2.13786	0.40206	up	0.00845	0.0561691	importin subunit beta, putative, expressed
LOC_Os03g18560	LOC_Os03g18560	Chr3:10391656-10392766	1.85835	1.81767	-0.031938	down	0.90855	0.963634	DUF538 domain containing protein, putative, expressed
LOC_Os11g31940	LOC_Os11g31940	Chr11:18770069-18772676	34.9609	32.2096	-0.118251	down	0.2017	0.456434	GDSL-like lipase/acylhydrolase, putative, expressed
LOC_Os06g27910	LOC_Os06g27910	Chr6:15840813-15842660	3.54597	3.2278	-0.13563	down	0.40665	0.667117	oleosin, putative, expressed
LOC_Os01g57480	LOC_Os01g57480	Chr1:33210229-33216333	7.93539	5.98768	-0.406305	down	5e-05	0.000832404	serine/threonine-protein kinase receptor precursor, putative, expressed
LOC_Os07g44800	LOC_Os07g44800	Chr7:26734658-26738534	1.91398	1.87713	-0.0280481	down	0.84785	0.937722	SWI/SNF-related matrix-associated actin-dependent regulator of chromatin subfamily A, putative, expressed
LOC_Os07g14700	LOC_Os07g14700	Chr7:8381967-8383115	9.75954	9.33942	-0.0634792	down	0.6201	0.817269	harpin-induced protein 1 domain containing protein, expressed
LOC_Os02g57740	LOC_Os02g57740	Chr2:35355315-35357125	0.789129	0.62537	-0.335552	down	0.3942	0.65708	expressed protein
LOC_Os02g26740	LOC_Os02g26740	Chr2:15705900-15710708	1.31693	1.04613	-0.332109	down	0.0907	0.285021	transposon protein, putative, Pong sub-class, expressed
LOC_Os02g14290	LOC_Os02g14290	Chr2:7845553-7854422	5.35581	5.23556	-0.0327606	down	0.81645	0.920707	scramblase, putative, expressed
LOC_Os02g09600	LOC_Os02g09600	Chr2:4938607-4942075	43.5019	48.1917	0.147706	up	0.11925	0.337244	expressed protein
LOC_Os03g57854	LOC_Os03g57854	Chr3:32957897-32967777	21.0971	20.1884	-0.0635144	down	0.52185	0.755057	MBTB3 - Bric-a-Brac, Tramtrack, Broad Complex BTB domain with Meprin and TRAF Homology MATH domain, expressed
LOC_Os03g54750	LOC_Os03g54750	Chr3:31124546-31126654	46.4982	53.7925	0.210229	up	0.029	0.135511	COBRA-like 3 protein precursor, putative, expressed
LOC_Os05g31744	LOC_Os05g31744	Chr5:18489774-18490672	2.38834	2.44762	0.0353722	up	0.87875	0.951166	expressed protein
LOC_Os10g38470	LOC_Os10g38470	Chr10:20551208-20552421	3.74639	1.54541	-1.27752	down	5e-05	0.000832404	glutathione S-transferase, putative, expressed
LOC_Os01g15290	LOC_Os01g15290	Chr1:8555285-8557176	45.4994	46.3026	0.0252437	up	0.7994	0.912893	ribosomal L18p/L5e family protein, putative, expressed
LOC_Os04g35890	LOC_Os04g35890	Chr4:21878934-21881781	10.6138	9.47167	-0.164247	down	0.1188	0.33644	TKL_IRAK_CR4L.3 - The CR4L subfamily has homology with Crinkly4, expressed
LOC_Os03g28130	LOC_Os03g28130	Chr3:16171330-16172869	3.33501	5.51217	0.724928	up	5e-05	0.000832404	OsFBX94 - F-box domain containing protein, expressed
LOC_Os08g24380	LOC_Os08g24380	Chr8:14714651-14721326	0.590243	0.651032	0.14142	up	0.5279	0.759443	NB-ARC domain containing protein, expressed
LOC_Os07g47250	LOC_Os07g47250	Chr7:28240465-28245450	4.01401	3.43164	-0.226146	down	0.1441	0.375771	lipase precursor, putative, expressed
LOC_Os02g30310	LOC_Os02g30310	Chr2:18039079-18049883	53.1038	55.6357	0.0671957	up	0.4315	0.688757	ThiF family domain containing protein, putative, expressed
LOC_Os12g06850	LOC_Os12g06850	Chr12:3325746-3329114	27.7583	24.8566	-0.159289	down	0.0768	0.25643	transcription elongation factor protein, putative, expressed
LOC_Os04g39700	LOC_Os04g39700	Chr4:23660832-23663041	76.3075	85.9627	0.171886	up	0.04975	0.193712	60S ribosomal protein L6, putative, expressed
LOC_Os02g27810	LOC_Os02g27810	Chr2:16465679-16468482	1.73871	2.33825	0.427411	up	0.08285	0.26906	MazG nucleotide pyrophosphohydrolase domain containing protein, expressed
LOC_Os01g71960	LOC_Os01g71960	Chr1:41691173-41698706	2.15579	1.77951	-0.276734	down	0.07095	0.243507	endonuclease, putative, expressed
LOC_Os07g43940	LOC_Os07g43940	Chr7:26259206-26263836	50.4398	41.4933	-0.281686	down	0.0021	0.019354	X8 domain containing protein, expressed
LOC_Os01g16960	LOC_Os01g16960	Chr1:9694026-9699817	17.729	22.3376	0.333367	up	0.002	0.0186526	pyruvate kinase, putative, expressed
LOC_Os05g49630	LOC_Os05g49630	Chr5:28473567-28477137	0.853681	0.64084	-0.413733	down	0.04355	0.177828	expressed protein
LOC_Os09g38060	LOC_Os09g38060	Chr9:21930990-21934963	19.7605	18.688	-0.080504	down	0.4001	0.661639	nicotinate-nucleotide pyrophosphorylase, putative, expressed
LOC_Os06g45940	LOC_Os06g45940	Chr6:27819963-27827493	3.91891	3.3351	-0.232724	down	0.0521	0.199607	potassium transporter, putative, expressed
LOC_Os04g59560	LOC_Os04g59560	Chr4:35422985-35426837	24.4911	29.3265	0.259948	up	0.00585	0.0427357	tubulin folding cofactor B, putative, expressed
LOC_Os07g46570	LOC_Os07g46570	Chr7:27814107-27815220	69.7955	104.747	0.585704	up	5e-05	0.000832404	glutaredoxin, putative, expressed
LOC_Os10g34030	LOC_Os10g34030	Chr10:18150495-18156384	2.54186	1.67643	-0.600493	down	0.0182	0.097454	zinc finger, C3HC4 type domain containing protein, expressed
LOC_Os05g40260	LOC_Os05g40260	Chr5:23642765-23646937	10.0831	8.37684	-0.267465	down	0.0162	0.0897278	acetyltransferase, GNAT family, putative, expressed
LOC_Os12g03899	LOC_Os12g03899	Chr12:1606072-1620845	8.59688	7.15625	-0.26461	down	0.01525	0.0857533	major facilitator superfamily antiporter, putative, expressed
LOC_Os03g25610	LOC_Os03g25610	Chr3:14667775-14668275	1.21851	0.533044	-1.19279	down	0.2278	0.488893	heavy metal-associated domain containing protein, expressed
LOC_Os11g27240	LOC_Os11g27240	Chr11:15667655-15670726	0.717816	0.642077	-0.160866	down	0.6259	0.820226	pentatricopeptide repeat domain containing protein, putative, expressed
LOC_Os04g32150	LOC_Os04g32150	Chr4:19283298-19286883	4.35035	3.5976	-0.274097	down	0.06825	0.237943	amidohydrolase family protein, expressed
LOC_Os01g70580	LOC_Os01g70580	Chr1:40868707-40871884	6.42611	5.74346	-0.162027	down	0.2362	0.497452	thiamin pyrophosphokinase 1, putative, expressed
LOC_Os02g41780	LOC_Os02g41780	Chr2:25119032-25122992	184.545	181.927	-0.0206113	down	0.8028	0.914477	transporter-related, putative, expressed
LOC_Os04g51454	LOC_Os04g51454	Chr4:30477843-30478434	20.0804	18.0469	-0.154036	down	0.32335	0.58763	expressed protein
LOC_Os11g04480	LOC_Os11g04480	Chr11:1868960-1872287	42.9241	41.6037	-0.0450777	down	0.61285	0.812781	peflin, putative, expressed
LOC_Os02g26330	LOC_Os02g26330	Chr2:15467100-15467857	9.06937	7.67997	-0.239901	down	0.1337	0.359535	expressed protein
LOC_Os11g06750	LOC_Os11g06750	Chr11:3294147-3297139	145.919	169.296	0.214376	up	0.01145	0.0702013	ribosomal protein L3, putative, expressed
LOC_Os08g39860	LOC_Os08g39860	Chr8:25250313-25254656	9.05398	8.8828	-0.0275384	down	0.78925	0.908923	Os8bglu27 - beta-glucosidase homologue, similar to Os4bglu12 exoglucanase, expressed
LOC_Os03g04500	LOC_Os03g04500	Chr3:2097603-2102015	4.45699	4.9929	0.163809	up	0.15245	0.388378	tetratricopeptide repeat domain containing protein, expressed
LOC_Os03g17610	LOC_Os03g17610	Chr3:9797351-9822129	0.961615	1.22776	0.352494	up	0.5072	0.744495	OsTOP6A3 - Topoisomerase 6 subunit A homolog 3, expressed
LOC_Os10g41930	LOC_Os10g41930	Chr10:22555773-22558016	4.11633	4.04083	-0.0267073	down	0.8518	0.939735	haloacid dehalogenase-like hydrolase family protein, putative, expressed
LOC_Os05g22990	LOC_Os05g22990	Chr5:13106576-13115821	2.79315	2.52223	-0.147197	down	0.23135	0.49245	expressed protein
LOC_Os12g05550	LOC_Os12g05550	Chr12:2546327-2547906	64.4283	66.772	0.0515489	up	0.56175	0.780458	sialyltransferase family domain containing protein, expressed
LOC_Os03g11650	LOC_Os03g11650	Chr3:6079157-6084525	11.0575	6.84404	-0.692105	down	5e-05	0.000832404	ATMAP70 protein, putative, expressed
LOC_Os12g25690	LOC_Os12g25690	Chr12:14887907-14890480	377.736	496.311	0.393864	up	5e-05	0.000832404	UDP-glucose 6-dehydrogenase, putative, expressed
LOC_Os05g37130	LOC_Os05g37130	Chr5:21699305-21703565	16.2165	13.1811	-0.298991	down	0.0239	0.118617	glycosyl hydrolases family 17, putative, expressed
LOC_Os05g28740	LOC_Os05g28740	Chr5:16859682-16860977	75.0596	19.4149	-1.95087	down	5e-05	0.000832404	universal stress protein domain containing protein, putative, expressed
LOC_Os02g35770	LOC_Os02g35770	Chr2:21487594-21489894	4.15451	3.7646	-0.142182	down	0.3544	0.619376	homeobox associated leucine zipper, putative, expressed
LOC_Os01g01930	LOC_Os01g01930	Chr1:509386-510112	3.0937	2.58317	-0.260194	down	0.3123	0.576847	expressed protein
LOC_Os09g39870	LOC_Os09g39870	Chr9:22855316-22859083	10.6874	11.2392	0.0726228	up	0.61125	0.811349	2-phosphoglycerate kinase-related, putative, expressed
LOC_Os06g47920	LOC_Os06g47920	Chr6:28985774-28987849	0.639361	0.822335	0.363097	up	0.1331	0.358478	pentatricopeptide repeat domain containing protein, putative, expressed
LOC_Os11g36480	LOC_Os11g36480	Chr11:21524811-21527175	10.6271	10.3755	-0.0345659	down	0.76725	0.898475	zinc knuckle domain containing protein, expressed
LOC_Os12g43340	LOC_Os12g43340	Chr12:26888762-26890254	8.8626	7.63632	-0.214852	down	0.16925	0.412039	actin-depolymerizing factor, putative, expressed
LOC_Os01g64870	LOC_Os01g64870	Chr1:37655318-37661234	18.7502	17.3773	-0.109699	down	0.21855	0.478504	expressed protein
LOC_Os01g16152	LOC_Os01g16152	Chr1:9117900-9121417	36.8827	37.5467	0.0257424	up	0.78095	0.904613	peroxiredoxin, putative, expressed
LOC_Os02g55880	LOC_Os02g55880	Chr2:34206867-34209854	13.6162	13.5396	-0.0081397	down	0.9365	0.973883	EF hand family protein, putative, expressed
LOC_Os10g40810	LOC_Os10g40810	Chr10:21943290-21945186	62.9951	77.9135	0.306635	up	0.0006	0.0071668	GATA zinc finger domain containing protein, expressed
LOC_Os11g37000	LOC_Os11g37000	Chr11:21839185-21843540	1.26236	1.61167	0.352429	up	0.0181	0.097175	heat shock protein DnaJ, putative, expressed
LOC_Os06g01760	LOC_Os06g01760	Chr6:438683-441553	38.6383	38.4107	-0.00852491	down	0.92525	0.969842	ligA, putative, expressed
LOC_Os03g60740	LOC_Os03g60740	Chr3:34526480-34529102	48.0894	44.2513	-0.119999	down	0.18915	0.438748	expressed protein
LOC_Os02g35230	LOC_Os02g35230	Chr2:21174987-21180171	1.55647	1.37997	-0.173634	down	0.31215	0.576847	expressed protein
LOC_Os02g11770	LOC_Os02g11770	Chr2:6078177-6079147	47.6995	10.847	-2.13668	down	5e-05	0.000832404	expressed protein
LOC_Os12g42430	LOC_Os12g42430	Chr12:26369223-26374651	31.5445	34.3218	0.121736	up	0.1681	0.410076	IQ calmodulin-binding motif domain containing protein, expressed
LOC_Os01g69900	LOC_Os01g69900	Chr1:40385311-40389442	24.5715	23.657	-0.0547232	down	0.5349	0.763004	CBS domain-containing protein, putative, expressed
LOC_Os06g06120	LOC_Os06g06120	Chr6:2832461-2836324	7.96732	7.40207	-0.106166	down	0.34255	0.606924	expressed protein
LOC_Os01g07260	LOC_Os01g07260	Chr1:3425736-3429654	3.60825	3.73313	0.0490855	up	0.69735	0.861195	expressed protein
LOC_Os07g29460	LOC_Os07g29460	Chr7:17301272-17305008	1.24614	1.12809	-0.143583	down	0.4743	0.721269	retrotransposon protein, putative, Ty1-copia subclass, expressed
LOC_Os09g38550	LOC_Os09g38550	Chr9:22172839-22178361	14.0961	13.4272	-0.0701367	down	0.51095	0.746578	protein phosphatase 2C, putative, expressed
LOC_Os01g72460	LOC_Os01g72460	Chr1:42018058-42019514	5.63554	4.67151	-0.270665	down	0.12995	0.353892	NADPH quinone oxidoreductase, putative, expressed
LOC_Os04g04254	LOC_Os04g04254	Chr4:1985633-1997948	28.4016	29.6658	0.0628276	up	0.4801	0.725358	sterol 3-beta-glucosyltransferase, putative, expressed
LOC_Os02g35940	LOC_Os02g35940	Chr2:21587766-21589074	30.6493	38.3564	0.323614	up	0.00145	0.0144743	gibberellin receptor GID1L2, putative, expressed
LOC_Os01g01890	LOC_Os01g01890	Chr1:483884-486492	2.97289	2.5802	-0.204385	down	0.1443	0.375969	expressed protein
LOC_Os02g35910	LOC_Os02g35910	Chr2:21569210-21574207	13.1625	9.51825	-0.467668	down	5e-05	0.000832404	protein phosphotase protein, putative, expressed
LOC_Os10g03550	LOC_Os10g03550	Chr10:1532793-1536196	37.0201	27.4607	-0.430943	down	5e-05	0.000832404	expressed protein
LOC_Os02g01280	LOC_Os02g01280	Chr2:158661-164372	43.4401	46.8874	0.110172	up	0.19725	0.450534	T-complex protein, putative, expressed
LOC_Os03g17100	LOC_Os03g17100	Chr3:9498899-9499826	183.273	180.644	-0.020849	down	0.8092	0.91722	Core histone H2A/H2B/H3/H4 domain containing protein, putative, expressed
LOC_Os03g58260	LOC_Os03g58260	Chr3:33193734-33198099	6.95819	8.40047	0.271758	up	0.02915	0.135837	indole-3-glycerol phosphate lyase, chloroplast precursor, putative, expressed
LOC_Os06g49840	LOC_Os06g49840	Chr6:30173484-30178066	3.1436	2.12658	-0.563882	down	0.00335	0.0276811	OsMADS16 - MADS-box family gene with MIKCc type-box, expressed
LOC_Os06g49930	LOC_Os06g49930	Chr6:30225217-30231310	1.16194	0.576247	-1.01178	down	0.0001	0.00155153	OsFBX207 - F-box domain containing protein, expressed
LOC_Os01g09460	LOC_Os01g09460	Chr1:4820103-4823129	2.26971	2.40173	0.0815677	up	0.60335	0.8064	hexokinase, putative, expressed
LOC_Os04g55150	LOC_Os04g55150	Chr4:32788715-32794169	13.206	12.6986	-0.0565282	down	0.91865	0.967467	UBA/TS-N domain containing protein, expressed
LOC_Os10g27060	LOC_Os10g27060	Chr10:14261165-14263875	9.15325	8.84368	-0.0496373	down	0.67595	0.848397	SET domain protein 123, putative, expressed
LOC_Os03g53210	LOC_Os03g53210	Chr3:30517535-30521125	96.8817	105.698	0.125654	up	0.23445	0.495878	expressed protein
LOC_Os01g73690	LOC_Os01g73690	Chr1:42689892-42699059	3.87321	4.09678	0.0809601	up	0.5867	0.795888	pentatricopeptide, putative, expressed
LOC_Os06g01890	LOC_Os06g01890	Chr6:494849-511406	0.929181	0.807452	-0.202584	down	0.53455	0.762827	MADS-box transcription factor, putative, expressed
LOC_Os05g26954	LOC_Os05g26954	Chr5:15656656-15662493	38.3968	35.6235	-0.108157	down	0.23485	0.49636	saposin-like type B, region 1 family protein, putative, expressed
LOC_Os08g08690	LOC_Os08g08690	Chr8:5032651-5033074	2.07329	0.662677	-1.64554	down	0.15975	0.39857	expressed protein
LOC_Os02g01790	LOC_Os02g01790	Chr2:432959-436158	14.2538	15.7956	0.148183	up	0.10615	0.314483	expressed protein
LOC_Os03g06880	LOC_Os03g06880	Chr3:3479410-3482220	6.45336	6.77535	0.0702447	up	0.5329	0.761865	kinase, pfkB family, putative, expressed
LOC_Os07g13634	LOC_Os07g13634	Chr7:7815441-7832311	1.70283	2.37942	0.482677	up	0.00825	0.0552195	cytokinin-N-glucosyltransferase 1, putative, expressed
LOC_Os07g49240	LOC_Os07g49240	Chr7:29484520-29487438	42.5042	44.392	0.0626941	up	0.4593	0.709032	MRH1, putative, expressed
LOC_Os10g42650	LOC_Os10g42650	Chr10:22997179-22999132	7.75121	8.32175	0.102466	up	0.3585	0.623174	retrotransposon protein, putative, unclassified, expressed
LOC_Os12g28100	LOC_Os12g28100	Chr12:16589061-16596002	3.21123	2.6522	-0.275938	down	0.0125	0.0746103	NBS-LRR disease resistance protein, putative, expressed
LOC_Os12g31460	LOC_Os12g31460	Chr12:18918229-18920690	5.78785	6.55562	0.179706	up	0.2423	0.503815	heat shock protein DnaJ, putative, expressed
LOC_Os04g34440	LOC_Os04g34440	Chr4:20852155-20858471	26.2737	23.9662	-0.132615	down	0.13375	0.359535	ubiquitin interaction motif-containing protein, putative, expressed
LOC_Os06g02210	LOC_Os06g02210	Chr6:676125-682797	33.4282	34.6276	0.0508572	up	0.5665	0.783464	bark storage protein A precursor, putative, expressed
LOC_Os03g58240	LOC_Os03g58240	Chr3:33180997-33187229	12.9077	13.6802	0.0838546	up	0.35905	0.623476	GTP binding protein, putative, expressed
LOC_Os09g34070	LOC_Os09g34070	Chr9:20107033-20114569	12.7259	11.149	-0.190853	down	0.0396	0.1668	RNA recognition motif containing protein, expressed
LOC_Os02g19950	LOC_Os02g19950	Chr2:11737377-11741563	2.96024	3.04699	0.0416704	up	0.81605	0.920691	expressed protein
LOC_Os01g44220	LOC_Os01g44220	Chr1:25353768-25362199	6.65376	6.27904	-0.0836261	down	0.45935	0.709032	glucose-1-phosphate adenylyltransferase large subunit, chloroplast precursor, putative, expressed
LOC_Os06g02580	LOC_Os06g02580	Chr6:908484-910322	19.4961	19.9526	0.0333894	up	0.7369	0.882593	high-affinity nickel-transport family protein, putative, expressed
LOC_Os01g69290	LOC_Os01g69290	Chr1:40285365-40287178	22.9126	27.8425	0.28115	up	0.00255	0.0224901	antifreeze glycoprotein, putative, expressed
LOC_Os10g37730	LOC_Os10g37730	Chr10:20181671-20189647	24.2094	23.3743	-0.0506429	down	0.6029	0.806383	pollen ankyrin, putative, expressed
LOC_Os03g20420	LOC_Os03g20420	Chr3:11549505-11558340	4.94101	3.05838	-0.692038	down	5e-05	0.000832404	alpha-N-arabinofuranosidase A, putative, expressed
LOC_Os03g26350	LOC_Os03g26350	Chr3:15064191-15070516	5.35329	5.35396	0.000181729	up	0.9921	0.996125	transposon protein, putative, CACTA, En/Spm sub-class, expressed
LOC_Os04g26870	LOC_Os04g26870	Chr4:15888814-15893913	31.6412	27.9811	-0.177351	down	0.05425	0.204485	oxidoreductase, aldo/keto reductase family protein, putative, expressed
LOC_Os04g30200	LOC_Os04g30200	Chr4:18023677-18026030	1.67468	2.27179	0.43994	up	0.01765	0.0952884	OsFBL14 - F-box domain and LRR containing protein, expressed
LOC_Os05g46020	LOC_Os05g46020	Chr5:26682471-26684208	1.55058	2.20732	0.509483	up	0.02245	0.113418	WRKY7, expressed
LOC_Os03g10920	LOC_Os03g10920	Chr3:5609826-5612739	3.79702	3.44589	-0.139991	down	0.32335	0.58763	syntaxin 6, N-terminal domain containing protein, expressed
LOC_Os04g34270	LOC_Os04g34270	Chr4:20757753-20760636	0.624945	0.784688	0.32839	up	0.12095	0.340014	serine/threonine-protein kinase receptor precursor, putative, expressed
LOC_Os11g13880	LOC_Os11g13880	Chr11:7655566-7659365	22.9024	21.8015	-0.0710754	down	0.50495	0.742892	expressed protein
LOC_Os09g12800	LOC_Os09g12800	Chr9:7347437-7354032	4.22239	4.20695	-0.00528368	down	0.96765	0.98811	zinc finger Ran-binding domain-containing protein 2, putative, expressed
LOC_Os06g43270	LOC_Os06g43270	Chr6:26003180-26010413	10.7901	10.0516	-0.102277	down	0.33045	0.595309	protein kinase domain containing protein, expressed
LOC_Os05g35720	LOC_Os05g35720	Chr5:21205864-21207702	15.8067	13.0226	-0.27951	down	0.02425	0.119915	transmembrane protein 18, putative, expressed
LOC_Os06g12460	LOC_Os06g12460	Chr6:6758180-6762995	0.98825	0.926253	-0.0934688	down	0.65595	0.837381	CSLA3 - cellulose synthase-like family A; mannan synthase, expressed
LOC_Os06g48510	LOC_Os06g48510	Chr6:29347846-29352146	11.7137	10.4253	-0.168109	down	0.1162	0.331808	choline monooxygenase, chloroplast precursor, putative, expressed
LOC_Os05g45660	LOC_Os05g45660	Chr5:26464081-26467365	128.634	146.004	0.182735	up	0.0302	0.139133	plasminogen activator inhibitor 1 RNA-binding protein, putative, expressed
LOC_Os08g08830	LOC_Os08g08830	Chr8:5118734-5128134	8.98082	8.66063	-0.0523739	down	0.56545	0.782652	expressed protein
LOC_Os03g39020	LOC_Os03g39020	Chr3:21685292-21693162	6.60058	5.91201	-0.158944	down	0.24565	0.507402	Kinesin motor domain domain containing protein, expressed
LOC_Os03g13180	LOC_Os03g13180	Chr3:7107128-7108672	1.6058	0.58591	-1.45454	down	5e-05	0.000832404	peroxidase precursor, putative, expressed
LOC_Os02g58080	LOC_Os02g58080	Chr2:35548812-35553460	14.0584	15.3623	0.127965	up	0.16515	0.406446	transporter, major facilitator family, putative, expressed
LOC_Os02g03050	LOC_Os02g03050	Chr2:1198095-1202330	9.80213	9.60389	-0.0294768	down	0.7865	0.907868	dimethyladenosine transferase, putative, expressed
LOC_Os06g36150	LOC_Os06g36150	Chr6:21157840-21158453	3.90406	1.92839	-1.01758	down	0.00725	0.0502327	retrotransposon, putative, centromere-specific, expressed
LOC_Os02g05910	LOC_Os02g05910	Chr2:2933893-2937379	1.52794	1.70577	0.158834	up	0.27895	0.54105	phytosulfokine receptor precursor, putative, expressed
LOC_Os07g09580	LOC_Os07g09580	Chr7:5071070-5077621	17.103	16.0166	-0.0946891	down	0.2964	0.560539	aminoacyl-tRNA synthetase, putative, expressed
LOC_Os12g29330	LOC_Os12g29330	Chr12:17391341-17392732	10.3717	9.00976	-0.203088	down	0.09525	0.293924	no apical meristem protein, putative, expressed
LOC_Os07g26560	LOC_Os07g26560	Chr7:15297877-15302052	0.573138	0.6302	0.136928	up	0.6031	0.8064	expressed protein
LOC_Os03g42280	LOC_Os03g42280	Chr3:23523493-23528315	2.57662	2.45137	-0.0718942	down	0.57085	0.786334	B3 DNA binding domain containing protein, expressed
LOC_Os06g45330	LOC_Os06g45330	Chr6:27397473-27400410	1.44146	1.6204	0.168823	up	0.379	0.64272	endonuclease V, putative, expressed
LOC_Os04g57140	LOC_Os04g57140	Chr4:34039968-34050200	29.8606	28.4861	-0.0679854	down	0.4207	0.678078	kinesin motor domain containing protein, putative, expressed
LOC_Os05g09380	LOC_Os05g09380	Chr5:5266935-5270781	2.88274	2.75636	-0.0646771	down	0.59915	0.804084	AR791, putative, expressed
LOC_Os11g38520	LOC_Os11g38520	Chr11:22823282-22827625	2.72279	1.95787	-0.475802	down	5e-05	0.000832404	expressed protein
LOC_Os07g32761	LOC_Os07g32761	Chr7:19593341-19595219	34.2493	35.915	0.0685118	up	0.4474	0.700984	expressed protein
LOC_Os04g44850	LOC_Os04g44850	Chr4:26552973-26554891	30.9875	32.2882	0.0593204	up	0.51325	0.74843	glycosyl transferase 8 domain containing protein, putative, expressed
LOC_Os07g47110	LOC_Os07g47110	Chr7:28172999-28176820	7.256	6.32364	-0.19842	down	0.0693	0.240037	OsFBT11 - F-box and tubby domain containing protein, expressed
LOC_Os01g66050	LOC_Os01g66050	Chr1:38329178-38332595	16.0266	15.3158	-0.0654479	down	0.5374	0.764421	wound-responsive family protein, putative, expressed
LOC_Os06g33520	LOC_Os06g33520	Chr6:19516629-19524702	2.65898	3.11602	0.228832	up	0.0523	0.19992	DEAD/DEAH box helicase, putative, expressed
LOC_Os07g46300	LOC_Os07g46300	Chr7:27620766-27623656	2.19983	2.09123	-0.0730414	down	0.6082	0.809312	expressed protein
LOC_Os07g31490	LOC_Os07g31490	Chr7:18684480-18687891	143.151	152.118	0.0876544	up	0.3262	0.59086	expressed protein
LOC_Os04g31000	LOC_Os04g31000	Chr4:18520410-18530940	3.86107	3.95231	0.033694	up	0.7624	0.895845	methyltransferase domain containing protein, expressed
LOC_Os07g28430	LOC_Os07g28430	Chr7:16622546-16625292	23.2241	22.1037	-0.0713351	down	0.44075	0.696673	growth regulating factor protein, putative, expressed
LOC_Os09g30180	LOC_Os09g30180	Chr9:18364570-18368259	5.33299	5.0298	-0.0844434	down	0.49045	0.732283	OsFBX331 - F-box domain containing protein, expressed
LOC_Os05g03060	LOC_Os05g03060	Chr5:1195077-1201047	6.16545	4.94587	-0.317981	down	0.09035	0.284141	expressed protein
LOC_Os07g13170	LOC_Os07g13170	Chr7:7545485-7550141	4.92617	4.66298	-0.0792141	down	0.5074	0.744607	AP2 domain containing protein, expressed
LOC_Os02g47840	LOC_Os02g47840	Chr2:29259328-29265497	13.9851	12.8304	-0.124328	down	0.39515	0.657741	universal stress protein domain containing protein, putative, expressed
LOC_Os12g07060	LOC_Os12g07060	Chr12:3455588-3463158	10.933	11.2647	0.0431244	up	0.67885	0.849672	chaperone protein dnaJ, putative, expressed
LOC_Os07g05050	LOC_Os07g05050	Chr7:2225621-2231107	10.8942	10.8825	-0.00154965	down	0.98865	0.994531	DEAD-box ATP-dependent RNA helicase, putative, expressed
LOC_Os07g31270	LOC_Os07g31270	Chr7:18509976-18515210	57.9244	54.4629	-0.0888977	down	0.30225	0.566586	cupin 2, conserved barrel domain protein, putative, expressed
LOC_Os03g06440	LOC_Os03g06440	Chr3:3215477-3220186	9.06389	10.3192	0.18713	up	0.0427	0.175345	RNA helicase SDE3, putative, expressed
LOC_Os11g48000	LOC_Os11g48000	Chr11:28947298-28948945	4.81528	5.799	0.268185	up	0.03825	0.162496	ZOS11-11 - C2H2 zinc finger protein, expressed
LOC_Os08g41530	LOC_Os08g41530	Chr8:26233693-26238507	2.17875	2.57437	0.240722	up	0.0468	0.186337	ubiquitin carboxyl-terminal hydrolase family protein, expressed
LOC_Os07g48030	LOC_Os07g48030	Chr7:28678384-28680073	4.87921	2.81164	-0.795235	down	5e-05	0.000832404	peroxidase precursor, putative, expressed
LOC_Os03g04430	LOC_Os03g04430	Chr3:2055440-2058976	44.0227	43.8117	-0.00693137	down	0.96865	0.988226	protein phosphatase 2C, putative, expressed
LOC_Os03g13750	LOC_Os03g13750	Chr3:7445989-7449611	96.6727	109.295	0.177046	up	0.0463	0.185072	erwinia induced protein 2, putative, expressed
LOC_Os12g38180	LOC_Os12g38180	Chr12:23442169-23447194	16.0317	16.2974	0.02372	up	0.79075	0.909257	heat shock cognate 70 kDa protein 2, putative, expressed
LOC_Os03g36750	LOC_Os03g36750	Chr3:20379615-20387075	20.2672	19.9185	-0.0250357	down	0.80175	0.914279	cbbY, putative, expressed
LOC_Os06g36090	LOC_Os06g36090	Chr6:21113218-21120648	28.5371	24.2986	-0.231965	down	0.00665	0.0469083	ABC-2 type transporter, putative, expressed
LOC_Os02g50840	LOC_Os02g50840	Chr2:31064063-31071265	22.3432	20.5009	-0.124144	down	0.1439	0.375361	BAH domain containing protein, putative, expressed
LOC_Os10g02584	LOC_Os10g02584	Chr10:976450-978538	2.10921	2.14854	0.0266508	up	0.8774	0.950523	GAGA-binding protein, putative, expressed
LOC_Os11g10780	LOC_Os11g10780	Chr11:5921604-5923778	4.66521	5.23375	0.165903	up	0.2965	0.560561	expressed protein
LOC_Os07g17220	LOC_Os07g17220	Chr7:10142288-10145916	1.16828	1.07022	-0.126478	down	0.4347	0.691418	disease resistance protein, putative, expressed
LOC_Os10g39450	LOC_Os10g39450	Chr10:21055131-21056519	53.403	52.6225	-0.0212409	down	0.8195	0.922414	RING-H2 finger protein, putative, expressed
LOC_Os03g11120	LOC_Os03g11120	Chr3:5721103-5728615	13.5521	13.0658	-0.0527281	down	0.5785	0.790312	methionyl-tRNA synthetase, putative, expressed
LOC_Os09g39400	LOC_Os09g39400	Chr9:22653848-22657046	38.059	34.1427	-0.156659	down	0.08975	0.282692	histidine-containing phosphotransfer protein, putative, expressed
LOC_Os11g40770	LOC_Os11g40770	Chr11:24385055-24385730	5.98986	5.05948	-0.243531	down	0.22775	0.488837	expressed protein
LOC_Os04g55730	LOC_Os04g55730	Chr4:33170207-33179341	9.01177	6.5805	-0.453613	down	5e-05	0.000832404	alpha-N-acetylglucosaminidase, putative, expressed
LOC_Os03g51030	LOC_Os03g51030	Chr3:29168141-29176112	13.6683	11.478	-0.251964	down	0.0053	0.0395289	phytochrome A, putative, expressed
LOC_Os01g07910	LOC_Os01g07910	Chr1:3820167-3824523	48.796	53.7321	0.139021	up	0.1108	0.323164	NADH-cytochrome b5 reductase, putative, expressed
LOC_Os06g08720	LOC_Os06g08720	Chr6:4345917-4353384	29.771	30.8358	0.0506963	up	0.5603	0.779297	OsSCP32 - Putative Serine Carboxypeptidase homologue, expressed
LOC_Os05g11510	LOC_Os05g11510	Chr5:6514745-6517280	11.3295	11.7024	0.0467164	up	0.64505	0.831504	B-box zinc finger family protein, putative, expressed
LOC_Os08g42720	LOC_Os08g42720	Chr8:27027582-27032155	8.25921	5.74811	-0.522917	down	0.0001	0.00155153	solute carrier family 35 member F1, putative, expressed
LOC_Os07g40480	LOC_Os07g40480	Chr7:24252922-24258018	13.2862	12.4548	-0.0932287	down	0.3244	0.5888	zinc finger family protein, putative, expressed
LOC_Os05g03750	LOC_Os05g03750	Chr5:1652019-1654379	15.705	14.5869	-0.106548	down	0.2999	0.5639	expressed protein
LOC_Os03g05049	LOC_Os03g05049	Chr3:2460729-2462190	11.4822	10.142	-0.179062	down	0.14815	0.382319	expressed protein
LOC_Os04g32650	LOC_Os04g32650	Chr4:19677038-19682186	77.3631	77.7958	0.00804731	up	0.9237	0.969214	tRNA synthetase class II core domain containing protein, expressed
LOC_Os07g47280	LOC_Os07g47280	Chr7:28258400-28260408	1.79518	1.35205	-0.408973	down	0.36665	0.631271	DNA polymerase zeta catalytic subunit, putative, expressed
LOC_Os01g11260	LOC_Os01g11260	Chr1:6025073-6029649	5.68916	6.59485	0.213123	up	0.08135	0.265677	phospho-N-acetylmuramoyl-pentapeptide-transferase, putative, expressed
LOC_Os03g14334	LOC_Os03g14334	Chr3:7800189-7801862	3.90628	4.53999	0.216894	up	0.20135	0.455998	expressed protein
LOC_Os10g19880	LOC_Os10g19880	Chr10:9920889-9931471	26.004	27.2376	0.0668684	up	0.4406	0.696598	alpha-1,2-fucosidase, putative, expressed
LOC_Os02g51840	LOC_Os02g51840	Chr2:31754624-31758360	23.3073	24.4002	0.0661079	up	0.5094	0.745709	expressed protein
LOC_Os05g41795	LOC_Os05g41795	Chr5:24473135-24478871	14.8899	11.2624	-0.402811	down	5e-05	0.000832404	zinc finger C3HC4 type family protein, putative, expressed
LOC_Os10g30090	LOC_Os10g30090	Chr10:15629312-15635900	6.00605	5.75867	-0.0606807	down	0.59155	0.799581	amino acid permease, putative, expressed
LOC_Os01g63840	LOC_Os01g63840	Chr1:37039555-37043234	4.86778	4.71876	-0.0448556	down	0.7353	0.881405	3-deoxy-D-manno-octulosonic-acid transferase, putative, expressed
LOC_Os04g45834	LOC_Os04g45834	Chr4:27137045-27144292	19.169	13.3856	-0.518094	down	5e-05	0.000832404	DUF584 domain containing protein, putative, expressed
LOC_Os08g09940	LOC_Os08g09940	Chr8:5746736-5753747	60.6115	70.9184	0.226568	up	0.011	0.0681631	GTP-binding protein, putative, expressed
LOC_Os04g28020	LOC_Os04g28020	Chr4:16548298-16550868	0.714937	0.683429	-0.0650247	down	0.82335	0.924327	expressed protein
LOC_Os02g47810	LOC_Os02g47810	Chr2:29238063-29241762	3.18936	3.2942	0.0466589	up	0.7634	0.896398	dof zinc finger domain containing protein, putative, expressed
LOC_Os08g04130	LOC_Os08g04130	Chr8:2007743-2011765	16.8802	19.9172	0.238685	up	0.00865	0.0570501	copine-6, putative, expressed
LOC_Os03g17850	LOC_Os03g17850	Chr3:9946380-9952426	157.158	159.824	0.0242649	up	0.77855	0.903715	glycosyltransferase family 43 protein, putative, expressed
LOC_Os05g41310	LOC_Os05g41310	Chr5:24197213-24200543	1.14679	1.02798	-0.157797	down	0.38085	0.644511	disease resistance protein RGA2, putative, expressed
LOC_Os01g67950	LOC_Os01g67950	Chr1:39483754-39484808	20.7993	17.2381	-0.270929	down	0.0141	0.0812682	ubiquitin family protein, putative, expressed
LOC_Os11g04990	LOC_Os11g04990	Chr11:2145221-2148114	13.5853	12.6078	-0.107731	down	0.38095	0.644572	expressed protein
LOC_Os05g11550	LOC_Os05g11550	Chr5:6529760-6537354	32.8233	34.6145	0.0766589	up	0.38185	0.645396	serine/threonine protein phosphatase 5, putative, expressed
LOC_Os06g50110	LOC_Os06g50110	Chr6:30352993-30357039	9.29293	10.502	0.176456	up	0.0962	0.295666	expressed protein
LOC_Os02g05870	LOC_Os02g05870	Chr2:2898891-2903751	10.3374	10.8688	0.072321	up	0.5121	0.747397	expressed protein
LOC_Os02g49130	LOC_Os02g49130	Chr2:30044218-30047532	1.08165	1.1498	0.0881557	up	0.83115	0.928768	expressed protein
LOC_Os11g04174	LOC_Os11g04174	Chr11:1694471-1696098	4.8706	5.91467	0.280198	up	0.17075	0.414547	expressed protein
LOC_Os08g41430	LOC_Os08g41430	Chr8:26159871-26161589	1.19359	0.655815	-0.863941	down	0.1098	0.321356	LRR receptor kinase, putative, expressed
LOC_Os03g15020	LOC_Os03g15020	Chr3:8195945-8202168	27.8066	43.6205	0.649581	up	5e-05	0.000832404	beta-galactosidase precursor, putative, expressed
LOC_Os12g41780	LOC_Os12g41780	Chr12:25882976-25885922	2.87154	2.34114	-0.294611	down	0.04545	0.182827	glycosyl transferase family 17 protein, putative, expressed
LOC_Os06g51240	LOC_Os06g51240	Chr6:31007998-31011736	19.1404	20.5026	0.0991866	up	0.26125	0.522861	expressed protein
LOC_Os11g07040	LOC_Os11g07040	Chr11:3495217-3499974	56.1578	56.6544	0.0127027	up	0.87755	0.950523	CAMK_CAMK_like.43 - CAMK includes calcium/calmodulin depedent protein kinases, expressed
LOC_Os12g37610	LOC_Os12g37610	Chr12:23096993-23099367	4.36604	3.38507	-0.36714	down	0.03035	0.139665	ribosomal protein S6, putative, expressed
LOC_Os03g18020	LOC_Os03g18020	Chr3:10028104-10029116	12.4288	11.5614	-0.104365	down	0.49485	0.735336	rhodanese-like family protein, putative, expressed
LOC_Os01g11940	LOC_Os01g11940	Chr1:6494515-6499769	87.2786	74.6396	-0.225686	down	0.00955	0.0614287	osFTL1 FT-Like1 homologous to Flowering Locus T gene; contains Pfam profile PF01161: Phosphatidylethanolamine-binding protein, expressed
LOC_Os09g20240	LOC_Os09g20240	Chr9:12126817-12128189	71.3169	60.5898	-0.235169	down	0.007	0.048834	DUF581 domain containing protein, expressed
LOC_Os02g50020	LOC_Os02g50020	Chr2:30561209-30563412	1.36006	2.19601	0.691212	up	0.39005	0.653486	expressed protein
LOC_Os04g34720	LOC_Os04g34720	Chr4:21001721-21010737	4.75631	5.74496	0.272455	up	0.02	0.104554	PHD-finger domain containing protein, putative, expressed
LOC_Os01g43580	LOC_Os01g43580	Chr1:24958510-24962850	33.2094	32.2741	-0.0412163	down	0.63035	0.822657	kinesin motor domain containing protein, putative, expressed
LOC_Os01g07750	LOC_Os01g07750	Chr1:3720114-3723166	9.64737	9.31872	-0.0500047	down	0.69195	0.857396	expressed protein
LOC_Os01g16940	LOC_Os01g16940	Chr1:9684829-9689518	17.4114	19.4289	0.158174	up	0.1202	0.33875	MazG nucleotide pyrophosphohydrolase domain containing protein, expressed
LOC_Os09g29520	LOC_Os09g29520	Chr9:17961168-17962785	1.49959	1.76402	0.234297	up	0.25785	0.519747	OsWAK81 - OsWAK receptor-like cytoplasmic kinase OsWAK-RLCK, expressed
LOC_Os05g51590	LOC_Os05g51590	Chr5:29584729-29586168	43.1728	32.667	-0.402289	down	5e-05	0.000832404	N-rich protein, putative, expressed
LOC_Os03g20020	LOC_Os03g20020	Chr3:11283339-11287896	6.50403	5.41498	-0.264376	down	0.0163	0.0900605	plant neutral invertase domain containing protein, expressed
LOC_Os01g61690	LOC_Os01g61690	Chr1:35688055-35691686	8.61539	8.81121	0.0324234	up	0.75475	0.891087	OsSCP5 - Putative Serine Carboxypeptidase homologue, expressed
LOC_Os08g06550	LOC_Os08g06550	Chr8:3698311-3700553	381.863	423.269	0.148521	up	0.0804	0.263635	acyl CoA binding protein, putative, expressed
LOC_Os10g08940	LOC_Os10g08940	Chr10:4835884-4842278	11.8292	11.083	-0.0940004	down	0.32425	0.588633	expressed protein
LOC_Os04g35390	LOC_Os04g35390	Chr4:21525528-21526696	4.40989	5.05146	0.195957	up	0.36855	0.6332	expressed protein
LOC_Os01g20120	LOC_Os01g20120	Chr1:11426335-11430996	3.47889	2.99507	-0.21604	down	0.14265	0.373155	expressed protein
LOC_Os02g40800	LOC_Os02g40800	Chr2:24724833-24725502	0.637579	0.115844	-2.46042	down	0.05395	0.203771	expressed protein
LOC_Os11g14110	LOC_Os11g14110	Chr11:7860099-7864643	2.62363	2.13438	-0.297747	down	0.06735	0.235655	rust resistance protein, putative, expressed
LOC_Os02g48080	LOC_Os02g48080	Chr2:29429760-29432460	3.8179	4.38762	0.200658	up	0.15005	0.385116	cysteine-rich receptor-like protein kinase 7 precursor, putative, expressed
LOC_Os09g14540	LOC_Os09g14540	Chr9:8603461-8609274	3.53675	3.63228	0.0384476	up	0.81525	0.920376	protein phosphatase 2C, putative, expressed
LOC_Os08g41270	LOC_Os08g41270	Chr8:26062465-26069841	12.7845	11.2141	-0.189084	down	0.08645	0.276112	endonuclease/exonuclease/phosphatase family domain containing protein, expressed
LOC_Os02g49920	LOC_Os02g49920	Chr2:30500229-30502289	6.09451	5.18007	-0.23454	down	0.06215	0.223868	3-ketoacyl-CoA synthase, putative, expressed
LOC_Os06g40609	LOC_Os06g40609	Chr6:24215331-24217187	2.66454	3.17556	0.253126	up	0.2183	0.478318	expressed protein
LOC_Os11g34230	LOC_Os11g34230	Chr11:20044994-20048978	11.0529	10.5541	-0.0666195	down	0.569	0.784942	expressed protein
LOC_Os10g05940	LOC_Os10g05940	Chr10:2995395-2998062	11.1697	13.6809	0.292568	up	0.0454	0.182807	expressed protein
LOC_Os03g14840	LOC_Os03g14840	Chr3:8087160-8088952	10.7029	9.69708	-0.142374	down	0.21875	0.478787	AGC_PVPK_like_kin82y.8 - ACG kinases include homologs to PKA, PKG and PKC, expressed
LOC_Os02g44780	LOC_Os02g44780	Chr2:27117990-27124462	23.3286	25.3028	0.117196	up	0.2444	0.506004	polyprenyl synthetase, putative, expressed
LOC_Os01g12180	LOC_Os01g12180	Chr1:6642664-6645196	3.33538	3.14594	-0.084362	down	0.54435	0.768757	expressed protein
LOC_Os05g48040	LOC_Os05g48040	Chr5:27542125-27546073	24.334	19.8511	-0.293755	down	0.00115	0.0121426	MATE efflux family protein, putative, expressed
LOC_Os01g65420	LOC_Os01g65420	Chr1:37968951-37970334	11.7365	11.5576	-0.022156	down	0.85725	0.94252	expressed protein
LOC_Os02g13304	LOC_Os02g13304	Chr2:7088832-7089730	3.05301	3.66476	0.263489	up	0.24175	0.502981	expressed protein
LOC_Os02g07360	LOC_Os02g07360	Chr2:3798021-3800737	9.18837	7.78177	-0.239711	down	0.02945	0.136576	pentatricopeptide containing protein, putative, expressed
LOC_Os03g40830	LOC_Os03g40830	Chr3:22702918-22706164	108.735	131.812	0.277675	up	0.00105	0.0112744	OsSub30 - Putative Subtilisin homologue, expressed
LOC_Os01g57260	LOC_Os01g57260	Chr1:33089181-33090312	28.3083	29.1509	0.0423177	up	0.66965	0.844323	vacuolar protein sorting-associated protein 28 homolog 2, putative, expressed
LOC_Os05g06360	LOC_Os05g06360	Chr5:3257567-3262845	10.484	10.6234	0.0190614	up	0.85585	0.941746	heparan-alpha-glucosaminide N-acetyltransferase, putative, expressed
LOC_Os01g47470	LOC_Os01g47470	Chr1:27130540-27134194	11.7534	11.3107	-0.0553811	down	0.56715	0.783885	serine/threonine-protein kinase, putative, expressed
LOC_Os05g05210	LOC_Os05g05210	Chr5:2536553-2540743	8.41974	9.29198	0.142211	up	0.1883	0.438227	WD domain, G-beta repeat domain containing protein, expressed
LOC_Os05g39500	LOC_Os05g39500	Chr5:23178204-23178921	25.8554	21.0467	-0.296868	down	0.01615	0.0895487	DUF640 domain containing protein, putative, expressed
LOC_Os03g50070	LOC_Os03g50070	Chr3:28560956-28565000	44.5568	42.6742	-0.0622809	down	0.4812	0.726057	DUF1295 domain containing protein, putative, expressed
LOC_Os05g37250	LOC_Os05g37250	Chr5:21790819-21793270	12.1435	11.7888	-0.0427614	down	0.6705	0.844743	cytochrome P450, putative, expressed
LOC_Os01g06020	LOC_Os01g06020	Chr1:2877646-2882686	6.91053	8.09705	0.228601	up	0.07005	0.241768	aspartyl-tRNA synthetase, putative, expressed
LOC_Os11g06934	LOC_Os11g06934	Chr11:3425821-3433434	10.4815	9.62651	-0.122762	down	0.2107	0.468802	expressed protein
LOC_Os01g47620	LOC_Os01g47620	Chr1:27243442-27246045	6.75808	6.78334	0.00538273	up	0.96865	0.988226	expressed protein
LOC_Os11g34080	LOC_Os11g34080	Chr11:19939597-19940629	17.7714	12.7559	-0.478394	down	0.00015	0.00220907	expressed protein
LOC_Os06g02144	LOC_Os06g02144	Chr6:643682-646768	297.812	354.333	0.250703	up	0.0022	0.020075	6-phosphogluconate dehydrogenase, decarboxylating, putative, expressed
LOC_Os08g23280	LOC_Os08g23280	Chr8:14048232-14051353	1.46969	1.27927	-0.200185	down	0.2086	0.465457	expressed protein
LOC_Os04g50060	LOC_Os04g50060	Chr4:29857537-29860559	6.31938	6.28582	-0.00768233	down	0.93975	0.975721	GRAS family transcription factor domain containing protein, expressed
LOC_Os08g08650	LOC_Os08g08650	Chr8:4999334-5002135	59.5586	65.4629	0.136368	up	0.1356	0.362517	expressed protein
LOC_Os01g45910	LOC_Os01g45910	Chr1:26078027-26082198	18.9283	19.4461	0.0389328	up	0.67355	0.846746	plastidic ATP/ADP-transporter, putative, expressed
LOC_Os08g31470	LOC_Os08g31470	Chr8:19463925-19469347	67.9649	66.6132	-0.0289812	down	0.73565	0.881616	peptidase, trypsin-like serine and cysteine proteases, putative, expressed
LOC_Os03g43114	LOC_Os03g43114	Chr3:24049171-24053785	1.72157	1.43585	-0.261817	down	0.0418	0.173262	expressed protein
LOC_Os11g09329	LOC_Os11g09329	Chr11:4993424-5006288	30.5224	29.6967	-0.039566	down	0.65655	0.837778	VHS and GAT domain containing protein, expressed
LOC_Os04g57680	LOC_Os04g57680	Chr4:34338447-34341913	20.2932	18.0132	-0.171944	down	0.08435	0.271671	expressed protein
LOC_Os07g46390	LOC_Os07g46390	Chr7:27684358-27686527	4.95658	4.64357	-0.0941111	down	0.52555	0.757655	TRAF-type zinc finger domain-containing protein 1, putative, expressed
LOC_Os03g22790	LOC_Os03g22790	Chr3:13161912-13164014	58.0903	44.0981	-0.397582	down	5e-05	0.000832404	beta-amylase, putative, expressed
LOC_Os04g49490	LOC_Os04g49490	Chr4:29515046-29518435	4.95968	6.13475	0.306757	up	0.0102	0.0644455	protein phosphatase 2C, putative, expressed
LOC_Os06g41440	LOC_Os06g41440	Chr6:24831689-24840132	29.5836	29.5317	-0.00253348	down	0.9778	0.991883	expressed protein
LOC_Os10g36480	LOC_Os10g36480	Chr10:19525612-19528549	32.4374	33.9286	0.0648447	up	0.51885	0.752917	expressed protein
LOC_Os10g29530	LOC_Os10g29530	Chr10:15338210-15341263	23.6946	21.7222	-0.125383	down	0.19535	0.447807	expressed protein
LOC_Os09g25760	LOC_Os09g25760	Chr9:15444235-15446602	22.8685	24.1575	0.079105	up	0.41935	0.677301	tetraspanin family protein, putative, expressed
LOC_Os01g73790	LOC_Os01g73790	Chr1:42738666-42742174	48.4897	49.828	0.0392797	up	0.6433	0.830532	NAD dependent epimerase/dehydratase family protein, putative, expressed
LOC_Os04g07830	LOC_Os04g07830	Chr4:4169607-4170828	25.5616	22.6051	-0.177331	down	0.07495	0.25191	expressed protein
LOC_Os02g05692	LOC_Os02g05692	Chr2:2791241-2795471	11.8914	9.36323	-0.344846	down	0.0006	0.0071668	zinc finger, C3HC4 type domain containing protein, expressed
LOC_Os04g02680	LOC_Os04g02680	Chr4:1015361-1019694	4.58143	4.65577	0.0232204	up	0.8455	0.936552	expressed protein
LOC_Os01g16400	LOC_Os01g16400	Chr1:9314158-9318060	1.77468	1.67489	-0.0834995	down	0.5894	0.797844	NB-ARC domain containing protein, expressed
LOC_Os10g10300	LOC_Os10g10300	Chr10:5657198-5662154	0.607359	0.284708	-1.09307	down	0.00025	0.00343268	retrotransposon protein, putative, unclassified, expressed
LOC_Os03g02550	LOC_Os03g02550	Chr3:942693-945066	5.91819	6.1024	0.0442199	up	0.7137	0.869952	OsFBX76 - F-box domain containing protein, expressed
LOC_Os02g42310	LOC_Os02g42310	Chr2:25442874-25450129	58.7953	59.9477	0.0280022	up	0.7434	0.886454	OsSCP8 - Putative Serine Carboxypeptidase homologue, expressed
LOC_Os06g14060	LOC_Os06g14060	Chr6:7841698-7844834	6.14555	6.6129	0.105741	up	0.35545	0.620516	MBTB10 - Bric-a-Brac, Tramtrack, Broad Complex BTB domain with Meprin and TRAF Homology MATH domain, expressed
LOC_Os08g25010	LOC_Os08g25010	Chr8:15163268-15166999	27.276	25.5478	-0.094436	down	0.27725	0.539811	TBC domain containing protein, expressed
LOC_Os09g37520	LOC_Os09g37520	Chr9:21630817-21636792	27.4234	26.4012	-0.0548031	down	0.51115	0.746709	DUF630/DUF632 domains containing protein, putative, expressed
LOC_Os01g08780	LOC_Os01g08780	Chr1:4402619-4407292	4.16807	4.91474	0.237735	up	0.05205	0.199528	endonuclease/exonuclease/phosphatase family domain containing protein, expressed
LOC_Os10g34520	LOC_Os10g34520	Chr10:18411505-18414285	61.8879	57.603	-0.103512	down	0.26785	0.529903	mitosis protein dim1, putative, expressed
LOC_Os12g03260	LOC_Os12g03260	Chr12:1251150-1256056	1.57934	1.28489	-0.297674	down	0.12845	0.351411	MATE efflux family protein, putative, expressed
LOC_Os03g45750	LOC_Os03g45750	Chr3:25843446-25846110	0.944998	1.26985	0.426277	up	0.15665	0.394571	DUF260 domain containing protein, putative, expressed
LOC_Os05g02010	LOC_Os05g02010	Chr5:574773-576881	10.9341	8.99832	-0.281104	down	0.05455	0.205121	expressed protein
LOC_Os04g53930	LOC_Os04g53930	Chr4:32137817-32141183	1.39263	0.895883	-0.636426	down	0.01265	0.075218	organic cation transporter protein, putative, expressed
LOC_Os01g43030	LOC_Os01g43030	Chr1:24534826-24546695	35.6251	35.8334	0.00841436	up	0.9234	0.969054	tetratricopeptide repeat domain containing protein, expressed
LOC_Os01g02050	LOC_Os01g02050	Chr1:562055-572138	0.257288	0.584204	1.18309	up	5e-05	0.000832404	phosphoenolpyruvate carboxylase, putative, expressed
LOC_Os04g21320	LOC_Os04g21320	Chr4:12026917-12029573	54.4907	43.5673	-0.322766	down	0.00055	0.0066997	membrane associated DUF588 domain containing protein, putative, expressed
LOC_Os03g31010	LOC_Os03g31010	Chr3:17669227-17674090	8.48399	9.09782	0.100778	up	0.3402	0.604608	expressed protein
LOC_Os01g42990	LOC_Os01g42990	Chr1:24484548-24487831	2.63688	2.31528	-0.187649	down	0.26205	0.523739	PPR repeat domain containing protein, putative, expressed
LOC_Os03g52280	LOC_Os03g52280	Chr3:30022813-30024703	4.85884	4.23172	-0.199366	down	0.2869	0.550057	expressed protein
LOC_Os05g02510	LOC_Os05g02510	Chr5:864966-870797	57.3877	63.3077	0.141639	up	0.0922	0.28804	beta-hexosaminidase precursor, putative, expressed
LOC_Os09g36850	LOC_Os09g36850	Chr9:21251841-21252866	1.90167	3.72469	0.969852	up	0.0004	0.00509899	expressed protein
LOC_Os09g38755	LOC_Os09g38755	Chr9:22269101-22272680	3.19322	3.34833	0.06843	up	0.6196	0.817047	E3 ubiquitin-protein ligase HERC2, putative, expressed
LOC_Os10g34390	LOC_Os10g34390	Chr10:18332849-18339978	8.40708	8.08194	-0.0569019	down	0.53605	0.763518	expressed protein
LOC_Os05g29170	LOC_Os05g29170	Chr5:17135216-17135905	11.4143	11.046	-0.0473186	down	0.7742	0.902344	expressed protein
LOC_Os12g12664	LOC_Os12g12664	Chr12:6971656-6984935	0.982416	0.675708	-0.539934	down	0.0209	0.108255	expressed protein
LOC_Os12g41600	LOC_Os12g41600	Chr12:25744008-25745623	26.6888	25.4522	-0.0684416	down	0.4525	0.7044	OsSAUR57 - Auxin-responsive SAUR gene family member, expressed
LOC_Os01g46250	LOC_Os01g46250	Chr1:26300193-26303065	5.50794	6.05749	0.137207	up	0.3375	0.601971	lipase, putative, expressed
LOC_Os04g45280	LOC_Os04g45280	Chr4:26752193-26757287	7.90319	9.39325	0.24919	up	0.06245	0.224669	histidine triad family protein, putative, expressed
LOC_Os03g14610	LOC_Os03g14610	Chr3:7929008-7934005	70.6141	75.6133	0.0986847	up	0.2402	0.501865	HVA22, putative, expressed
LOC_Os02g55250	LOC_Os02g55250	Chr2:33833908-33838048	1.82713	2.50282	0.453972	up	0.02175	0.111211	BHLH transcription factor, putative, expressed
LOC_Os07g47620	LOC_Os07g47620	Chr7:28468387-28474182	0.975114	0.83257	-0.227999	down	0.6901	0.856568	universal stress protein domain containing protein, putative, expressed
LOC_Os09g11240	LOC_Os09g11240	Chr9:6243179-6245977	3.85382	3.37237	-0.192526	down	0.2922	0.555599	expressed protein
LOC_Os07g01114	LOC_Os07g01114	Chr7:66664-67808	5.05238	4.7387	-0.0924728	down	0.57465	0.788236	expressed protein
LOC_Os06g50390	LOC_Os06g50390	Chr6:30509417-30512323	10.2449	9.74916	-0.0715523	down	0.507	0.744451	eukaryotic aspartyl protease domain containing protein, expressed
LOC_Os02g45090	LOC_Os02g45090	Chr2:27352068-27357013	5.89668	6.4218	0.123073	up	0.2949	0.558535	expressed protein
LOC_Os06g47760	LOC_Os06g47760	Chr6:28905576-28909089	2.22534	1.655	-0.427195	down	0.0036	0.0293289	phytosulfokine receptor precursor, putative, expressed
LOC_Os05g10590	LOC_Os05g10590	Chr5:5763772-5767497	6.17529	5.8973	-0.0664543	down	0.6543	0.83659	expressed protein
LOC_Os01g50616	LOC_Os01g50616	Chr1:29066656-29072196	0.936056	1.35087	0.52922	up	0.00835	0.0556319	phosphatidylinositol transfer, putative, expressed
LOC_Os05g40270	LOC_Os05g40270	Chr5:23653396-23666681	13.5434	10.0121	-0.435851	down	5e-05	0.000832404	expressed protein
LOC_Os08g10608	LOC_Os08g10608	Chr8:6243946-6247147	57.0823	61.7092	0.112442	up	0.22215	0.48243	ribosomal protein S17, putative, expressed
LOC_Os01g33800	LOC_Os01g33800	Chr1:18600975-18611575	14.2945	13.0776	-0.128368	down	0.16575	0.407034	heat shock protein DnaJ, putative, expressed
LOC_Os02g39850	LOC_Os02g39850	Chr2:24080703-24084764	229.349	245.11	0.0958847	up	0.24965	0.512119	transferase family protein, putative, expressed
LOC_Os03g50210	LOC_Os03g50210	Chr3:28631643-28636276	4.66373	3.46635	-0.428066	down	0.02345	0.1171	DUF292 domain containing protein, expressed
LOC_Os07g49230	LOC_Os07g49230	Chr7:29478757-29483659	2.88197	3.25723	0.176591	up	0.1251	0.345597	ubiquitin-activating enzyme, putative, expressed
LOC_Os09g34140	LOC_Os09g34140	Chr9:20156392-20162008	12.4085	15.3241	0.304473	up	0.03835	0.162785	expressed protein
LOC_Os12g32940	LOC_Os12g32940	Chr12:19896365-19898638	4.07059	5.03306	0.306197	up	0.04155	0.172472	transporter family protein, putative, expressed
LOC_Os04g31971	LOC_Os04g31971	Chr4:19148766-19152021	7.15891	7.66066	0.0977298	up	0.38135	0.645042	expressed protein
LOC_Os04g37530	LOC_Os04g37530	Chr4:22337498-22339890	1.03906	1.10326	0.0865029	up	0.7162	0.870855	expressed protein
LOC_Os05g47960	LOC_Os05g47960	Chr5:27498768-27499586	1.19192	0.656357	-0.860734	down	0.04665	0.185922	expressed protein
LOC_Os08g41680	LOC_Os08g41680	Chr8:26312539-26313853	6.88213	7.47205	0.118649	up	0.58565	0.794995	expressed protein
LOC_Os11g41150	LOC_Os11g41150	Chr11:24651942-24653182	249.339	220.933	-0.174497	down	0.04025	0.168558	nitrilase-associated protein, putative, expressed
LOC_Os12g05110	LOC_Os12g05110	Chr12:2245321-2249836	51.9599	56.9031	0.131108	up	0.12185	0.341409	pyruvate kinase, putative, expressed
LOC_Os04g02070	LOC_Os04g02070	Chr4:661143-667572	19.8626	17.16	-0.211002	down	0.03715	0.159493	expressed protein
LOC_Os02g01450	LOC_Os02g01450	Chr2:265782-268915	43.0822	50.1481	0.219105	up	0.0145	0.0827511	expressed protein
LOC_Os01g59130	LOC_Os01g59130	Chr1:34153329-34160139	30.5037	30.3974	-0.00503868	down	0.95195	0.981005	proline-rich family protein, putative, expressed
LOC_Os01g12810	LOC_Os01g12810	Chr1:7092031-7095355	9.27714	7.59356	-0.288904	down	0.00655	0.046445	retrotransposon protein, putative, unclassified, expressed
LOC_Os02g55010	LOC_Os02g55010	Chr2:33700413-33706335	21.0382	22.8438	0.118787	up	0.16605	0.407524	expressed protein
LOC_Os06g02550	LOC_Os06g02550	Chr6:885829-892703	110.808	115.503	0.0598786	up	0.477	0.722837	CPuORF21 - conserved peptide uORF-containing transcript, expressed
LOC_Os02g05780	LOC_Os02g05780	Chr2:2842901-2847428	0.645597	0.22387	-1.52797	down	0.08145	0.265918	expressed protein
LOC_Os03g05630	LOC_Os03g05630	Chr3:2811737-2814268	0.379331	0.584698	0.624234	up	0.10115	0.30524	expressed protein
LOC_Os12g42140	LOC_Os12g42140	Chr12:26123972-26126841	8.21038	7.98338	-0.0404492	down	0.681	0.851103	G-patch domain containing protein, putative, expressed
LOC_Os03g14710	LOC_Os03g14710	Chr3:7998158-8000334	5.19182	4.91243	-0.0798047	down	0.5052	0.743098	protein kinase, putative, expressed
LOC_Os03g16920	LOC_Os03g16920	Chr3:9411493-9416082	1.37081	1.21528	-0.173736	down	0.3389	0.603143	DnaK family protein, putative, expressed
LOC_Os07g46500	LOC_Os07g46500	Chr7:27774787-27777985	16.9107	18.767	0.150257	up	0.18865	0.43829	ankyrin repeat domain containing protein, putative, expressed
LOC_Os11g37900	LOC_Os11g37900	Chr11:22468252-22471487	27.379	29.2004	0.0929215	up	0.31455	0.579158	3-ketoacyl-CoA synthase, putative, expressed
LOC_Os02g13630	LOC_Os02g13630	Chr2:7314097-7314657	12.9935	12.9421	-0.00572008	down	0.9802	0.992277	expressed protein
LOC_Os10g21314	LOC_Os10g21314	Chr10:10873462-10873822	0.625017	1.83376	1.55283	up	0.47255	0.720127	chloroplast 50S ribosomal protein L20, putative, expressed
LOC_Os01g24680	LOC_Os01g24680	Chr1:13887271-13893293	65.6823	61.9484	-0.0844379	down	0.31785	0.582472	3-hydroxyacyl-CoA dehydrogenase, putative, expressed
LOC_Os04g39110	LOC_Os04g39110	Chr4:23242282-23243202	225.148	239.694	0.0903198	up	0.29455	0.558028	GASR4 - Gibberellin-regulated GASA/GAST/Snakin family protein precursor, expressed
LOC_Os03g08970	LOC_Os03g08970	Chr3:4660800-4662070	6.26387	3.57366	-0.809653	down	5e-05	0.000832404	expressed protein
LOC_Os11g37690	LOC_Os11g37690	Chr11:22267447-22271484	16.4778	15.2204	-0.114517	down	0.23715	0.498883	TBC domain containing protein, expressed
LOC_Os06g21240	LOC_Os06g21240	Chr6:12279966-12281409	95.8239	81.2793	-0.237498	down	0.01415	0.0814639	glycine rich protein family protein, putative, expressed
LOC_Os06g03580	LOC_Os06g03580	Chr6:1383617-1386322	8.50022	9.55329	0.168498	up	0.15035	0.38535	zinc RING finger protein, putative, expressed
LOC_Os06g41450	LOC_Os06g41450	Chr6:24843678-24844760	6.62785	5.83548	-0.183688	down	0.20495	0.460757	VQ domain containing protein, putative, expressed
LOC_Os10g02930	LOC_Os10g02930	Chr10:1192798-1194859	27.1013	27.5374	0.0230313	up	0.81065	0.918202	helicase SEN1, putative, expressed
LOC_Os11g06340	LOC_Os11g06340	Chr11:3037872-3039854	9.23298	8.64287	-0.0952847	down	0.82355	0.92445	ubiquinol-cytochrome C reductase hinge protein, putative, expressed
LOC_Os08g06370	LOC_Os08g06370	Chr8:3530966-3535437	1.66218	1.96432	0.240959	up	0.1993	0.452973	MYB family transcription factor, putative, expressed
LOC_Os05g48310	LOC_Os05g48310	Chr5:27695306-27697523	70.2667	81.9643	0.222156	up	0.0139	0.0805501	60S ribosomal protein L35a-3, putative, expressed
LOC_Os02g39920	LOC_Os02g39920	Chr2:24139752-24146705	37.5199	35.0871	-0.0967148	down	0.2548	0.516932	AT hook motif family protein, expressed
LOC_Os01g10250	LOC_Os01g10250	Chr1:5389732-5394414	8.77358	9.45345	0.107675	up	0.51705	0.751433	hydrolase, alpha/beta fold family domain containing protein, expressed
LOC_Os08g39330	LOC_Os08g39330	Chr8:24854284-24855757	3683.36	4299.28	0.223075	up	0.00945	0.0610176	skin secretory protein xP2 precursor, putative, expressed
LOC_Os12g29740	LOC_Os12g29740	Chr12:17779263-17782698	8.46037	8.25613	-0.0352564	down	0.7609	0.895327	expressed protein
LOC_Os05g28520	LOC_Os05g28520	Chr5:16702081-16705232	101.607	93.1843	-0.124847	down	0.14125	0.371107	MRH1, putative, expressed
LOC_Os02g26890	LOC_Os02g26890	Chr2:15788473-15789994	1.44013	1.46179	0.021536	up	0.93185	0.972236	PPR repeat containing protein, expressed
LOC_Os07g36940	LOC_Os07g36940	Chr7:22114960-22123129	38.5816	39.0234	0.0164259	up	0.84565	0.936582	eukaryotic translation initiation factor 4G, putative, expressed
LOC_Os10g08754	LOC_Os10g08754	Chr10:4743813-4747440	1.37998	1.31603	-0.0684497	down	0.7371	0.882624	expressed protein
LOC_Os02g34510	LOC_Os02g34510	Chr2:20685595-20687825	72.3051	85.8546	0.247799	up	0.0064	0.0455885	vacuolar ATP synthase, putative, expressed
LOC_Os02g57500	LOC_Os02g57500	Chr2:35230701-35233962	4.50501	4.51699	0.00383102	up	0.96875	0.988278	expressed protein
LOC_Os01g59550	LOC_Os01g59550	Chr1:34427711-34436315	0.822331	0.896192	0.124089	up	0.5363	0.76382	senescence-induced receptor-like serine/threonine-protein kinase precursor, putative, expressed
LOC_Os07g31340	LOC_Os07g31340	Chr7:18555541-18565219	33.7184	31.6363	-0.0919556	down	0.2912	0.554685	regulator of nonsense transcripts 1, putative, expressed
LOC_Os01g09620	LOC_Os01g09620	Chr1:4949046-4951126	18.7969	16.0875	-0.22455	down	0.0192	0.101444	zinc finger/CCCH transcription factor, putative, expressed
LOC_Os05g15850	LOC_Os05g15850	Chr5:8948222-8949371	9.54573	14.1238	0.565206	up	5e-05	0.000832404	glycosyl hydrolase, putative, expressed
LOC_Os01g13140	LOC_Os01g13140	Chr1:7307880-7309906	3.81694	4.5145	0.242149	up	0.1321	0.357207	WD domain, G-beta repeat domain containing protein, expressed
LOC_Os01g65500	LOC_Os01g65500	Chr1:38017449-38022111	1.10404	0.590627	-0.902472	down	5e-05	0.000832404	chloride channel protein, putative, expressed
LOC_Os02g39550	LOC_Os02g39550	Chr2:23866394-23874881	16.6274	17.8542	0.102702	up	0.24705	0.508998	calcium-binding mitochondrial protein anon-60Da, putative, expressed
LOC_Os02g57170	LOC_Os02g57170	Chr2:35011391-35013385	12.3843	13.0191	0.0721163	up	0.59845	0.803769	expressed protein
LOC_Os11g07100	LOC_Os11g07100	Chr11:3535404-3540184	2.36435	1.71632	-0.462127	down	0.00115	0.0121426	receptor-like protein kinase precursor, putative, expressed
LOC_Os04g58630	LOC_Os04g58630	Chr4:34869996-34877172	1.51952	1.68523	0.149331	up	0.2816	0.544369	DNA mismatch repair protein MSH3, putative, expressed
LOC_Os10g29560	LOC_Os10g29560	Chr10:15360563-15369094	14.047	12.597	-0.157186	down	0.0773	0.257506	transposon protein, putative, CACTA, En/Spm sub-class, expressed
LOC_Os09g16760	LOC_Os09g16760	Chr9:10252138-10254787	8.46915	9.39946	0.150361	up	0.1303	0.354465	ankyrin repeat family protein, putative, expressed
LOC_Os03g50090	LOC_Os03g50090	Chr3:28566995-28571320	10.9275	10.8557	-0.00950376	down	0.919	0.967484	transposon protein, putative, CACTA, En/Spm sub-class, expressed
LOC_Os09g33690	LOC_Os09g33690	Chr9:19900503-19904552	2.1585	2.31137	0.0987178	up	0.51235	0.747654	Os9bglu32 - beta-glucosidase homologue, similar to G. max hydroxyisourate hydrolase, expressed
LOC_Os11g11350	LOC_Os11g11350	Chr11:6296548-6300875	1.42128	0.926835	-0.616803	down	0.0013	0.0134261	embryogenesis transmembrane protein, putative, expressed
LOC_Os02g36360	LOC_Os02g36360	Chr2:21956587-21960123	7.73947	7.37138	-0.0702991	down	0.5534	0.775346	ZOS2-11 - C2H2 zinc finger protein, expressed
LOC_Os08g43400	LOC_Os08g43400	Chr8:27435125-27442742	50.8323	43.6916	-0.218388	down	0.01065	0.0666865	kinesin motor domain containing protein, expressed
LOC_Os01g37770	LOC_Os01g37770	Chr1:21124855-21128357	26.1191	29.3214	0.166846	up	0.0781	0.258893	RWD domain containing protein, expressed
LOC_Os12g13640	LOC_Os12g13640	Chr12:7664707-7669593	4.46081	5.65974	0.343431	up	0.00855	0.0565375	glycosyltransferase, putative, expressed
LOC_Os09g37369	LOC_Os09g37369	Chr9:21577453-21578039	5.95047	6.12891	0.0426275	up	0.8464	0.937038	OsSAUR41 - Auxin-responsive SAUR gene family member, expressed
LOC_Os01g42800	LOC_Os01g42800	Chr1:24354150-24360484	8.19734	7.73706	-0.08337	down	0.46225	0.711475	MEE18, putative, expressed
LOC_Os02g28900	LOC_Os02g28900	Chr2:17118766-17120699	30.6237	31.8497	0.0566345	up	0.5287	0.760037	cytokinin-O-glucosyltransferase 2, putative, expressed
LOC_Os11g34150	LOC_Os11g34150	Chr11:19992103-19996973	16.5031	15.7393	-0.0683613	down	0.52675	0.758792	transposon protein, putative, CACTA, En/Spm sub-class, expressed
LOC_Os06g43870	LOC_Os06g43870	Chr6:26421511-26427830	13.8208	11.3709	-0.281497	down	0.0096	0.0616137	expressed protein
LOC_Os08g14440	LOC_Os08g14440	Chr8:8668895-8672887	37.4299	37.9172	0.0186625	up	0.83625	0.931799	uridylyltransferase-related, putative, expressed
LOC_Os01g57650	LOC_Os01g57650	Chr1:33329419-33331935	4.51164	3.37483	-0.418837	down	0.0047	0.0360885	ZOS1-12 - C2H2 zinc finger protein, expressed
LOC_Os02g28040	LOC_Os02g28040	Chr2:16602667-16612238	8.21744	8.53003	0.0538603	up	0.57775	0.789712	lipase, putative, expressed
LOC_Os04g35410	LOC_Os04g35410	Chr4:21539449-21543604	19.7515	18.4749	-0.0963894	down	0.29445	0.558028	expressed protein
LOC_Os03g04040	LOC_Os03g04040	Chr3:1844067-1845292	6.51648	4.72085	-0.465046	down	0.0066	0.0466691	expressed protein
LOC_Os12g01570	LOC_Os12g01570	Chr12:345083-350645	1.18708	1.81665	0.613865	up	0.011	0.0681631	nodulin, putative, expressed
LOC_Os01g08380	LOC_Os01g08380	Chr1:4110379-4112127	12.2833	11.251	-0.126649	down	0.2507	0.513337	transferase family protein, putative, expressed
LOC_Os11g07890	LOC_Os11g07890	Chr11:4049580-4060653	2.53571	2.21374	-0.195907	down	0.053	0.201495	transposon protein, putative, CACTA, En/Spm sub-class, expressed
LOC_Os11g29900	LOC_Os11g29900	Chr11:17379760-17382948	2.05081	2.19694	0.0993054	up	0.51265	0.747877	expressed protein
LOC_Os10g41550	LOC_Os10g41550	Chr10:22324197-22327665	4.6855	2.93626	-0.674225	down	5e-05	0.000832404	beta-amylase, putative, expressed
LOC_Os01g36240	LOC_Os01g36240	Chr1:20061960-20066530	18.44	16.5562	-0.155469	down	0.12875	0.351936	peroxidase precursor, putative, expressed
LOC_Os01g05540	LOC_Os01g05540	Chr1:2640936-2644665	8.31101	9.53094	0.197595	up	0.0819	0.266872	expressed protein
LOC_Os06g15660	LOC_Os06g15660	Chr6:8867973-8870143	2.36876	2.3684	-0.00021679	down	0.9836	0.993341	retrotransposon protein, putative, unclassified, expressed
LOC_Os05g46610	LOC_Os05g46610	Chr5:26987333-26989077	60.699	53.7628	-0.175064	down	0.0452	0.182291	myb-like DNA-binding domain containing protein, putative, expressed
LOC_Os02g43090	LOC_Os02g43090	Chr2:25946389-25955327	14.7471	15.0997	0.0340878	up	0.72015	0.873146	myristoyl-acyl carrier protein thioesterase, chloroplast precursor, putative, expressed
LOC_Os08g02410	LOC_Os08g02410	Chr8:962567-964533	197.951	233.631	0.239086	up	0.0041	0.0325275	40S ribosomal protein S13, putative, expressed
LOC_Os06g38930	LOC_Os06g38930	Chr6:23094017-23097524	1.2996	1.37562	0.0820138	up	0.60235	0.806086	leucine-rich repeat receptor protein kinase EXS precursor, putative, expressed
LOC_Os04g40420	LOC_Os04g40420	Chr4:24021400-24026205	8.80923	8.77476	-0.00565645	down	0.9558	0.982528	SWIRM domain containing protein, expressed
LOC_Os12g05715	LOC_Os12g05715	Chr12:2637606-2638458	15.2612	21.9372	0.523514	up	5e-05	0.000832404	expressed protein
LOC_Os10g07210	LOC_Os10g07210	Chr10:3785714-3787398	211.251	152.241	-0.472601	down	5e-05	0.000832404	hsp20/alpha crystallin family protein, putative, expressed
LOC_Os03g24844	LOC_Os03g24844	Chr3:14150490-14153683	6.04944	5.52012	-0.132102	down	0.25375	0.516146	expressed protein
LOC_Os08g10070	LOC_Os08g10070	Chr8:5840282-5843925	3.00678	2.79094	-0.107469	down	0.48435	0.728665	protein kinase, putative, expressed
LOC_Os06g07160	LOC_Os06g07160	Chr6:3428698-3433505	10.8686	11.5842	0.0920009	up	0.41415	0.67265	expressed protein
LOC_Os02g58500	LOC_Os02g58500	Chr2:35770613-35772124	5.28506	5.44576	0.0432136	up	0.78875	0.908835	phospholipase A2, putative, expressed
LOC_Os07g48229	LOC_Os07g48229	Chr7:28809535-28819786	2.27818	2.06771	-0.139844	down	0.33205	0.596866	vacuolar-sorting receptor precursor, putative, expressed
LOC_Os01g49720	LOC_Os01g49720	Chr1:28568720-28569792	4.09629	4.29479	0.0682703	up	0.7221	0.874361	glutathione S-transferase, putative, expressed
LOC_Os12g42520	LOC_Os12g42520	Chr12:26415933-26419604	3.75144	3.51442	-0.0941573	down	0.40835	0.668419	receptor kinase, putative, expressed
LOC_Os03g05910	LOC_Os03g05910	Chr3:2961745-2964306	1.98893	1.11808	-0.83097	down	0.001	0.0108873	expressed protein
LOC_Os10g39430	LOC_Os10g39430	Chr10:21036240-21039131	2.0733	1.15381	-0.845521	down	5e-05	0.000832404	expressed protein
LOC_Os01g16900	LOC_Os01g16900	Chr1:9665408-9670237	53.924	59.8084	0.14942	up	0.08305	0.269345	dehydrogenase, putative, expressed
LOC_Os01g09420	LOC_Os01g09420	Chr1:4796154-4798479	12.9036	13.0481	0.0160698	up	0.87365	0.949491	expressed protein
LOC_Os06g19070	LOC_Os06g19070	Chr6:10843919-10846020	17.9337	17.5917	-0.0277825	down	0.77645	0.90328	cytochrome P450, putative, expressed
LOC_Os11g10770	LOC_Os11g10770	Chr11:5907949-5919029	3.56945	2.80022	-0.35016	down	0.1493	0.384114	disease resistance protein RGA3, putative, expressed
LOC_Os03g09220	LOC_Os03g09220	Chr3:4815463-4820417	34.4319	23.018	-0.580986	down	5e-05	0.000832404	stage II sporulation protein E, putative, expressed
LOC_Os07g42400	LOC_Os07g42400	Chr7:25371993-25376165	7.78574	6.80545	-0.194144	down	0.0486	0.190993	transposon protein, putative, unclassified, expressed
LOC_Os04g33740	LOC_Os04g33740	Chr4:20422170-20427062	31.8069	34.9913	0.137658	up	0.1174	0.333966	glycosyl hydrolases, putative, expressed
LOC_Os07g29600	LOC_Os07g29600	Chr7:17399822-17403101	24.004	19.9665	-0.265696	down	0.0089	0.0582822	zinc finger, C3HC4 type, domain containing protein, expressed
LOC_Os02g13300	LOC_Os02g13300	Chr2:7083193-7087390	6.37999	6.51322	0.0298172	up	0.811	0.918337	mitochondrial carrier protein, putative, expressed
LOC_Os06g04790	LOC_Os06g04790	Chr6:2088473-2091021	5.21887	5.42386	0.0555832	up	0.70545	0.866138	HAD superfamily phosphatase, putative, expressed
LOC_Os05g43660	LOC_Os05g43660	Chr5:25387062-25387968	5.23916	3.29446	-0.669295	down	0.00155	0.0153069	expressed protein
LOC_Os06g12950	LOC_Os06g12950	Chr6:7085089-7088528	1.81381	2.03175	0.163704	up	0.50625	0.743996	expressed protein
LOC_Os10g23220	LOC_Os10g23220	Chr10:12113430-12116368	51.5026	51.4055	-0.00272006	down	0.97275	0.989871	GIL1, putative, expressed
LOC_Os05g43920	LOC_Os05g43920	Chr5:25555849-25561791	6.26312	5.46696	-0.196143	down	0.05945	0.21754	auxin response factor 14, putative, expressed
LOC_Os07g42860	LOC_Os07g42860	Chr7:25662766-25665316	1.42891	1.66227	0.218239	up	0.25	0.512475	cyclin, putative, expressed
LOC_Os02g47950	LOC_Os02g47950	Chr2:29330528-29331339	0.701242	0.741205	0.0799594	up	0.845	0.936203	expressed protein
LOC_Os08g17820	LOC_Os08g17820	Chr8:10925216-10936209	3.45054	3.21736	-0.100946	down	0.32285	0.5873	retrotransposon protein, putative, unclassified, expressed
LOC_Os07g04550	LOC_Os07g04550	Chr7:2007646-2013146	25.6438	23.7484	-0.110781	down	0.22365	0.484185	pleckstrin homology domain-containing protein, putative, expressed
LOC_Os05g41010	LOC_Os05g41010	Chr5:24040969-24043906	12.4733	13.3815	0.101395	up	0.31005	0.574889	oxidoreductase, putative, expressed
LOC_Os01g24940	LOC_Os01g24940	Chr1:14047800-14054910	0.886363	0.719196	-0.301513	down	0.16395	0.404868	poly synthetase 2-A, putative, expressed
LOC_Os06g35480	LOC_Os06g35480	Chr6:20676129-20677667	2.7525	3.50283	0.347782	up	0.06265	0.22511	peroxidase precursor, putative, expressed
LOC_Os02g03200	LOC_Os02g03200	Chr2:1263499-1266099	2.64798	1.7366	-0.608631	down	0.0012	0.0125595	FAD-binding and arabino-lactone oxidase domains containing protein, putative, expressed
LOC_Os08g33720	LOC_Os08g33720	Chr8:21054658-21057561	23.4635	24.7031	0.0742732	up	0.4224	0.680062	lactate/malate dehydrogenase, putative, expressed
LOC_Os01g03980	LOC_Os01g03980	Chr1:1711929-1712947	6.28334	4.2976	-0.548001	down	0.00115	0.0121426	expressed protein
LOC_Os02g45930	LOC_Os02g45930	Chr2:27989365-27990587	10.0863	8.39726	-0.264412	down	0.04975	0.193712	expressed protein
LOC_Os04g29960	LOC_Os04g29960	Chr4:17874312-17877280	0.940899	0.512826	-0.875571	down	0.00065	0.00765589	OsWAK43 - OsWAK receptor-like protein kinase, expressed
LOC_Os08g38570	LOC_Os08g38570	Chr8:24384369-24389116	2.15907	2.59359	0.264539	up	0.04225	0.174379	WD domain, G-beta repeat domain containing protein, expressed
LOC_Os03g60380	LOC_Os03g60380	Chr3:34340286-34346745	6.60442	6.67471	0.0152733	up	0.92535	0.969842	cinnamoyl CoA reductase, putative, expressed
LOC_Os03g50100	LOC_Os03g50100	Chr3:28572781-28577117	11.5633	12.9881	0.167644	up	0.06115	0.221682	expressed protein
LOC_Os05g48010	LOC_Os05g48010	Chr5:27524785-27526242	40.5584	51.2876	0.338611	up	0.0002	0.00282646	MYB family transcription factor, putative, expressed
LOC_Os05g47830	LOC_Os05g47830	Chr5:27417895-27419073	2.48522	2.20129	-0.175026	down	0.47565	0.721978	expressed protein
LOC_Os08g33150	LOC_Os08g33150	Chr8:20600430-20601995	6.00747	9.9083	0.72188	up	5e-05	0.000832404	MYB family transcription factor, putative, expressed
LOC_Os04g38026	LOC_Os04g38026	Chr4:22626438-22633284	11.3569	11.8336	0.059312	up	0.54725	0.770547	transporter family protein, putative, expressed
LOC_Os01g59160	LOC_Os01g59160	Chr1:34175920-34179798	18.6568	20.0445	0.103504	up	0.3141	0.578644	UBA/TS-N domain containing protein, expressed
LOC_Os11g37990	LOC_Os11g37990	Chr11:22523575-22529593	16.6453	15.801	-0.0751012	down	0.40105	0.662508	chloroplastic group IIA intron splicing facilitator CRS1, chloroplast precursor, putative, expressed
LOC_Os01g13190	LOC_Os01g13190	Chr1:7348562-7352146	19.8641	20.9909	0.0796015	up	0.38725	0.650406	histidinol dehydrogenase, chloroplast precursor, putative, expressed
LOC_Os07g32420	LOC_Os07g32420	Chr7:19281737-19289773	19.7422	17.1086	-0.206563	down	0.02505	0.12235	bromodomain domain containing protein, expressed
LOC_Os03g25430	LOC_Os03g25430	Chr3:14538129-14539609	3.69062	4.1938	0.184393	up	0.27345	0.536012	transcription regulator, putative, expressed
LOC_Os12g34500	LOC_Os12g34500	Chr12:20884721-20886410	3.21465	2.99585	-0.101693	down	0.4982	0.737816	expressed protein
LOC_Os02g27480	LOC_Os02g27480	Chr2:16259549-16264489	7.84352	6.4453	-0.283254	down	0.19795	0.451421	membrane attack complex component/perforin/complement C9, putative, expressed
LOC_Os04g46860	LOC_Os04g46860	Chr4:27764665-27767328	18.5007	19.1672	0.0510655	up	0.57475	0.78832	scarecrow, putative, expressed
LOC_Os11g06680	LOC_Os11g06680	Chr11:3250100-3254509	0.92463	1.08348	0.228718	up	0.1736	0.418264	expressed protein
LOC_Os03g64140	LOC_Os03g64140	Chr3:36243052-36245080	2.16239	1.92337	-0.168991	down	0.39875	0.660673	expressed protein
LOC_Os05g42330	LOC_Os05g42330	Chr5:24762160-24767769	232.512	245.934	0.0809643	up	0.33405	0.5985	secretory carrier-associated membrane protein, putative, expressed
LOC_Os01g05130	LOC_Os01g05130	Chr1:2403269-2405982	5.79028	5.78487	-0.00134867	down	0.98715	0.994501	expressed protein
LOC_Os07g40270	LOC_Os07g40270	Chr7:24137907-24143085	6.81448	6.84259	0.00593855	up	0.9552	0.982356	frigida, putative, expressed
LOC_Os02g55440	LOC_Os02g55440	Chr2:33956290-33959749	109.617	123.255	0.16918	up	0.0403	0.168733	transmembrane 9 superfamily member, putative, expressed
LOC_Os02g09140	LOC_Os02g09140	Chr2:4690517-4693590	71.2502	68.8141	-0.0501908	down	0.5706	0.786188	bfr-2, putative, expressed
LOC_Os04g52340	LOC_Os04g52340	Chr4:31098473-31103030	5.93158	6.00988	0.0189196	up	0.8734	0.949321	expressed protein
LOC_Os03g46150	LOC_Os03g46150	Chr3:26096041-26097011	156.877	180.612	0.203256	up	0.0185	0.098644	LTPL72 - Protease inhibitor/seed storage/LTP family protein precursor, expressed
LOC_Os11g38020	LOC_Os11g38020	Chr11:22555513-22561050	6.00218	5.1589	-0.218421	down	0.0534	0.202561	GTPase of unknown function domain containing protein, putative, expressed
LOC_Os06g22700	LOC_Os06g22700	Chr6:13200906-13202281	10.5709	8.99426	-0.233016	down	0.05005	0.194321	zinc finger family protein, putative, expressed
LOC_Os11g43610	LOC_Os11g43610	Chr11:26310803-26312789	4.14763	4.44341	0.0993811	up	0.53715	0.764421	oxidoreductase, 2OG-Fe oxygenase family protein, putative, expressed
LOC_Os01g67330	LOC_Os01g67330	Chr1:39085080-39091029	13.0065	12.7676	-0.0267452	down	0.7864	0.907856	nucleotide-sugar transporter family protein, putative, expressed
LOC_Os03g13870	LOC_Os03g13870	Chr3:7519734-7521478	13.4189	19.0679	0.506886	up	5e-05	0.000832404	expressed protein
LOC_Os02g01340	LOC_Os02g01340	Chr2:183600-185327	52.025	45.768	-0.184867	down	0.0372	0.159606	ferredoxin--NADP reductase, chloroplast precursor, putative, expressed
LOC_Os12g06335	LOC_Os12g06335	Chr12:3024059-3029413	2.18838	2.40189	0.134308	up	0.85395	0.940683	expressed protein
LOC_Os02g02860	LOC_Os02g02860	Chr2:1090311-1095993	24.3908	26.0203	0.0933019	up	0.2967	0.560678	glutamyl-tRNA synthetase, putative, expressed
LOC_Os11g17504	LOC_Os11g17504	Chr11:9754958-9759871	2.46001	0.928622	-1.4055	down	5e-05	0.000832404	retrotransposon protein, putative, Ty1-copia subclass, expressed
LOC_Os02g45570	LOC_Os02g45570	Chr2:27727641-27728982	2.83188	4.31372	0.607174	up	0.00295	0.0251967	growth regulating factor protein, putative, expressed
LOC_Os05g07140	LOC_Os05g07140	Chr5:3772399-3773192	2.08031	1.59475	-0.383462	down	0.2139	0.473018	zinc finger, C3HC4 type domain containing protein, expressed
LOC_Os06g05150	LOC_Os06g05150	Chr6:2285892-2286794	18.4013	16.1426	-0.188934	down	0.1062	0.314493	expressed protein
LOC_Os10g35040	LOC_Os10g35040	Chr10:18697592-18700089	64.478	81.4517	0.337137	up	0.0001	0.00155153	receptor kinase like protein, putative, expressed
LOC_Os12g05640	LOC_Os12g05640	Chr12:2592071-2594898	2.05798	1.87515	-0.13422	down	0.33415	0.598521	pentatricopeptide containing protein, putative, expressed
LOC_Os03g22020	LOC_Os03g22020	Chr3:12617987-12619618	54.4712	70.4044	0.37017	up	5e-05	0.000832404	peroxidase precursor, putative, expressed
LOC_Os03g07130	LOC_Os03g07130	Chr3:3646872-3651580	39.929	43.0449	0.108407	up	0.262	0.523739	RING finger protein 13, putative, expressed
LOC_Os01g33420	LOC_Os01g33420	Chr1:18394241-18401699	31.0378	30.1559	-0.0415838	down	0.63225	0.823768	glycosyl hydrolase family protein 27, putative, expressed
LOC_Os02g11940	LOC_Os02g11940	Chr2:6188721-6193632	5.37335	6.13089	0.190274	up	0.1257	0.346691	sterol glucosyltransferase, putative, expressed
LOC_Os02g44890	LOC_Os02g44890	Chr2:27188018-27191898	2.66013	2.24683	-0.243609	down	0.23275	0.494031	RNA-binding region RNP-1, putative, expressed
LOC_Os01g39890	LOC_Os01g39890	Chr1:22494355-22500816	5.09285	4.83294	-0.0755709	down	0.5172	0.751597	transposon protein, putative, unclassified, expressed
LOC_Os04g34380	LOC_Os04g34380	Chr4:20822082-20823593	0.135933	0.67892	2.32035	up	0.2594	0.520853	expressed protein
LOC_Os11g31480	LOC_Os11g31480	Chr11:18391478-18399504	7.08901	7.42448	0.0667058	up	0.47015	0.718303	ATP binding protein, putative, expressed
LOC_Os10g42490	LOC_Os10g42490	Chr10:22910459-22916203	3.1481	1.41909	-1.14951	down	5e-05	0.000832404	homeobox and START domains containing protein, putative, expressed
LOC_Os01g67220	LOC_Os01g67220	Chr1:39004987-39010626	44.7776	49.5909	0.147297	up	0.08855	0.280348	Os1bglu4 - beta-glucosidase-like protein without signal sequence, expressed
LOC_Os10g30580	LOC_Os10g30580	Chr10:15911403-15915970	145.834	146.282	0.00442467	up	0.978	0.991883	cell division control protein 48 homolog E, putative, expressed
LOC_Os03g11970	LOC_Os03g11970	Chr3:6275795-6279582	18.0321	18.8612	0.0648572	up	0.5065	0.744148	tubulin/FtsZ domain containing protein, putative, expressed
LOC_Os04g41238	LOC_Os04g41238	Chr4:24471708-24479505	2.26369	1.49225	-0.601194	down	0.0219	0.111668	expressed protein
LOC_Os01g40330	LOC_Os01g40330	Chr1:22767810-22772679	85.8521	82.7751	-0.052657	down	0.5444	0.768774	DUF630/DUF632 domains containing protein, putative, expressed
LOC_Os04g51120	LOC_Os04g51120	Chr4:30271220-30276283	117.854	127.558	0.114151	up	0.1695	0.412401	ENTH domain containing protein, expressed
LOC_Os06g11370	LOC_Os06g11370	Chr6:5977296-5980829	9.79447	8.94192	-0.131384	down	0.2569	0.518963	mediator of RNA polymerase II transcription subunit 6, putative, expressed
LOC_Os01g62080	LOC_Os01g62080	Chr1:35923799-35929979	22.2831	21.5339	-0.0493428	down	0.57585	0.788975	serine/threonine-protein kinase AFC1, putative, expressed
LOC_Os08g07670	LOC_Os08g07670	Chr8:4293994-4294513	6.92373	7.18957	0.0543568	up	0.80905	0.917152	expressed protein
LOC_Os06g39040	LOC_Os06g39040	Chr6:23181233-23184507	9.85727	6.94227	-0.505781	down	5e-05	0.000832404	dehydrogenase/reductase SDR family member 12, putative, expressed
LOC_Os07g08890	LOC_Os07g08890	Chr7:4618665-4622813	2.63617	3.27352	0.312398	up	0.01005	0.0637558	disease resistance protein RPM1, putative, expressed
LOC_Os03g60480	LOC_Os03g60480	Chr3:34385893-34388174	17.2039	18.5366	0.107642	up	0.28315	0.545702	heavy metal-associated domain containing protein, expressed
LOC_Os02g51850	LOC_Os02g51850	Chr2:31759017-31761562	36.8878	36.7737	-0.00446962	down	0.9628	0.985925	OsAPRL3 adenosine 5'-phosphosulfate reductase-like OsAPRL3, expressed
LOC_Os08g02370	LOC_Os08g02370	Chr8:940836-944407	25.2249	23.4757	-0.103676	down	0.26255	0.52417	galactosyltransferase family protein, putative, expressed
LOC_Os06g02440	LOC_Os06g02440	Chr6:840883-844185	31.1174	34.5438	0.150706	up	0.10145	0.305781	expressed protein
LOC_Os01g08930	LOC_Os01g08930	Chr1:4485746-4490158	9.7361	10.14	0.0586418	up	0.55645	0.777192	DEAD-box ATP-dependent RNA helicase, putative, expressed
LOC_Os11g34200	LOC_Os11g34200	Chr11:20025966-20029652	22.3684	20.8331	-0.102579	down	0.30265	0.567074	histone-like transcription factor and archaeal histone, putative, expressed
LOC_Os12g42600	LOC_Os12g42600	Chr12:26454954-26461338	3.69368	3.51795	-0.0703223	down	0.5455	0.769417	ubiquitin carboxyl-terminal hydrolase domain containing protein, expressed
LOC_Os04g51900	LOC_Os04g51900	Chr4:30791815-30797525	3.18188	3.56565	0.164284	up	0.2089	0.465921	expressed protein
LOC_Os12g34990	LOC_Os12g34990	Chr12:21292942-21297006	17.8251	17.894	0.00557194	up	0.96965	0.988463	hydrolase, putative, expressed
LOC_Os11g45790	LOC_Os11g45790	Chr11:27703760-27707310	2.85679	2.73817	-0.0611838	down	0.5966	0.802505	NB-ARC domain containing protein, expressed
LOC_Os10g05600	LOC_Os10g05600	Chr10:2794498-2796678	26.7815	28.4355	0.0864548	up	0.3696	0.63408	thaumatin-like protein 1 precursor, putative, expressed
LOC_Os01g46710	LOC_Os01g46710	Chr1:26601903-26608476	10.6312	9.94814	-0.0958081	down	0.2797	0.542039	transposon protein, putative, CACTA, En/Spm sub-class, expressed
LOC_Os12g17830	LOC_Os12g17830	Chr12:10207857-10211169	20.4148	19.432	-0.0711822	down	0.5299	0.76063	expressed protein
LOC_Os05g25650	LOC_Os05g25650	Chr5:14906664-14906961	23.1516	31.5148	0.444915	up	0.2094	0.466729	expressed protein
LOC_Os01g48790	LOC_Os01g48790	Chr1:27983687-27990383	50.8202	43.4452	-0.226206	down	0.01005	0.0637558	YT521-B-like family domain containing protein, expressed
LOC_Os04g02830	LOC_Os04g02830	Chr4:1100220-1102296	178.687	199.407	0.158283	up	0.0676	0.236204	expressed protein
LOC_Os05g05940	LOC_Os05g05940	Chr5:2970757-2972775	58.5003	61.8329	0.0799287	up	0.3643	0.628398	stress-related protein, putative, expressed
LOC_Os06g12390	LOC_Os06g12390	Chr6:6715885-6722017	22.1134	17.915	-0.303754	down	0.00035	0.00455022	galactosyltransferase family protein, putative, expressed
LOC_Os03g18120	LOC_Os03g18120	Chr3:10116218-10124384	27.7098	40.5077	0.547799	up	0.028	0.132239	proteins of unknown function domain containing protein, expressed
LOC_Os01g70020	LOC_Os01g70020	Chr1:40501146-40507790	16.483	14.8648	-0.14908	down	0.10915	0.3201	DEK C terminal domain containing protein, expressed
LOC_Os05g02490	LOC_Os05g02490	Chr5:851752-858069	10.0262	9.18782	-0.125982	down	0.2543	0.516541	transporter family protein, putative, expressed
LOC_Os01g62880	LOC_Os01g62880	Chr1:36418113-36422893	2.13651	2.23961	0.0679904	up	0.84335	0.935243	oxidoreductase, aldo/keto reductase family protein, putative, expressed
LOC_Os11g43980	LOC_Os11g43980	Chr11:26572251-26574119	60.9365	52.6187	-0.211732	down	0.01765	0.0952884	peroxidase precursor, putative, expressed
LOC_Os07g43450	LOC_Os07g43450	Chr7:26012997-26013489	0.885375	0.892231	0.0111288	up	0.91525	0.966351	expressed protein
LOC_Os09g11450	LOC_Os09g11450	Chr9:6373267-6383644	20.9805	18.7051	-0.16562	down	0.0675	0.235936	transporter, monovalent cation:proton antiporter-2 family, putative, expressed
LOC_Os02g25780	LOC_Os02g25780	Chr2:15106301-15107393	2.19173	1.80806	-0.277625	down	0.28115	0.544173	expressed protein
LOC_Os05g18660	LOC_Os05g18660	Chr5:10804137-10807183	11.1176	10.5848	-0.070859	down	0.48125	0.726079	OsFBDUF24 - F-box and DUF domain containing protein, expressed
LOC_Os08g44020	LOC_Os08g44020	Chr8:27714040-27718701	4.37823	3.60713	-0.279495	down	0.0174	0.0943151	rhamnogalacturonate lyase, putative, expressed
LOC_Os01g56235	LOC_Os01g56235	Chr1:32386509-32388520	1.43761	1.36954	-0.0699792	down	0.8003	0.913767	expressed protein
LOC_Os04g35580	LOC_Os04g35580	Chr4:21692757-21693895	8.50802	9.60363	0.174757	up	0.17845	0.424357	expressed protein
LOC_Os03g52640	LOC_Os03g52640	Chr3:30188187-30191568	17.6745	15.8617	-0.156126	down	0.1246	0.345064	expressed protein
LOC_Os01g59730	LOC_Os01g59730	Chr1:34550352-34552638	3.77571	5.50043	0.542798	up	0.0124	0.0742536	ribosomal protein L7Ae, putative, expressed
LOC_Os01g54810	LOC_Os01g54810	Chr1:31524047-31527177	6.70009	6.23296	-0.104263	down	0.3758	0.639484	lipase, putative, expressed
LOC_Os01g36229	LOC_Os01g36229	Chr1:20041616-20044744	8.86039	8.43562	-0.0708775	down	0.5443	0.768757	expressed protein
LOC_Os11g37520	LOC_Os11g37520	Chr11:22150224-22155604	20.4262	18.4427	-0.147369	down	0.0918	0.28741	BTBT3 - Bric-a-Brac, Tramtrack, Broad Complex BTB domain with tetratricopeptide repeats, expressed
LOC_Os12g01360	LOC_Os12g01360	Chr12:220455-225846	9.53699	9.60679	0.010521	up	0.9086	0.963634	expressed protein
LOC_Os09g19930	LOC_Os09g19930	Chr9:11920506-11926039	14.7049	9.24106	-0.670165	down	5e-05	0.000832404	HOTHEAD precursor, putative, expressed
LOC_Os04g51960	LOC_Os04g51960	Chr4:30843034-30845776	13.8844	13.0837	-0.0856868	down	0.35385	0.618948	expressed protein
LOC_Os03g24060	LOC_Os03g24060	Chr3:13659384-13662772	19.406	20.6744	0.0913415	up	0.37075	0.634937	tetratricopeptide repeat containing protein, putative, expressed
LOC_Os07g06880	LOC_Os07g06880	Chr7:3360000-3361559	32.0216	29.8967	-0.0990613	down	0.31085	0.575518	gibberellin receptor GID1L2, putative, expressed
LOC_Os01g04050	LOC_Os01g04050	Chr1:1760139-1761135	227.166	249.077	0.132842	up	0.11865	0.336343	BBTI12 - Bowman-Birk type bran trypsin inhibitor precursor, expressed
LOC_Os05g23340	LOC_Os05g23340	Chr5:13320443-13323442	2.67368	2.97597	0.154533	up	0.3756	0.639412	expressed protein
LOC_Os03g61780	LOC_Os03g61780	Chr3:35025918-35028771	9.4124	9.92596	0.0766448	up	0.4805	0.725649	glucan endo-1,3-beta-glucosidase-related, putative, expressed
LOC_Os05g11810	LOC_Os05g11810	Chr5:6720997-6726973	40.3577	49.9205	0.306787	up	0.00055	0.0066997	gibberellin 2-beta-dioxygenase 1, putative, expressed
LOC_Os03g49380	LOC_Os03g49380	Chr3:28106902-28113300	105.868	134.316	0.343363	up	0.00055	0.0066997	lipoxygenase, putative, expressed
LOC_Os03g13170	LOC_Os03g13170	Chr3:7101980-7104766	322.158	353.573	0.134237	up	0.1047	0.312055	ubiquitin fusion protein, putative, expressed
LOC_Os02g36520	LOC_Os02g36520	Chr2:22060799-22064176	5.55122	5.46125	-0.0235728	down	0.8245	0.924912	OsFBK9 - F-box domain and kelch repeat containing protein, expressed
LOC_Os10g13914	LOC_Os10g13914	Chr10:7557318-7564160	5.62087	3.96733	-0.502625	down	0.002	0.0186526	POEI27 - Pollen Ole e I allergen and extensin family protein precursor, expressed
LOC_Os04g23610	LOC_Os04g23610	Chr4:13519776-13520930	0.372907	0.841022	1.17333	up	0.06705	0.23497	expressed protein
LOC_Os07g18960	LOC_Os07g18960	Chr7:11226678-11227703	2.78022	2.55759	-0.120413	down	0.566	0.782879	GCRP14 - Glycine and cysteine rich family protein precursor, putative, expressed
LOC_Os12g36850	LOC_Os12g36850	Chr12:22591675-22593522	2.21193	0.900947	-1.29579	down	0.001	0.0108873	pathogenesis-related Bet v I family protein, putative, expressed
LOC_Os01g71780	LOC_Os01g71780	Chr1:41582223-41583944	3.20848	2.82302	-0.184651	down	0.2783	0.54041	WD domain, G-beta repeat domain containing protein, expressed
LOC_Os11g37040	LOC_Os11g37040	Chr11:21860269-21864027	0.678252	0.874044	0.365884	up	0.03975	0.167189	expressed protein
LOC_Os12g06980	LOC_Os12g06980	Chr12:3402726-3413832	1.42463	1.43724	0.0127117	up	0.90665	0.963075	SAP domain containing protein, expressed
LOC_Os04g48760	LOC_Os04g48760	Chr4:29082342-29086795	4.72843	4.71104	-0.00531501	down	0.95995	0.984696	leucine-rich repeat family protein, putative, expressed
LOC_Os01g52270	LOC_Os01g52270	Chr1:30048290-30049986	1.05255	0.912699	-0.205677	down	0.3973	0.659265	NB-ARC domain containing protein, expressed
LOC_Os08g37960	LOC_Os08g37960	Chr8:24040148-24043302	41.2817	40.2101	-0.0379453	down	0.67685	0.848634	RNA recognition motif containing protein, expressed
LOC_Os07g38070	LOC_Os07g38070	Chr7:22826906-22831523	1.0895	0.987951	-0.141158	down	0.43475	0.691443	protein kinase, putative, expressed
LOC_Os01g50849	LOC_Os01g50849	Chr1:29206305-29209607	20.6263	20.0056	-0.0440762	down	0.62285	0.818501	expressed protein
LOC_Os09g38540	LOC_Os09g38540	Chr9:22172839-22178361	2.9583	3.67289	0.312146	up	0.20175	0.456445	plastocyanin-like domain containing protein, putative, expressed
LOC_Os12g13910	LOC_Os12g13910	Chr12:7892374-7893944	7.95873	7.39617	-0.105759	down	0.4184	0.676521	expressed protein
LOC_Os01g29740	LOC_Os01g29740	Chr1:16659733-16664416	6.14447	5.30673	-0.211466	down	0.2345	0.495878	expressed protein
LOC_Os08g02400	LOC_Os08g02400	Chr8:956308-958681	140.771	155.61	0.144585	up	0.092	0.287636	40S ribosomal protein S13, putative, expressed
LOC_Os01g54400	LOC_Os01g54400	Chr1:31298866-31300184	25.0858	21.2754	-0.237682	down	0.0199	0.104193	VQ domain containing protein, putative, expressed
LOC_Os02g19060	LOC_Os02g19060	Chr2:11126235-11127515	2.83434	2.92887	0.0473342	up	0.8283	0.927013	expressed protein
LOC_Os09g37620	LOC_Os09g37620	Chr9:21681126-21688767	1.71272	2.329	0.443428	up	0.03835	0.162785	flavin-containing monooxygenase family protein, putative, expressed
LOC_Os01g66350	LOC_Os01g66350	Chr1:38534822-38540370	23.8581	24.3557	0.0297821	up	0.73835	0.883443	DUF647 domain containing protein, putative, expressed
LOC_Os01g48570	LOC_Os01g48570	Chr1:27852464-27855997	6.30947	5.70795	-0.144547	down	0.24565	0.507402	expressed protein
LOC_Os02g07480	LOC_Os02g07480	Chr2:3855933-3863872	22.0501	23.8953	0.115942	up	0.21595	0.475324	transglycosylase SLT domain containing protein, expressed
LOC_Os01g67510	LOC_Os01g67510	Chr1:39238785-39243986	2.51525	2.7096	0.107382	up	0.4736	0.720915	recA protein, putative, expressed
LOC_Os03g07110	LOC_Os03g07110	Chr3:3630772-3635525	2.14985	1.82884	-0.233309	down	0.09075	0.28509	calmodulin-binding protein, putative, expressed
LOC_Os02g47450	LOC_Os02g47450	Chr2:28978433-28980558	4.47875	4.68559	0.0651333	up	0.62365	0.81881	expressed protein
LOC_Os04g10240	LOC_Os04g10240	Chr4:5526856-5530346	153.928	176.3	0.19577	up	0.02275	0.114506	nicotiana lesion-inducing like, putative, expressed
LOC_Os09g31420	LOC_Os09g31420	Chr9:18902782-18903564	0.806811	1.02993	0.352244	up	0.5208	0.754236	Leucine rich repeat N-terminal domain containing protein, putative, expressed
LOC_Os02g38392	LOC_Os02g38392	Chr2:23211631-23220032	3.85351	2.4618	-0.64646	down	5e-05	0.000832404	NBS-LRR disease resistance protein, putative, expressed
LOC_Os10g06510	LOC_Os10g06510	Chr10:3341674-3342934	5.17679	3.49135	-0.568272	down	0.00065	0.00765589	cyclin-dependent kinase G-1, putative, expressed
LOC_Os02g35144	LOC_Os02g35144	Chr2:21104633-21108056	15.7011	16.9825	0.113178	up	0.24355	0.50512	zinc finger, C3HC4 type domain containing protein, expressed
LOC_Os03g40650	LOC_Os03g40650	Chr3:22595700-22604033	4.80875	4.26258	-0.173936	down	0.12435	0.34484	bromodomain associated family protein, expressed
LOC_Os05g37140	LOC_Os05g37140	Chr5:21705671-21707220	41.1565	39.5832	-0.0562328	down	0.57045	0.786188	2Fe-2S iron-sulfur cluster binding domain containing protein, expressed
LOC_Os01g13760	LOC_Os01g13760	Chr1:7712338-7722451	3.73151	4.16128	0.157268	up	0.73445	0.880906	dnaJ domain containing protein, expressed
LOC_Os05g27010	LOC_Os05g27010	Chr5:15709037-15710733	2.96939	3.47915	0.228566	up	0.1746	0.41923	peptide transporter PTR3-A, putative, expressed
LOC_Os05g50960	LOC_Os05g50960	Chr5:29240181-29242468	14.6438	17.838	0.284659	up	0.0043	0.0335761	polygalacturonase, putative, expressed
LOC_Os05g46550	LOC_Os05g46550	Chr5:26952573-26955950	53.1589	54.8595	0.0454299	up	0.58565	0.794995	adaptor complexes medium subunit family domain containing protein, expressed
LOC_Os04g43060	LOC_Os04g43060	Chr4:25492136-25493273	1.86268	0.825892	-1.17336	down	0.0005	0.00616839	enzyme of the cupin superfamily protein, putative, expressed
LOC_Os07g43950	LOC_Os07g43950	Chr7:26265493-26268673	3.89046	4.13145	0.0867087	up	0.6146	0.813892	RNA recognition motif containing protein, putative, expressed
LOC_Os11g47130	LOC_Os11g47130	Chr11:28340050-28347860	0.679358	0.58805	-0.208233	down	0.30915	0.574164	protein transporter, putative, expressed
LOC_Os02g37890	LOC_Os02g37890	Chr2:22900712-22906465	1.59944	3.18861	0.995364	up	0.0002	0.00282646	retrotransposon protein, putative, unclassified, expressed
LOC_Os06g05590	LOC_Os06g05590	Chr6:2532408-2534592	0.329909	0.548891	0.734452	up	0.0766	0.255972	OsFBX186 - F-box domain containing protein, expressed
LOC_Os03g19580	LOC_Os03g19580	Chr3:11007512-11011887	29.4118	34.5126	0.23073	up	0.0106	0.0665171	expressed protein
LOC_Os03g44660	LOC_Os03g44660	Chr3:25142512-25146393	4.48296	4.50509	0.00710259	up	0.9575	0.983376	cytosolic 5-nucleotidase III, putative, expressed
LOC_Os03g22040	LOC_Os03g22040	Chr3:12627289-12630390	7.3995	6.23867	-0.24619	down	0.0199	0.104193	expressed protein
LOC_Os05g13440	LOC_Os05g13440	Chr5:7455466-7460910	23.9629	23.2966	-0.0406845	down	0.6629	0.840858	coiled-coil domain-containing protein 25, putative, expressed
LOC_Os02g50799	LOC_Os02g50799	Chr2:31023240-31033605	10.7762	9.67879	-0.154953	down	0.0956	0.294402	nuclear-pore anchor, putative, expressed
LOC_Os03g32170	LOC_Os03g32170	Chr3:18404979-18406843	4.06855	4.19134	0.0428976	up	0.7361	0.882051	NAD dependent epimerase/dehydratase family protein, putative, expressed
LOC_Os01g64350	LOC_Os01g64350	Chr1:37353383-37356195	12.8834	14.0925	0.129423	up	0.177	0.422146	expressed protein
LOC_Os03g04270	LOC_Os03g04270	Chr3:1956858-1959799	20.0477	25.691	0.357828	up	0.0001	0.00155153	OsFBL10 - F-box domain and LRR containing protein, expressed
LOC_Os02g16040	LOC_Os02g16040	Chr2:9116013-9119594	102.358	102.391	0.000462436	up	0.9957	0.997519	ubiquitin-conjugating enzyme, putative, expressed
LOC_Os04g19140	LOC_Os04g19140	Chr4:10624932-10627883	3.00433	2.46244	-0.286954	down	0.0426	0.175182	expressed protein
LOC_Os05g28830	LOC_Os05g28830	Chr5:16896979-16899135	50.3389	69.3379	0.461972	up	5e-05	0.000832404	PMR5, putative, expressed
LOC_Os09g20040	LOC_Os09g20040	Chr9:12004418-12010546	1.66515	2.18421	0.391459	up	0.00175	0.0167997	resistance-like protein I2GA-SH194-2, putative, expressed
LOC_Os08g02550	LOC_Os08g02550	Chr8:1050617-1055100	17.8294	19.0345	0.094364	up	0.3146	0.579197	proteasome subunit, putative, expressed
LOC_Os05g03174	LOC_Os05g03174	Chr5:1278890-1285604	112.69	124.029	0.138313	up	0.1024	0.307367	glycosyltransferase family 43 protein, putative, expressed
LOC_Os10g39030	LOC_Os10g39030	Chr10:20801748-20806660	14.64	11.1229	-0.396375	down	0.0001	0.00155153	homeobox domain containing protein, expressed
LOC_Os07g41564	LOC_Os07g41564	Chr7:24908631-24916533	4.61754	3.82837	-0.270393	down	0.09225	0.288152	DEAD/DEAH box helicase domain protein, putative, expressed
LOC_Os03g37260	LOC_Os03g37260	Chr3:20650252-20653294	2.31262	2.09176	-0.144816	down	0.26635	0.528171	pentatricopeptide, putative, expressed
LOC_Os02g39790	LOC_Os02g39790	Chr2:24045243-24049190	97.0027	86.2993	-0.168676	down	0.044	0.179089	CPuORF9 - conserved peptide uORF-containing transcript, expressed
LOC_Os03g16950	LOC_Os03g16950	Chr3:9421688-9422925	1.51143	0.874919	-0.788692	down	0.01135	0.0696935	cysteine-rich repeat secretory protein 55 precursor, putative, expressed
LOC_Os08g19980	LOC_Os08g19980	Chr8:11956650-11965968	8.95701	8.58299	-0.0615367	down	0.5062	0.743976	NBS-LRR disease resistance protein, putative, expressed
LOC_Os12g19180	LOC_Os12g19180	Chr12:11137920-11141605	6.23627	5.8459	-0.0932588	down	0.4005	0.662084	ATP binding protein, putative, expressed
LOC_Os11g04200	LOC_Os11g04200	Chr11:1707616-1712884	3.41546	3.34925	-0.028242	down	0.8157	0.920628	M phase phosphoprotein 10, putative, expressed
LOC_Os07g44320	LOC_Os07g44320	Chr7:26474145-26478328	10.0466	10.4324	0.0543663	up	0.5644	0.781945	expressed protein
LOC_Os03g32314	LOC_Os03g32314	Chr3:18485605-18488371	79.1307	112.412	0.506485	up	5e-05	0.000832404	allene oxide cyclase 4, chloroplast precursor, putative, expressed
LOC_Os03g57880	LOC_Os03g57880	Chr3:32970881-32973317	10.3517	10.4889	0.0189886	up	0.85555	0.941569	glucan endo-1,3-beta-glucosidase precursor, putative, expressed
LOC_Os04g01610	LOC_Os04g01610	Chr4:410378-412384	7.05817	7.43153	0.0743641	up	0.51575	0.750207	expressed protein
LOC_Os05g49860	LOC_Os05g49860	Chr5:28611972-28612798	82.6231	71.5288	-0.208021	down	0.0211	0.108792	Core histone H2A/H2B/H3/H4 domain containing protein, putative, expressed
LOC_Os06g01460	LOC_Os06g01460	Chr6:276706-282180	10.3455	9.62392	-0.104312	down	0.2829	0.545376	expressed protein
LOC_Os04g56100	LOC_Os04g56100	Chr4:33415313-33416123	5.8026	3.89574	-0.574804	down	0.0071	0.0494636	one cut domain family member 3, putative, expressed
LOC_Os06g38960	LOC_Os06g38960	Chr6:23119057-23122451	195.174	134.81	-0.533837	down	5e-05	0.000832404	expressed protein
LOC_Os05g45730	LOC_Os05g45730	Chr5:26494485-26497211	20.4666	17.7373	-0.206488	down	0.05295	0.201381	ubiquinone oxidoreductase, putative, expressed
LOC_Os07g34650	LOC_Os07g34650	Chr7:20764651-20772350	2.07811	1.18574	-0.809485	down	0.0013	0.0134261	expressed protein
LOC_Os08g17060	LOC_Os08g17060	Chr8:10444348-10446893	11.9848	17.6308	0.556889	up	0.00085	0.00954615	expressed protein
LOC_Os03g51984	LOC_Os03g51984	Chr3:29828700-29831679	0.894229	0.785073	-0.187818	down	0.5067	0.74428	differentiation protein, putative, expressed
LOC_Os11g24060	LOC_Os11g24060	Chr11:13661553-13663566	0.769093	1.44907	0.9139	up	0.00145	0.0144743	permease domain containing protein, putative, expressed
LOC_Os02g02970	LOC_Os02g02970	Chr2:1162142-1165062	1.59509	1.40731	-0.180697	down	0.342	0.60632	expressed protein
LOC_Os12g03110	LOC_Os12g03110	Chr12:1180357-1181099	40.5463	55.7744	0.460033	up	5e-05	0.000832404	ZF-HD protein dimerisation region containing protein, expressed
LOC_Os07g46820	LOC_Os07g46820	Chr7:27983213-27988000	1.88632	2.53049	0.423842	up	0.01255	0.0747987	CUG-BP- and ETR-3-like factor 5, putative, expressed
LOC_Os11g09150	LOC_Os11g09150	Chr11:4892371-4893134	18.3726	15.6585	-0.230607	down	0.0651	0.230646	expressed protein
LOC_Os01g40310	LOC_Os01g40310	Chr1:22754487-22755471	29.3527	29.2396	-0.00557249	down	0.95685	0.983106	expressed protein
LOC_Os07g32430	LOC_Os07g32430	Chr7:19291151-19298873	11.0883	10.5097	-0.0773046	down	0.391	0.654375	pre-mRNA-splicing factor ATP-dependent RNA helicase PRP16, putative, expressed
LOC_Os10g10360	LOC_Os10g10360	Chr10:5693444-5697950	7.41387	6.31259	-0.231993	down	0.0322	0.145183	NBS-LRR disease resistance protein, putative, expressed
LOC_Os02g04460	LOC_Os02g04460	Chr2:1972934-1974663	80.0138	80.0121	-3.08e-05	down	0.99825	0.998841	ribosomal protein L3, putative, expressed
LOC_Os06g03860	LOC_Os06g03860	Chr6:1554860-1561163	15.4795	16.5802	0.0990995	up	0.2764	0.538989	uncharacterized membrane protein, putative, expressed
LOC_Os12g40830	LOC_Os12g40830	Chr12:25271529-25277039	30.9443	31.5109	0.0261791	up	0.77865	0.903715	kinase, pfkB family, putative, expressed
LOC_Os04g55190	LOC_Os04g55190	Chr4:32807869-32813155	6.94281	7.55179	0.121298	up	0.2274	0.488345	SPOC domain containing protein, putative, expressed
LOC_Os01g48960	LOC_Os01g48960	Chr1:28091207-28102930	39.1302	30.4145	-0.36352	down	5e-05	0.000832404	glutamate synthase, chloroplast precursor, putative, expressed
LOC_Os07g49250	LOC_Os07g49250	Chr7:29490010-29492173	6.63294	6.83674	0.04366	up	0.70785	0.867136	thiamine pyrophosphate enzyme, C-terminal TPP binding domain containing protein, expressed
LOC_Os01g31629	LOC_Os01g31629	Chr1:17309297-17325760	17.5566	15.9141	-0.141709	down	0.18865	0.43829	expressed protein
LOC_Os02g12360	LOC_Os02g12360	Chr2:6433219-6441715	7.80892	6.35974	-0.296154	down	0.00345	0.0283115	nuclear protein ZAP-related, putative, expressed
LOC_Os08g30370	LOC_Os08g30370	Chr8:18685901-18686547	18.1369	21.2257	0.226884	up	0.09675	0.296817	expressed protein
LOC_Os02g37120	LOC_Os02g37120	Chr2:22436070-22440885	5.97334	4.7226	-0.338957	down	0.00315	0.0264048	expressed protein
LOC_Os01g73560	LOC_Os01g73560	Chr1:42618473-42621727	20.1373	21.6424	0.10399	up	0.2576	0.519501	leucine rich repeat domain containing protein, putative, expressed
LOC_Os02g55550	LOC_Os02g55550	Chr2:34015498-34017304	1.67012	1.40055	-0.253966	down	0.30175	0.566329	F-box/LRR-repeat protein 14, putative, expressed
LOC_Os12g37900	LOC_Os12g37900	Chr12:23293461-23294241	21.4999	17.8862	-0.265476	down	0.0374	0.159991	expressed protein
LOC_Os01g62020	LOC_Os01g62020	Chr1:35896973-35900582	133.945	136.981	0.0323343	up	0.77965	0.90423	NAD dependent epimerase/dehydratase family domain containing protein, expressed
LOC_Os05g42250	LOC_Os05g42250	Chr5:24711967-24716742	23.8061	19.1023	-0.317587	down	0.00085	0.00954615	cyclic nucleotide-gated ion channel 2, putative, expressed
LOC_Os01g14880	LOC_Os01g14880	Chr1:8339181-8339424	63.4698	47.8435	-0.407747	down	0.43795	0.69446	expressed protein
LOC_Os04g39540	LOC_Os04g39540	Chr4:23543941-23546897	4.72879	4.45285	-0.0867421	down	0.5369	0.764192	expressed protein
LOC_Os01g01484	LOC_Os01g01484	Chr1:248705-256878	12.918	13.6385	0.0783067	up	0.6313	0.823103	light-mediated development protein DET1, putative, expressed
LOC_Os10g28340	LOC_Os10g28340	Chr10:14746100-14750175	7.82392	6.74473	-0.214131	down	0.0489	0.191875	heat stress transcription factor, putative, expressed
LOC_Os06g22810	LOC_Os06g22810	Chr6:13297086-13301279	32.4365	34.4871	0.0884365	up	0.29395	0.557412	TKL_IRAK_CrRLK1L-1.14 - The CrRLK1L-1 subfamily has homology to the CrRLK1L homolog, expressed
LOC_Os06g36220	LOC_Os06g36220	Chr6:21208191-21218155	3.98799	3.78326	-0.0760326	down	0.57105	0.786358	OsFBX198 - F-box domain containing protein, expressed
LOC_Os01g70090	LOC_Os01g70090	Chr1:40563529-40566440	18.015	17.5267	-0.039641	down	0.68515	0.853452	enoyl-CoA hydratase/isomerase family protein, putative, expressed
LOC_Os06g12870	LOC_Os06g12870	Chr6:7043610-7045679	6.75568	6.30999	-0.0984637	down	0.4376	0.694126	leaf senescence related protein, putative, expressed
LOC_Os01g31800	LOC_Os01g31800	Chr1:17420431-17421291	19.0011	18.4381	-0.0433904	down	0.7278	0.877754	Core histone H2A/H2B/H3/H4 domain containing protein, putative, expressed
LOC_Os07g13870	LOC_Os07g13870	Chr7:7938933-7941316	1.06151	1.24131	0.225744	up	0.29245	0.555814	OsFBX229 - F-box domain containing protein, expressed
LOC_Os09g02060	LOC_Os09g02060	Chr9:751717-753090	1.84261	2.16031	0.229489	up	0.53365	0.7624	expressed protein
LOC_Os12g35465	LOC_Os12g35465	Chr12:21568372-21571189	12.9373	12.08	-0.0989208	down	0.37855	0.642171	expressed protein
LOC_Os02g55910	LOC_Os02g55910	Chr2:34223116-34227621	22.8103	17.9506	-0.345649	down	0.03895	0.164815	monogalactosyldiacylglycerol synthase, putative, expressed
LOC_Os03g27340	LOC_Os03g27340	Chr3:15658784-15661409	5.1256	5.12713	0.000430396	up	0.99745	0.998335	expressed protein
LOC_Os03g18200	LOC_Os03g18200	Chr3:10204818-10210306	17.0349	16.8938	-0.0120015	down	0.90275	0.961197	heat shock protein DnaJ, putative, expressed
LOC_Os02g39070	LOC_Os02g39070	Chr2:23597830-23601916	42.5562	39.863	-0.094319	down	0.32625	0.59086	vesicle transport protein GOT1B, putative, expressed
LOC_Os09g28110	LOC_Os09g28110	Chr9:17062564-17067608	19.8617	20.4195	0.0399634	up	0.66505	0.841587	hydroxyproline-rich glycoprotein family protein, putative, expressed
LOC_Os01g01689	LOC_Os01g01689	Chr1:335808-371191	5.05826	4.94429	-0.0328782	down	0.718	0.871842	phosphatidylinositol 3- and 4-kinase family protein, expressed
LOC_Os01g32090	LOC_Os01g32090	Chr1:17559697-17567805	0.619146	0.651363	0.0731817	up	0.89435	0.957831	PPR repeat domain containing protein, putative, expressed
LOC_Os06g45300	LOC_Os06g45300	Chr6:27384221-27386859	20.0665	19.497	-0.0415388	down	0.652	0.835462	serine/threonine-protein kinase HT1, putative, expressed
LOC_Os03g38230	LOC_Os03g38230	Chr3:21223995-21225936	11.1637	10.5386	-0.0831327	down	0.4269	0.684321	peptidase M50 family protein, putative, expressed
LOC_Os03g45720	LOC_Os03g45720	Chr3:25801613-25804500	2.89154	2.61682	-0.144024	down	0.6014	0.805598	glyoxalase family protein, putative, expressed
LOC_Os02g55590	LOC_Os02g55590	Chr2:34041479-34046264	112.61	107.312	-0.069516	down	0.41165	0.67079	expressed protein
LOC_Os11g10330	LOC_Os11g10330	Chr11:5611243-5615084	0.844507	0.871822	0.0459243	up	0.85075	0.939138	OsFBX416 - F-box domain containing protein, expressed
LOC_Os05g44580	LOC_Os05g44580	Chr5:25935428-25938896	2.2728	2.10176	-0.112877	down	0.4559	0.707072	expressed protein
LOC_Os04g33780	LOC_Os04g33780	Chr4:20457920-20463115	38.0589	35.746	-0.0904542	down	0.3469	0.612279	OTU-like cysteine protease family protein, putative, expressed
LOC_Os01g62800	LOC_Os01g62800	Chr1:36368226-36373959	9.71402	9.59071	-0.0184304	down	0.85545	0.941569	methyltransferase, putative, expressed
LOC_Os02g20394	LOC_Os02g20394	Chr2:12019008-12023447	17.1275	17.6686	0.0448773	up	0.65395	0.836459	dnaJ domain containing protein, expressed
LOC_Os11g43860	LOC_Os11g43860	Chr11:26488371-26492383	13.3795	10.8539	-0.301817	down	0.0035	0.0286523	sodium/calcium exchanger protein, putative, expressed
LOC_Os03g01160	LOC_Os03g01160	Chr3:106513-114398	1.49025	1.40884	-0.0810536	down	0.79115	0.909511	protein kinase family protein, putative, expressed
LOC_Os10g25110	LOC_Os10g25110	Chr10:12940626-12946748	4.13791	3.75333	-0.140733	down	0.2021	0.456932	pumilio-family RNA binding repeat containing protein, expressed
LOC_Os06g40450	LOC_Os06g40450	Chr6:24091281-24096118	65.243	64.5588	-0.015209	down	0.86035	0.943781	targeting protein for Xklp2, putative, expressed
LOC_Os02g06890	LOC_Os02g06890	Chr2:3470533-3474168	29.3637	29.5795	0.0105652	up	0.9136	0.966069	OTU-like cysteine protease family protein, putative, expressed
LOC_Os06g51480	LOC_Os06g51480	Chr6:31181595-31184726	35.1405	36.044	0.0366246	up	0.68295	0.852228	expressed protein
LOC_Os04g34670	LOC_Os04g34670	Chr4:20967160-20973125	0.590062	0.678044	0.200514	up	0.3902	0.653629	tRNA-splicing endonuclease positive effector-related, putative, expressed
LOC_Os03g02610	LOC_Os03g02610	Chr3:964179-965338	42.6301	49.5167	0.216044	up	0.0194	0.102287	glycosyl hydrolases family 16 protein, protein, expressed
LOC_Os02g55950	LOC_Os02g55950	Chr2:34242809-34251051	12.4022	13.3646	0.10782	up	0.25695	0.518963	ATMAK10, putative, expressed
LOC_Os01g71270	LOC_Os01g71270	Chr1:41242466-41243837	0.874384	1.12752	0.366807	up	0.16265	0.40308	eukaryotic peptide chain release factor subunit 1-1, putative, expressed
LOC_Os01g70140	LOC_Os01g70140	Chr1:40595851-40599111	51.4874	51.2216	-0.00746714	down	0.9327	0.972425	ubiquitin-conjugating enzyme E2-22 kDa, putative, expressed
LOC_Os06g50040	LOC_Os06g50040	Chr6:30314748-30315668	21.4859	13.5714	-0.662826	down	5e-05	0.000832404	OsSAUR29 - Auxin-responsive SAUR gene family member, expressed
LOC_Os02g52430	LOC_Os02g52430	Chr2:32088081-32090304	103.782	120.108	0.210783	up	0.01595	0.0887306	regulator of ribonuclease, putative, expressed
LOC_Os02g56980	LOC_Os02g56980	Chr2:34915790-34917986	4.45288	5.52674	0.311689	up	0.0292	0.135976	cytidylyltransferase domain containing protein, expressed
LOC_Os01g47700	LOC_Os01g47700	Chr1:27281256-27281990	4.35283	3.51251	-0.309451	down	0.57575	0.788945	expressed protein
LOC_Os01g59190	LOC_Os01g59190	Chr1:34192979-34194169	2.97504	2.67842	-0.151523	down	0.4946	0.735288	expressed protein
LOC_Os02g57840	LOC_Os02g57840	Chr2:35424001-35425624	2.22754	3.93537	0.821048	up	0.0002	0.00282646	remorin C-terminal domain containing protein, putative, expressed
LOC_Os02g03060	LOC_Os02g03060	Chr2:1207634-1211226	15.1375	16.4429	0.119344	up	0.23805	0.499535	cyclin-dependent kinase A-2, putative, expressed
LOC_Os03g49200	LOC_Os03g49200	Chr3:28023220-28026612	0.452313	0.644238	0.510273	up	0.08255	0.268344	WD domain, G-beta repeat domain containing protein, expressed
LOC_Os04g44560	LOC_Os04g44560	Chr4:26375703-26380073	15.2461	15.1049	-0.0134249	down	0.88605	0.954758	expressed protein
LOC_Os02g51760	LOC_Os02g51760	Chr2:31704167-31707395	4.17662	3.52964	-0.242815	down	0.06595	0.232723	expressed protein
LOC_Os10g40410	LOC_Os10g40410	Chr10:21652032-21655139	179.019	195.024	0.123539	up	0.15155	0.387301	expressed protein
LOC_Os10g31864	LOC_Os10g31864	Chr10:16716229-16742534	1.81924	1.90049	0.0630389	up	0.5292	0.760486	expressed protein
LOC_Os03g03350	LOC_Os03g03350	Chr3:1430638-1435347	6.7625	7.97857	0.238574	up	0.49235	0.733671	polygalacturonase, putative, expressed
LOC_Os07g07580	LOC_Os07g07580	Chr7:3797309-3800843	12.3151	11.3456	-0.118287	down	0.236	0.497392	ROOT HAIRLESS 1, putative, expressed
LOC_Os04g36062	LOC_Os04g36062	Chr4:22017860-22027680	6.38084	5.56872	-0.196401	down	0.21945	0.47944	expressed protein
LOC_Os11g43030	LOC_Os11g43030	Chr11:25944114-25948346	4.23751	3.65978	-0.211462	down	0.11515	0.330438	von Willebrand factor type A domain containing protein, expressed
LOC_Os03g42650	LOC_Os03g42650	Chr3:23738884-23746139	2.88378	2.91768	0.0168589	up	0.88625	0.954758	vegetative storage protein, putative, expressed
LOC_Os01g10800	LOC_Os01g10800	Chr1:5764651-5767959	1.82291	2.35571	0.36992	up	0.0068	0.0476681	pentatricopeptide, putative, expressed
LOC_Os04g37470	LOC_Os04g37470	Chr4:22316816-22319418	7.68484	7.42614	-0.0494038	down	0.71885	0.872508	oxidoreductase, aldo/keto reductase family protein, putative, expressed
LOC_Os09g26610	LOC_Os09g26610	Chr9:16143734-16144535	2.09915	3.8143	0.861617	up	0.00095	0.0104552	OsSAUR38 - Auxin-responsive SAUR gene family member, expressed
LOC_Os03g50885	LOC_Os03g50885	Chr3:29073994-29075870	639.132	745.158	0.221434	up	0.0088	0.0578139	actin, putative, expressed
LOC_Os11g18830	LOC_Os11g18830	Chr11:10691939-10698365	2.17146	1.96486	-0.14424	down	0.42525	0.682673	survival motor neuron containing protein, expressed
LOC_Os09g27850	LOC_Os09g27850	Chr9:16941832-16943438	7.02899	6.98764	-0.0085118	down	0.94475	0.978052	transcription regulator, putative, expressed
LOC_Os11g34440	LOC_Os11g34440	Chr11:20174650-20176341	4.81559	4.53181	-0.0876249	down	0.698	0.861683	phospholipase A2, putative, expressed
LOC_Os05g05830	LOC_Os05g05830	Chr5:2925769-2928089	70.8068	75.7576	0.0975025	up	0.2645	0.526454	bifunctional protein folD, putative, expressed
LOC_Os04g43160	LOC_Os04g43160	Chr4:25543323-25550603	2.36493	2.07811	-0.18653	down	0.50685	0.744392	expressed protein
LOC_Os03g50130	LOC_Os03g50130	Chr3:28594358-28596342	78.2868	66.7222	-0.230602	down	0.01265	0.075218	microsomal glutathione S-transferase 3, putative, expressed
LOC_Os11g45050	LOC_Os11g45050	Chr11:27261092-27264194	0.302504	1.30923	2.11369	up	5e-05	0.000832404	NBS-LRR disease resistance protein, putative, expressed
LOC_Os07g12730	LOC_Os07g12730	Chr7:7272855-7274721	34.7419	36.3009	0.0633306	up	0.49355	0.734608	DUF567 domain containing protein, putative, expressed
LOC_Os05g47730	LOC_Os05g47730	Chr5:27345714-27346293	54.6462	39.8442	-0.45575	down	5e-05	0.000832404	LTPL153 - Protease inhibitor/seed storage/LTP family protein precursor, expressed
LOC_Os11g01480	LOC_Os11g01480	Chr11:281469-283847	3.67726	3.60315	-0.0293704	down	0.83685	0.932007	MYB family transcription factor, putative, expressed
LOC_Os12g18120	LOC_Os12g18120	Chr12:10436087-10444026	28.4261	27.0249	-0.0729254	down	0.41885	0.676817	zinc finger C-x8-C-x5-C-x3-H type family protein, expressed
LOC_Os01g40550	LOC_Os01g40550	Chr1:22900966-22902320	16.432	16.2012	-0.0204073	down	0.8532	0.94038	hsp20/alpha crystallin family protein, putative, expressed
LOC_Os03g22730	LOC_Os03g22730	Chr3:13126450-13129893	9.48402	11.5443	0.283612	up	0.0085	0.0563538	nucleolar protein NOP5-1, putative, expressed
LOC_Os03g27019	LOC_Os03g27019	Chr3:15467830-15473842	30.3525	26.1501	-0.214995	down	0.01495	0.0846055	expressed protein
LOC_Os03g05920	LOC_Os03g05920	Chr3:2964715-2967357	6.00455	5.53941	-0.116323	down	0.34905	0.614666	expressed protein
LOC_Os11g31980	LOC_Os11g31980	Chr11:18831749-18835602	22.4998	24.1639	0.102942	up	0.25845	0.520328	OsSCP63 - Putative Serine Carboxypeptidase homologue, expressed
LOC_Os12g01770	LOC_Os12g01770	Chr12:469380-472420	1.96707	1.13476	-0.793658	down	0.0002	0.00282646	protein phosphatase 2c, putative, expressed
LOC_Os11g32500	LOC_Os11g32500	Chr11:19180540-19182360	14.2467	15.14	0.0877314	up	0.446	0.700335	rubredoxin family protein, putative, expressed
LOC_Os08g01110	LOC_Os08g01110	Chr8:78197-84427	9.03869	8.96147	-0.0123791	down	0.90675	0.963081	expressed protein
LOC_Os10g34320	LOC_Os10g34320	Chr10:18301437-18304771	0.892699	0.89752	0.00777101	up	0.9787	0.992045	ribosomal L18p/L5e family protein, expressed
LOC_Os03g49520	LOC_Os03g49520	Chr3:28186200-28190115	34.1071	30.9043	-0.142268	down	0.1113	0.32425	pinin/SDK/memA protein, putative, expressed
LOC_Os01g50970	LOC_Os01g50970	Chr1:29285371-29288718	1.75152	1.80216	0.041121	up	0.8057	0.916015	expressed protein
LOC_Os10g23060	LOC_Os10g23060	Chr10:12021771-12024306	3.99855	3.69374	-0.114394	down	0.49485	0.735336	expressed protein
LOC_Os02g37470	LOC_Os02g37470	Chr2:22617502-22620105	8.88604	8.96567	0.0128713	up	0.9121	0.965479	tetratricopeptide repeat containing protein, putative, expressed
LOC_Os05g38250	LOC_Os05g38250	Chr5:22425360-22427795	16.1558	15.8246	-0.0298841	down	0.7812	0.904735	membrane associated DUF588 domain containing protein, putative, expressed
LOC_Os04g45800	LOC_Os04g45800	Chr4:27111169-27118481	20.3716	19.3137	-0.0769364	down	0.3709	0.635086	diacylglycerol kinase, putative, expressed
LOC_Os08g42450	LOC_Os08g42450	Chr8:26820012-26822167	41.5793	44.8452	0.109091	up	0.30215	0.566586	annexin A7, putative, expressed
LOC_Os03g20570	LOC_Os03g20570	Chr3:11653998-11656617	2.45605	2.99693	0.287148	up	0.13855	0.366684	tRNA-specific adenosine deaminase 2, putative, expressed
LOC_Os06g10750	LOC_Os06g10750	Chr6:5613998-5617153	1.30912	1.53479	0.229444	up	0.29665	0.560646	integral membrane protein DUF6 containing protein, expressed
LOC_Os11g04980	LOC_Os11g04980	Chr11:2131894-2141398	11.2052	14.4007	0.361973	up	5e-05	0.000832404	acyl-CoA synthetase protein, putative, expressed
LOC_Os07g05010	LOC_Os07g05010	Chr7:2207087-2210741	5.24215	2.49181	-1.07296	down	5e-05	0.000832404	helix-loop-helix DNA-binding domain containing protein, expressed
LOC_Os02g58580	LOC_Os02g58580	Chr2:35807044-35812446	21.0893	22.0743	0.0658613	up	0.6762	0.848459	cation efflux family protein, putative, expressed
LOC_Os08g17655	LOC_Os08g17655	Chr8:10804291-10805306	4.55008	3.26517	-0.478734	down	0.011	0.0681631	expressed protein
LOC_Os01g74152	LOC_Os01g74152	Chr1:42954162-42956646	6.16941	6.83049	0.146856	up	0.25835	0.520328	haloacid dehalogenase-like hydrolase family protein, putative, expressed
LOC_Os03g29680	LOC_Os03g29680	Chr3:16919953-16922462	15.893	14.5237	-0.129981	down	0.21485	0.474086	EARLY flowering protein, putative, expressed
LOC_Os09g01650	LOC_Os09g01650	Chr9:466871-473052	2.21405	1.40042	-0.660834	down	5e-05	0.000832404	peptidyl-prolyl cis-trans isomerase, FKBP-type, putative, expressed
LOC_Os03g41662	LOC_Os03g41662	Chr3:23155592-23156099	13.6252	13.9089	0.0297254	up	0.87155	0.948326	expressed protein
LOC_Os01g40820	LOC_Os01g40820	Chr1:23073578-23079781	7.57631	7.33813	-0.0460821	down	0.65605	0.837404	peptidase family M41 containing protein, expressed
LOC_Os01g29690	LOC_Os01g29690	Chr1:16636936-16637439	5.90737	4.04239	-0.547308	down	0.2923	0.555685	expressed protein
LOC_Os03g31706	LOC_Os03g31706	Chr3:18110003-18112658	5.93241	5.43696	-0.125817	down	0.3508	0.616322	expressed protein
LOC_Os04g59480	LOC_Os04g59480	Chr4:35360055-35363520	29.3734	37.2847	0.344077	up	5e-05	0.000832404	POT family protein, expressed
LOC_Os09g17580	LOC_Os09g17580	Chr9:10751517-10752326	13.1366	11.4926	-0.192884	down	0.1647	0.405979	expressed protein
LOC_Os01g55560	LOC_Os01g55560	Chr1:32010476-32013420	0.700415	0.607108	-0.206256	down	0.5045	0.742445	ABIL3, putative, expressed
LOC_Os10g24020	LOC_Os10g24020	Chr10:12307921-12311609	2.65131	2.33359	-0.184154	down	0.1478	0.381853	transposon protein, putative, unclassified, expressed
LOC_Os06g21470	LOC_Os06g21470	Chr6:12403411-12410355	18.4902	16.4579	-0.167977	down	0.0825	0.26831	expressed protein
LOC_Os04g49954	LOC_Os04g49954	Chr4:29798219-29801756	45.8669	43.9599	-0.0612647	down	0.5495	0.772268	expressed protein
LOC_Os07g16320	LOC_Os07g16320	Chr7:9531001-9531908	0.397838	0.697106	0.809198	up	0.12655	0.348137	retrotransposon protein, putative, unclassified, expressed
LOC_Os10g28630	LOC_Os10g28630	Chr10:14921922-14925034	3.20372	2.50957	-0.352307	down	0.0473	0.187628	homocysteine S-methyltransferase protein, putative, expressed
LOC_Os09g14700	LOC_Os09g14700	Chr9:8726762-8729680	23.7857	12.4451	-0.934514	down	5e-05	0.000832404	2-aminoethanethiol dioxygenase, putative, expressed
LOC_Os02g26300	LOC_Os02g26300	Chr2:15447210-15451795	1.43916	1.23551	-0.220122	down	0.21	0.467604	expressed protein
LOC_Os10g34310	LOC_Os10g34310	Chr10:18297832-18300228	3.05521	3.16269	0.0498816	up	0.6978	0.861541	PPR repeat containing protein, expressed
LOC_Os12g18140	LOC_Os12g18140	Chr12:10458959-10466192	5.7846	6.14806	0.0879132	up	0.3783	0.641908	superkiller viralicidic activity 2-like 2, putative, expressed
LOC_Os04g21850	LOC_Os04g21850	Chr4:12382030-12382327	15.0565	19.5256	0.37498	up	0.3838	0.647197	expressed protein
LOC_Os04g52920	LOC_Os04g52920	Chr4:31524613-31527861	3.63407	3.04139	-0.256858	down	0.0541	0.20411	remorin family protein, putative, expressed
LOC_Os04g59520	LOC_Os04g59520	Chr4:35398603-35402604	55.8958	61.2959	0.133051	up	0.1129	0.326893	anthranilate phosphoribosyltransferase, putative, expressed
LOC_Os05g13904	LOC_Os05g13904	Chr5:7731787-7732436	11.7929	13.0743	0.148819	up	0.337	0.601396	expressed protein
LOC_Os01g32849	LOC_Os01g32849	Chr1:18026503-18030389	6.77237	6.96154	0.0397449	up	0.685	0.853422	expressed protein
LOC_Os03g59540	LOC_Os03g59540	Chr3:33891970-33894614	7.53293	7.5443	0.00217588	up	0.99005	0.995251	zinc finger, C3HC4 type domain containing protein, expressed
LOC_Os07g06644	LOC_Os07g06644	Chr7:3241935-3244694	3.85808	3.26812	-0.239421	down	0.1788	0.42499	expressed protein
LOC_Os03g08754	LOC_Os03g08754	Chr3:4519404-4525778	10.4312	10.4398	0.00119556	up	0.9922	0.996127	OsMADS47 - MADS-box family gene with MIKCc type-box, expressed
LOC_Os02g41470	LOC_Os02g41470	Chr2:24848173-24860112	18.4383	18.3908	-0.00372725	down	0.96725	0.987989	tRNA synthetases class II domain containing protein, expressed
LOC_Os02g17910	LOC_Os02g17910	Chr2:10371019-10377401	18.2464	17.2112	-0.0842676	down	0.36555	0.629805	CK1_CaseinKinase_1.4 - CK1 includes the casein kinase 1 kinases, expressed
LOC_Os03g08020	LOC_Os03g08020	Chr3:4100740-4102679	147.454	179.001	0.279703	up	0.00085	0.00954615	elongation factor Tu, putative, expressed
LOC_Os07g35140	LOC_Os07g35140	Chr7:21045117-21050486	3.98182	4.46115	0.163985	up	0.17855	0.424545	receptor-like serine-threonine protein kinase, putative, expressed
LOC_Os04g32350	LOC_Os04g32350	Chr4:19398844-19401436	15.8268	18.9933	0.263127	up	0.02975	0.137528	RNA polymerase III RPC4 domain containing protein, expressed
LOC_Os11g11410	LOC_Os11g11410	Chr11:6335892-6342309	16.3916	19.6566	0.262062	up	0.23025	0.491242	OsIAA27 - Auxin-responsive Aux/IAA gene family member, expressed
LOC_Os04g51980	LOC_Os04g51980	Chr4:30860606-30863364	30.1439	23.6166	-0.352062	down	0.0003	0.00400539	transferase family domain containing protein, expressed
LOC_Os04g31320	LOC_Os04g31320	Chr4:18735458-18738055	11.7683	10.8228	-0.120824	down	0.236	0.497392	SWIB/MDM2 domain containing protein, expressed
LOC_Os02g44630	LOC_Os02g44630	Chr2:27044318-27047453	1370.62	1261.69	-0.119479	down	0.15165	0.38741	aquaporin protein, putative, expressed
LOC_Os01g42730	LOC_Os01g42730	Chr1:24312600-24317553	3.35411	2.28173	-0.5558	down	0.0002	0.00282646	GDSL-like lipase/acylhydrolase, putative, expressed
LOC_Os08g34340	LOC_Os08g34340	Chr8:21551909-21558589	4.3368	4.01076	-0.112753	down	0.2871	0.550284	DUF593 domain containing protein, expressed
LOC_Os09g19560	LOC_Os09g19560	Chr9:11702887-11706372	13.0232	13.3001	0.0303531	up	0.7678	0.898821	methyltransferase, putative, expressed
LOC_Os02g39030	LOC_Os02g39030	Chr2:23572960-23575571	25.2449	23.0911	-0.128656	down	0.2493	0.511712	transmembrane protein 17, putative, expressed
LOC_Os08g38092	LOC_Os08g38092	Chr8:24129927-24134716	2.77992	3.50703	0.335207	up	0.03135	0.142714	abhydrolase domain-containing protein FAM108C1, putative, expressed
LOC_Os12g12765	LOC_Os12g12765	Chr12:7028693-7030598	5.03102	5.42476	0.108708	up	0.4867	0.729894	expressed protein
LOC_Os02g43300	LOC_Os02g43300	Chr2:26099234-26103142	5.51327	5.81488	0.0768425	up	0.50725	0.744495	expressed protein
LOC_Os02g15810	LOC_Os02g15810	Chr2:8935091-8937181	15.8698	12.3407	-0.362854	down	0.00035	0.00455022	HMG1/2, putative, expressed
LOC_Os05g33020	LOC_Os05g33020	Chr5:19346025-19353385	6.9703	6.24126	-0.159384	down	0.1182	0.335396	preprotein translocase subunit secY, putative, expressed
LOC_Os11g04060	LOC_Os11g04060	Chr11:1641191-1645544	1.65881	2.10941	0.346691	up	0.1489	0.383328	major facilitator superfamily antiporter, putative, expressed
LOC_Os06g04950	LOC_Os06g04950	Chr6:2180197-2181116	22.836	27.4139	0.263597	up	0.02505	0.12235	early nodulin 93 ENOD93 protein, putative, expressed
LOC_Os09g16280	LOC_Os09g16280	Chr9:9933274-9934239	49.4042	55.773	0.174933	up	0.07125	0.244083	hydroxyproline-rich glycoprotein family protein, putative, expressed
LOC_Os02g21925	LOC_Os02g21925	Chr2:13039012-13040263	0	0.607767	inf	up	0.15585	0.393532	expressed protein
LOC_Os01g57735	LOC_Os01g57735	Chr1:33389690-33391291	0.977539	0.76313	-0.357225	down	0.1991	0.452772	expressed protein
LOC_Os03g13040	LOC_Os03g13040	Chr3:7046801-7051333	4.71332	4.09076	-0.204374	down	0.1009	0.304984	haemolysin-III, putative, expressed
LOC_Os04g36730	LOC_Os04g36730	Chr4:22189013-22191831	6.18964	5.46697	-0.179114	down	0.1872	0.436872	PHD finger protein, putative, expressed
LOC_Os05g50490	LOC_Os05g50490	Chr5:28950836-28952754	4.33065	3.79531	-0.190365	down	0.26425	0.526063	X8 domain containing protein, expressed
LOC_Os01g66500	LOC_Os01g66500	Chr1:38618735-38623836	9.61045	9.74218	0.0196396	up	0.82895	0.927535	phosphoribosylformylglycinamidine synthase, putative, expressed
[truncated: 18,296 more rows]
