# Supplementary material for: Mutations in MIR396e and MIR396f increase grain size and modulate shoot architecture in rice
Source: Plant Biotechnol J. 2019 Aug 16;18(2):491–501. doi: 10.1111/pbi.13214 (PMC6953237; doi:10.1111/pbi.13214)
Supplement: Supplementary file 17 — Data S4. Expression profiles of the DEGs identified in wild‐type and mir396ef (line A1) leaves. [file PBI-18-491-s012.xlsx]

## Sheet: Sheet1
Data S4. Expression profiles of the DEGs identified in wild-type and mir396ef (line A1) leaves. A1, a mir396ef line. The leaves were sampled from 50-day-old plants. Ratio ≥ 2 or ≤ 0.5, and FDR ＜ 0.05.
GeneID	GeneName	Locus	XS134_FPKM	A1_FPKM	log2(A1/XS134)	up-or-down	p_value	q_value	Description
LOC_Os02g52170	LOC_Os02g52170	Chr2:31932282-31933316	6.62364	14.3474	1.11509	up	5e-05	0.000275909	expressed protein
LOC_Os12g05260	LOC_Os12g05260	Chr12:2338071-2339171	47.1479	117.035	1.31167	up	5e-05	0.000275909	phytosulfokines precursor, putative, expressed
LOC_Os02g33944	LOC_Os02g33944	Chr2:20227025-20235119	2.29019	1.04178	-1.13642	down	5e-05	0.000275909	transposon protein, putative, CACTA, En/Spm sub-class, expressed
LOC_Os02g36150	LOC_Os02g36150	Chr2:21788132-21791223	3.17587	7.94794	1.32343	up	5e-05	0.000275909	cytochrome P450, putative, expressed
LOC_Os09g27940	LOC_Os09g27940	Chr9:16977481-16983978	2.33369	5.54376	1.24825	up	5e-05	0.000275909	aspartic proteinase nepenthesin-1 precursor, putative, expressed
LOC_Os08g43334	LOC_Os08g43334	Chr8:27380764-27390339	1.98832	4.27137	1.10315	up	5e-05	0.000275909	HSF-type DNA-binding domain containing protein, expressed
LOC_Os06g09980	LOC_Os06g09980	Chr6:5090953-5092121	1.62057	3.60281	1.15262	up	5e-05	0.000275909	expressed protein
LOC_Os12g02080	LOC_Os12g02080	Chr12:623548-626113	8.56161	19.0703	1.15537	up	5e-05	0.000275909	peroxidase precursor, putative, expressed
LOC_Os02g32814	LOC_Os02g32814	Chr2:19472210-19486248	23.9391	54.3521	1.18297	up	5e-05	0.000275909	heavy metal-associated domain containing protein, expressed
LOC_Os06g21210	LOC_Os06g21210	Chr6:12252281-12253370	22.6788	9.78986	-1.21198	down	5e-05	0.000275909	glycine rich protein family protein, putative, expressed
LOC_Os08g09310	LOC_Os08g09310	Chr8:5400008-5400263	0	6.47202	inf	up	0.0165	0.049109	expressed protein
LOC_Os05g49630	LOC_Os05g49630	Chr5:28473567-28477137	0.477631	0.984466	1.04344	up	5e-05	0.000275909	expressed protein
LOC_Os10g31950	LOC_Os10g31950	Chr10:16775260-16779684	84.5321	178.084	1.07499	up	5e-05	0.000275909	3-ketoacyl-CoA thiolase, peroxisomal precursor, putative, expressed
LOC_Os10g06630	LOC_Os10g06630	Chr10:3438471-3439486	5.59631	12.3309	1.13973	up	5e-05	0.000275909	peptidyl-prolyl cis-trans isomerase, putative, expressed
LOC_Os11g08569	LOC_Os11g08569	Chr11:4522338-4566355	16.4694	5.06149	-1.70216	down	5e-05	0.000275909	cycloartenol synthase, putative, expressed
LOC_Os09g04624	LOC_Os09g04624	Chr9:2458919-2474678	5.96881	0.718511	-3.05436	down	5e-05	0.000275909	GDSL-like lipase/acylhydrolase, putative, expressed
LOC_Os09g25060	LOC_Os09g25060	Chr9:14975931-14977713	18.3206	36.662	1.00082	up	5e-05	0.000275909	WRKY76, expressed
LOC_Os01g46120	LOC_Os01g46120	Chr1:26222616-26225124	22.0245	10.3726	-1.08633	down	5e-05	0.000275909	GDSL-like lipase/acylhydrolase, putative, expressed
LOC_Os02g49920	LOC_Os02g49920	Chr2:30500229-30502289	43.5274	18.6088	-1.22594	down	5e-05	0.000275909	3-ketoacyl-CoA synthase, putative, expressed
LOC_Os10g38040	LOC_Os10g38040	Chr10:20374251-20375455	2.45249	5.27677	1.10541	up	5e-05	0.000275909	lysM domain containing protein, putative, expressed
LOC_Os04g51920	LOC_Os04g51920	Chr4:30805661-30808467	5.39	2.58709	-1.05895	down	5e-05	0.000275909	protein disulfide isomerase, putative, expressed
LOC_Os11g05740	LOC_Os11g05740	Chr11:2631706-2633563	1.52657	0.448656	-1.76661	down	5e-05	0.000275909	B3 DNA binding domain containing protein, expressed
LOC_Os02g52450	LOC_Os02g52450	Chr2:32092647-32094809	28.315	12.6594	-1.16136	down	5e-05	0.000275909	regulator of ribonuclease, putative, expressed
LOC_Os09g31446	LOC_Os09g31446	Chr9:18944401-18946190	4.96439	10.5305	1.08489	up	5e-05	0.000275909	expressed protein
LOC_Os11g26760	LOC_Os11g26760	Chr11:15327767-15328657	0.166923	1.13763	2.76878	up	0.0008	0.00352287	dehydrin, putative, expressed
LOC_Os08g28880	LOC_Os08g28880	Chr8:17663579-17666521	0.558085	1.98044	1.82726	up	5e-05	0.000275909	patatin, putative, expressed
LOC_Os09g24580	LOC_Os09g24580	Chr9:14635599-14636121	16.6206	39.3984	1.24517	up	5e-05	0.000275909	EF hand family protein, putative, expressed
LOC_Os07g34280	LOC_Os07g34280	Chr7:20523735-20525356	0.942539	6.91727	2.87558	up	5e-05	0.000275909	CXE carboxylesterase, putative, expressed
LOC_Os05g47650	LOC_Os05g47650	Chr5:27302984-27304597	2.41499	5.12709	1.08613	up	5e-05	0.000275909	B3 DNA binding domain containing protein, expressed
LOC_Os01g28450	LOC_Os01g28450	Chr1:15934490-15935319	1.85277	16.5472	3.15883	up	5e-05	0.000275909	SCP-like extracellular protein, expressed
LOC_Os04g09390	LOC_Os04g09390	Chr4:5005076-5006210	0.792899	3.70386	2.22382	up	5e-05	0.000275909	HEV3 - Hevein family protein precursor, expressed
LOC_Os01g03310	LOC_Os01g03310	Chr1:1338228-1339139	43.6929	237.962	2.44526	up	5e-05	0.000275909	BBTI1 - Bowman-Birk type bran trypsin inhibitor precursor, expressed
LOC_Os07g42520	LOC_Os07g42520	Chr7:25446541-25447385	69.5571	29.6167	-1.23179	down	5e-05	0.000275909	dirigent, putative, expressed
LOC_Os03g14170	LOC_Os03g14170	Chr3:7686703-7688842	59.9454	29.635	-1.01635	down	5e-05	0.000275909	3-ketoacyl-CoA synthase, putative, expressed
LOC_Os06g33940	LOC_Os06g33940	Chr6:19743864-19746457	0.462197	1.05841	1.19531	up	5e-05	0.000275909	NAC domain containing protein, putative, expressed
LOC_Os02g57670	LOC_Os02g57670	Chr2:35320312-35322987	96.6455	46.2	-1.06481	down	5e-05	0.000275909	ribosomal L9, putative, expressed
LOC_Os11g24060	LOC_Os11g24060	Chr11:13661553-13663566	1.16093	4.206	1.85717	up	5e-05	0.000275909	permease domain containing protein, putative, expressed
LOC_Os02g33540	LOC_Os02g33540	Chr2:19942509-19948370	0.707463	0.320251	-1.14345	down	0.0019	0.00764463	translational activator family protein, putative, expressed
LOC_Os02g48900	LOC_Os02g48900	Chr2:29911309-29916317	182.186	90.1962	-1.01427	down	5e-05	0.000275909	aspartic proteinase nepenthesin-1 precursor, putative, expressed
LOC_Os02g44880	LOC_Os02g44880	Chr2:27182921-27186705	12.2505	28.1962	1.20266	up	5e-05	0.000275909	expressed protein
LOC_Os05g40020	LOC_Os05g40020	Chr5:23510182-23511071	9.49164	4.47923	-1.08341	down	5e-05	0.000275909	RING-H2 finger protein, putative, expressed
LOC_Os11g42200	LOC_Os11g42200	Chr11:25423700-25426214	0.493461	1.16376	1.23778	up	5e-05	0.000275909	laccase precursor protein, putative, expressed
LOC_Os11g05800	LOC_Os11g05800	Chr11:2682642-2687848	1.59759	3.52957	1.1436	up	5e-05	0.000275909	HVA22, putative, expressed
LOC_Os02g41954	LOC_Os02g41954	Chr2:25199385-25203742	5.77666	23.5955	2.03021	up	5e-05	0.000275909	gibberellin 2-beta-dioxygenase 7, putative, expressed
LOC_Os01g12690	LOC_Os01g12690	Chr1:7009032-7010505	4.19232	8.44744	1.01077	up	5e-05	0.000275909	plant-specific domain TIGR01568 family protein, expressed
LOC_Os01g22000	LOC_Os01g22000	Chr1:12351453-12353063	1.50403	3.165	1.07337	up	5e-05	0.000275909	expressed protein
LOC_Os02g49560	LOC_Os02g49560	Chr2:30295608-30296118	4.70982	9.43828	1.00285	up	0.00065	0.00293142	bZIP transcription factor domain containing protein, expressed
LOC_Os01g59060	LOC_Os01g59060	Chr1:34133776-34135646	193.504	94.192	-1.03869	down	5e-05	0.000275909	50S ribosomal protein, putative, expressed
LOC_Os03g43880	LOC_Os03g43880	Chr3:24616321-24617923	14.5097	48.8497	1.75133	up	5e-05	0.000275909	PLA IIIA/PLP7, putative, expressed
LOC_Os06g05550	LOC_Os06g05550	Chr6:2515759-2517940	82.3155	15.1758	-2.43939	down	5e-05	0.000275909	GDSL-like lipase/acylhydrolase, putative, expressed
LOC_Os03g18070	LOC_Os03g18070	Chr3:10080247-10083451	100.193	232.394	1.21379	up	5e-05	0.000275909	omega-3 fatty acid desaturase, chloroplast precursor, putative, expressed
LOC_Os01g51570	LOC_Os01g51570	Chr1:29620953-29622393	21.2132	42.7322	1.01036	up	5e-05	0.000275909	glycosyl hydrolases family 17, putative, expressed
LOC_Os02g36264	LOC_Os02g36264	Chr2:21886309-21899230	0.381723	0.876356	1.19899	up	5e-05	0.000275909	terpene synthase, putative, expressed
LOC_Os09g31498	LOC_Os09g31498	Chr9:19003001-19005014	1.3499	0.29403	-2.19881	down	5e-05	0.000275909	dihydroflavonol-4-reductase, putative, expressed
LOC_Os08g38170	LOC_Os08g38170	Chr8:24186669-24189469	19.8212	7.69846	-1.3644	down	5e-05	0.000275909	methyladenine glycosylase, putative, expressed
LOC_Os11g35490	LOC_Os11g35490	Chr11:20796673-20799439	0.888436	1.83306	1.04491	up	5e-05	0.000275909	leucine rich repeat protein, putative, expressed
LOC_Os06g43620	LOC_Os06g43620	Chr6:26234931-26238270	63.7033	18.1787	-1.80912	down	5e-05	0.000275909	haemolysin-III, putative, expressed
LOC_Os07g26100	LOC_Os07g26100	Chr7:14973695-14975031	0.105359	25.7377	7.93242	up	0.00035	0.00168	expressed protein
LOC_Os04g53190	LOC_Os04g53190	Chr4:31669054-31674598	58.7843	124.058	1.07752	up	5e-05	0.000275909	CPuORF12 - conserved peptide uORF-containing transcript, expressed
LOC_Os08g32840	LOC_Os08g32840	Chr8:20351104-20353754	0.255844	0.939005	1.87587	up	0.00155	0.00638179	bifunctional monodehydroascorbate reductase and carbonic anhydrasenectarin-3 precursor, putative, expressed
LOC_Os01g06640	LOC_Os01g06640	Chr1:3128991-3130722	3.54943	7.7173	1.12051	up	5e-05	0.000275909	basic helix-loop-helix, putative, expressed
LOC_Os01g19694	LOC_Os01g19694	Chr1:11166947-11174452	2.47234	5.10921	1.04722	up	5e-05	0.000275909	Homeobox domain containing protein, expressed
LOC_Os12g36940	LOC_Os12g36940	Chr12:22648119-22656270	2.09737	5.03946	1.26469	up	5e-05	0.000275909	calmodulin binding protein, putative, expressed
LOC_Os10g20470	LOC_Os10g20470	Chr10:10301574-10304395	4.3501	11.2915	1.37612	up	5e-05	0.000275909	MATE efflux family protein, putative, expressed
LOC_Os08g30340	LOC_Os08g30340	Chr8:18675983-18678475	9.37679	2.13508	-2.1348	down	5e-05	0.000275909	PAS2, putative, expressed
LOC_Os01g14550	LOC_Os01g14550	Chr1:8159848-8161554	3.5429	1.08472	-1.70761	down	5e-05	0.000275909	pathogen-related protein, putative, expressed
LOC_Os04g46820	LOC_Os04g46820	Chr4:27743338-27743734	42.0922	11.7826	-1.83689	down	5e-05	0.000275909	LTPL121 - Protease inhibitor/seed storage/LTP family protein precursor, putative, expressed
LOC_Os01g48530	LOC_Os01g48530	Chr1:27833882-27836030	0.426502	0.854337	1.00225	up	0.009	0.0293865	expressed protein
LOC_Os04g03579	LOC_Os04g03579	Chr4:1562251-1572698	0.581054	0.162853	-1.8351	down	5e-05	0.000275909	protein kinase, putative, expressed
LOC_Os03g51690	LOC_Os03g51690	Chr3:29596276-29606861	4.41457	10.0498	1.18682	up	5e-05	0.000275909	Homeobox domain containing protein, expressed
LOC_Os06g33200	LOC_Os06g33200	Chr6:19333821-19334524	5.51031	14.2673	1.37251	up	5e-05	0.000275909	expressed protein
LOC_Os07g35340	LOC_Os07g35340	Chr7:21146478-21149745	1.3401	4.34629	1.69744	up	5e-05	0.000275909	TKL_IRAK_DUF26-lc.14 - DUF26 kinases have homology to DUF26 containing loci, expressed
LOC_Os01g08810	LOC_Os01g08810	Chr1:4421317-4423107	3.99421	1.42526	-1.48669	down	5e-05	0.000275909	cytochrome P450, putative, expressed
LOC_Os05g11300	LOC_Os05g11300	Chr5:6380146-6380983	0.587756	4.29028	2.86778	up	0.0001	0.000527978	expressed protein
LOC_Os03g32470	LOC_Os03g32470	Chr3:18570650-18575321	41.0663	19.6758	-1.06153	down	5e-05	0.000275909	leucoanthocyanidin dioxygenase, putative, expressed
LOC_Os07g18944	LOC_Os07g18944	Chr7:11222032-11225288	5.92716	13.227	1.15807	up	5e-05	0.000275909	expressed protein
LOC_Os10g40420	LOC_Os10g40420	Chr10:21655391-21656252	15.7609	5.73311	-1.45896	down	5e-05	0.000275909	LTPL138 - Protease inhibitor/seed storage/LTP family protein precursor, expressed
LOC_Os09g08720	LOC_Os09g08720	Chr9:4592169-4595244	1.67091	3.631	1.11973	up	5e-05	0.000275909	cinnamoyl CoA reductase, putative, expressed
LOC_Os08g38800	LOC_Os08g38800	Chr8:24524560-24529130	0.186385	2.82436	3.92157	up	5e-05	0.000275909	retrotransposon protein, putative, unclassified, expressed
LOC_Os11g45050	LOC_Os11g45050	Chr11:27261092-27264194	0.258199	0.81925	1.66582	up	5e-05	0.000275909	NBS-LRR disease resistance protein, putative, expressed
LOC_Os01g58960	LOC_Os01g58960	Chr1:34084756-34086514	0.668316	1.36059	1.02563	up	0.00015	0.00076898	cytochrome P450, putative, expressed
LOC_Os03g58940	LOC_Os03g58940	Chr3:33563701-33566773	35.0856	8.74043	-2.0051	down	5e-05	0.000275909	LTPL83 - Protease inhibitor/seed storage/LTP family protein precursor, putative, expressed
LOC_Os01g47580	LOC_Os01g47580	Chr1:27226174-27230292	1.0813	2.96345	1.45451	up	5e-05	0.000275909	lipid phosphatase protein, putative, expressed
LOC_Os01g22570	LOC_Os01g22570	Chr1:12682332-12683428	7.28723	0.434366	-4.06839	down	5e-05	0.000275909	glycerol-3-phosphate acyltransferase, putative, expressed
LOC_Os06g44010	LOC_Os06g44010	Chr6:26509918-26511699	35.173	122.284	1.7977	up	5e-05	0.000275909	WRKY28, expressed
LOC_Os09g30210	LOC_Os09g30210	Chr9:18387471-18391685	0.364991	0.920076	1.33389	up	5e-05	0.000275909	expressed protein
LOC_Os04g48850	LOC_Os04g48850	Chr4:29131809-29134682	2.19791	4.78664	1.12288	up	5e-05	0.000275909	aminotransferase, classes I and II, domain containing protein, expressed
LOC_Os10g31240	LOC_Os10g31240	Chr10:16383353-16386793	4.63259	1.64944	-1.48984	down	5e-05	0.000275909	plant protein of unknown function domain containing protein, expressed
LOC_Os05g04170	LOC_Os05g04170	Chr5:1866877-1873323	134.95	57.1772	-1.23891	down	5e-05	0.000275909	AMP-binding enzyme, putative, expressed
LOC_Os04g43800	LOC_Os04g43800	Chr4:25926987-25929732	16.7248	46.9354	1.48869	up	5e-05	0.000275909	phenylalanine ammonia-lyase, putative, expressed
LOC_Os06g10870	LOC_Os06g10870	Chr6:5665964-5667013	0.17113	1.05008	2.61734	up	0.0033	0.0124406	retrotransposon protein, putative, unclassified, expressed
LOC_Os09g30490	LOC_Os09g30490	Chr9:18618051-18618801	46.2231	107.077	1.21196	up	5e-05	0.000275909	EF hand family protein, expressed
LOC_Os12g43440	LOC_Os12g43440	Chr12:26956141-26956894	13.1941	29.4008	1.15596	up	5e-05	0.000275909	thaumatin, putative, expressed
LOC_Os04g46410	LOC_Os04g46410	Chr4:27523399-27524143	3.7838	9.24628	1.28904	up	5e-05	0.000275909	AP2 domain containing protein, expressed
LOC_Os01g43140	LOC_Os01g43140	Chr1:24611688-24615486	5.27563	2.44544	-1.10925	down	5e-05	0.000275909	lipase, putative, expressed
LOC_Os01g45730	LOC_Os01g45730	Chr1:25960102-25961195	20.9968	9.4811	-1.14705	down	5e-05	0.000275909	zinc finger C-x8-C-x5-C-x3-H type family protein, expressed
LOC_Os07g02150	LOC_Os07g02150	Chr7:688063-689043	0.785546	1.75388	1.15878	up	0.0067	0.0228778	3-5 exonuclease domain-containing protein, putative, expressed
LOC_Os08g01220	LOC_Os08g01220	Chr8:151885-153452	80.6342	37.0327	-1.12259	down	5e-05	0.000275909	harpin-induced protein 1 domain containing protein, expressed
LOC_Os11g28910	LOC_Os11g28910	Chr11:16728465-16735327	0.0520652	0.468827	3.17067	up	0.00025	0.00123487	transposon protein, putative, CACTA, En/Spm sub-class, expressed
LOC_Os12g22120	LOC_Os12g22120	Chr12:12441884-12443554	2.59516	0.597623	-2.11851	down	5e-05	0.000275909	white-brown complex homolog protein 11, putative, expressed
LOC_Os06g24404	LOC_Os06g24404	Chr6:14281530-14290948	20.8954	9.16809	-1.1885	down	5e-05	0.000275909	GDSL-like lipase/acylhydrolase, putative, expressed
LOC_Os05g24780	LOC_Os05g24780	Chr5:14360733-14361588	2.94553	7.11637	1.27261	up	5e-05	0.000275909	OsCML21 - Calmodulin-related calcium sensor protein, expressed
LOC_Os08g28560	LOC_Os08g28560	Chr8:17439554-17443728	0.787905	1.70019	1.10961	up	5e-05	0.000275909	expressed protein
LOC_Os05g29790	LOC_Os05g29790	Chr5:17237007-17240346	5.54453	15.6766	1.49948	up	5e-05	0.000275909	pectinesterase, putative, expressed
LOC_Os10g33250	LOC_Os10g33250	Chr10:17448950-17454855	0.900101	2.4837	1.46433	up	5e-05	0.000275909	WAX2, putative, expressed
LOC_Os08g34900	LOC_Os08g34900	Chr8:21978067-21984054	2.29854	10.1729	2.14595	up	5e-05	0.000275909	pectinesterase, putative, expressed
LOC_Os05g23950	LOC_Os05g23950	Chr5:13783218-13785460	0.831815	2.14166	1.3644	up	5e-05	0.000275909	TRAF-type zinc finger family protein, expressed
LOC_Os01g43280	LOC_Os01g43280	Chr1:24739091-24741088	1.81165	4.08979	1.17472	up	5e-05	0.000275909	hydroquinone glucosyltransferase, putative, expressed
LOC_Os01g64790	LOC_Os01g64790	Chr1:37589451-37592446	12.1674	46.5816	1.93674	up	5e-05	0.000275909	AP2 domain containing protein, expressed
LOC_Os01g42370	LOC_Os01g42370	Chr1:24065206-24073621	2.42675	1.14318	-1.08597	down	5e-05	0.000275909	pleiotropic drug resistance protein, putative, expressed
LOC_Os05g35290	LOC_Os05g35290	Chr5:20953409-20955923	44.3087	89.2903	1.01091	up	5e-05	0.000275909	phenylalanine ammonia-lyase, putative, expressed
LOC_Os07g04950	LOC_Os07g04950	Chr7:2181827-2182644	30.6333	13.6486	-1.16634	down	5e-05	0.000275909	retrotransposon protein, putative, unclassified, expressed
LOC_Os09g37394	LOC_Os09g37394	Chr9:21584027-21584724	4.53242	1.87076	-1.27666	down	5e-05	0.000275909	OsSAUR44 - Auxin-responsive SAUR gene family member, expressed
LOC_Os03g57640	LOC_Os03g57640	Chr3:32851424-32852782	6.9777	23.5319	1.7538	up	5e-05	0.000275909	gibberellin receptor GID1L2, putative, expressed
LOC_Os10g26700	LOC_Os10g26700	Chr10:13939898-13941106	6.70264	17.4002	1.3763	up	5e-05	0.000275909	YGL010w, putative, expressed
LOC_Os01g60870	LOC_Os01g60870	Chr1:35192462-35193265	1.07634	0.445702	-1.27198	down	0.01065	0.0340655	expressed protein
LOC_Os01g21250	LOC_Os01g21250	Chr1:11863919-11864332	66.8198	165.46	1.30814	up	5e-05	0.000275909	late embryogenesis abundant protein, putative, expressed
LOC_Os07g10230	LOC_Os07g10230	Chr7:5492005-5492857	0.166517	1.06522	2.67742	up	0.0037	0.0137333	glucosyltransferase, putative, expressed
LOC_Os02g32690	LOC_Os02g32690	Chr2:19405390-19420793	0.746779	1.54428	1.04818	up	5e-05	0.000275909	pleiotropic drug resistance protein 15, putative, expressed
LOC_Os02g04690	LOC_Os02g04690	Chr2:2110920-2120419	1.60984	0.389215	-2.04828	down	5e-05	0.000275909	cycloartenol synthase, putative, expressed
LOC_Os01g50870	LOC_Os01g50870	Chr1:29223187-29223499	0	1.99583	inf	up	5e-05	0.000275909	expressed protein
LOC_Os03g61260	LOC_Os03g61260	Chr3:34785472-34787514	302.705	136.176	-1.15244	down	5e-05	0.000275909	ribosomal L18p/L5e family protein, putative, expressed
LOC_Os09g38040	LOC_Os09g38040	Chr9:21922888-21926057	23.3268	48.4894	1.05568	up	5e-05	0.000275909	hydrolase, NUDIX family protein, expressed
LOC_Os03g12820	LOC_Os03g12820	Chr3:6895177-6898428	4.24367	9.76783	1.20273	up	5e-05	0.000275909	ATP8, putative, expressed
LOC_Os04g56060	LOC_Os04g56060	Chr4:33386621-33391644	23.78	10.9267	-1.12188	down	5e-05	0.000275909	protein kinase domain containing protein, expressed
LOC_Os05g39310	LOC_Os05g39310	Chr5:23058936-23061264	0.630811	3.84625	2.60817	up	5e-05	0.000275909	thiamine pyrophosphate enzyme, C-terminal TPP binding domain containing protein, expressed
LOC_Os07g37730	LOC_Os07g37730	Chr7:22619085-22621292	5.91572	17.3084	1.54885	up	5e-05	0.000275909	NADH-ubiquinone oxidoreductase, mitochondrial precursor, putative, expressed
LOC_Os04g52250	LOC_Os04g52250	Chr4:31051170-31052039	39.4997	88.4978	1.1638	up	5e-05	0.000275909	LTPL123 - Protease inhibitor/seed storage/LTP family protein precursor, expressed
LOC_Os11g03300	LOC_Os11g03300	Chr11:1233927-1236052	2.19063	6.08021	1.47278	up	5e-05	0.000275909	NAC domain transcription factor, putative, expressed
LOC_Os10g02750	LOC_Os10g02750	Chr10:1082909-1084984	0.297451	0.832587	1.48495	up	0.0006	0.0027255	Ser/Thr protein phosphatase family protein, putative, expressed
LOC_Os07g48130	LOC_Os07g48130	Chr7:28741517-28747059	9.48913	18.9817	1.00026	up	5e-05	0.000275909	potassium transporter, putative, expressed
LOC_Os05g25450	LOC_Os05g25450	Chr5:14795521-14799642	13.2606	27.1962	1.03626	up	5e-05	0.000275909	TKL_IRAK_CrRLK1L-1.3 - The CrRLK1L-1 subfamily has homology to the CrRLK1L homolog, expressed
LOC_Os01g67010	LOC_Os01g67010	Chr1:38916091-38918071	25.5449	55.5516	1.12079	up	5e-05	0.000275909	expressed protein
LOC_Os02g40500	LOC_Os02g40500	Chr2:24566318-24568216	8.3706	17.8179	1.08992	up	5e-05	0.000275909	OsGrx_C2.1 - glutaredoxin subgroup I, expressed
LOC_Os06g48800	LOC_Os06g48800	Chr6:29534804-29536553	0.131852	0.561214	2.08963	up	0.00325	0.0122787	OsHKT2;4 - Na+ transporter, expressed
LOC_Os06g39960	LOC_Os06g39960	Chr6:23773206-23776880	0.336926	1.33218	1.98329	up	5e-05	0.000275909	bZIP transcription factor domain containing protein, expressed
LOC_Os11g26190	LOC_Os11g26190	Chr11:14997418-14998182	42.6107	17.4089	-1.29139	down	5e-05	0.000275909	RALFL23 - Rapid ALkalinization Factor RALF family protein precursor, expressed
LOC_Os02g02930	LOC_Os02g02930	Chr2:1145778-1151142	1.85918	12.8739	2.79171	up	5e-05	0.000275909	terpene synthase, putative, expressed
LOC_Os08g04630	LOC_Os08g04630	Chr8:2309718-2315261	6.35891	22.5339	1.82524	up	5e-05	0.000275909	external NADH-ubiquinone oxidoreductase 1, mitochondrial precursor, putative, expressed
LOC_Os01g37460	LOC_Os01g37460	Chr1:20935788-20937446	6.5346	17.526	1.42333	up	5e-05	0.000275909	zinc finger family protein, putative, expressed
LOC_Os02g13600	LOC_Os02g13600	Chr2:7300531-7301673	9.95664	4.4006	-1.17796	down	5e-05	0.000275909	expressed protein
LOC_Os02g48450	LOC_Os02g48450	Chr2:29667742-29669662	2.68959	1.03169	-1.38238	down	5e-05	0.000275909	xylem cysteine proteinase 2 precursor, putative, expressed
LOC_Os03g08320	LOC_Os03g08320	Chr3:4236723-4238274	35.0771	109.745	1.64556	up	5e-05	0.000275909	ZIM domain containing protein, putative, expressed
LOC_Os12g08720	LOC_Os12g08720	Chr12:4447666-4451150	10.6909	4.31084	-1.31035	down	5e-05	0.000275909	H-BTB8 - Bric-a-Brac, Tramtrack, Broad Complex BTB domain with H family conserved sequence, expressed
LOC_Os04g48870	LOC_Os04g48870	Chr4:29152968-29153960	4.87006	2.00961	-1.27702	down	5e-05	0.000275909	nitrilase-associated protein, putative, expressed
LOC_Os10g38580	LOC_Os10g38580	Chr10:20589758-20590856	84.1832	34.4349	-1.28966	down	5e-05	0.000275909	glutathione S-transferase, putative, expressed
LOC_Os04g22300	LOC_Os04g22300	Chr4:12630463-12632278	2.45288	1.0856	-1.17599	down	0.0004	0.00189466	expressed protein
LOC_Os03g01820	LOC_Os03g01820	Chr3:499916-501855	14.2842	6.27382	-1.187	down	5e-05	0.000275909	fatty acid hydroxylase, putative, expressed
LOC_Os11g37880	LOC_Os11g37880	Chr11:22451635-22458566	0.632985	1.41994	1.16559	up	5e-05	0.000275909	stripe rust resistance protein Yr10, putative, expressed
LOC_Os04g17650	LOC_Os04g17650	Chr4:9661933-9667057	0.504446	0.206297	-1.28998	down	0.0004	0.00189466	sucrose synthase, putative, expressed
LOC_Os01g08670	LOC_Os01g08670	Chr1:4317973-4318780	10.4171	4.24159	-1.29627	down	5e-05	0.000275909	expressed protein
LOC_Os03g32050	LOC_Os03g32050	Chr3:18325229-18332522	2.41893	5.34289	1.14325	up	5e-05	0.000275909	peroxidase precursor, putative, expressed
LOC_Os05g39320	LOC_Os05g39320	Chr5:23065606-23067936	1.40553	5.3489	1.92813	up	5e-05	0.000275909	thiamine pyrophosphate enzyme, C-terminal TPP binding domain containing protein, expressed
LOC_Os01g18240	LOC_Os01g18240	Chr1:10217246-10219696	9.13261	3.19314	-1.51605	down	5e-05	0.000275909	MYB family transcription factor, putative, expressed
LOC_Os04g45810	LOC_Os04g45810	Chr4:27124165-27125512	2.85883	7.91278	1.46876	up	5e-05	0.000275909	homeobox associated leucine zipper, putative, expressed
LOC_Os07g15940	LOC_Os07g15940	Chr7:9260543-9262830	0.47698	0.988746	1.05167	up	5e-05	0.000275909	legume lectins beta domain containing protein, expressed
LOC_Os05g35930	LOC_Os05g35930	Chr5:21300446-21301448	1.35751	2.72391	1.00471	up	0.002	0.00799717	expressed protein
LOC_Os12g25450	LOC_Os12g25450	Chr12:14713944-14716498	2.16584	1.05497	-1.03773	down	5e-05	0.000275909	O-methyltransferase, putative, expressed
LOC_Os10g22730	LOC_Os10g22730	Chr10:11807239-11813233	1.52879	3.74091	1.291	up	5e-05	0.000275909	expressed protein
LOC_Os02g21009	LOC_Os02g21009	Chr2:12432286-12451812	1.1081	2.80418	1.33949	up	5e-05	0.000275909	sodium/calcium exchanger protein, putative, expressed
LOC_Os07g34850	LOC_Os07g34850	Chr7:20884616-20886189	2.27538	5.44633	1.25918	up	5e-05	0.000275909	aspartic proteinase nepenthesin, putative, expressed
LOC_Os05g01380	LOC_Os05g01380	Chr5:230783-231999	6.63741	15.0532	1.18138	up	5e-05	0.000275909	polygalacturonase inhibitor precursor, putative, expressed
LOC_Os08g19694	LOC_Os08g19694	Chr8:11785528-11798467	0.158665	0.817256	2.3648	up	5e-05	0.000275909	NB-ARC domain containing protein, expressed
LOC_Os11g45400	LOC_Os11g45400	Chr11:27486902-27490269	10.887	3.94062	-1.46611	down	5e-05	0.000275909	glycerol-3-phosphate acyltransferase, putative, expressed
LOC_Os06g51380	LOC_Os06g51380	Chr6:31118746-31121613	2.76091	6.15919	1.1576	up	5e-05	0.000275909	ROOT HAIRLESS 1, putative, expressed
LOC_Os01g48040	LOC_Os01g48040	Chr1:27493828-27496529	1.34556	3.22347	1.2604	up	5e-05	0.000275909	S-locus-like receptor protein kinase, putative, expressed
LOC_Os08g43200	LOC_Os08g43200	Chr8:27320516-27321388	0.784661	1.90558	1.28009	up	0.0006	0.0027255	dehydration-responsive element-binding protein, putative, expressed
LOC_Os02g35730	LOC_Os02g35730	Chr2:21468171-21468883	5.06918	2.15701	-1.23272	down	5e-05	0.000275909	expressed protein
LOC_Os05g50570	LOC_Os05g50570	Chr5:28995972-28997546	0.432585	1.92215	2.15166	up	5e-05	0.000275909	OsSCP29 - Putative Serine Carboxypeptidase homologue, expressed
LOC_Os09g39060	LOC_Os09g39060	Chr9:22420897-22422558	0.366481	0.74353	1.02065	up	0.006	0.020789	vignain precursor, putative, expressed
LOC_Os07g39450	LOC_Os07g39450	Chr7:23632872-23633411	0	0.790797	inf	up	5e-05	0.000275909	expressed protein
LOC_Os04g56040	LOC_Os04g56040	Chr4:33377337-33378405	0.455621	1.16946	1.35993	up	0.00785	0.0261798	glycine rich protein family protein, putative, expressed
LOC_Os06g21360	LOC_Os06g21360	Chr6:12333261-12337541	0.610057	0.153596	-1.98981	down	0.0004	0.00189466	transporter, monovalent cation:proton antiporter-2 family, putative, expressed
LOC_Os08g34890	LOC_Os08g34890	Chr8:21967412-21969768	0.645171	1.56989	1.28291	up	5e-05	0.000275909	OsFBDUF46 - F-box and DUF domain containing protein, expressed
LOC_Os01g50350	LOC_Os01g50350	Chr1:28910212-28911081	1.20352	3.61009	1.58477	up	5e-05	0.000275909	expressed protein
LOC_Os05g27980	LOC_Os05g27980	Chr5:16327594-16328435	0.504506	1.06893	1.08322	up	0.0161	0.0481148	DUF260 domain containing protein, putative, expressed
LOC_Os03g16390	LOC_Os03g16390	Chr3:9039562-9041499	7.44086	15.1897	1.02955	up	5e-05	0.000275909	avr9/Cf-9 rapidly elicited protein, putative, expressed
LOC_Os07g05940	LOC_Os07g05940	Chr7:2870685-2872832	8.72254	23.1297	1.40693	up	5e-05	0.000275909	9-cis-epoxycarotenoid dioxygenase 1, chloroplast precursor, putative, expressed
LOC_Os03g08930	LOC_Os03g08930	Chr3:4628934-4630514	12.5961	26.6506	1.0812	up	5e-05	0.000275909	helix-loop-helix DNA-binding protein, putative, expressed
LOC_Os09g29310	LOC_Os09g29310	Chr9:17790437-17792028	6.04344	15.6266	1.37056	up	5e-05	0.000275909	zinc finger, C3HC4 type domain containing protein, expressed
LOC_Os12g22284	LOC_Os12g22284	Chr12:12568756-12587004	18.0796	7.99594	-1.17702	down	5e-05	0.000275909	white-brown complex homolog protein 11, putative, expressed
LOC_Os09g29660	LOC_Os09g29660	Chr9:18034120-18039233	8.39595	17.5437	1.06319	up	5e-05	0.000275909	white-brown complex homolog protein 11, putative, expressed
LOC_Os07g46846	LOC_Os07g46846	Chr7:28002586-28004412	3.49062	8.35766	1.25962	up	5e-05	0.000275909	sex determination protein tasselseed-2, putative, expressed
LOC_Os02g14890	LOC_Os02g14890	Chr2:8292471-8293263	19.2359	6.36615	-1.59531	down	5e-05	0.000275909	expressed protein
LOC_Os02g40070	LOC_Os02g40070	Chr2:24261670-24266297	0.648179	1.63025	1.33063	up	5e-05	0.000275909	AP2-like ethylene-responsive transcription factor PLETHORA 2, putative, expressed
LOC_Os01g33450	LOC_Os01g33450	Chr1:18416919-18418444	3.66325	1.65055	-1.15018	down	0.0005	0.00230977	expressed protein
LOC_Os02g22160	LOC_Os02g22160	Chr2:13200793-13203753	13.422	28.0247	1.06211	up	5e-05	0.000275909	DNA binding protein, putative, expressed
LOC_Os05g50580	LOC_Os05g50580	Chr5:29000106-29002044	1.58356	9.15101	2.53076	up	5e-05	0.000275909	OsSCP30 - Putative Serine Carboxypeptidase homologue, expressed
LOC_Os10g33040	LOC_Os10g33040	Chr10:17312260-17317922	3.49511	7.5164	1.10471	up	5e-05	0.000275909	receptor-like protein kinase precursor, putative, expressed
LOC_Os09g20684	LOC_Os09g20684	Chr9:12454364-12460996	8.6998	1.55085	-2.48792	down	5e-05	0.000275909	SMP-30/Gluconolaconase/LRE-like region containing protein, expressed
LOC_Os11g02100	LOC_Os11g02100	Chr11:571318-573072	0.235244	0.530903	1.17429	up	0.01445	0.0440158	peroxidase precursor, putative, expressed
LOC_Os06g03800	LOC_Os06g03800	Chr6:1520742-1526081	28.839	10.3632	-1.47656	down	5e-05	0.000275909	pollen ankyrin, putative, expressed
LOC_Os03g41320	LOC_Os03g41320	Chr3:22971490-22971736	0	4.45095	inf	up	0.00145	0.00601166	expressed protein
LOC_Os04g38430	LOC_Os04g38430	Chr4:22848935-22851644	0.832638	1.92682	1.21046	up	5e-05	0.000275909	nodulin, putative, expressed
LOC_Os10g39190	LOC_Os10g39190	Chr10:20916160-20917099	0.571719	5.28903	3.20963	up	5e-05	0.000275909	B3 DNA binding domain containing protein, expressed
LOC_Os03g32460	LOC_Os03g32460	Chr3:18559133-18561806	0.899975	0.0474612	-4.24506	down	0.00405	0.0148016	retrotransposon, putative, centromere-specific, expressed
LOC_Os01g62480	LOC_Os01g62480	Chr1:36165919-36168939	15.4954	6.9384	-1.15916	down	5e-05	0.000275909	laccase precursor protein, putative, expressed
LOC_Os10g31490	LOC_Os10g31490	Chr10:16497719-16498478	0.293353	1.0992	1.90574	up	0.01005	0.0323846	retrotransposon protein, putative, unclassified, expressed
LOC_Os05g06920	LOC_Os05g06920	Chr5:3626393-3629132	39.6189	118.447	1.57998	up	5e-05	0.000275909	relA-SpoT like protein RSH4, putative, expressed
LOC_Os10g34790	LOC_Os10g34790	Chr10:18573538-18575856	0.501152	1.18727	1.24433	up	0.00025	0.00123487	terpene synthase, putative, expressed
LOC_Os06g39100	LOC_Os06g39100	Chr6:23217722-23217995	0	4.64448	inf	up	0.0022	0.00869995	expressed protein
LOC_Os03g62750	LOC_Os03g62750	Chr3:35511318-35518031	8.6966	18.5992	1.09672	up	5e-05	0.000275909	inner membrane protein, putative, expressed
LOC_Os07g47790	LOC_Os07g47790	Chr7:28540696-28541796	23.3039	46.9256	1.00981	up	5e-05	0.000275909	AP2 domain containing protein, expressed
LOC_Os07g40220	LOC_Os07g40220	Chr7:24115633-24116649	6.85766	3.09535	-1.14762	down	5e-05	0.000275909	expressed protein
LOC_Os12g38350	LOC_Os12g38350	Chr12:23530355-23531013	6.4348	1.54991	-2.05371	down	5e-05	0.000275909	RALFL43 - Rapid ALkalinization Factor RALF family protein precursor, expressed
LOC_Os08g44340	LOC_Os08g44340	Chr8:27899810-27903123	34.9984	72.5355	1.0514	up	5e-05	0.000275909	monodehydroascorbate reductase, putative, expressed
LOC_Os04g54560	LOC_Os04g54560	Chr4:32448489-32450325	7.99404	17.2285	1.1078	up	5e-05	0.000275909	transferase family protein, putative, expressed
LOC_Os11g03540	LOC_Os11g03540	Chr11:1364209-1369689	0.256884	0.79085	1.62229	up	5e-05	0.000275909	AP2 domain containing protein, expressed
LOC_Os03g22620	LOC_Os03g22620	Chr3:13031163-13046117	10.29	2.83529	-1.85968	down	5e-05	0.000275909	terpene synthase family, metal binding domain containing protein, expressed
LOC_Os08g03020	LOC_Os08g03020	Chr8:1340787-1343397	0.685065	2.30693	1.75166	up	5e-05	0.000275909	lectin-like receptor kinase 1, putative, expressed
LOC_Os05g03960	LOC_Os05g03960	Chr5:1782140-1782375	2.50723	14.4788	2.52978	up	0.01555	0.0467306	expressed protein
LOC_Os05g41380	LOC_Os05g41380	Chr5:24237165-24237722	6.22575	2.46505	-1.33663	down	5e-05	0.000275909	expressed protein
LOC_Os08g24790	LOC_Os08g24790	Chr8:15008762-15009754	21.3048	9.03216	-1.23804	down	5e-05	0.000275909	AIR12, putative, expressed
LOC_Os12g03040	LOC_Os12g03040	Chr12:1139025-1141362	2.12496	5.30363	1.31954	up	5e-05	0.000275909	no apical meristem protein, putative, expressed
LOC_Os10g41838	LOC_Os10g41838	Chr10:22516024-22517963	0.43037	13.7859	5.00147	up	5e-05	0.000275909	F-box protein interaction domain containing protein, expressed
LOC_Os06g19530	LOC_Os06g19530	Chr6:11116719-11118276	8.89904	1.281	-2.79638	down	5e-05	0.000275909	oxidoreductase, short chain dehydrogenase/reductase family, putative, expressed
LOC_Os04g28520	LOC_Os04g28520	Chr4:16882651-16891977	37.3487	0.191118	-7.61045	down	5e-05	0.000275909	male sterility protein, putative, expressed
LOC_Os07g36570	LOC_Os07g36570	Chr7:21863106-21868527	3.94775	8.28772	1.06995	up	5e-05	0.000275909	KI domain interacting kinase 1, putative, expressed
LOC_Os03g58320	LOC_Os03g58320	Chr3:33226459-33228543	0.347912	4.06404	3.54612	up	5e-05	0.000275909	indole-3-glycerol phosphate lyase, chloroplast precursor, putative, expressed
LOC_Os09g25070	LOC_Os09g25070	Chr9:14992802-14994888	2.00126	8.95808	2.16228	up	5e-05	0.000275909	WRKY62, expressed
LOC_Os01g10310	LOC_Os01g10310	Chr1:5424058-5424571	0	1.15938	inf	up	5e-05	0.000275909	expressed protein
LOC_Os03g22820	LOC_Os03g22820	Chr3:13189477-13190366	2.19983	6.18103	1.49046	up	5e-05	0.000275909	expressed protein
LOC_Os01g62130	LOC_Os01g62130	Chr1:35965948-35966946	1.96279	4.69582	1.25847	up	5e-05	0.000275909	ZOS1-14 - C2H2 zinc finger protein, expressed
LOC_Os03g09880	LOC_Os03g09880	Chr3:4913121-4914145	6.89027	13.8399	1.0062	up	5e-05	0.000275909	AIR12, putative, expressed
LOC_Os02g40100	LOC_Os02g40100	Chr2:24276307-24281041	6.53271	1.29896	-2.33033	down	5e-05	0.000275909	plant protein of unknown function DUF869 domain containing protein, expressed
LOC_Os01g37220	LOC_Os01g37220	Chr1:20791272-20791500	0	15.5497	inf	up	0.00875	0.028707	expressed protein
LOC_Os03g02470	LOC_Os03g02470	Chr3:887170-889518	0.0695118	89.6673	10.3331	up	0.0003	0.00145795	expressed protein
LOC_Os12g07890	LOC_Os12g07890	Chr12:4000149-4001463	0.276296	0.796182	1.52688	up	0.00035	0.00168	expressed protein
LOC_Os04g47180	LOC_Os04g47180	Chr4:28013718-28021971	19.623	8.96074	-1.13085	down	5e-05	0.000275909	expressed protein
LOC_Os04g29424	LOC_Os04g29424	Chr4:17491798-17496211	0.736008	0.237735	-1.63037	down	0.0013	0.00545479	retrotransposon protein, putative, LINE subclass, expressed
LOC_Os02g13940	LOC_Os02g13940	Chr2:7591254-7591569	4.78396	0.524832	-3.18828	down	0.01385	0.0425263	expressed protein
LOC_Os07g39210	LOC_Os07g39210	Chr7:23479718-23480747	2.31149	5.43801	1.23426	up	5e-05	0.000275909	expressed protein
LOC_Os01g11150	LOC_Os01g11150	Chr1:5968818-5972489	1.61553	6.77704	2.06865	up	5e-05	0.000275909	gibberellin 2-beta-dioxygenase, putative, expressed
LOC_Os01g24500	LOC_Os01g24500	Chr1:13814900-13817064	0.285625	0.618418	1.11446	up	0.0136	0.0419066	expressed protein
LOC_Os12g29500	LOC_Os12g29500	Chr12:17537307-17539450	2.49832	0.502852	-2.31275	down	0.00015	0.00076898	expressed protein
LOC_Os03g03470	LOC_Os03g03470	Chr3:1499618-1504242	11.2456	4.83515	-1.21772	down	5e-05	0.000275909	expressed protein
LOC_Os07g42220	LOC_Os07g42220	Chr7:25273383-25273982	7.40697	15.3244	1.04888	up	5e-05	0.000275909	expressed protein
LOC_Os02g09590	LOC_Os02g09590	Chr2:4936409-4937806	205.841	102.609	-1.00438	down	5e-05	0.000275909	ribosome, putative, expressed
LOC_Os11g03440	LOC_Os11g03440	Chr11:1317225-1318705	6.62783	0.0851776	-6.28192	down	5e-05	0.000275909	myb-like DNA-binding domain containing protein, putative, expressed
LOC_Os08g14000	LOC_Os08g14000	Chr8:8394263-8397873	30.0096	14.0235	-1.09758	down	5e-05	0.000275909	retrotransposon protein, putative, Ty1-copia subclass, expressed
LOC_Os03g31740	LOC_Os03g31740	Chr3:18148055-18148813	0.675714	2.59061	1.93881	up	5e-05	0.000275909	ZCF37, putative, expressed
LOC_Os05g35050	LOC_Os05g35050	Chr5:20804017-20804898	0.0859362	1.21183	3.81778	up	0.0119	0.0374753	ctr copper transporter family protein, putative, expressed
LOC_Os10g28350	LOC_Os10g28350	Chr10:14751949-14754326	3.30521	9.84399	1.5745	up	5e-05	0.000275909	1,2-dihydroxy-3-keto-5-methylthiopentene dioxygenase protein, putative, expressed
LOC_Os08g07670	LOC_Os08g07670	Chr8:4293994-4294513	4.2558	1.59028	-1.42015	down	0.00025	0.00123487	expressed protein
ChrSy.fgenesh.gene.21	ChrSy.fgenesh.gene.21	ChrSy:122729-127110	0.145878	0.47339	1.69826	up	0.0004	0.00189466	expressed protein
LOC_Os03g22230	LOC_Os03g22230	Chr3:12753582-12754667	6.75647	13.7898	1.02926	up	5e-05	0.000275909	POEI47 - Pollen Ole e I allergen and extensin family protein precursor, expressed
LOC_Os06g29370	LOC_Os06g29370	Chr6:16791219-16793141	0.325491	0.944962	1.53764	up	0.01615	0.0482324	expressed protein
LOC_Os08g40270	LOC_Os08g40270	Chr8:25493504-25496359	3.33993	8.69681	1.38067	up	5e-05	0.000275909	lectin-like protein kinase, putative, expressed
LOC_Os09g10760	LOC_Os09g10760	Chr9:5870960-5873202	100.607	45.3258	-1.15033	down	5e-05	0.000275909	RNA recognition motif containing protein, putative, expressed
LOC_Os01g09830	LOC_Os01g09830	Chr1:5085832-5086559	15.0114	48.6492	1.69636	up	5e-05	0.000275909	OsGrx_A2 - glutaredoxin subgroup III, expressed
LOC_Os07g40690	LOC_Os07g40690	Chr7:24384407-24386706	19.9686	4.85995	-2.03872	down	5e-05	0.000275909	NAD dependent epimerase/dehydratase family protein, putative, expressed
LOC_Os05g05620	LOC_Os05g05620	Chr5:2796434-2797546	0.696755	1.96725	1.49746	up	0.0004	0.00189466	glutathione S-transferase, putative, expressed
LOC_Os01g59840	LOC_Os01g59840	Chr1:34605754-34610973	7.6295	3.25588	-1.22854	down	5e-05	0.000275909	Os1bglu3 - beta-glucosidase homologue, similar to G. max isohydroxyurate hydrolase, expressed
LOC_Os06g11660	LOC_Os06g11660	Chr6:6180307-6181639	57.4275	127.269	1.14807	up	5e-05	0.000275909	phosphate-induced protein 1 conserved region domain containing protein, expressed
LOC_Os04g45510	LOC_Os04g45510	Chr4:26925797-26927110	6.70994	16.763	1.32091	up	5e-05	0.000275909	expressed protein
LOC_Os03g05334	LOC_Os03g05334	Chr3:2608930-2609586	14.6089	5.7854	-1.33636	down	5e-05	0.000275909	expressed protein
LOC_Os04g28820	LOC_Os04g28820	Chr4:17063616-17070532	2.41206	0.66234	-1.86462	down	5e-05	0.000275909	retrotransposon protein, putative, unclassified, expressed
LOC_Os12g02720	LOC_Os12g02720	Chr12:954451-955661	2.80292	6.06622	1.11386	up	5e-05	0.000275909	DUF567 domain containing protein, putative, expressed
LOC_Os12g28710	LOC_Os12g28710	Chr12:16964045-16965648	0.719329	1.82256	1.34124	up	5e-05	0.000275909	ATPase 3, putative, expressed
LOC_Os03g26870	LOC_Os03g26870	Chr3:15329519-15334903	5.52314	14.5269	1.39517	up	5e-05	0.000275909	WD-40 repeat family protein, putative, expressed
LOC_Os12g30000	LOC_Os12g30000	Chr12:17939176-17940163	1.88136	0.490868	-1.93837	down	5e-05	0.000275909	expressed protein
LOC_Os04g10940	LOC_Os04g10940	Chr4:5931173-5931871	8.099	40.1511	2.30963	up	5e-05	0.000275909	expressed protein
LOC_Os11g02369	LOC_Os11g02369	Chr11:693418-693864	3504.68	514.988	-2.76667	down	5e-05	0.000275909	LTPL7 - Protease inhibitor/seed storage/LTP family protein precursor, expressed
LOC_Os07g02624	LOC_Os07g02624	Chr7:947797-950553	0.809024	0.275499	-1.55413	down	0.00035	0.00168	expressed protein
LOC_Os06g01966	LOC_Os06g01966	Chr6:543056-545780	8.55261	3.9574	-1.11181	down	5e-05	0.000275909	auxin-induced protein 5NG4, putative, expressed
LOC_Os05g29810	LOC_Os05g29810	Chr5:17246962-17248264	11.0873	57.0373	2.363	up	5e-05	0.000275909	AP2 domain containing protein, expressed
LOC_Os03g10250	LOC_Os03g10250	Chr3:5218131-5219771	3.92767	9.49321	1.27322	up	5e-05	0.000275909	expressed protein
LOC_Os10g05980	LOC_Os10g05980	Chr10:3016885-3018074	333.569	150.093	-1.15213	down	5e-05	0.000275909	POEI13 - Pollen Ole e I allergen and extensin family protein precursor, expressed
LOC_Os03g37830	LOC_Os03g37830	Chr3:20978617-20985759	3.67633	8.43049	1.19735	up	5e-05	0.000275909	potassium transporter, putative, expressed
LOC_Os01g03680	LOC_Os01g03680	Chr1:1515836-1516832	44.5301	123.755	1.47464	up	5e-05	0.000275909	BBTI8 - Bowman-Birk type bran trypsin inhibitor precursor, expressed
LOC_Os12g37650	LOC_Os12g37650	Chr12:23115424-23116552	193.587	59.9419	-1.69135	down	5e-05	0.000275909	DUF538 domain containing protein, putative, expressed
LOC_Os04g39360	LOC_Os04g39360	Chr4:23428148-23428543	6.83613	14.1911	1.05374	up	0.00105	0.00450701	heavy metal transport/detoxification protein, putative, expressed
LOC_Os01g18120	LOC_Os01g18120	Chr1:10148776-10152520	2.46244	6.41234	1.38076	up	5e-05	0.000275909	cinnamoyl CoA reductase, putative, expressed
LOC_Os06g44750	LOC_Os06g44750	Chr6:27025436-27029339	0.583949	1.21988	1.06283	up	5e-05	0.000275909	AP2 domain containing protein, expressed
LOC_Os01g19330	LOC_Os01g19330	Chr1:10934894-10935992	12.8051	31.9095	1.31727	up	5e-05	0.000275909	MYB family transcription factor, putative, expressed
LOC_Os08g13440	LOC_Os08g13440	Chr8:7994391-7995717	98.311	221.372	1.17105	up	5e-05	0.000275909	cupin domain containing protein, expressed
LOC_Os01g65690	LOC_Os01g65690	Chr1:38144782-38146145	340.857	47.8979	-2.83113	down	5e-05	0.000275909	4,5-DOPA dioxygenase extradiol, putative, expressed
LOC_Os01g70370	LOC_Os01g70370	Chr1:40766917-40771614	0.923613	0.207467	-2.15441	down	5e-05	0.000275909	serine palmitoyltransferase 2, putative, expressed
LOC_Os05g12640	LOC_Os05g12640	Chr5:7255508-7257332	95.6586	47.5232	-1.00926	down	5e-05	0.000275909	BURP domain containing protein, expressed
LOC_Os06g05470	LOC_Os06g05470	Chr6:2472603-2473406	6.21546	15.3087	1.30042	up	5e-05	0.000275909	expressed protein
LOC_Os12g07030	LOC_Os12g07030	Chr12:3437307-3440088	0.578428	2.27432	1.97523	up	5e-05	0.000275909	expressed protein
LOC_Os02g41670	LOC_Os02g41670	Chr2:24992826-24995414	31.2723	67.3052	1.10583	up	5e-05	0.000275909	phenylalanine ammonia-lyase, putative, expressed
LOC_Os12g03150	LOC_Os12g03150	Chr12:1200470-1202202	5.96689	0.0632809	-6.55907	down	0.00135	0.00564155	myb-like DNA-binding domain containing protein, putative, expressed
LOC_Os03g18030	LOC_Os03g18030	Chr3:10038839-10044429	6.15684	56.323	3.19346	up	5e-05	0.000275909	leucoanthocyanidin dioxygenase, putative, expressed
LOC_Os06g12820	LOC_Os06g12820	Chr6:7005871-7008652	2.57185	1.00781	-1.35159	down	5e-05	0.000275909	proteins of unknown function domain containing protein, expressed
LOC_Os05g11610	LOC_Os05g11610	Chr5:6576137-6576715	1.20362	8.20743	2.76955	up	5e-05	0.000275909	expressed protein
LOC_Os12g02310	LOC_Os12g02310	Chr12:732977-734220	147.313	17.9901	-3.03361	down	5e-05	0.000275909	LTPL11 - Protease inhibitor/seed storage/LTP family protein precursor, expressed
LOC_Os07g09460	LOC_Os07g09460	Chr7:4986547-4998441	0.889373	1.82035	1.03336	up	0.0089	0.029102	expressed protein
LOC_Os01g74160	LOC_Os01g74160	Chr1:42960105-42964990	0.348574	0.737737	1.08164	up	0.00395	0.0145111	carboxyl-terminal peptidase, putative, expressed
LOC_Os10g40470	LOC_Os10g40470	Chr10:21670509-21671244	4.42058	1.31133	-1.75321	down	5e-05	0.000275909	LTPL142 - Protease inhibitor/seed storage/LTP family protein precursor, putative, expressed
LOC_Os02g56920	LOC_Os02g56920	Chr2:34889554-34893873	61.5159	30.1605	-1.0283	down	5e-05	0.000275909	WAX2, putative, expressed
LOC_Os03g08920	LOC_Os03g08920	Chr3:4616277-4618384	1.06181	2.42827	1.1934	up	5e-05	0.000275909	Zinc finger, C3HC4 type domain containing protein, expressed
LOC_Os08g41000	LOC_Os08g41000	Chr8:25934448-25936192	6.46881	13.0566	1.01321	up	5e-05	0.000275909	extracellular ligand-gated ion channel, putative, expressed
LOC_Os02g29640	LOC_Os02g29640	Chr2:17627422-17632169	0.560665	0.0931698	-2.5892	down	0.0006	0.0027255	transposon protein, putative, unclassified, expressed
LOC_Os09g13650	LOC_Os09g13650	Chr9:7964045-7967919	42.4517	7.34051	-2.53187	down	5e-05	0.000275909	microtubule-associated protein, putative, expressed
LOC_Os01g09384	LOC_Os01g09384	Chr1:4768734-4782706	2.95447	1.39439	-1.08326	down	5e-05	0.000275909	ankyrin repeat domain containing protein, putative, expressed
LOC_Os03g03724	LOC_Os03g03724	Chr3:1667247-1667963	13.9017	50.7644	1.86855	up	5e-05	0.000275909	expressed protein
LOC_Os12g17430	LOC_Os12g17430	Chr12:9995003-9996448	1.91072	4.38984	1.20006	up	5e-05	0.000275909	NBS-LRR disease resistance protein, putative, expressed
LOC_Os01g61070	LOC_Os01g61070	Chr1:35332704-35333504	1.05244	2.7333	1.3769	up	0.01015	0.0326742	heavy metal-associated domain containing protein, expressed
LOC_Os12g43110	LOC_Os12g43110	Chr12:26768219-26768893	2.49034	0.917896	-1.43994	down	0.0014	0.00582037	OsSAUR58 - Auxin-responsive SAUR gene family member, expressed
LOC_Os04g41620	LOC_Os04g41620	Chr4:24687706-24689307	12.3027	30.9821	1.33246	up	5e-05	0.000275909	CHIT2 - Chitinase family protein precursor, expressed
LOC_Os10g38870	LOC_Os10g38870	Chr10:20702444-20703384	5.18141	11.2864	1.12316	up	5e-05	0.000275909	heavy metal-associated domain containing protein, expressed
LOC_Os03g04660	LOC_Os03g04660	Chr3:2211806-2213941	29.7126	8.59278	-1.78988	down	5e-05	0.000275909	cytochrome P450 86A1, putative, expressed
LOC_Os11g10760	LOC_Os11g10760	Chr11:5907949-5919029	14.1517	28.4011	1.00498	up	5e-05	0.000275909	NBS-LRR disease resistance protein, putative, expressed
LOC_Os04g46780	LOC_Os04g46780	Chr4:27732605-27735793	14.9586	2.60069	-2.52401	down	5e-05	0.000275909	MSP domain containing protein, expressed
LOC_Os12g37519	LOC_Os12g37519	Chr12:23025354-23028137	0.875064	2.29755	1.39263	up	0.0001	0.000527978	retrotransposon protein, putative, unclassified, expressed
LOC_Os04g10160	LOC_Os04g10160	Chr4:5484767-5486773	1.50206	0.582563	-1.36646	down	5e-05	0.000275909	cytochrome P450, putative, expressed
LOC_Os08g28710	LOC_Os08g28710	Chr8:17558061-17560192	13.1464	51.7578	1.97711	up	5e-05	0.000275909	receptor protein kinase CRINKLY4 precursor, putative, expressed
LOC_Os01g42790	LOC_Os01g42790	Chr1:24351301-24353345	0.69563	1.49853	1.10716	up	0.0006	0.0027255	xylem cysteine proteinase 2 precursor, putative, expressed
LOC_Os01g61610	LOC_Os01g61610	Chr1:35636302-35641236	0.535361	2.5473	2.25039	up	5e-05	0.000275909	flavonol synthase/flavanone 3-hydroxylase, putative, expressed
LOC_Os11g47520	LOC_Os11g47520	Chr11:28730144-28731323	2.28604	4.83958	1.08203	up	5e-05	0.000275909	glycosyl hydrolase, putative, expressed
LOC_Os02g26770	LOC_Os02g26770	Chr2:15716824-15718857	2.2935	4.9176	1.10041	up	5e-05	0.000275909	cytochrome P450, putative, expressed
LOC_Os07g23944	LOC_Os07g23944	Chr7:13534770-13548807	2.37992	4.86313	1.03098	up	5e-05	0.000275909	glycosyl hydrolase, family 31, putative, expressed
LOC_Os08g29600	LOC_Os08g29600	Chr8:18161057-18161614	2.37721	6.86901	1.53083	up	5e-05	0.000275909	seed maturation protein PM41, putative, expressed
LOC_Os11g42500	LOC_Os11g42500	Chr11:25593754-25594897	240.577	50.4965	-2.25225	down	5e-05	0.000275909	dirigent, putative, expressed
LOC_Os04g51980	LOC_Os04g51980	Chr4:30860606-30863364	7.85284	3.47486	-1.17626	down	5e-05	0.000275909	transferase family domain containing protein, expressed
LOC_Os02g36190	LOC_Os02g36190	Chr2:21810333-21813460	1.16549	3.23855	1.47441	up	5e-05	0.000275909	cytochrome P450, putative, expressed
LOC_Os07g35310	LOC_Os07g35310	Chr7:21133027-21140733	3.5221	9.72839	1.46577	up	5e-05	0.000275909	TKL_IRAK_DUF26-lc.12 - DUF26 kinases have homology to DUF26 containing loci, expressed
LOC_Os09g26840	LOC_Os09g26840	Chr9:16307779-16310837	1.1422	2.48925	1.1239	up	5e-05	0.000275909	expressed protein
LOC_Os08g04240	LOC_Os08g04240	Chr8:2063155-2064909	0.809638	0.0715991	-3.49926	down	0.00335	0.0125976	cysteine-rich repeat secretory protein 55 precursor, putative, expressed
LOC_Os05g25630	LOC_Os05g25630	Chr5:14897402-14897890	3.45983	0	#NAME?	down	5e-05	0.000275909	inhibitor I family protein, putative, expressed
LOC_Os11g19340	LOC_Os11g19340	Chr11:11110525-11112183	0.740917	1.78174	1.26591	up	5e-05	0.000275909	lipase, putative, expressed
LOC_Os03g62020	LOC_Os03g62020	Chr3:35145633-35146690	0.512748	1.34078	1.38675	up	0.0011	0.00469932	harpin-induced protein 1 domain containing protein, expressed
LOC_Os03g14590	LOC_Os03g14590	Chr3:7914496-7918255	30.2573	61.6118	1.02592	up	5e-05	0.000275909	calcium-binding EF hand family protein, putative, expressed
LOC_Os02g06090	LOC_Os02g06090	Chr2:3037224-3040483	1.84022	5.60253	1.6062	up	5e-05	0.000275909	phytosulfokine receptor precursor, putative, expressed
LOC_Os12g43380	LOC_Os12g43380	Chr12:26912973-26922761	25.6799	54.2338	1.07856	up	5e-05	0.000275909	thaumatin, putative, expressed
LOC_Os09g25610	LOC_Os09g25610	Chr9:15381631-15384391	1.37414	8.24917	2.58572	up	5e-05	0.000275909	class I glutamine amidotransferase, putative, expressed
LOC_Os09g34320	LOC_Os09g34320	Chr9:20258415-20260196	38.157	9.93539	-1.9413	down	5e-05	0.000275909	expressed protein
LOC_Os08g26230	LOC_Os08g26230	Chr8:15984165-15991648	9.03519	4.11009	-1.13639	down	5e-05	0.000275909	expressed protein
LOC_Os03g19840	LOC_Os03g19840	Chr3:11161031-11164690	1.00377	0.153594	-2.70823	down	0.0007	0.0031313	cysteine-rich repeat secretory protein 55 precursor, putative, expressed
LOC_Os11g14400	LOC_Os11g14400	Chr11:8084982-8086522	2.95277	0.997442	-1.56576	down	5e-05	0.000275909	polygalacturonase, putative, expressed
LOC_Os02g02310	LOC_Os02g02310	Chr2:763295-765023	2.51533	1.13126	-1.15281	down	0.0001	0.000527978	auxin-induced protein 5NG4, putative, expressed
LOC_Os12g36490	LOC_Os12g36490	Chr12:22328233-22334884	0.407625	1.05281	1.36893	up	5e-05	0.000275909	expressed protein
LOC_Os05g45330	LOC_Os05g45330	Chr5:26295550-26296521	0.356296	0.818649	1.20017	up	0.0115	0.0364236	expressed protein
LOC_Os12g35610	LOC_Os12g35610	Chr12:21648122-21653570	17.4017	35.8306	1.04196	up	5e-05	0.000275909	respiratory burst oxidase, putative, expressed
LOC_Os02g34930	LOC_Os02g34930	Chr2:20955218-20956285	13.7092	5.70768	-1.26417	down	5e-05	0.000275909	expressed protein
LOC_Os11g06800	LOC_Os11g06800	Chr11:3330522-3331395	5.11242	1.7647	-1.53459	down	5e-05	0.000275909	retrotransposon protein, putative, unclassified, expressed
LOC_Os07g06470	LOC_Os07g06470	Chr7:3127702-3130757	5.78674	2.42827	-1.25282	down	5e-05	0.000275909	nuclear transcription factor Y subunit, putative, expressed
LOC_Os04g49194	LOC_Os04g49194	Chr4:29331562-29338265	0.71281	1.5935	1.16061	up	0.0001	0.000527978	naringenin,2-oxoglutarate 3-dioxygenase, putative, expressed
LOC_Os12g41720	LOC_Os12g41720	Chr12:25838563-25840479	14.4315	5.18052	-1.47805	down	5e-05	0.000275909	PLA IIIA/PLP7, putative, expressed
LOC_Os01g53240	LOC_Os01g53240	Chr1:30589858-30592660	77.0975	37.5001	-1.03979	down	5e-05	0.000275909	BURP domain containing protein, expressed
LOC_Os10g08026	LOC_Os10g08026	Chr10:4346848-4348367	11.8178	4.2873	-1.46282	down	5e-05	0.000275909	lecithin:cholesterol acyltransferase, putative, expressed
LOC_Os02g39000	LOC_Os02g39000	Chr2:23559739-23561669	6.32827	16.1744	1.35383	up	5e-05	0.000275909	remorin C-terminal domain containing protein, putative, expressed
LOC_Os09g30418	LOC_Os09g30418	Chr9:18533842-18541109	0.3726	1.32301	1.82812	up	5e-05	0.000275909	heat shock protein, putative, expressed
LOC_Os05g30500	LOC_Os05g30500	Chr5:17670773-17671582	8.65293	17.3502	1.00369	up	5e-05	0.000275909	expressed protein
LOC_Os04g51820	LOC_Os04g51820	Chr4:30724243-30727084	3.38028	15.4417	2.19162	up	5e-05	0.000275909	OsHKT1;1 - Na+ transporter, expressed
LOC_Os12g35260	LOC_Os12g35260	Chr12:21427291-21428129	3.19584	1.54207	-1.05133	down	0.0013	0.00545479	expressed protein
LOC_Os09g17630	LOC_Os09g17630	Chr9:10785209-10793869	2.7754	6.90054	1.31401	up	5e-05	0.000275909	receptor-like protein kinase 2, putative, expressed
LOC_Os08g37432	LOC_Os08g37432	Chr8:23712628-23717520	5.40357	12.4485	1.20399	up	5e-05	0.000275909	MATE efflux family protein, putative, expressed
LOC_Os06g38750	LOC_Os06g38750	Chr6:22999842-23001437	0.726021	1.53547	1.08059	up	0.004	0.014671	proline-rich family protein, putative, expressed
LOC_Os06g51050	LOC_Os06g51050	Chr6:30887214-30888471	2.72486	7.2961	1.42094	up	5e-05	0.000275909	CHIT7 - Chitinase family protein precursor, expressed
LOC_Os06g19070	LOC_Os06g19070	Chr6:10843919-10846020	11.1702	5.34351	-1.0638	down	5e-05	0.000275909	cytochrome P450, putative, expressed
LOC_Os03g01200	LOC_Os03g01200	Chr3:125319-132789	14.5495	33.6516	1.20971	up	5e-05	0.000275909	SNF2 family N-terminal domain containing protein, expressed
LOC_Os02g53840	LOC_Os02g53840	Chr2:32976863-32977977	1.71368	5.04698	1.55833	up	5e-05	0.000275909	subtilisin N-terminal Region family protein, expressed
LOC_Os05g36260	LOC_Os05g36260	Chr5:21491659-21493705	7.49663	22.6187	1.5932	up	5e-05	0.000275909	soluble inorganic pyrophosphatase, putative, expressed
LOC_Os04g33240	LOC_Os04g33240	Chr4:20109573-20110741	5.75998	13.5654	1.23579	up	5e-05	0.000275909	sex determination protein tasselseed-2, putative, expressed
LOC_Os02g25630	LOC_Os02g25630	Chr2:14983998-14985969	0.941547	0.335164	-1.49016	down	0.0012	0.00507475	expressed protein
LOC_Os07g23410	LOC_Os07g23410	Chr7:13201059-13206927	0.642224	1.68862	1.3947	up	5e-05	0.000275909	fatty acid desaturase, putative, expressed
LOC_Os07g02880	LOC_Os07g02880	Chr7:1080953-1081736	0.898561	0.277212	-1.69663	down	0.0097	0.0314045	DUF538 domain containing protein, putative, expressed
LOC_Os03g61740	LOC_Os03g61740	Chr3:35002597-35004190	17.6466	5.29981	-1.73538	down	5e-05	0.000275909	sex determination protein tasselseed-2, putative, expressed
LOC_Os12g32390	LOC_Os12g32390	Chr12:19543819-19544475	0.453288	9.27978	4.35559	up	5e-05	0.000275909	expressed protein
LOC_Os03g58790	LOC_Os03g58790	Chr3:33482033-33484155	14.0231	28.4108	1.01863	up	5e-05	0.000275909	ATPase, putative, expressed
LOC_Os04g44670	LOC_Os04g44670	Chr4:26438506-26440445	1.10536	2.28206	1.04582	up	5e-05	0.000275909	AP2 domain containing protein, expressed
LOC_Os12g37260	LOC_Os12g37260	Chr12:22854610-22860200	0.0752125	1.60932	4.41934	up	5e-05	0.000275909	lipoxygenase 2.1, chloroplast precursor, putative, expressed
LOC_Os06g39110	LOC_Os06g39110	Chr6:23227134-23228392	6.22063	14.5905	1.2299	up	5e-05	0.000275909	expressed protein
LOC_Os04g37650	LOC_Os04g37650	Chr4:22385357-22387707	0.751733	1.77982	1.24344	up	5e-05	0.000275909	xyloglucan fucosyltransferase, putative, expressed
LOC_Os05g02760	LOC_Os05g02760	Chr5:991438-994133	5.39348	12.1612	1.173	up	5e-05	0.000275909	expressed protein
LOC_Os04g44354	LOC_Os04g44354	Chr4:26260449-26267430	13.0203	30.8222	1.24321	up	5e-05	0.000275909	UDP-glucoronosyl and UDP-glucosyl transferase domain containing protein, expressed
LOC_Os05g15530	LOC_Os05g15530	Chr5:8785447-8787593	1.59691	3.8864	1.28315	up	5e-05	0.000275909	aminotransferase domain containing protein, putative, expressed
LOC_Os12g17910	LOC_Os12g17910	Chr12:10293566-10297912	228.946	114.339	-1.00169	down	5e-05	0.000275909	T-complex protein, putative, expressed
LOC_Os02g41510	LOC_Os02g41510	Chr2:24878774-24879934	23.6318	49.4622	1.0656	up	5e-05	0.000275909	MYB family transcription factor, putative, expressed
LOC_Os12g27470	LOC_Os12g27470	Chr12:16167901-16168603	2.159	5.30624	1.29733	up	5e-05	0.000275909	expressed protein
LOC_Os03g55800	LOC_Os03g55800	Chr3:31764986-31766985	132.763	289.08	1.12262	up	5e-05	0.000275909	cytochrome P450, putative, expressed
LOC_Os05g03640	LOC_Os05g03640	Chr5:1561979-1568165	1.90729	17.8896	3.22952	up	5e-05	0.000275909	flavonol synthase/flavanone 3-hydroxylase, putative, expressed
LOC_Os11g32820	LOC_Os11g32820	Chr11:19390539-19390983	0.749701	0	#NAME?	down	5e-05	0.000275909	expressed protein
LOC_Os02g53580	LOC_Os02g53580	Chr2:32778184-32778764	3.93595	1.54524	-1.34888	down	0.00055	0.00251759	expressed protein
LOC_Os10g37160	LOC_Os10g37160	Chr10:19881377-19883255	4.45049	8.96348	1.0101	up	5e-05	0.000275909	transposon protein, putative, unclassified, expressed
LOC_Os02g50740	LOC_Os02g50740	Chr2:30986859-30988403	2.83505	1.3923	-1.0259	down	5e-05	0.000275909	WD domain, G-beta repeat domain containing protein, expressed
LOC_Os02g43194	LOC_Os02g43194	Chr2:26034319-26041422	23.8539	6.62769	-1.84765	down	5e-05	0.000275909	aldehyde dehydrogenase, putative, expressed
LOC_Os02g31860	LOC_Os02g31860	Chr2:18818132-18821373	1.31374	2.65815	1.01674	up	5e-05	0.000275909	expressed protein
LOC_Os07g32620	LOC_Os07g32620	Chr7:19454490-19456170	29.7441	12.3427	-1.26894	down	5e-05	0.000275909	anthocyanidin 5,3-O-glucosyltransferase, putative, expressed
LOC_Os05g50610	LOC_Os05g50610	Chr5:29009135-29013172	1.07689	13.6541	3.66439	up	5e-05	0.000275909	WRKY8, expressed
LOC_Os08g06210	LOC_Os08g06210	Chr8:3425735-3428074	6.54796	27.1479	2.05172	up	5e-05	0.000275909	expressed protein
LOC_Os10g03570	LOC_Os10g03570	Chr10:1540562-1546403	1.09358	2.48686	1.18527	up	5e-05	0.000275909	RGH1A, putative, expressed
LOC_Os03g03550	LOC_Os03g03550	Chr3:1551425-1559153	2.11197	6.14782	1.54149	up	0.00095	0.00411212	bZIP family transcription factor, putative, expressed
LOC_Os10g39020	LOC_Os10g39020	Chr10:20796324-20799413	0.463182	0.984885	1.08838	up	5e-05	0.000275909	fringe-related protein, putative, expressed
LOC_Os07g36610	LOC_Os07g36610	Chr7:21901504-21908493	3.07437	10.5973	1.78534	up	5e-05	0.000275909	CSLF9 - cellulose synthase-like family F; beta1,3;1,4 glucan synthase, expressed
LOC_Os07g35330	LOC_Os07g35330	Chr7:21140940-21144309	1.38073	2.98185	1.11077	up	5e-05	0.000275909	TKL_IRAK_DUF26-lc.13 - DUF26 kinases have homology to DUF26 containing loci, expressed
LOC_Os12g13890	LOC_Os12g13890	Chr12:7874179-7875247	0.319847	1.34272	2.0697	up	0.0061	0.0210837	retrotransposon protein, putative, unclassified, expressed
LOC_Os06g36560	LOC_Os06g36560	Chr6:21478407-21482740	35.8768	11.945	-1.58664	down	5e-05	0.000275909	inositol oxygenase, putative, expressed
LOC_Os07g24992	LOC_Os07g24992	Chr7:14231697-14232099	0.889453	0	#NAME?	down	5e-05	0.000275909	uncharacterized protein ycf68, putative
LOC_Os03g54130	LOC_Os03g54130	Chr3:31023378-31025227	2.67576	6.17713	1.20699	up	5e-05	0.000275909	cysteine protease 1 precursor, putative, expressed
LOC_Os04g06520	LOC_Os04g06520	Chr4:3410727-3412439	12.6182	26.6361	1.07788	up	5e-05	0.000275909	expressed protein
LOC_Os01g72490	LOC_Os01g72490	Chr1:42037166-42039622	8.82553	19.3016	1.12897	up	5e-05	0.000275909	LRP1, putative, expressed
LOC_Os02g27300	LOC_Os02g27300	Chr2:16082575-16083406	0.247876	1.66937	2.75161	up	0.00605	0.0209397	SCP-like extracellular protein, expressed
LOC_Os01g62190	LOC_Os01g62190	Chr1:36001240-36002103	6.85274	15.1126	1.141	up	5e-05	0.000275909	ZOS1-15 - C2H2 zinc finger protein, expressed
LOC_Os10g02070	LOC_Os10g02070	Chr10:677085-678882	4.2059	9.56906	1.18596	up	5e-05	0.000275909	peroxidase precursor, putative, expressed
LOC_Os02g43600	LOC_Os02g43600	Chr2:26317493-26320435	147.172	71.138	-1.04882	down	5e-05	0.000275909	50S ribosomal protein L19, chloroplast precursor, putative, expressed
LOC_Os02g52710	LOC_Os02g52710	Chr2:32248278-32250180	1.22047	0	#NAME?	down	5e-05	0.000275909	alpha-amylase precursor, putative, expressed
LOC_Os03g45170	LOC_Os03g45170	Chr3:25504233-25509983	19.7417	44.9062	1.18567	up	5e-05	0.000275909	amino acid permease, putative, expressed
LOC_Os11g02070	LOC_Os11g02070	Chr11:552467-560729	10.4151	2.7258	-1.93393	down	5e-05	0.000275909	BTB8 - Bric-a-Brac, Tramtrack, Broad Complex BTB domain, expressed
LOC_Os08g04540	LOC_Os08g04540	Chr8:2256006-2257920	1.62862	5.80288	1.83312	up	5e-05	0.000275909	decarboxylase, putative, expressed
LOC_Os12g24650	LOC_Os12g24650	Chr12:14109287-14114508	0.286302	0.752734	1.3946	up	0.00015	0.00076898	leucine aminopeptidase, chloroplast precursor, putative, expressed
LOC_Os01g13560	LOC_Os01g13560	Chr1:7588190-7589633	0.490512	1.10415	1.17058	up	0.002	0.00799717	membrane associated DUF588 domain containing protein, putative, expressed
LOC_Os11g35274	LOC_Os11g35274	Chr11:20672348-20676720	0.395009	1.83522	2.216	up	5e-05	0.000275909	protein kinase domain containing protein, expressed
LOC_Os10g38160	LOC_Os10g38160	Chr10:20437919-20439182	0.501946	1.35244	1.42996	up	0.00065	0.00293142	glutathione S-transferase, putative, expressed
LOC_Os01g40630	LOC_Os01g40630	Chr1:22954907-22959225	110.449	319.505	1.53246	up	5e-05	0.000275909	uncharacterized protein PA4923, putative, expressed
LOC_Os09g20980	LOC_Os09g20980	Chr9:12637639-12639373	5.59821	1.85754	-1.59157	down	5e-05	0.000275909	RING-H2 finger protein, putative, expressed
LOC_Os08g01260	LOC_Os08g01260	Chr8:167959-168583	1.09415	0.308979	-1.82424	down	0.01	0.0322511	VQ domain containing protein, putative, expressed
LOC_Os03g04680	LOC_Os03g04680	Chr3:2223101-2225205	35.8572	12.6669	-1.5012	down	5e-05	0.000275909	cytochrome P450, putative, expressed
LOC_Os11g19240	LOC_Os11g19240	Chr11:10998984-11000677	1.85969	7.36659	1.98593	up	5e-05	0.000275909	transmembrane amino acid transporter protein, putative, expressed
LOC_Os01g36294	LOC_Os01g36294	Chr1:20124193-20126856	2.58337	1.05368	-1.29382	down	5e-05	0.000275909	cytochrome P450, putative, expressed
LOC_Os07g03770	LOC_Os07g03770	Chr7:1566063-1572187	5.14501	13.1197	1.35048	up	5e-05	0.000275909	Homeobox domain containing protein, expressed
LOC_Os03g61160	LOC_Os03g61160	Chr3:34739005-34740655	1.84334	0.862042	-1.0965	down	5e-05	0.000275909	expressed protein
LOC_Os12g07580	LOC_Os12g07580	Chr12:3789861-3790727	25.9154	8.49806	-1.60861	down	5e-05	0.000275909	dirigent, putative, expressed
LOC_Os05g15850	LOC_Os05g15850	Chr5:8948222-8949371	10.8786	4.01678	-1.43738	down	5e-05	0.000275909	glycosyl hydrolase, putative, expressed
LOC_Os01g63480	LOC_Os01g63480	Chr1:36794889-36797406	8.74358	22.6532	1.37342	up	5e-05	0.000275909	transferase family protein, putative, expressed
LOC_Os11g39420	LOC_Os11g39420	Chr11:23459657-23475516	0.307549	1.51639	2.30175	up	5e-05	0.000275909	jacalin-like lectin domain containing protein, expressed
LOC_Os12g06210	LOC_Os12g06210	Chr12:2947865-2948540	1.00353	2.01291	1.0042	up	0.00445	0.0160507	harpin-induced protein 1 domain containing protein, expressed
LOC_Os10g17260	LOC_Os10g17260	Chr10:8679309-8681284	20.4504	47.6169	1.21934	up	5e-05	0.000275909	cytochrome P450, putative, expressed
LOC_Os07g10440	LOC_Os07g10440	Chr7:5612202-5613139	31.4368	9.35063	-1.74932	down	5e-05	0.000275909	expressed protein
LOC_Os07g47670	LOC_Os07g47670	Chr7:28484044-28485201	23.8184	53.7868	1.17517	up	5e-05	0.000275909	hypoxia-responsive family protein, putative, expressed
LOC_Os01g63980	LOC_Os01g63980	Chr1:37146916-37149200	0.685326	4.70097	2.77809	up	5e-05	0.000275909	ZOS1-17 - C2H2 zinc finger protein, expressed
LOC_Os04g32620	LOC_Os04g32620	Chr4:19651658-19656024	1.14961	2.65307	1.20652	up	5e-05	0.000275909	ethylene-responsive transcription factor ERF114, putative, expressed
LOC_Os06g48860	LOC_Os06g48860	Chr6:29580154-29580898	0.767116	2.0461	1.41536	up	0.0008	0.00352287	OsSAUR28 - Auxin-responsive SAUR gene family member, expressed
LOC_Os04g27430	LOC_Os04g27430	Chr4:16214062-16218619	1.59878	0.305585	-2.38733	down	5e-05	0.000275909	terpene synthase, putative, expressed
LOC_Os11g36600	LOC_Os11g36600	Chr11:21602498-21602985	0.114342	0.618091	2.43447	up	0.0163	0.0486226	expressed protein
LOC_Os01g01925	LOC_Os01g01925	Chr1:507269-509225	1.11063	3.80519	1.77659	up	0.0002	0.00100749	expressed protein
LOC_Os12g04110	LOC_Os12g04110	Chr12:1719706-1726259	0.342056	0.71859	1.07094	up	5e-05	0.000275909	pentatricopeptide, putative, expressed
LOC_Os07g01904	LOC_Os07g01904	Chr7:548479-554208	5.97197	36.716	2.62013	up	5e-05	0.000275909	expressed protein
LOC_Os05g49320	LOC_Os05g49320	Chr5:28299339-28300084	22.4872	7.64999	-1.55557	down	5e-05	0.000275909	ribosomal protein L7/L12 C-terminal domain containing protein, expressed
LOC_Os12g08160	LOC_Os12g08160	Chr12:4170597-4171410	2.81446	1.19795	-1.2323	down	5e-05	0.000275909	expressed protein
LOC_Os07g34020	LOC_Os07g34020	Chr7:20327734-20329051	12.4156	3.85804	-1.68621	down	5e-05	0.000275909	expressed protein
LOC_Os05g47950	LOC_Os05g47950	Chr5:27485749-27487593	1.81311	3.70867	1.03244	up	5e-05	0.000275909	UDP-glucoronosyl and UDP-glucosyl transferase domain containing protein, expressed
LOC_Os08g32160	LOC_Os08g32160	Chr8:19950551-19952391	34.0743	6.38082	-2.41687	down	5e-05	0.000275909	oxidoreductase, 2OG-FeII oxygenase domain containing protein, putative, expressed
LOC_Os09g15560	LOC_Os09g15560	Chr9:9505693-9507077	0.547961	1.69128	1.62597	up	5e-05	0.000275909	OsFBX314 - F-box domain containing protein, expressed
LOC_Os02g44870	LOC_Os02g44870	Chr2:27165433-27166898	145.592	345.25	1.24572	up	5e-05	0.000275909	dehydrin, putative, expressed
LOC_Os07g43970	LOC_Os07g43970	Chr7:26287973-26291078	0.716791	1.62101	1.17727	up	5e-05	0.000275909	calmodulin-binding protein, putative, expressed
LOC_Os01g74200	LOC_Os01g74200	Chr1:42981191-42985019	1.3945	3.12297	1.16317	up	5e-05	0.000275909	protein kinase domain containing protein, expressed
LOC_Os07g22730	LOC_Os07g22730	Chr7:12826358-12827317	1.36185	7.4641	2.4544	up	5e-05	0.000275909	AP2 domain containing protein, expressed
LOC_Os02g11859	LOC_Os02g11859	Chr2:6145981-6146678	31.4455	66.4318	1.07902	up	5e-05	0.000275909	expressed protein
LOC_Os01g68470	LOC_Os01g68470	Chr1:39789652-39791224	0.569881	1.24348	1.12565	up	0.0059	0.0204896	expressed protein
LOC_Os06g43350	LOC_Os06g43350	Chr6:26060865-26065357	7.09192	16.3137	1.20183	up	5e-05	0.000275909	cytochrome P450, putative, expressed
LOC_Os06g50060	LOC_Os06g50060	Chr6:30336258-30336936	4.53101	1.71954	-1.39781	down	5e-05	0.000275909	ras-related protein, putative, expressed
LOC_Os02g44490	LOC_Os02g44490	Chr2:26924716-26927173	0.695679	1.52194	1.12942	up	5e-05	0.000275909	anthranilate phosphoribosyltransferase, putative, expressed
LOC_Os06g21270	LOC_Os06g21270	Chr6:12297992-12298985	113.835	4.15869	-4.77467	down	5e-05	0.000275909	glycine rich protein family protein, putative, expressed
LOC_Os06g04940	LOC_Os06g04940	Chr6:2175881-2176926	0.434857	4.19212	3.26907	up	5e-05	0.000275909	early nodulin 93 ENOD93 protein, putative, expressed
LOC_Os12g36194	LOC_Os12g36194	Chr12:22182884-22189908	28.9632	13.3378	-1.1187	down	5e-05	0.000275909	nucleoside diphosphate kinase, putative, expressed
LOC_Os05g50240	LOC_Os05g50240	Chr5:28790920-28791705	0.810532	0.146144	-2.47147	down	0.01235	0.0386288	expressed protein
LOC_Os03g13840	LOC_Os03g13840	Chr3:7500133-7503970	121.052	262.374	1.116	up	5e-05	0.000275909	senescence-associated protein, putative, expressed
LOC_Os03g30470	LOC_Os03g30470	Chr3:17390789-17391871	3.9972	13.1329	1.71613	up	5e-05	0.000275909	CHIT4 - Chitinase family protein precursor, expressed
LOC_Os03g12510	LOC_Os03g12510	Chr3:6624957-6626083	3.70929	7.5751	1.03012	up	5e-05	0.000275909	non-symbiotic hemoglobin 2, putative, expressed
LOC_Os04g38370	LOC_Os04g38370	Chr4:22822267-22822926	0.450424	1.43607	1.67277	up	0.01465	0.0444872	wound/stress protein, putative, expressed
LOC_Os06g35940	LOC_Os06g35940	Chr6:20971625-20974233	1.58428	6.62186	2.06341	up	5e-05	0.000275909	osFTL12 FT-Like12 homologous to Flowering Locus T gene; contains Pfam profile PF01161: Phosphatidylethanolamine-binding protein, expressed
LOC_Os11g01390	LOC_Os11g01390	Chr11:245187-245637	0.377504	1.87802	2.31465	up	0.0139	0.0426392	OsCML25 - Calmodulin-related calcium sensor protein, expressed
LOC_Os04g38042	LOC_Os04g38042	Chr4:22645051-22648129	1.04792	4.23161	2.01368	up	5e-05	0.000275909	retrotransposon protein, putative, unclassified, expressed
LOC_Os05g07120	LOC_Os05g07120	Chr5:3756475-3759789	0.895834	6.17676	2.78555	up	5e-05	0.000275909	basic helix-loop-helix, putative, expressed
LOC_Os07g33120	LOC_Os07g33120	Chr7:19779498-19782708	1.87737	4.67432	1.31605	up	5e-05	0.000275909	expressed protein
LOC_Os03g07510	LOC_Os03g07510	Chr3:3814370-3823216	1.9766	0.955371	-1.04889	down	0.0048	0.0171598	expressed protein
LOC_Os06g36450	LOC_Os06g36450	Chr6:21396823-21399402	3.88315	7.91997	1.02827	up	5e-05	0.000275909	ferroportin1 domain containing protein, expressed
LOC_Os02g56400	LOC_Os02g56400	Chr2:34531555-34534279	0.603072	1.26919	1.0735	up	5e-05	0.000275909	OsWAK22 - OsWAK receptor-like protein kinase, expressed
LOC_Os04g53370	LOC_Os04g53370	Chr4:31786588-31788246	1.0982	0.461292	-1.25139	down	0.00055	0.00251759	acyltransferase, putative, expressed
LOC_Os05g43860	LOC_Os05g43860	Chr5:25503070-25505941	15.2237	2.34984	-2.69569	down	5e-05	0.000275909	expressed protein
LOC_Os11g05240	LOC_Os11g05240	Chr11:2321734-2323258	0.90159	2.38049	1.40072	up	5e-05	0.000275909	PAN domain-containing protein At5g03700 precursor, putative, expressed
LOC_Os11g06180	LOC_Os11g06180	Chr11:2950161-2952223	1.07686	0.523224	-1.04133	down	0.00235	0.00921415	nodulation-signaling pathway 2 protein, putative, expressed
LOC_Os04g35890	LOC_Os04g35890	Chr4:21878934-21881781	5.08995	2.23566	-1.18695	down	5e-05	0.000275909	TKL_IRAK_CR4L.3 - The CR4L subfamily has homology with Crinkly4, expressed
LOC_Os12g43970	LOC_Os12g43970	Chr12:27286183-27288661	1.33812	2.98215	1.15614	up	5e-05	0.000275909	hydrolase, alpha/beta fold family domain containing protein, expressed
LOC_Os10g16974	LOC_Os10g16974	Chr10:8494247-8504329	42.6738	21.2979	-1.00264	down	5e-05	0.000275909	cytochrome P450, putative, expressed
LOC_Os03g50490	LOC_Os03g50490	Chr3:28822404-28826521	0.34437	0.968879	1.49236	up	5e-05	0.000275909	glutamine synthetase, catalytic domain containing protein, expressed
LOC_Os07g47210	LOC_Os07g47210	Chr7:28222554-28224898	8.37868	3.58348	-1.22536	down	5e-05	0.000275909	GDSL-like lipase/acylhydrolase, putative, expressed
LOC_Os07g35350	LOC_Os07g35350	Chr7:21150010-21152329	1.29521	2.83885	1.13212	up	5e-05	0.000275909	glucan endo-1,3-beta-glucosidase precursor, putative, expressed
LOC_Os05g35200	LOC_Os05g35200	Chr5:20898303-20903641	20.7404	9.74309	-1.08999	down	5e-05	0.000275909	glycosyl transferase, putative, expressed
LOC_Os03g56840	LOC_Os03g56840	Chr3:32384811-32388231	23.816	10.6667	-1.15881	down	5e-05	0.000275909	GTP-binding protein, putative, expressed
LOC_Os04g09540	LOC_Os04g09540	Chr4:5121026-5124372	0.713144	1.43109	1.00485	up	0.0018	0.00729029	acyl-protein thioesterase, putative, expressed
LOC_Os09g16520	LOC_Os09g16520	Chr9:10131346-10138249	1.1345	0.504498	-1.16913	down	0.0106	0.0339152	cytochrome b5-like Heme/Steroid binding domain containing protein, expressed
LOC_Os11g15060	LOC_Os11g15060	Chr11:8477739-8480044	0.699156	0.206657	-1.75837	down	0.0054	0.0189688	SAM dependent carboxyl methyltransferase, putative, expressed
LOC_Os11g04550	LOC_Os11g04550	Chr11:1920914-1921997	0.625512	1.35707	1.11739	up	0.00075	0.00333255	sulfotransferase domain containing protein, expressed
LOC_Os03g16860	LOC_Os03g16860	Chr3:9370158-9373083	100.232	223.243	1.15527	up	5e-05	0.000275909	DnaK family protein, putative, expressed
LOC_Os12g36210	LOC_Os12g36210	Chr12:22193316-22193882	20.7829	68.9997	1.7312	up	5e-05	0.000275909	inhibitor I family protein, putative, expressed
LOC_Os08g10150	LOC_Os08g10150	Chr8:5884634-5894289	0.800085	1.72249	1.10627	up	5e-05	0.000275909	SHR5-receptor-like kinase, putative, expressed
LOC_Os06g43304	LOC_Os06g43304	Chr6:26022266-26029283	7.81109	2.10024	-1.89497	down	5e-05	0.000275909	cytochrome P450, putative, expressed
LOC_Os04g34490	LOC_Os04g34490	Chr4:20882276-20885620	2.29076	5.58859	1.28666	up	5e-05	0.000275909	nodulin, putative, expressed
LOC_Os07g30950	LOC_Os07g30950	Chr7:18328955-18330801	2.79393	0.852569	-1.71241	down	5e-05	0.000275909	hydroxylase, putative, expressed
LOC_Os02g18064	LOC_Os02g18064	Chr2:10483367-10488689	0.265618	0.546991	1.04216	up	5e-05	0.000275909	expressed protein
LOC_Os04g36670	LOC_Os04g36670	Chr4:22157297-22159246	0.971719	2.2598	1.21758	up	5e-05	0.000275909	expressed protein
LOC_Os06g14350	LOC_Os06g14350	Chr6:7996890-8004842	4.78041	9.82885	1.03989	up	5e-05	0.000275909	caleosin related protein, putative, expressed
LOC_Os05g09440	LOC_Os05g09440	Chr5:5293554-5297419	5.13356	12.7197	1.30904	up	5e-05	0.000275909	NADP-dependent malic enzyme, chloroplast precursor, putative, expressed
LOC_Os05g30454	LOC_Os05g30454	Chr5:17644843-17649664	3.45328	7.31318	1.08253	up	5e-05	0.000275909	thiamin pyrophosphokinase 1, putative, expressed
LOC_Os01g28500	LOC_Os01g28500	Chr1:15958734-15959500	18.0143	37.3161	1.05065	up	5e-05	0.000275909	SCP-like extracellular protein, expressed
LOC_Os01g02870	LOC_Os01g02870	Chr1:1010258-1012410	53.5049	24.1418	-1.14814	down	5e-05	0.000275909	auxin-induced protein 5NG4, putative, expressed
LOC_Os03g25320	LOC_Os03g25320	Chr3:14454728-14456489	3.69502	0.402213	-3.19955	down	5e-05	0.000275909	peroxidase precursor, putative, expressed
LOC_Os06g47620	LOC_Os06g47620	Chr6:28831588-28837128	17.9402	43.7492	1.28606	up	5e-05	0.000275909	peptidase, putative, expressed
LOC_Os05g48700	LOC_Os05g48700	Chr5:27910730-27912924	0.95057	2.3065	1.27884	up	5e-05	0.000275909	gibberellin 2-beta-dioxygenase, putative, expressed
LOC_Os04g47480	LOC_Os04g47480	Chr4:28170284-28174275	4.71219	2.17564	-1.11496	down	5e-05	0.000275909	DUF630/DUF632 domains containing protein, putative, expressed
LOC_Os10g14920	LOC_Os10g14920	Chr10:7810630-7817138	2.10011	4.55306	1.11637	up	5e-05	0.000275909	integral membrane protein DUF6 containing protein, expressed
LOC_Os11g02130	LOC_Os11g02130	Chr11:583134-585659	1.08069	2.97096	1.45898	up	5e-05	0.000275909	peroxidase precursor, putative, expressed
LOC_Os07g34520	LOC_Os07g34520	Chr7:20691053-20693694	1.04417	2.34343	1.16627	up	5e-05	0.000275909	isocitrate lyase, putative, expressed
LOC_Os06g32240	LOC_Os06g32240	Chr6:18773301-18774641	1.40758	2.8756	1.03064	up	5e-05	0.000275909	THION9 - Plant thionin family protein precursor, expressed
LOC_Os12g44290	LOC_Os12g44290	Chr12:27451286-27453035	0.550315	1.90463	1.79118	up	5e-05	0.000275909	cytochrome P450, putative, expressed
LOC_Os12g22110	LOC_Os12g22110	Chr12:12433462-12440898	2.3764	0.932185	-1.35009	down	5e-05	0.000275909	ABC-2 type transporter, putative, expressed
LOC_Os01g32380	LOC_Os01g32380	Chr1:17767879-17768465	9.15116	24.2969	1.40875	up	5e-05	0.000275909	expressed protein
LOC_Os09g34250	LOC_Os09g34250	Chr9:20222173-20224114	2.41045	1.09048	-1.14434	down	5e-05	0.000275909	UDP-glucoronosyl and UDP-glucosyl transferase domain containing protein, expressed
LOC_Os07g34900	LOC_Os07g34900	Chr7:20919364-20920732	3.20189	7.82465	1.2891	up	5e-05	0.000275909	aspartic proteinase nepenthesin precursor, putative, expressed
LOC_Os10g30290	LOC_Os10g30290	Chr10:15734081-15736908	1.53339	0.520681	-1.55825	down	5e-05	0.000275909	GDSL-like lipase/acylhydrolase, putative, expressed
LOC_Os12g34524	LOC_Os12g34524	Chr12:20889964-20899619	27.8352	9.32782	-1.5773	down	5e-05	0.000275909	peroxidase precursor, putative, expressed
LOC_Os09g29710	LOC_Os09g29710	Chr9:18067433-18068462	3.13471	8.16845	1.38173	up	5e-05	0.000275909	beta-expansin precursor, putative, expressed
LOC_Os07g41050	LOC_Os07g41050	Chr7:24555105-24556725	7.2029	1.32246	-2.44535	down	5e-05	0.000275909	NAD dependent epimerase/dehydratase family protein, putative, expressed
LOC_Os06g11840	LOC_Os06g11840	Chr6:6277592-6281865	0.399546	1.27587	1.67505	up	5e-05	0.000275909	trehalose phosphatase, putative, expressed
LOC_Os02g45380	LOC_Os02g45380	Chr2:27591162-27593013	2.60416	5.36792	1.04355	up	5e-05	0.000275909	MATE domain containing protein, expressed
LOC_Os04g52210	LOC_Os04g52210	Chr4:31019366-31024260	0.0181714	0.729938	5.32804	up	0.01355	0.0417867	terpene synthase, putative, expressed
LOC_Os08g43940	LOC_Os08g43940	Chr8:27684794-27685499	1.85725	0.832698	-1.15731	down	0.00745	0.025049	carrier, putative, expressed
LOC_Os11g47980	LOC_Os11g47980	Chr11:28938027-28939907	0.290236	0.792837	1.4498	up	0.0007	0.0031313	expressed protein
LOC_Os05g18470	LOC_Os05g18470	Chr5:10672330-10675647	7.79863	2.999	-1.37874	down	5e-05	0.000275909	CRAL/TRIO domain containing protein, expressed
LOC_Os03g44100	LOC_Os03g44100	Chr3:24780510-24783265	0.435962	0.923974	1.08365	up	0.01235	0.0386288	phosphonate metabolism protein-related, putative, expressed
LOC_Os11g28470	LOC_Os11g28470	Chr11:16385624-16387121	0.353984	0.886992	1.32524	up	0.0011	0.00469932	expressed protein
LOC_Os01g67540	LOC_Os01g67540	Chr1:39257837-39261362	4.54185	10.0253	1.14229	up	5e-05	0.000275909	AMP-binding domain containing protein, expressed
LOC_Os07g34040	LOC_Os07g34040	Chr7:20348668-20349531	2.32904	0.694292	-1.74612	down	5e-05	0.000275909	harpin-induced protein 1 domain containing protein, expressed
LOC_Os04g32800	LOC_Os04g32800	Chr4:19796269-19798423	8.5685	2.37685	-1.84999	down	5e-05	0.000275909	basic proline-rich protein, putative, expressed
LOC_Os10g36660	LOC_Os10g36660	Chr10:19612567-19613371	1.08231	2.60387	1.26654	up	0.00065	0.00293142	expressed protein
LOC_Os11g47560	LOC_Os11g47560	Chr11:28739615-28740710	3.26681	0.937585	-1.80086	down	5e-05	0.000275909	glycosyl hydrolase, putative, expressed
LOC_Os06g14630	LOC_Os06g14630	Chr6:8236901-8238699	4.33795	1.98225	-1.12987	down	5e-05	0.000275909	GDSL-like lipase/acylhydrolase, putative, expressed
LOC_Os02g43314	LOC_Os02g43314	Chr2:26126106-26127159	0.924282	2.2387	1.27626	up	5e-05	0.000275909	expressed protein
LOC_Os02g43770	LOC_Os02g43770	Chr2:26409639-26412101	9.07794	18.1577	1.00014	up	5e-05	0.000275909	DUF630/DUF632 domains containing protein, putative, expressed
LOC_Os01g52900	LOC_Os01g52900	Chr1:30413603-30415814	1.29158	2.86055	1.14716	up	5e-05	0.000275909	expressed protein
LOC_Os04g59160	LOC_Os04g59160	Chr4:35192193-35193779	3.59569	7.3092	1.02345	up	5e-05	0.000275909	peroxidase precursor, putative, expressed
LOC_Os05g30510	LOC_Os05g30510	Chr5:17680493-17681654	0.975612	5.72243	2.55225	up	5e-05	0.000275909	expressed protein
LOC_Os05g04440	LOC_Os05g04440	Chr5:2044994-2046455	10.8483	5.37427	-1.01333	down	5e-05	0.000275909	peroxidase precursor, putative, expressed
LOC_Os09g27260	LOC_Os09g27260	Chr9:16573499-16574893	2.74295	1.09647	-1.32286	down	5e-05	0.000275909	plant viral response family protein, putative, expressed
LOC_Os03g57490	LOC_Os03g57490	Chr3:32778386-32782857	0.808364	2.22413	1.46017	up	5e-05	0.000275909	fasciclin domain containing protein, expressed
LOC_Os02g42470	LOC_Os02g42470	Chr2:25550572-25550818	11.2123	0	#NAME?	down	0.0022	0.00869995	expressed protein
LOC_Os07g35480	LOC_Os07g35480	Chr7:21223249-21225911	24.7626	68.9924	1.47827	up	5e-05	0.000275909	glucan endo-1,3-beta-glucosidase precursor, putative, expressed
LOC_Os08g26840	LOC_Os08g26840	Chr8:16319936-16322157	1.72599	5.70835	1.72565	up	5e-05	0.000275909	plant protein of unknown function domain containing protein, expressed
LOC_Os02g56120	LOC_Os02g56120	Chr2:34348581-34349856	1.39651	3.95584	1.50216	up	5e-05	0.000275909	OsIAA9 - Auxin-responsive Aux/IAA gene family member, expressed
LOC_Os04g53800	LOC_Os04g53800	Chr4:32059520-32062391	5.80121	1.82027	-1.6722	down	5e-05	0.000275909	leucoanthocyanidin reductase, putative, expressed
LOC_Os10g37570	LOC_Os10g37570	Chr10:20108961-20110296	3.57923	13.8493	1.95209	up	5e-05	0.000275909	OsFBDUF49 - F-box and DUF domain containing protein, expressed
LOC_Os01g72910	LOC_Os01g72910	Chr1:42282831-42283632	1.51328	4.26222	1.49392	up	5e-05	0.000275909	abscisic stress-ripening, putative, expressed
LOC_Os10g26010	LOC_Os10g26010	Chr10:13467596-13469366	5.5564	11.1372	1.00317	up	5e-05	0.000275909	cystathionine gamma-synthase, putative, expressed
LOC_Os03g20740	LOC_Os03g20740	Chr3:11739155-11739858	0.985487	0.16354	-2.5912	down	0.0167	0.0496193	expressed protein
LOC_Os07g40900	LOC_Os07g40900	Chr7:24483482-24484923	10.0328	3.29263	-1.60741	down	5e-05	0.000275909	retrotransposon protein, putative, unclassified, expressed
LOC_Os09g29510	LOC_Os09g29510	Chr9:17949935-17954035	0.338617	0.705822	1.05965	up	0.00015	0.00076898	OsWAK80 - OsWAK receptor-like protein kinase, expressed
LOC_Os01g57470	LOC_Os01g57470	Chr1:33205176-33208693	1.91796	6.45596	1.75106	up	0.00265	0.0102395	EF hand family protein, putative, expressed
LOC_Os07g30670	LOC_Os07g30670	Chr7:18149080-18150712	50.5397	23.8197	-1.08526	down	5e-05	0.000275909	2Fe-2S iron-sulfur cluster binding domain containing protein, expressed
LOC_Os04g32860	LOC_Os04g32860	Chr4:19841564-19844276	13.0968	2.37644	-2.46233	down	5e-05	0.000275909	expressed protein
LOC_Os03g22210	LOC_Os03g22210	Chr3:12739143-12740552	8.31115	21.503	1.37142	up	5e-05	0.000275909	POEI46 - Pollen Ole e I allergen and extensin family protein precursor, expressed
LOC_Os05g39540	LOC_Os05g39540	Chr5:23204530-23213279	1.24543	7.38262	2.56748	up	5e-05	0.000275909	metal cation transporter, putative, expressed
LOC_Os05g51160	LOC_Os05g51160	Chr5:29347195-29348631	11.6793	4.65244	-1.32789	down	5e-05	0.000275909	Myb transcription factor, putative, expressed
LOC_Os02g34410	LOC_Os02g34410	Chr2:20588270-20589687	49.617	132.693	1.41919	up	5e-05	0.000275909	U-box domain-containing protein, putative, expressed
LOC_Os07g34370	LOC_Os07g34370	Chr7:20596751-20600204	0.794573	6.01648	2.92067	up	5e-05	0.000275909	gibberellin receptor, putative, expressed
LOC_Os09g15780	LOC_Os09g15780	Chr9:9638865-9642417	1.53723	0.728379	-1.07758	down	5e-05	0.000275909	expressed protein
LOC_Os09g24840	LOC_Os09g24840	Chr9:14828980-14830528	7.14586	2.99795	-1.25313	down	5e-05	0.000275909	GASR10 - Gibberellin-regulated GASA/GAST/Snakin family protein precursor, expressed
LOC_Os03g31750	LOC_Os03g31750	Chr3:18153142-18160127	15.2217	76.5773	2.33078	up	5e-05	0.000275909	pyruvate, phosphate dikinase, chloroplast precursor, putative, expressed
LOC_Os08g43400	LOC_Os08g43400	Chr8:27435125-27442742	41.6155	14.3511	-1.53596	down	5e-05	0.000275909	kinesin motor domain containing protein, expressed
LOC_Os03g52420	LOC_Os03g52420	Chr3:30083958-30084924	0.726594	1.49306	1.03905	up	0.0073	0.0246106	expressed protein
LOC_Os08g42750	LOC_Os08g42750	Chr8:27047368-27059375	4.8518	21.4869	2.14687	up	5e-05	0.000275909	CAMK_CAMK_like.37 - CAMK includes calcium/calmodulin depedent protein kinases, expressed
LOC_Os04g32480	LOC_Os04g32480	Chr4:19492573-19497154	4.44006	15.805	1.83173	up	5e-05	0.000275909	zinc-finger protein, putative, expressed
LOC_Os12g43450	LOC_Os12g43450	Chr12:26960486-26961405	5.96763	17.1461	1.52266	up	5e-05	0.000275909	thaumatin family domain containing protein, expressed
LOC_Os06g01590	LOC_Os06g01590	Chr6:346984-348516	1.37666	4.64117	1.75332	up	5e-05	0.000275909	lactate/malate dehydrogenase, putative, expressed
LOC_Os05g01635	LOC_Os05g01635	Chr5:375944-378250	0.261756	0.605856	1.21075	up	0.0003	0.00145795	expressed protein
LOC_Os03g22170	LOC_Os03g22170	Chr3:12713328-12714584	13.6297	32.0385	1.23305	up	5e-05	0.000275909	AP2 domain containing protein, expressed
LOC_Os04g57540	LOC_Os04g57540	Chr4:34236402-34238878	11.3308	23.2219	1.03524	up	5e-05	0.000275909	adenylate kinase, putative, expressed
LOC_Os04g58734	LOC_Os04g58734	Chr4:34930156-34932191	10.0129	4.55945	-1.13494	down	5e-05	0.000275909	expressed protein
LOC_Os01g50910	LOC_Os01g50910	Chr1:29233027-29234256	1.85911	6.89889	1.89175	up	5e-05	0.000275909	late embryogenesis abundant protein, group 3, putative, expressed
LOC_Os06g05430	LOC_Os06g05430	Chr6:2453456-2454046	10.6838	25.2296	1.23969	up	5e-05	0.000275909	expressed protein
LOC_Os06g11150	LOC_Os06g11150	Chr6:5847980-5849957	20.5996	43.1857	1.06794	up	5e-05	0.000275909	DUF1645 domain containing protein, putative, expressed
LOC_Os06g17450	LOC_Os06g17450	Chr6:10126747-10127412	0.706349	2.63105	1.89719	up	5e-05	0.000275909	expressed protein
LOC_Os09g03939	LOC_Os09g03939	Chr9:2007492-2021294	8.79423	1.97139	-2.15734	down	5e-05	0.000275909	white-brown complex homolog protein 11, putative, expressed
LOC_Os03g60880	LOC_Os03g60880	Chr3:34597353-34601212	19.0051	42.2316	1.15194	up	5e-05	0.000275909	nucleobase-ascorbate transporter, putative, expressed
LOC_Os10g31420	LOC_Os10g31420	Chr10:16476145-16477079	2.34228	5.32982	1.18617	up	5e-05	0.000275909	retrotransposon protein, putative, unclassified, expressed
LOC_Os06g07790	LOC_Os06g07790	Chr6:3779652-3785951	2.02702	0.900332	-1.17083	down	5e-05	0.000275909	retrotransposon protein, putative, unclassified, expressed
LOC_Os01g21144	LOC_Os01g21144	Chr1:11800238-11803815	0.354365	0.878709	1.31015	up	5e-05	0.000275909	expressed protein
LOC_Os09g27510	LOC_Os09g27510	Chr9:16718629-16720923	0.797031	1.65473	1.05389	up	5e-05	0.000275909	cytochrome P450, putative, expressed
LOC_Os03g56930	LOC_Os03g56930	Chr3:32423202-32424596	16.6415	33.7106	1.01841	up	5e-05	0.000275909	app1, putative, expressed
LOC_Os06g20790	LOC_Os06g20790	Chr6:11984847-11992872	0.395435	0.835339	1.07892	up	0.00045	0.00210677	SAM dependent carboxyl methyltransferase, putative, expressed
LOC_Os03g47210	LOC_Os03g47210	Chr3:26722019-26722640	1.76467	0.578765	-1.60835	down	0.00205	0.00817109	expressed protein
LOC_Os11g02450	LOC_Os11g02450	Chr11:734245-737188	22.7165	9.16536	-1.30948	down	5e-05	0.000275909	elongation factor P, putative, expressed
LOC_Os03g55030	LOC_Os03g55030	Chr3:31294496-31297158	1.91153	3.98515	1.0599	up	5e-05	0.000275909	UDP-glucoronosyl and UDP-glucosyl transferase domain containing protein, expressed
LOC_Os08g16260	LOC_Os08g16260	Chr8:9921521-9923224	23.1485	0.111963	-7.69176	down	5e-05	0.000275909	cytochrome P450 protein, putative, expressed
LOC_Os04g03164	LOC_Os04g03164	Chr4:1320595-1321461	1.14475	3.05185	1.41465	up	0.00185	0.00746338	expressed protein
LOC_Os06g07220	LOC_Os06g07220	Chr6:3455732-3456811	89.7609	182.093	1.02052	up	5e-05	0.000275909	LTPL128 - Protease inhibitor/seed storage/LTP family protein precursor, expressed
LOC_Os08g40680	LOC_Os08g40680	Chr8:25758850-25759949	0.509238	1.17868	1.21076	up	0.00095	0.00411212	glycosyl hydrolase, putative, expressed
LOC_Os02g01590	LOC_Os02g01590	Chr2:343056-347196	3.57339	8.74957	1.29192	up	5e-05	0.000275909	glycosyl hydrolases, putative, expressed
LOC_Os02g37770	LOC_Os02g37770	Chr2:22790087-22790942	5.60615	2.02622	-1.46822	down	5e-05	0.000275909	lecithin cholesterol acyltransferase, putative, expressed
LOC_Os07g10550	LOC_Os07g10550	Chr7:5702782-5711287	0.472329	0.216858	-1.12304	down	0.00015	0.00076898	cyclin-related protein, putative, expressed
LOC_Os05g28780	LOC_Os05g28780	Chr5:16874880-16876840	3.44943	1.22695	-1.49128	down	5e-05	0.000275909	GCRP10 - Glycine and cysteine rich family protein precursor, expressed
LOC_Os03g24020	LOC_Os03g24020	Chr3:13627560-13630342	134.686	59.104	-1.18827	down	5e-05	0.000275909	ribosomal protein L6, putative, expressed
LOC_Os01g11700	LOC_Os01g11700	Chr1:6304801-6306608	2.94755	0.894538	-1.7203	down	5e-05	0.000275909	GDSL-like lipase/acylhydrolase, putative, expressed
LOC_Os06g10210	LOC_Os06g10210	Chr6:5227415-5231645	25.5566	67.3891	1.39882	up	5e-05	0.000275909	expressed protein
LOC_Os02g56380	LOC_Os02g56380	Chr2:34516621-34519474	5.41123	13.8166	1.35237	up	5e-05	0.000275909	OsWAK21 - OsWAK receptor-like cytoplasmic kinase OsWAK-RLCK, expressed
LOC_Os03g14630	LOC_Os03g14630	Chr3:7946466-7947180	0.67218	2.01879	1.58657	up	0.0005	0.00230977	LTPL106 - Protease inhibitor/seed storage/LTP family protein precursor, expressed
LOC_Os07g06800	LOC_Os07g06800	Chr7:3316485-3318170	3.68444	9.07292	1.30012	up	5e-05	0.000275909	3-oxo-5-alpha-steroid 4-dehydrogenase, putative, expressed
LOC_Os02g26720	LOC_Os02g26720	Chr2:15697841-15699391	3.81162	8.21798	1.10838	up	5e-05	0.000275909	Inositol 1, 3, 4-trisphosphate 5/6-kinase, putative, expressed
LOC_Os12g33300	LOC_Os12g33300	Chr12:20128398-20141194	2.04569	7.62565	1.89828	up	5e-05	0.000275909	integral membrane protein DUF6 containing protein, expressed
LOC_Os04g15650	LOC_Os04g15650	Chr4:8507961-8511064	0.333212	1.07451	1.68917	up	5e-05	0.000275909	Leucine Rich Repeat family protein, expressed
LOC_Os06g10820	LOC_Os06g10820	Chr6:5642244-5642880	0.887742	2.82846	1.6718	up	0.0007	0.0031313	helix-loop-helix DNA-binding domain containing protein, expressed
LOC_Os02g57120	LOC_Os02g57120	Chr2:34981043-34989879	81.2887	16.4365	-2.30615	down	5e-05	0.000275909	HEAT repeat family protein, putative, expressed
LOC_Os01g39860	LOC_Os01g39860	Chr1:22489495-22491483	12.2366	30.4884	1.31706	up	5e-05	0.000275909	1-aminocyclopropane-1-carboxylate oxidase protein, putative, expressed
LOC_Os05g37060	LOC_Os05g37060	Chr5:21654181-21655380	0.954544	7.23878	2.92286	up	5e-05	0.000275909	MYB family transcription factor, putative, expressed
LOC_Os03g58740	LOC_Os03g58740	Chr3:33453404-33457353	6.76172	13.8186	1.03115	up	5e-05	0.000275909	expressed protein
LOC_Os02g58720	LOC_Os02g58720	Chr2:35875160-35876997	48.2274	20.1795	-1.25696	down	5e-05	0.000275909	peroxidase precursor, putative, expressed
LOC_Os10g17940	LOC_Os10g17940	Chr10:9078457-9080282	1.77033	5.43568	1.61844	up	5e-05	0.000275909	OsFBX382 - F-box domain containing protein, expressed
LOC_Os03g10640	LOC_Os03g10640	Chr3:5433905-5440327	14.697	30.5896	1.05752	up	5e-05	0.000275909	calcium-transporting ATPase, plasma membrane-type, putative, expressed
LOC_Os07g34690	LOC_Os07g34690	Chr7:20789770-20790707	5.36281	15.7809	1.55712	up	5e-05	0.000275909	expressed protein
LOC_Os03g03370	LOC_Os03g03370	Chr3:1436355-1439198	8.3808	20.6845	1.30339	up	5e-05	0.000275909	fatty acid hydroxylase, putative, expressed
LOC_Os06g50980	LOC_Os06g50980	Chr6:30855269-30856121	0.523002	1.74	1.7342	up	0.0005	0.00230977	expressed protein
LOC_Os12g01900	LOC_Os12g01900	Chr12:524050-530565	0.78186	0.388473	-1.0091	down	5e-05	0.000275909	retrotransposon protein, putative, unclassified, expressed
LOC_Os01g56080	LOC_Os01g56080	Chr1:32289146-32289804	0.588396	1.97736	1.74872	up	0.0005	0.00230977	expressed protein
LOC_Os01g74450	LOC_Os01g74450	Chr1:43115741-43117231	129.658	269.593	1.05607	up	5e-05	0.000275909	aquaporin protein, putative, expressed
LOC_Os04g52750	LOC_Os04g52750	Chr4:31410504-31410993	0.860265	2.59404	1.59235	up	0.0043	0.0155817	expressed protein
LOC_Os12g31710	LOC_Os12g31710	Chr12:19089134-19092961	0.969165	3.14058	1.69622	up	5e-05	0.000275909	universal stress protein domain containing protein, putative, expressed
LOC_Os02g05060	LOC_Os02g05060	Chr2:2408523-2409355	1.21203	0.262584	-2.20658	down	0.00405	0.0148016	OsSAUR5 - Auxin-responsive SAUR gene family member, expressed
LOC_Os03g63540	LOC_Os03g63540	Chr3:35895413-35896803	26.4918	11.5614	-1.19623	down	5e-05	0.000275909	lysine-rich arabinogalactan protein 19 precursor, putative, expressed
LOC_Os06g24430	LOC_Os06g24430	Chr6:14315895-14316519	0.222483	1.20547	2.43783	up	0.01665	0.0494838	expressed protein
LOC_Os04g32820	LOC_Os04g32820	Chr4:19819397-19820459	10.5294	2.82959	-1.89577	down	5e-05	0.000275909	expressed protein
LOC_Os12g31000	LOC_Os12g31000	Chr12:18618481-18621147	1.56303	0.751106	-1.05726	down	5e-05	0.000275909	pumilio-family RNA binding repeat domain containing protein, expressed
LOC_Os02g10850	LOC_Os02g10850	Chr2:5755370-5758098	6.9808	3.21343	-1.11928	down	5e-05	0.000275909	OsFBK3 - F-box domain and kelch repeat containing protein, expressed
LOC_Os12g41140	LOC_Os12g41140	Chr12:25487497-25493744	8.67375	4.143	-1.06598	down	5e-05	0.000275909	expressed protein
LOC_Os10g12750	LOC_Os10g12750	Chr10:7114763-7116172	10.3354	4.25073	-1.28181	down	5e-05	0.000275909	expressed protein
LOC_Os11g06780	LOC_Os11g06780	Chr11:3314082-3316292	1.26604	2.60418	1.0405	up	5e-05	0.000275909	serine/threonine-protein kinase BRI1-like 1 precursor, putative, expressed
LOC_Os11g40340	LOC_Os11g40340	Chr11:24046398-24050126	0.945608	8.6599	3.19504	up	5e-05	0.000275909	expressed protein
LOC_Os03g57880	LOC_Os03g57880	Chr3:32970881-32973317	20.6872	48.0566	1.216	up	5e-05	0.000275909	glucan endo-1,3-beta-glucosidase precursor, putative, expressed
LOC_Os03g47280	LOC_Os03g47280	Chr3:26752011-26752699	51.0669	105.392	1.0453	up	5e-05	0.000275909	VQ domain containing protein, putative, expressed
LOC_Os03g52910	LOC_Os03g52910	Chr3:30349190-30350951	4.3619	10.9844	1.33242	up	5e-05	0.000275909	uncharacterized UPF0114 domain containing protein, expressed
LOC_Os08g07100	LOC_Os08g07100	Chr8:3972215-3977334	0.110896	0.617729	2.47777	up	0.00215	0.00853057	terpene synthase, putative, expressed
LOC_Os10g30150	LOC_Os10g30150	Chr10:15663622-15664584	3.30895	7.35995	1.15332	up	5e-05	0.000275909	universal stress protein domain containing protein, putative, expressed
LOC_Os03g61490	LOC_Os03g61490	Chr3:34878042-34879009	4.90313	32.0934	2.7105	up	5e-05	0.000275909	expressed protein
LOC_Os04g43820	LOC_Os04g43820	Chr4:25943380-25944083	15.5301	6.2938	-1.30307	down	5e-05	0.000275909	expressed protein
LOC_Os06g05630	LOC_Os06g05630	Chr6:2546687-2549257	48.8355	11.6052	-2.07316	down	5e-05	0.000275909	GDSL-like lipase/acylhydrolase, putative, expressed
LOC_Os08g09830	LOC_Os08g09830	Chr8:5681459-5683109	1.08335	2.26748	1.06559	up	0.0001	0.000527978	BTB and MATH domain containing protein, putative, expressed
LOC_Os02g02210	LOC_Os02g02210	Chr2:679444-697350	0.186228	0.740568	1.99157	up	0.00045	0.00210677	aminotransferase, putative, expressed
LOC_Os05g38420	LOC_Os05g38420	Chr5:22533535-22536101	2.42419	0.478157	-2.34195	down	5e-05	0.000275909	laccase precursor protein, putative, expressed
LOC_Os06g30090	LOC_Os06g30090	Chr6:17349123-17350153	0.0389707	7.85485	7.65505	up	0.0039	0.0143531	helix-loop-helix DNA-binding domain containing protein, expressed
LOC_Os09g31025	LOC_Os09g31025	Chr9:18667419-18668252	0.680434	2.68004	1.97773	up	5e-05	0.000275909	EF hand family protein, expressed
LOC_Os06g44610	LOC_Os06g44610	Chr6:26937146-26941028	35.0607	13.7832	-1.34695	down	5e-05	0.000275909	membrane associated DUF588 domain containing protein, putative, expressed
LOC_Os05g50720	LOC_Os05g50720	Chr5:29071141-29072235	15.9775	7.76327	-1.0413	down	5e-05	0.000275909	harpin-induced protein 1 domain containing protein, expressed
LOC_Os08g37104	LOC_Os08g37104	Chr8:23447611-23450250	1.23749	2.93651	1.24668	up	5e-05	0.000275909	expressed protein
LOC_Os03g63390	LOC_Os03g63390	Chr3:35820759-35821532	33.0336	15.5658	-1.08555	down	5e-05	0.000275909	plastocyanin-like domain containing protein, putative, expressed
LOC_Os03g53860	LOC_Os03g53860	Chr3:30883049-30888041	135.831	65.9729	-1.04187	down	5e-05	0.000275909	periplasmic beta-glucosidase precursor, putative, expressed
LOC_Os10g06140	LOC_Os10g06140	Chr10:3122018-3127272	1.38708	6.02999	2.1201	up	5e-05	0.000275909	OsWAK105 - OsWAK receptor-like protein kinase, expressed
LOC_Os03g30160	LOC_Os03g30160	Chr3:17216647-17217541	0.528985	1.98303	1.90641	up	0.00135	0.00564155	OsFBK13 - F-box domain and kelch repeat containing protein, expressed
LOC_Os01g47370	LOC_Os01g47370	Chr1:27063891-27064167	9.66783	36.7028	1.92463	up	0.0058	0.0201733	MYB family transcription factor, putative, expressed
LOC_Os12g28250	LOC_Os12g28250	Chr12:16686981-16691645	4.82224	2.25922	-1.09388	down	5e-05	0.000275909	disease resistance protein RPM1, putative, expressed
LOC_Os08g44620	LOC_Os08g44620	Chr8:28059344-28061198	5.18332	2.35171	-1.14017	down	5e-05	0.000275909	zinc-binding protein, putative, expressed
LOC_Os01g16070	LOC_Os01g16070	Chr1:9053510-9053928	1.81304	5.16986	1.51172	up	0.01075	0.034332	expressed protein
LOC_Os11g47570	LOC_Os11g47570	Chr11:28748075-28749262	1.92228	8.00717	2.05847	up	5e-05	0.000275909	glycosyl hydrolase, putative, expressed
LOC_Os02g50110	LOC_Os02g50110	Chr2:30596657-30596900	0	30.0549	inf	up	5e-05	0.000275909	expressed protein
LOC_Os03g19427	LOC_Os03g19427	Chr3:10929482-10930895	1.72405	3.73119	1.11384	up	5e-05	0.000275909	nicotianamine synthase, putative, expressed
LOC_Os01g73770	LOC_Os01g73770	Chr1:42727425-42728363	29.4668	64.332	1.12645	up	5e-05	0.000275909	dehydration-responsive element-binding protein, putative, expressed
LOC_Os11g02470	LOC_Os11g02470	Chr11:749997-751210	1.41622	3.87415	1.45183	up	5e-05	0.000275909	WRKY52, expressed
LOC_Os01g59680	LOC_Os01g59680	Chr1:34524497-34526616	1.07802	2.63902	1.29162	up	5e-05	0.000275909	NHL25, putative, expressed
LOC_Os10g14180	LOC_Os10g14180	Chr10:7685172-7702488	6.49875	16.3824	1.33391	up	5e-05	0.000275909	expressed protein
LOC_Os01g66010	LOC_Os01g66010	Chr1:38310582-38313631	8.75515	28.8901	1.72237	up	5e-05	0.000275909	amino acid transporter, putative, expressed
LOC_Os02g45420	LOC_Os02g45420	Chr2:27621210-27622930	55.9561	120.209	1.10317	up	5e-05	0.000275909	AP2 domain containing protein, expressed
LOC_Os02g37380	LOC_Os02g37380	Chr2:22579159-22580613	0.231334	5.71382	4.62641	up	5e-05	0.000275909	expressed protein
LOC_Os09g18159	LOC_Os09g18159	Chr9:11123331-11143798	0.330376	0.822289	1.31554	up	5e-05	0.000275909	light repressible receptor protein kinase, putative, expressed
LOC_Os02g56030	LOC_Os02g56030	Chr2:34299463-34307729	7.6128	3.41412	-1.15691	down	0.0001	0.000527978	expressed protein
LOC_Os04g45020	LOC_Os04g45020	Chr4:26637818-26640662	2.77744	7.23063	1.38037	up	5e-05	0.000275909	MYB family transcription factor, putative, expressed
LOC_Os12g04150	LOC_Os12g04150	Chr12:1745256-1746594	4.45205	2.18886	-1.02429	down	5e-05	0.000275909	alpha/beta hydrolase fold, putative, expressed
LOC_Os04g29090	LOC_Os04g29090	Chr4:17258835-17263132	5.32984	1.72157	-1.63037	down	5e-05	0.000275909	FAD-binding and arabino-lactone oxidase domains containing protein, putative, expressed
LOC_Os05g05730	LOC_Os05g05730	Chr5:2859417-2859762	2.90546	8.37128	1.52668	up	0.00945	0.0307139	OsGrx_S1 - glutaredoxin subgroup III, expressed
LOC_Os03g52070	LOC_Os03g52070	Chr3:29871084-29878401	17.1345	5.27239	-1.70038	down	5e-05	0.000275909	OsSCP20 - Putative Serine Carboxypeptidase homologue, expressed
LOC_Os04g26870	LOC_Os04g26870	Chr4:15888814-15893913	22.236	4.0678	-2.45058	down	5e-05	0.000275909	oxidoreductase, aldo/keto reductase family protein, putative, expressed
LOC_Os04g47720	LOC_Os04g47720	Chr4:28315066-28316878	1.17412	2.88858	1.29879	up	5e-05	0.000275909	cis-zeatin O-glucosyltransferase, putative, expressed
LOC_Os02g50060	LOC_Os02g50060	Chr2:30579807-30580869	2.64246	6.20612	1.23181	up	5e-05	0.000275909	OsCML20 - Calmodulin-related calcium sensor protein, expressed
LOC_Os10g17780	LOC_Os10g17780	Chr10:8997698-8999066	2.00226	0.619633	-1.69214	down	5e-05	0.000275909	oxidoreductase, FAD-binding family protein, expressed
LOC_Os09g31000	LOC_Os09g31000	Chr9:18662881-18663721	1.55604	4.89912	1.65464	up	5e-05	0.000275909	EF hand family protein, expressed
LOC_Os09g27320	LOC_Os09g27320	Chr9:16610065-16611588	3.92316	1.08987	-1.84786	down	5e-05	0.000275909	ZOS9-13 - C2H2 zinc finger protein, expressed
LOC_Os10g05490	LOC_Os10g05490	Chr10:2709103-2711914	2.08363	0.454034	-2.19823	down	5e-05	0.000275909	cytochrome P450, putative, expressed
LOC_Os06g11400	LOC_Os06g11400	Chr6:6007443-6010097	13.1842	4.77683	-1.46468	down	5e-05	0.000275909	expressed protein
LOC_Os03g25790	LOC_Os03g25790	Chr3:14759851-14767857	6.29204	3.11396	-1.01478	down	5e-05	0.000275909	glycosyl hydrolases family 17 protein, expressed
LOC_Os03g45619	LOC_Os03g45619	Chr3:25746000-25760794	76.5426	18.9692	-2.0126	down	5e-05	0.000275909	cytochrome P450, putative, expressed
LOC_Os01g04750	LOC_Os01g04750	Chr1:2154325-2155994	1.93325	4.80001	1.31201	up	5e-05	0.000275909	B3 DNA binding domain containing protein, expressed
LOC_Os03g01800	LOC_Os03g01800	Chr3:492651-494093	34.8991	11.9514	-1.54602	down	5e-05	0.000275909	glycosyl hydrolases family 16, putative, expressed
LOC_Os11g28530	LOC_Os11g28530	Chr11:16435031-16449276	1.96079	4.04789	1.04574	up	5e-05	0.000275909	terpene synthase, putative, expressed
LOC_Os04g39840	LOC_Os04g39840	Chr4:23727919-23733947	12.0829	5.75631	-1.06975	down	5e-05	0.000275909	Os4bglu10 - beta-glucosidase homologue, similar to Os4Bglu12 exoglucanase/beta-glucosidase, expressed
LOC_Os10g26940	LOC_Os10g26940	Chr10:14171325-14172896	0.239379	6.90663	4.85061	up	5e-05	0.000275909	BURP domain containing protein, expressed
LOC_Os03g19600	LOC_Os03g19600	Chr3:11030835-11032883	0.361424	1.02269	1.5006	up	0.00015	0.00076898	retrotransposon protein, putative, unclassified, expressed
LOC_Os04g44870	LOC_Os04g44870	Chr4:26558809-26561326	85.7103	190.186	1.14987	up	5e-05	0.000275909	C2 domain containing protein, putative, expressed
LOC_Os10g39140	LOC_Os10g39140	Chr10:20886351-20892217	28.8926	64.7175	1.16346	up	5e-05	0.000275909	flavonol synthase/flavanone 3-hydroxylase, putative, expressed
LOC_Os06g40090	LOC_Os06g40090	Chr6:23863460-23864522	3.51077	7.34056	1.0641	up	5e-05	0.000275909	VQ domain containing protein, putative, expressed
LOC_Os11g41710	LOC_Os11g41710	Chr11:25040875-25042999	8.1257	22.6354	1.47802	up	5e-05	0.000275909	cytochrome P450, putative, expressed
LOC_Os01g71860	LOC_Os01g71860	Chr1:41629298-41631914	2.1217	6.30282	1.57078	up	5e-05	0.000275909	glycosyl hydrolases family 17, putative, expressed
LOC_Os09g37490	LOC_Os09g37490	Chr9:21604587-21605172	3.78029	0.689669	-2.45452	down	0.00015	0.00076898	OsSAUR54 - Auxin-responsive SAUR gene family member, expressed
LOC_Os08g35760	LOC_Os08g35760	Chr8:22557892-22559097	717.35	325.82	-1.1386	down	5e-05	0.000275909	Cupin domain containing protein, expressed
LOC_Os02g08420	LOC_Os02g08420	Chr2:4497076-4500449	21.0296	47.0704	1.1624	up	5e-05	0.000275909	cinnamoyl CoA reductase, putative, expressed
LOC_Os01g50940	LOC_Os01g50940	Chr1:29271157-29273270	62.3784	143.293	1.19985	up	5e-05	0.000275909	helix-loop-helix DNA-binding domain containing protein, expressed
LOC_Os06g20890	LOC_Os06g20890	Chr6:12074388-12075747	0.368287	1.31528	1.83647	up	0.00705	0.0238674	retrotransposon protein, putative, unclassified, expressed
LOC_Os03g16350	LOC_Os03g16350	Chr3:9022589-9023976	37.1333	81.4809	1.13375	up	5e-05	0.000275909	DNA binding protein, putative, expressed
LOC_Os07g18162	LOC_Os07g18162	Chr7:10765847-10767133	9.12744	2.9624	-1.62345	down	5e-05	0.000275909	aldehyde oxidase, putative, expressed
LOC_Os10g05160	LOC_Os10g05160	Chr10:2517964-2520483	1.16552	2.94477	1.33718	up	5e-05	0.000275909	expressed protein
LOC_Os12g14440	LOC_Os12g14440	Chr12:8239428-8241153	0	0.441773	inf	up	5e-05	0.000275909	Jacalin-like lectin domain containing protein, putative, expressed
LOC_Os01g08780	LOC_Os01g08780	Chr1:4402619-4407292	4.44303	8.94458	1.00947	up	5e-05	0.000275909	endonuclease/exonuclease/phosphatase family domain containing protein, expressed
LOC_Os01g68660	LOC_Os01g68660	Chr1:39876457-39877243	0.688994	1.55504	1.17439	up	0.00405	0.0148016	cysteine proteinase inhibitor precursor protein, putative, expressed
LOC_Os05g30760	LOC_Os05g30760	Chr5:17821375-17827429	0.241105	2.15441	3.15955	up	5e-05	0.000275909	esterase, putative, expressed
LOC_Os05g05180	LOC_Os05g05180	Chr5:2522902-2525214	1.27098	3.0113	1.24444	up	5e-05	0.000275909	OsGH3.6 - Probable indole-3-acetic acid-amido synthetase, expressed
LOC_Os07g49020	LOC_Os07g49020	Chr7:29351648-29351915	27.3558	8.24267	-1.73066	down	0.0156	0.0468622	expressed protein
LOC_Os04g28850	LOC_Os04g28850	Chr4:17097722-17098395	0.923652	2.32839	1.33391	up	0.00185	0.00746338	RALFL36 - Rapid ALkalinization Factor RALF family protein precursor, expressed
LOC_Os01g03340	LOC_Os01g03340	Chr1:1347566-1348786	67.3369	168.186	1.32059	up	5e-05	0.000275909	BBTI4 - Bowman-Birk type bran trypsin inhibitor precursor, expressed
LOC_Os02g45860	LOC_Os02g45860	Chr2:27959796-27960558	1.96537	4.33505	1.14125	up	0.0002	0.00100749	expressed protein
LOC_Os11g10770	LOC_Os11g10770	Chr11:5907949-5919029	7.95697	16.3388	1.03801	up	5e-05	0.000275909	disease resistance protein RGA3, putative, expressed
LOC_Os01g58280	LOC_Os01g58280	Chr1:33684777-33688225	0.693301	2.3723	1.77473	up	5e-05	0.000275909	OsSub8 - Putative Subtilisin homologue, expressed
LOC_Os03g13210	LOC_Os03g13210	Chr3:7128180-7130342	1.14749	3.18286	1.47184	up	5e-05	0.000275909	peroxidase precursor, putative, expressed
LOC_Os09g18260	LOC_Os09g18260	Chr9:11207999-11213452	0.287587	1.08432	1.91472	up	5e-05	0.000275909	senescence-induced receptor-like serine/threonine-protein kinase precursor, putative, expressed
LOC_Os09g36730	LOC_Os09g36730	Chr9:21189380-21190738	24.3768	9.30161	-1.38996	down	5e-05	0.000275909	MYB family transcription factor, putative, expressed
LOC_Os03g49380	LOC_Os03g49380	Chr3:28106902-28113300	38.7107	89.3107	1.2061	up	5e-05	0.000275909	lipoxygenase, putative, expressed
LOC_Os01g42220	LOC_Os01g42220	Chr1:23922343-23922862	0.227279	1.74794	2.94313	up	0.0004	0.00189466	expressed protein
LOC_Os01g37000	LOC_Os01g37000	Chr1:20640980-20643886	8.67489	17.9079	1.04568	up	5e-05	0.000275909	carboxyl-terminal peptidase, putative, expressed
LOC_Os02g42150	LOC_Os02g42150	Chr2:25348220-25351742	1.19938	3.00797	1.32651	up	5e-05	0.000275909	OsWAK14 - OsWAK receptor-like protein kinase, expressed
LOC_Os05g14370	LOC_Os05g14370	Chr5:8086891-8088575	1.28143	3.6083	1.49356	up	5e-05	0.000275909	WRKY82, expressed
LOC_Os03g55550	LOC_Os03g55550	Chr3:31608574-31611506	0.290207	0.976337	1.7503	up	0.002	0.00799717	helix-loop-helix DNA-binding domain containing protein, expressed
LOC_Os08g14880	LOC_Os08g14880	Chr8:8966296-8970997	13.5087	44.1505	1.70854	up	5e-05	0.000275909	transposon protein, putative, unclassified, expressed
LOC_Os03g46150	LOC_Os03g46150	Chr3:26096041-26097011	17.3638	6.22263	-1.48048	down	5e-05	0.000275909	LTPL72 - Protease inhibitor/seed storage/LTP family protein precursor, expressed
LOC_Os08g10310	LOC_Os08g10310	Chr8:6015744-6023280	2.58187	6.31824	1.29111	up	5e-05	0.000275909	SHR5-receptor-like kinase, putative, expressed
LOC_Os05g35340	LOC_Os05g35340	Chr5:20978533-20979912	6.61968	2.0453	-1.69445	down	5e-05	0.000275909	expressed protein
LOC_Os02g47370	LOC_Os02g47370	Chr2:28921175-28921795	5.35103	14.7231	1.46019	up	5e-05	0.000275909	transcription factor TF2, putative, expressed
LOC_Os02g39150	LOC_Os02g39150	Chr2:23651982-23652495	0.995513	6.1337	2.62325	up	0.0001	0.000527978	expressed protein
LOC_Os03g55980	LOC_Os03g55980	Chr3:31867210-31867926	3.02441	1.05898	-1.51397	down	5e-05	0.000275909	expressed protein
LOC_Os03g42710	LOC_Os03g42710	Chr3:23781110-23782726	1.87068	3.96197	1.08265	up	5e-05	0.000275909	WD-40 repeat family protein, putative, expressed
LOC_Os03g18010	LOC_Os03g18010	Chr3:10025400-10027931	0.227244	0.552118	1.28073	up	0.00075	0.00333255	phospholipase C, putative, expressed
LOC_Os06g06520	LOC_Os06g06520	Chr6:3057015-3059017	0.389773	1.13593	1.54317	up	5e-05	0.000275909	GDSL-like lipase/acylhydrolase, putative, expressed
LOC_Os08g41880	LOC_Os08g41880	Chr8:26439583-26445474	40.6941	82.2712	1.01557	up	5e-05	0.000275909	nucleotide pyrophosphatase/phosphodiesterase, putative, expressed
LOC_Os05g10210	LOC_Os05g10210	Chr5:5553627-5554934	178.144	55.8771	-1.67272	down	5e-05	0.000275909	HAD superfamily phosphatase, putative, expressed
LOC_Os09g26780	LOC_Os09g26780	Chr9:16273335-16275273	14.4206	45.6231	1.66163	up	5e-05	0.000275909	zinc-finger protein, putative, expressed
LOC_Os12g36910	LOC_Os12g36910	Chr12:22628758-22633083	20.8058	48.5367	1.22209	up	5e-05	0.000275909	calmodulin binding protein, putative, expressed
LOC_Os07g34320	LOC_Os07g34320	Chr7:20562481-20567659	1.82206	0.423117	-2.10645	down	5e-05	0.000275909	nodulin, putative, expressed
LOC_Os07g33480	LOC_Os07g33480	Chr7:20012733-20015644	10.3215	5.10425	-1.01588	down	5e-05	0.000275909	cytochrome P450 domain containing protein, expressed
LOC_Os07g35740	LOC_Os07g35740	Chr7:21407903-21411687	0.84765	2.18011	1.36286	up	5e-05	0.000275909	TKL_IRAK_DUF26-ld.2 - DUF26 kinases have homology to DUF26 containing loci, expressed
LOC_Os02g36850	LOC_Os02g36850	Chr2:22234373-22235445	12.8908	6.00439	-1.10225	down	5e-05	0.000275909	oxygen evolving enhancer protein 3, identical, putative, expressed
LOC_Os01g67480	LOC_Os01g67480	Chr1:39211306-39219456	24.6261	52.735	1.09857	up	5e-05	0.000275909	helix-loop-helix DNA-binding domain containing protein, expressed
LOC_Os06g05420	LOC_Os06g05420	Chr6:2449088-2449823	4.44223	18.3739	2.0483	up	5e-05	0.000275909	expressed protein
LOC_Os10g40950	LOC_Os10g40950	Chr10:21994144-21995166	1.85283	0.857573	-1.1114	down	0.00045	0.00210677	polyol transporter 5, putative, expressed
LOC_Os02g09070	LOC_Os02g09070	Chr2:4640151-4641461	0.969829	1.9484	1.00649	up	0.0089	0.029102	zinc-binding protein, putative, expressed
LOC_Os12g04424	LOC_Os12g04424	Chr12:1882577-1888289	5.58512	1.75397	-1.67096	down	5e-05	0.000275909	strictosidine synthase, putative, expressed
LOC_Os11g42550	LOC_Os11g42550	Chr11:25617706-25618704	89.3661	24.7397	-1.8529	down	5e-05	0.000275909	dirigent, putative, expressed
LOC_Os08g36910	LOC_Os08g36910	Chr8:23340675-23343533	1.25004	7.1983	2.52568	up	5e-05	0.000275909	alpha-amylase precursor, putative, expressed
LOC_Os11g04300	LOC_Os11g04300	Chr11:1781683-1792874	0.397792	1.22888	1.62726	up	5e-05	0.000275909	retrotransposon protein, putative, unclassified, expressed
LOC_Os10g21130	LOC_Os10g21130	Chr10:10748892-10751985	3.30573	0.55592	-2.57202	down	5e-05	0.000275909	expressed protein
LOC_Os05g38230	LOC_Os05g38230	Chr5:22406438-22413403	35.8124	11.6475	-1.62044	down	5e-05	0.000275909	oxidoreductase, aldo/keto reductase family protein, putative, expressed
LOC_Os04g42610	LOC_Os04g42610	Chr4:25207808-25213918	15.5042	4.7741	-1.69936	down	5e-05	0.000275909	plant protein of unknown function DUF869 domain containing protein, expressed
LOC_Os12g03650	LOC_Os12g03650	Chr12:1462305-1464813	1.2808	0.63811	-1.00517	down	5e-05	0.000275909	D-mannose binding lectin family protein, expressed
LOC_Os11g02530	LOC_Os11g02530	Chr11:787541-789030	1.92371	3.99223	1.0533	up	5e-05	0.000275909	WRKY40, expressed
LOC_Os03g03034	LOC_Os03g03034	Chr3:1235372-1245060	18.301	84.4202	2.20566	up	5e-05	0.000275909	flavonol synthase/flavanone 3-hydroxylase, putative, expressed
LOC_Os05g11210	LOC_Os05g11210	Chr5:6333106-6333908	3.39374	1.176	-1.52898	down	5e-05	0.000275909	lachrymatory factor synthase, putative, expressed
LOC_Os08g35750	LOC_Os08g35750	Chr8:22553056-22554032	5.90908	2.10037	-1.49229	down	5e-05	0.000275909	Cupin domain containing protein, expressed
LOC_Os07g45550	LOC_Os07g45550	Chr7:27172210-27175529	1.80702	5.1219	1.50306	up	5e-05	0.000275909	expressed protein
LOC_Os04g42889	LOC_Os04g42889	Chr4:25380266-25380875	12.1382	0	#NAME?	down	0.00135	0.00564155	expressed protein
LOC_Os07g04960	LOC_Os07g04960	Chr7:2184247-2184998	13.6543	4.25468	-1.68224	down	5e-05	0.000275909	app1, putative, expressed
LOC_Os03g58580	LOC_Os03g58580	Chr3:33360062-33362393	3.97583	8.49506	1.09537	up	5e-05	0.000275909	nodulin, putative, expressed
LOC_Os11g32910	LOC_Os11g32910	Chr11:19440077-19442776	0.475087	0.199692	-1.25041	down	0.0107	0.0342061	expressed protein
LOC_Os04g53580	LOC_Os04g53580	Chr4:31937204-31939193	2.52426	1.1464	-1.13876	down	0.00015	0.00076898	P21-Rho-binding domain containing protein, putative, expressed
LOC_Os09g33640	LOC_Os09g33640	Chr9:19868197-19868794	3.9875	13.6865	1.7792	up	5e-05	0.000275909	expressed protein
LOC_Os06g21570	LOC_Os06g21570	Chr6:12437996-12442742	0.692568	3.40129	2.29605	up	5e-05	0.000275909	Os6bglu24 - beta-glucosidase homologue, similar to G. max isohydroxyurate hydrolase, expressed
LOC_Os11g12300	LOC_Os11g12300	Chr11:6872036-6873056	3.55154	7.4994	1.07833	up	5e-05	0.000275909	NBS-LRR disease resistance protein, putative, expressed
LOC_Os10g08220	LOC_Os10g08220	Chr10:4442798-4443338	1.82867	4.51539	1.30405	up	0.00015	0.00076898	expressed protein
LOC_Os03g13740	LOC_Os03g13740	Chr3:7440352-7442017	5.24589	11.5457	1.1381	up	5e-05	0.000275909	immediate-early fungal elicitor protein CMPG1, putative, expressed
LOC_Os08g20130	LOC_Os08g20130	Chr8:12066868-12068457	1.72603	3.72911	1.11137	up	5e-05	0.000275909	flavonol sulfotransferase, putative, expressed
LOC_Os01g72300	LOC_Os01g72300	Chr1:41917698-41919129	0.84089	1.98256	1.23737	up	0.0001	0.000527978	Cupin domain containing protein, expressed
LOC_Os01g73720	LOC_Os01g73720	Chr1:42706523-42707981	1.4064	3.31428	1.23669	up	5e-05	0.000275909	RCLEA4 - Root cap and Late embryogenesis related family protein precursor, expressed
LOC_Os01g03360	LOC_Os01g03360	Chr1:1353628-1354802	9.66916	23.7718	1.29779	up	5e-05	0.000275909	BBTI5 - Bowman-Birk type bran trypsin inhibitor precursor, expressed
LOC_Os11g14440	LOC_Os11g14440	Chr11:8105858-8107339	1.76495	0.64475	-1.45281	down	5e-05	0.000275909	expressed protein
LOC_Os09g31040	LOC_Os09g31040	Chr9:18672136-18673106	2.6429	7.40462	1.4863	up	5e-05	0.000275909	EF hand family protein, putative, expressed
LOC_Os09g37390	LOC_Os09g37390	Chr9:21582245-21582833	2.66047	1.09134	-1.28557	down	0.00445	0.0160507	OsSAUR43 - Auxin-responsive SAUR gene family member, expressed
LOC_Os01g12420	LOC_Os01g12420	Chr1:6787074-6789731	1.12058	2.79869	1.3205	up	5e-05	0.000275909	receptor-like protein kinase, putative, expressed
LOC_Os07g29310	LOC_Os07g29310	Chr7:17186672-17187640	4.85247	1.01496	-2.2573	down	5e-05	0.000275909	OsSAUR30 - Auxin-responsive SAUR gene family member, expressed
LOC_Os03g49300	LOC_Os03g49300	Chr3:28064023-28064492	13.6686	1.48134	-3.20589	down	5e-05	0.000275909	THION38 - Plant thionin family protein precursor, putative, expressed
LOC_Os09g20490	LOC_Os09g20490	Chr9:12355828-12359499	0.255629	0.696008	1.44505	up	5e-05	0.000275909	transporter, putative, expressed
LOC_Os05g46690	LOC_Os05g46690	Chr5:27024973-27027115	0.479546	1.29027	1.42793	up	5e-05	0.000275909	expressed protein
LOC_Os04g33450	LOC_Os04g33450	Chr4:20221229-20223082	52.2606	17.3656	-1.58949	down	5e-05	0.000275909	expressed protein
LOC_Os04g33070	LOC_Os04g33070	Chr4:20020085-20020355	0	7.90995	inf	up	0.0001	0.000527978	expressed protein
LOC_Os11g01310	LOC_Os11g01310	Chr11:164586-165405	0	1.30404	inf	up	5e-05	0.000275909	expressed protein
LOC_Os06g09310	LOC_Os06g09310	Chr6:4678837-4680332	24.5746	49.8012	1.01901	up	5e-05	0.000275909	zinc finger, C3HC4 type domain containing protein, expressed
LOC_Os11g10870	LOC_Os11g10870	Chr11:5996507-5997541	3.03117	1.36391	-1.15212	down	5e-05	0.000275909	dirigent, putative, expressed
LOC_Os09g39410	LOC_Os09g39410	Chr9:22660724-22665418	42.7781	20.589	-1.05499	down	5e-05	0.000275909	male sterility protein, putative, expressed
LOC_Os01g13950	LOC_Os01g13950	Chr1:7817703-7818394	0.336047	1.34653	2.00251	up	0.00125	0.00526257	OsGrx_A1 - glutaredoxin subgroup III, expressed
LOC_Os01g09800	LOC_Os01g09800	Chr1:5060415-5065236	3.92536	8.05065	1.03628	up	5e-05	0.000275909	BTBA1 - Bric-a-Brac,Tramtrack, Broad Complex BTB domain with Ankyrin repeat region, expressed
LOC_Os04g43400	LOC_Os04g43400	Chr4:25672570-25674982	0.196836	0.691736	1.81323	up	0.01245	0.038877	Os4bglu17 - GH1 gene fragment, expressed
LOC_Os12g08200	LOC_Os12g08200	Chr12:4188946-4190011	3.90816	1.35104	-1.53242	down	5e-05	0.000275909	expressed protein
LOC_Os05g25920	LOC_Os05g25920	Chr5:15077665-15078358	33.0232	78.0828	1.24153	up	5e-05	0.000275909	expressed protein
LOC_Os02g02400	LOC_Os02g02400	Chr2:824849-827644	1061.11	489.833	-1.11521	down	5e-05	0.000275909	catalase isozyme A, putative, expressed
LOC_Os08g41670	LOC_Os08g41670	Chr8:26307442-26310379	2.40623	5.6097	1.22115	up	5e-05	0.000275909	uncharacterized protein family UPF0016 domain containing protein, expressed
LOC_Os03g43650	LOC_Os03g43650	Chr3:24400925-24402895	12.3865	4.44949	-1.47705	down	5e-05	0.000275909	uncharacterized protein At4g06744 precursor, putative, expressed
LOC_Os05g43240	LOC_Os05g43240	Chr5:25158985-25163447	3.93902	14.1091	1.84072	up	5e-05	0.000275909	jacalin-like lectin domain containing protein, expressed
LOC_Os09g36160	LOC_Os09g36160	Chr9:20838366-20840292	4.14123	8.62361	1.05823	up	5e-05	0.000275909	LRP1, putative, expressed
LOC_Os06g48020	LOC_Os06g48020	Chr6:29035685-29038299	0.293196	1.17334	2.00068	up	5e-05	0.000275909	peroxidase precursor, putative, expressed
LOC_Os12g06130	LOC_Os12g06130	Chr12:2868420-2869866	1.15046	0.543149	-1.0828	down	0.00685	0.0233125	expressed protein
LOC_Os10g35460	LOC_Os10g35460	Chr10:18976008-18979110	28.2747	66.001	1.22298	up	5e-05	0.000275909	COBRA, putative, expressed
LOC_Os06g16640	LOC_Os06g16640	Chr6:9564123-9566967	42.5666	17.2973	-1.29918	down	5e-05	0.000275909	carboxyl-terminal peptidase, putative, expressed
LOC_Os01g08530	LOC_Os01g08530	Chr1:4232099-4233560	0.0894212	2.28394	4.67477	up	0.00405	0.0148016	retrotransposon protein, putative, unclassified, expressed
LOC_Os10g33530	LOC_Os10g33530	Chr10:17677312-17678042	10.4507	2.301	-2.18327	down	5e-05	0.000275909	alcohol oxidase-related, putative, expressed
LOC_Os08g40850	LOC_Os08g40850	Chr8:25848627-25853121	13.0868	27.5058	1.07162	up	5e-05	0.000275909	mitochondrial carrier protein, putative, expressed
LOC_Os12g24490	LOC_Os12g24490	Chr12:13981990-13982915	1.9548	3.91259	1.00111	up	0.0001	0.000527978	zinc finger, C3HC4 type domain containing protein, expressed
LOC_Os08g34510	LOC_Os08g34510	Chr8:21653814-21654096	33.6599	92.0854	1.45194	up	5e-05	0.000275909	expressed protein
LOC_Os09g36680	LOC_Os09g36680	Chr9:21155955-21157945	95.5834	199.242	1.05969	up	5e-05	0.000275909	ribonuclease T2 family domain containing protein, expressed
LOC_Os04g49210	LOC_Os04g49210	Chr4:29338949-29341166	1.09983	11.4783	3.38356	up	5e-05	0.000275909	naringenin,2-oxoglutarate 3-dioxygenase, putative, expressed
LOC_Os09g30506	LOC_Os09g30506	Chr9:18641599-18642309	0.747483	3.92732	2.39343	up	5e-05	0.000275909	EF hand family protein, expressed
LOC_Os01g33160	LOC_Os01g33160	Chr1:18259564-18267198	4.29922	0.804685	-2.41758	down	5e-05	0.000275909	stress responsive A/B Barrel domain containing protein, expressed
LOC_Os10g08474	LOC_Os10g08474	Chr10:4599937-4602910	5.57043	2.15814	-1.368	down	5e-05	0.000275909	cytochrome P450, putative, expressed
LOC_Os01g52740	LOC_Os01g52740	Chr1:30340014-30341594	0.373583	0.928882	1.31407	up	0.0015	0.00619624	expressed protein
LOC_Os04g17660	LOC_Os04g17660	Chr4:9671228-9674147	8.5017	51.0067	2.58486	up	5e-05	0.000275909	rhodanese-like domain containing protein, putative, expressed
LOC_Os03g14050	LOC_Os03g14050	Chr3:7626454-7629682	71.8153	152.646	1.08783	up	5e-05	0.000275909	thaumatin-like protein 1 precursor, putative, expressed
LOC_Os10g05990	LOC_Os10g05990	Chr10:3020700-3022137	342.749	165.777	-1.04791	down	5e-05	0.000275909	POEI14 - Pollen Ole e I allergen and extensin family protein precursor, expressed
LOC_Os01g53990	LOC_Os01g53990	Chr1:31055592-31058475	5.04989	11.1761	1.14609	up	5e-05	0.000275909	pectinesterase, putative, expressed
LOC_Os06g10100	LOC_Os06g10100	Chr6:5143277-5144540	0.924593	2.6667	1.52816	up	5e-05	0.000275909	expressed protein
LOC_Os03g20440	LOC_Os03g20440	Chr3:11568382-11569520	10.054	20.7262	1.04368	up	5e-05	0.000275909	VQ domain containing protein, putative, expressed
LOC_Os07g20100	LOC_Os07g20100	Chr7:11615648-11616373	1.63398	0.556031	-1.55515	down	0.0082	0.0271747	expressed protein
LOC_Os12g42280	LOC_Os12g42280	Chr12:26268229-26270794	1.36754	3.62686	1.40713	up	5e-05	0.000275909	9-cis-epoxycarotenoid dioxygenase 1, chloroplast precursor, putative, expressed
LOC_Os07g05840	LOC_Os07g05840	Chr7:2806939-2809829	0.0546402	16.6512	8.25145	up	0.00265	0.0102395	expressed protein
LOC_Os03g15870	LOC_Os03g15870	Chr3:8753550-8756023	136.747	66.4487	-1.0412	down	5e-05	0.000275909	ribosomal protein L4, putative, expressed
LOC_Os07g36590	LOC_Os07g36590	Chr7:21876889-21883372	29.1544	98.3046	1.75355	up	5e-05	0.000275909	serine/threonine-protein kinase receptor precursor, putative, expressed
LOC_Os05g43930	LOC_Os05g43930	Chr5:25564507-25566228	3.07632	0.377395	-3.02706	down	5e-05	0.000275909	O-methyltransferase, putative, expressed
LOC_Os04g56840	LOC_Os04g56840	Chr4:33885518-33887045	1.05042	0.487604	-1.10718	down	0.0005	0.00230977	expressed protein
LOC_Os04g37680	LOC_Os04g37680	Chr4:22411901-22412993	3.15255	1.3057	-1.27169	down	5e-05	0.000275909	alpha/beta hydrolase fold, putative, expressed
LOC_Os06g49210	LOC_Os06g49210	Chr6:29814602-29821246	0.888312	1.79519	1.015	up	5e-05	0.000275909	retrotransposon protein, putative, unclassified, expressed
LOC_Os08g40420	LOC_Os08g40420	Chr8:25584779-25590594	18.2176	8.0363	-1.18073	down	5e-05	0.000275909	ternary complex factor MIP1, putative, expressed
LOC_Os01g65950	LOC_Os01g65950	Chr1:38287882-38290987	0.326121	1.25316	1.9421	up	0.0108	0.0344527	thioesterase family protein, putative, expressed
LOC_Os01g42234	LOC_Os01g42234	Chr1:23923717-23933451	6.43265	20.1695	1.64869	up	5e-05	0.000275909	amino acid permease family protein, putative, expressed
LOC_Os01g71474	LOC_Os01g71474	Chr1:41397747-41401593	11.5237	2.06898	-2.47761	down	5e-05	0.000275909	glycosyl hydrolases family 17, putative, expressed
LOC_Os05g08830	LOC_Os05g08830	Chr5:4875807-4876382	3.60015	8.02352	1.15618	up	5e-05	0.000275909	expressed protein
LOC_Os05g41370	LOC_Os05g41370	Chr5:24230694-24234793	1.46597	3.29216	1.16718	up	5e-05	0.000275909	TKL_IRAK_DUF26-la.1 - DUF26 kinases have homology to DUF26 containing loci, expressed
LOC_Os07g31770	LOC_Os07g31770	Chr7:18873789-18875926	10.2464	2.85382	-1.84416	down	5e-05	0.000275909	chalcone synthase, putative, expressed
LOC_Os04g05580	LOC_Os04g05580	Chr4:2826149-2830476	1.52839	0.356332	-2.10072	down	5e-05	0.000275909	kinase, putative, expressed
LOC_Os04g27790	LOC_Os04g27790	Chr4:16419958-16424898	2.05202	4.32564	1.07587	up	5e-05	0.000275909	terpene synthase, putative, expressed
LOC_Os06g48720	LOC_Os06g48720	Chr6:29477948-29480905	1.51489	3.55881	1.23218	up	5e-05	0.000275909	cadmium/zinc-transporting ATPase 4, putative, expressed
LOC_Os11g09040	LOC_Os11g09040	Chr11:4807399-4808617	3.57948	1.38741	-1.36736	down	5e-05	0.000275909	expressed protein
LOC_Os04g55100	LOC_Os04g55100	Chr4:32764818-32766366	4.20922	1.99593	-1.07649	down	0.0031	0.011779	expressed protein
LOC_Os01g21630	LOC_Os01g21630	Chr1:12117106-12123195	3.47574	1.41172	-1.29987	down	5e-05	0.000275909	pectinacetylesterase domain containing protein, expressed
LOC_Os11g44600	LOC_Os11g44600	Chr11:26967392-26977789	0.665061	1.6146	1.27962	up	5e-05	0.000275909	calmodulin binding protein, putative, expressed
LOC_Os07g44130	LOC_Os07g44130	Chr7:26375647-26377640	0.811815	2.11019	1.37815	up	5e-05	0.000275909	cytochrome P450 72A1, putative, expressed
LOC_Os03g30150	LOC_Os03g30150	Chr3:17213526-17215681	0.754276	3.63263	2.26785	up	5e-05	0.000275909	expressed protein
LOC_Os10g36848	LOC_Os10g36848	Chr10:19728253-19735041	40.7543	8.96966	-2.18383	down	5e-05	0.000275909	cytochrome P450, putative, expressed
LOC_Os01g51870	LOC_Os01g51870	Chr1:29820728-29822139	4.81249	10.5514	1.13258	up	5e-05	0.000275909	methyltransferase, putative, expressed
LOC_Os03g27480	LOC_Os03g27480	Chr3:15763401-15767313	8.20738	2.94277	-1.47975	down	5e-05	0.000275909	OsSCP14 - Putative Serine Carboxypeptidase homologue, expressed
LOC_Os02g26014	LOC_Os02g26014	Chr2:15263802-15283398	0.543202	0.223254	-1.2828	down	0.0013	0.00545479	terpene synthase, putative, expressed
LOC_Os02g04460	LOC_Os02g04460	Chr2:1972934-1974663	118.104	55.1197	-1.09942	down	5e-05	0.000275909	ribosomal protein L3, putative, expressed
LOC_Os08g37210	LOC_Os08g37210	Chr8:23502942-23505310	0.510306	1.0228	1.00308	up	0.0002	0.00100749	patatin, putative, expressed
LOC_Os03g42259	LOC_Os03g42259	Chr3:23512611-23513579	3.76976	8.37334	1.15133	up	5e-05	0.000275909	hypervariable Bacillus group-specific protein, putative, expressed
LOC_Os10g01920	LOC_Os10g01920	Chr10:583023-584677	20.0562	1.71078	-3.55133	down	5e-05	0.000275909	transferase family protein, putative, expressed
LOC_Os01g20780	LOC_Os01g20780	Chr1:11585606-11586525	42.2692	132.503	1.64835	up	5e-05	0.000275909	anther-specific protein SF18 precursor, putative, expressed
LOC_Os02g11700	LOC_Os02g11700	Chr2:6017154-6018855	4.67294	0.353363	-3.72511	down	5e-05	0.000275909	cytokinin-O-glucosyltransferase 3, putative, expressed
LOC_Os02g20560	LOC_Os02g20560	Chr2:12127911-12129262	104.617	6.71691	-3.96117	down	5e-05	0.000275909	fasciclin domain containing protein, expressed
LOC_Os04g13210	LOC_Os04g13210	Chr4:7301572-7312295	1.17375	2.55292	1.12102	up	5e-05	0.000275909	multidrug resistance-associated protein, putative, expressed
LOC_Os03g58300	LOC_Os03g58300	Chr3:33214532-33217418	15.6036	41.6739	1.41726	up	5e-05	0.000275909	indole-3-glycerol phosphate lyase, chloroplast precursor, putative, expressed
LOC_Os04g55159	LOC_Os04g55159	Chr4:32788715-32794169	296.226	131.887	-1.16739	down	5e-05	0.000275909	LTPL125 - Protease inhibitor/seed storage/LTP family protein precursor, putative, expressed
LOC_Os08g40940	LOC_Os08g40940	Chr8:25909389-25910674	3.8396	11.8315	1.62361	up	5e-05	0.000275909	expressed protein
LOC_Os05g37600	LOC_Os05g37600	Chr5:22005195-22008976	11.602	2.57864	-2.16969	down	5e-05	0.000275909	glycerol-3-phosphate acyltransferase, putative, expressed
LOC_Os02g41830	LOC_Os02g41830	Chr2:25150450-25151106	0	4.87255	inf	up	5e-05	0.000275909	expressed protein
LOC_Os07g48320	LOC_Os07g48320	Chr7:28877262-28879558	3.16489	7.70074	1.28284	up	5e-05	0.000275909	HAD superfamily phosphatase, putative, expressed
LOC_Os02g53380	LOC_Os02g53380	Chr2:32670667-32673918	0.201764	0.768846	1.93003	up	5e-05	0.000275909	expressed protein
LOC_Os08g07080	LOC_Os08g07080	Chr8:3960462-3965666	2.1992	8.12484	1.88536	up	5e-05	0.000275909	terpene synthase, putative, expressed
LOC_Os05g04680	LOC_Os05g04680	Chr5:2212890-2213767	11.1651	23.1766	1.05367	up	5e-05	0.000275909	expressed protein
LOC_Os05g40810	LOC_Os05g40810	Chr5:23931393-23936950	0.668038	1.67496	1.32612	up	5e-05	0.000275909	BRCA1 C Terminus domain containing protein, expressed
LOC_Os01g28134	LOC_Os01g28134	Chr1:15760467-15763180	0	0.998652	inf	up	5e-05	0.000275909	expressed protein
LOC_Os06g47800	LOC_Os06g47800	Chr6:28926194-28930077	19.4803	7.28814	-1.41839	down	5e-05	0.000275909	disease resistance protein RGA3, putative, expressed
LOC_Os02g14840	LOC_Os02g14840	Chr2:8244346-8248444	5.60094	11.7948	1.07441	up	5e-05	0.000275909	potassium channel KAT1, putative, expressed
LOC_Os05g02710	LOC_Os05g02710	Chr5:974023-975305	0.636414	7.07335	3.47436	up	5e-05	0.000275909	retrotransposon protein, putative, unclassified, expressed
LOC_Os04g24110	LOC_Os04g24110	Chr4:13771320-13773274	29.7397	12.4644	-1.25457	down	5e-05	0.000275909	anthocyanin 3-O-beta-glucosyltransferase, putative, expressed
LOC_Os05g46350	LOC_Os05g46350	Chr5:26863362-26866194	5.35429	11.1428	1.05735	up	5e-05	0.000275909	IQ calmodulin-binding motif domain containing protein, expressed
LOC_Os02g48330	LOC_Os02g48330	Chr2:29586937-29591991	0.332985	0.787271	1.2414	up	5e-05	0.000275909	3-hydroxy-3-methylglutaryl-coenzyme A reductase, putative, expressed
LOC_Os02g38860	LOC_Os02g38860	Chr2:23495563-23496309	1.37912	2.79274	1.01794	up	0.0003	0.00145795	expressed protein
LOC_Os01g68050	LOC_Os01g68050	Chr1:39562494-39565691	10.6386	2.48056	-2.10057	down	5e-05	0.000275909	transmembrane amino acid transporter protein, putative, expressed
LOC_Os03g26530	LOC_Os03g26530	Chr3:15149938-15151951	24.4126	1.39956	-4.12458	down	5e-05	0.000275909	3-ketoacyl-CoA synthase, putative, expressed
LOC_Os11g34720	LOC_Os11g34720	Chr11:20343299-20349189	8.42088	3.88719	-1.11524	down	5e-05	0.000275909	Ser/Thr protein phosphatase family protein, putative, expressed
LOC_Os06g15170	LOC_Os06g15170	Chr6:8597869-8599912	32.3401	15.8897	-1.02524	down	5e-05	0.000275909	3-ketoacyl-CoA synthase, putative, expressed
LOC_Os10g20830	LOC_Os10g20830	Chr10:10563122-10563841	5.9868	1.46627	-2.02963	down	5e-05	0.000275909	LTPL133 - Protease inhibitor/seed storage/LTP family protein precursor, expressed
LOC_Os01g50400	LOC_Os01g50400	Chr1:28933844-28935210	13.8117	28.8166	1.06101	up	5e-05	0.000275909	STE_MEKK_ste11_MAP3K.5 - STE kinases include homologs to sterile 7, sterile 11 and sterile 20 from yeast, expressed
LOC_Os03g25960	LOC_Os03g25960	Chr3:14866652-14868768	107.33	50.6479	-1.08348	down	5e-05	0.000275909	RNA recognition motif containing protein, putative, expressed
LOC_Os08g44040	LOC_Os08g44040	Chr8:27724493-27731269	1.31544	0.124199	-3.40482	down	5e-05	0.000275909	rhamnogalacturonate lyase, putative, expressed
LOC_Os01g27480	LOC_Os01g27480	Chr1:15344379-15345409	0.172	0.808693	2.23318	up	0.014	0.0429052	glutathione S-transferase, putative, expressed
LOC_Os08g35730	LOC_Os08g35730	Chr8:22543421-22544252	0.515099	1.50768	1.54941	up	0.00275	0.0105861	expressed protein
LOC_Os04g47840	LOC_Os04g47840	Chr4:28393757-28394469	1.42649	3.10717	1.12313	up	0.00095	0.00411212	expressed protein
LOC_Os01g10480	LOC_Os01g10480	Chr1:5543647-5544544	0.285983	1.64351	2.52278	up	0.00245	0.00956312	plastocyanin-like domain containing protein, putative, expressed
LOC_Os08g41890	LOC_Os08g41890	Chr8:26448417-26462545	6.07679	2.91363	-1.06049	down	5e-05	0.000275909	microtubule associated protein, putative, expressed
LOC_Os02g47390	LOC_Os02g47390	Chr2:28928705-28932010	1.92492	0.655959	-1.55312	down	5e-05	0.000275909	expressed protein
LOC_Os01g56810	LOC_Os01g56810	Chr1:32788486-32792751	9.26344	23.2407	1.32703	up	5e-05	0.000275909	cytokinin dehydrogenase precursor, putative, expressed
LOC_Os02g52840	LOC_Os02g52840	Chr2:32310798-32312184	3.81793	1.00401	-1.92702	down	5e-05	0.000275909	flavonol synthase/flavanone 3-hydroxylase, putative, expressed
LOC_Os10g30540	LOC_Os10g30540	Chr10:15877677-15880058	0.992125	2.03113	1.03369	up	5e-05	0.000275909	lectin-like receptor kinase, putative, expressed
LOC_Os01g60020	LOC_Os01g60020	Chr1:34692829-34694391	21.6572	64.4133	1.57251	up	5e-05	0.000275909	NAC domain transcription factor, putative, expressed
LOC_Os12g25660	LOC_Os12g25660	Chr12:14866005-14867813	3.48198	7.17131	1.04233	up	5e-05	0.000275909	cytochrome P450, putative, expressed
LOC_Os07g05360	LOC_Os07g05360	Chr7:2453959-2456611	928.564	368.638	-1.33279	down	5e-05	0.000275909	photosystem II 10 kDa polypeptide, chloroplast precursor, putative, expressed
LOC_Os06g10050	LOC_Os06g10050	Chr6:5121493-5122335	1.84271	4.50681	1.29027	up	5e-05	0.000275909	expressed protein
LOC_Os01g67090	LOC_Os01g67090	Chr1:38946699-38950827	31.6728	11.7149	-1.43491	down	5e-05	0.000275909	IQ calmodulin-binding motif domain containing protein, expressed
LOC_Os03g13870	LOC_Os03g13870	Chr3:7519734-7521478	12.673	29.3383	1.21103	up	5e-05	0.000275909	expressed protein
LOC_Os07g18154	LOC_Os07g18154	Chr7:10748745-10760848	13.0695	4.71226	-1.47171	down	5e-05	0.000275909	aldehyde oxidase 4, putative, expressed
LOC_Os07g03810	LOC_Os07g03810	Chr7:1590434-1593309	0.229138	0.677418	1.56383	up	5e-05	0.000275909	lectin-like receptor kinase 7, putative, expressed
LOC_Os11g06590	LOC_Os11g06590	Chr11:3183393-3184169	4.16815	1.36105	-1.61469	down	5e-05	0.000275909	alcohol dehydrogenase GroES-like domain containing protein, expressed
LOC_Os12g38370	LOC_Os12g38370	Chr12:23539195-23539936	2.74371	0.84676	-1.6961	down	5e-05	0.000275909	RALFL41 - Rapid ALkalinization Factor RALF family protein precursor, expressed
LOC_Os04g02640	LOC_Os04g02640	Chr4:997303-999140	2.85665	0.214878	-3.73273	down	5e-05	0.000275909	3-ketoacyl-CoA synthase 6, putative, expressed
LOC_Os11g25990	LOC_Os11g25990	Chr11:14848225-14849740	3.06279	1.22728	-1.31938	down	5e-05	0.000275909	indole-3-acetate beta-glucosyltransferase, putative, expressed
LOC_Os11g26340	LOC_Os11g26340	Chr11:15075236-15075966	17.9129	1.54107	-3.539	down	5e-05	0.000275909	RALFL24 - Rapid ALkalinization Factor RALF family protein precursor, expressed
LOC_Os07g43800	LOC_Os07g43800	Chr7:26208528-26209471	10.0389	25.1046	1.32235	up	5e-05	0.000275909	EF hand family protein, putative, expressed
LOC_Os01g71790	LOC_Os01g71790	Chr1:41584366-41585318	6.0868	12.5993	1.04959	up	5e-05	0.000275909	NAM, putative, expressed
LOC_Os11g10710	LOC_Os11g10710	Chr11:5873794-5880713	2.1142	6.43041	1.6048	up	5e-05	0.000275909	protein kinase domain containing protein, expressed
LOC_Os01g47330	LOC_Os01g47330	Chr1:27041790-27042669	222.724	101.815	-1.12931	down	5e-05	0.000275909	ribosomal protein L7/L12 C-terminal domain containing protein, expressed
LOC_Os08g04500	LOC_Os08g04500	Chr8:2210020-2213896	25.1223	92.0757	1.87385	up	5e-05	0.000275909	terpene synthase, putative, expressed
LOC_Os03g12660	LOC_Os03g12660	Chr3:6737548-6744506	3.63096	7.40441	1.02803	up	5e-05	0.000275909	cytochrome P450, putative, expressed
LOC_Os08g31140	LOC_Os08g31140	Chr8:19244361-19245760	7.76474	3.46476	-1.16418	down	5e-05	0.000275909	heavy metal-associated domain containing protein, expressed
LOC_Os07g48560	LOC_Os07g48560	Chr7:29073042-29075687	0.748616	2.16689	1.53333	up	5e-05	0.000275909	homeobox domain containing protein, expressed
LOC_Os02g51420	LOC_Os02g51420	Chr2:31497445-31498877	10.0604	2.52404	-1.99489	down	0.0073	0.0246106	expressed protein
LOC_Os09g10340	LOC_Os09g10340	Chr9:5643293-5645523	3.17824	10.8822	1.77567	up	5e-05	0.000275909	cytochrome P450, putative, expressed
LOC_Os08g41590	LOC_Os08g41590	Chr8:26269458-26270741	4.64253	2.08966	-1.15165	down	5e-05	0.000275909	peptide transporter PTR2, putative, expressed
LOC_Os03g14915	LOC_Os03g14915	Chr3:8132531-8134227	3.73874	7.96334	1.09082	up	5e-05	0.000275909	expressed protein
LOC_Os09g03750	LOC_Os09g03750	Chr9:1892169-1901148	0.221028	0.504057	1.18936	up	0.00505	0.0179316	ankyrin, putative, expressed
LOC_Os12g29160	LOC_Os12g29160	Chr12:17263633-17268209	3.5225	1.4237	-1.30696	down	5e-05	0.000275909	LTPL105 - Protease inhibitor/seed storage/LTP family protein precursor, putative, expressed
LOC_Os07g09070	LOC_Os07g09070	Chr7:4744059-4744706	0.515134	0	#NAME?	down	5e-05	0.000275909	expressed protein
LOC_Os10g25100	LOC_Os10g25100	Chr10:12938064-12939704	0.560956	1.37266	1.29102	up	0.0102	0.0327978	expressed protein
LOC_Os04g03740	LOC_Os04g03740	Chr4:1652402-1653677	9.00546	3.37658	-1.41524	down	5e-05	0.000275909	expressed protein
LOC_Os01g22560	LOC_Os01g22560	Chr1:12677085-12678141	10.5486	0.174404	-5.91848	down	5e-05	0.000275909	glycerol-3-phosphate acyltransferase 1, putative, expressed
LOC_Os03g50960	LOC_Os03g50960	Chr3:29110321-29111122	46.9224	120.841	1.36476	up	5e-05	0.000275909	LTPL118 - Protease inhibitor/seed storage/LTP family protein precursor, expressed
LOC_Os06g15730	LOC_Os06g15730	Chr6:8913930-8917864	0.436483	2.81556	2.68942	up	5e-05	0.000275909	expressed protein
LOC_Os02g43540	LOC_Os02g43540	Chr2:26271678-26272657	3.73701	9.60964	1.3626	up	5e-05	0.000275909	retrotransposon protein, putative, unclassified, expressed
LOC_Os02g32950	LOC_Os02g32950	Chr2:19567631-19568968	0.268816	1.48534	2.46611	up	0.00275	0.0105861	RCN2 Centroradialis-like1 homologous to TFL1 gene; contains Pfam profile PF01161: Phosphatidylethanolamine-binding protein, expressed
LOC_Os04g01470	LOC_Os04g01470	Chr4:316365-319162	0.311697	0.872863	1.48561	up	0.00055	0.00251759	O-methyltransferase, putative, expressed
LOC_Os12g38810	LOC_Os12g38810	Chr12:23850904-23852394	21.9082	8.31761	-1.39723	down	5e-05	0.000275909	expressed protein
LOC_Os10g41330	LOC_Os10g41330	Chr10:22213114-22214678	27.8482	66.2083	1.24943	up	5e-05	0.000275909	AP2 domain containing protein, expressed
LOC_Os04g46980	LOC_Os04g46980	Chr4:27848561-27850314	13.0678	28.9624	1.14816	up	5e-05	0.000275909	cis-zeatin O-glucosyltransferase, putative, expressed
LOC_Os04g44150	LOC_Os04g44150	Chr4:26130706-26134356	0.565347	1.18181	1.06379	up	0.00085	0.00372058	gibberellin 2-beta-dioxygenase 7, putative, expressed
LOC_Os03g47830	LOC_Os03g47830	Chr3:27165388-27177930	0.15672	0.458284	1.54805	up	5e-05	0.000275909	argonaute, putative, expressed
LOC_Os03g61620	LOC_Os03g61620	Chr3:34932349-34937394	22.9216	9.26118	-1.30744	down	5e-05	0.000275909	expressed protein
LOC_Os05g49060	LOC_Os05g49060	Chr5:28128413-28131204	131.605	62.262	-1.07978	down	5e-05	0.000275909	uncharacterized protein ycf23, putative, expressed
LOC_Os02g51730	LOC_Os02g51730	Chr2:31686179-31690284	3.70089	10.7967	1.54464	up	5e-05	0.000275909	dnaJ homolog subfamily C member 7, putative, expressed
LOC_Os03g49710	LOC_Os03g49710	Chr3:28301287-28303246	189.543	86.1761	-1.13717	down	5e-05	0.000275909	ribosomal protein S13p/S18e, putative, expressed
LOC_Os07g47280	LOC_Os07g47280	Chr7:28258400-28260408	2.72752	5.48238	1.00721	up	0.0004	0.00189466	DNA polymerase zeta catalytic subunit, putative, expressed
LOC_Os08g30900	LOC_Os08g30900	Chr8:19070539-19076379	0.268737	0.720237	1.42228	up	5e-05	0.000275909	YDG/SRA domain containing protein, expressed
LOC_Os04g59120	LOC_Os04g59120	Chr4:35167698-35171000	1.23523	3.03807	1.29838	up	5e-05	0.000275909	auxin-induced protein 5NG4, putative, expressed
LOC_Os05g48680	LOC_Os05g48680	Chr5:27896045-27896719	1.44419	3.00907	1.05906	up	0.00655	0.0224265	expressed protein
LOC_Os12g02400	LOC_Os12g02400	Chr12:789402-790687	2.14799	4.4502	1.05088	up	5e-05	0.000275909	WRKY114, expressed
LOC_Os06g17250	LOC_Os06g17250	Chr6:9991832-9993305	1.95954	4.49081	1.19647	up	5e-05	0.000275909	anthocyanidin 3-O-glucosyltransferase, putative, expressed
LOC_Os04g52164	LOC_Os04g52164	Chr4:30995337-30999600	83.7426	36.3523	-1.20392	down	5e-05	0.000275909	transferase family protein, putative, expressed
LOC_Os06g01780	LOC_Os06g01780	Chr6:450939-453734	1.28476	0.61503	-1.06277	down	0.00035	0.00168	ethylene-responsive element-binding protein, putative, expressed
LOC_Os03g44170	LOC_Os03g44170	Chr3:24825375-24826577	3.63787	9.43819	1.37542	up	5e-05	0.000275909	glutathione S-transferase, putative, expressed
LOC_Os05g50180	LOC_Os05g50180	Chr5:28757903-28758694	7.03039	14.6341	1.05766	up	5e-05	0.000275909	OsCML14 - Calmodulin-related calcium sensor protein, expressed
LOC_Os02g33380	LOC_Os02g33380	Chr2:19834280-19835139	6.93896	1.65409	-2.06868	down	5e-05	0.000275909	pectinesterase inhibitor domain containing protein, putative, expressed
LOC_Os03g29150	LOC_Os03g29150	Chr3:16551353-16561430	1.38978	0.11937	-3.54135	down	0.0001	0.000527978	NAD dependent epimerase/dehydratase family protein, putative, expressed
LOC_Os02g55890	LOC_Os02g55890	Chr2:34210399-34215008	32.1154	102.874	1.67955	up	5e-05	0.000275909	inorganic H+ pyrophosphatase, putative, expressed
LOC_Os05g33160	LOC_Os05g33160	Chr5:19448730-19449841	0.130052	0.924974	2.83032	up	0.00025	0.00123487	inactive receptor kinase At1g27190 precursor, putative, expressed
LOC_Os04g52780	LOC_Os04g52780	Chr4:31420724-31425092	5.90017	20.1378	1.77108	up	5e-05	0.000275909	leucine-rich repeat receptor protein kinase EXS precursor, putative, expressed
LOC_Os05g05030	LOC_Os05g05030	Chr5:2449230-2450032	10.7654	24.1531	1.16581	up	5e-05	0.000275909	expressed protein
LOC_Os01g34970	LOC_Os01g34970	Chr1:19352054-19359550	1.30842	2.78566	1.09019	up	5e-05	0.000275909	MDR-like ABC transporter, putative, expressed
LOC_Os11g30560	LOC_Os11g30560	Chr11:17785137-17792672	50.7016	15.5751	-1.70279	down	5e-05	0.000275909	dehydrogenase/reductase, putative, expressed
LOC_Os01g49580	LOC_Os01g49580	Chr1:28513096-28517569	0.171494	0.486535	1.50439	up	5e-05	0.000275909	Protein kinase domain containing protein, expressed
LOC_Os04g56920	LOC_Os04g56920	Chr4:33940928-33943427	1.04211	2.36823	1.18431	up	5e-05	0.000275909	glycosyl hydrolases, putative, expressed
LOC_Os06g46930	LOC_Os06g46930	Chr6:28472586-28474784	169.111	77.2846	-1.12972	down	5e-05	0.000275909	ribosomal protein L24, putative, expressed
LOC_Os07g06834	LOC_Os07g06834	Chr7:3339383-3340631	0.321767	114.388	8.4737	up	5e-05	0.000275909	expressed protein
LOC_Os03g48626	LOC_Os03g48626	Chr3:27723753-27729054	260.228	79.0215	-1.71946	down	5e-05	0.000275909	expressed protein
LOC_Os11g24780	LOC_Os11g24780	Chr11:14117983-14121711	0.514135	1.20731	1.23158	up	5e-05	0.000275909	expressed protein
LOC_Os12g26510	LOC_Os12g26510	Chr12:15498808-15499785	4.65127	2.26518	-1.038	down	5e-05	0.000275909	expressed protein
LOC_Os11g30110	LOC_Os11g30110	Chr11:17508572-17509867	1.08594	2.24723	1.0492	up	5e-05	0.000275909	disease resistance RPP13-like protein 1, putative, expressed
LOC_Os03g04890	LOC_Os03g04890	Chr3:2336785-2341656	1.4112	4.14608	1.55482	up	5e-05	0.000275909	zinc finger family protein, putative, expressed
LOC_Os04g35760	LOC_Os04g35760	Chr4:21792886-21795243	11.4354	5.25356	-1.12215	down	5e-05	0.000275909	expressed protein
LOC_Os04g54620	LOC_Os04g54620	Chr4:32478831-32479294	100.141	207.96	1.05428	up	0.00035	0.00168	expressed protein
LOC_Os11g47750	LOC_Os11g47750	Chr11:28802400-28803658	1.42314	0.269144	-2.40262	down	0.00105	0.00450701	expressed protein
LOC_Os04g57350	LOC_Os04g57350	Chr4:34138225-34142151	2.70632	6.6688	1.30109	up	5e-05	0.000275909	EH domain-containing protein 1, putative, expressed
LOC_Os06g36000	LOC_Os06g36000	Chr6:21040712-21041867	1.50489	3.45107	1.19739	up	5e-05	0.000275909	AP2 domain containing protein, expressed
LOC_Os07g48770	LOC_Os07g48770	Chr7:29195070-29197465	31.5579	10.349	-1.60852	down	5e-05	0.000275909	serine hydrolase domain containing protein, expressed
LOC_Os01g05820	LOC_Os01g05820	Chr1:2783188-2790454	7.14664	3.48506	-1.03608	down	5e-05	0.000275909	gamma-glutamyltranspeptidase 1 precursor, putative, expressed
LOC_Os10g38820	LOC_Os10g38820	Chr10:20660760-20663311	1.79273	4.38866	1.29162	up	5e-05	0.000275909	bZIP family transcription factor, putative, expressed
LOC_Os08g33940	LOC_Os08g33940	Chr8:21240594-21242395	6.72553	1.4696	-2.19422	down	5e-05	0.000275909	MYB family transcription factor, putative, expressed
LOC_Os10g20120	LOC_Os10g20120	Chr10:10101768-10104171	0.373996	0.83333	1.15586	up	0.00045	0.00210677	serine/threonine-protein kinase receptor precursor, putative, expressed
LOC_Os07g40230	LOC_Os07g40230	Chr7:24122020-24122503	1.56089	9.55229	2.61348	up	5e-05	0.000275909	expressed protein
LOC_Os01g73200	LOC_Os01g73200	Chr1:42441659-42442958	3.53799	8.02326	1.18126	up	5e-05	0.000275909	peroxidase precursor, putative, expressed
LOC_Os01g72530	LOC_Os01g72530	Chr1:42073983-42074982	43.9518	94.0921	1.09815	up	5e-05	0.000275909	OsCML31 - Calmodulin-related calcium sensor protein, expressed
LOC_Os05g36010	LOC_Os05g36010	Chr5:21325498-21328295	12.2068	4.98795	-1.29117	down	5e-05	0.000275909	OsSub47 - Putative Subtilisin homologue, expressed
LOC_Os09g36700	LOC_Os09g36700	Chr9:21165181-21167650	20.9159	53.0279	1.34215	up	5e-05	0.000275909	ribonuclease T2 family domain containing protein, expressed
LOC_Os04g31410	LOC_Os04g31410	Chr4:18786419-18787210	71.4332	12.9882	-2.4594	down	5e-05	0.000275909	RALFL37 - Rapid ALkalinization Factor RALF family protein precursor, expressed
LOC_Os03g25680	LOC_Os03g25680	Chr3:14698092-14698884	1.17018	0.478589	-1.28987	down	0.006	0.020789	expressed protein
LOC_Os01g74370	LOC_Os01g74370	Chr1:43078795-43080400	4.82298	11.8105	1.29208	up	5e-05	0.000275909	domain of unknown function DUF966 domain containing protein, expressed
LOC_Os10g39710	LOC_Os10g39710	Chr10:21224366-21226941	1.73429	4.32198	1.31734	up	5e-05	0.000275909	strictosidine synthase, putative, expressed
LOC_Os01g72760	LOC_Os01g72760	Chr1:42211881-42213692	1.07644	0.214181	-2.32937	down	5e-05	0.000275909	cytochrome P450, putative, expressed
LOC_Os11g39010	LOC_Os11g39010	Chr11:23225321-23226629	0.694624	1.61459	1.21686	up	0.00335	0.0125976	expressed protein
LOC_Os09g02410	LOC_Os09g02410	Chr9:996049-997725	0.43231	1.13523	1.39284	up	0.00885	0.0289762	S-domain receptor-like protein kinase, putative, expressed
LOC_Os04g30490	LOC_Os04g30490	Chr4:18212825-18216756	1.11508	2.36619	1.08542	up	5e-05	0.000275909	MATE efflux family protein, putative, expressed
LOC_Os02g53240	LOC_Os02g53240	Chr2:32592141-32592715	0	34.3	inf	up	5e-05	0.000275909	expressed protein
LOC_Os05g28520	LOC_Os05g28520	Chr5:16702081-16705232	37.5381	13.6829	-1.45598	down	5e-05	0.000275909	MRH1, putative, expressed
LOC_Os07g41350	LOC_Os07g41350	Chr7:24768072-24769164	17.4681	38.827	1.15234	up	5e-05	0.000275909	B12D protein, putative, expressed
LOC_Os11g27329	LOC_Os11g27329	Chr11:15706796-15738377	25.4279	9.55912	-1.41146	down	5e-05	0.000275909	OsSCP62 - Putative Serine Carboxypeptidase homologue, expressed
LOC_Os12g24320	LOC_Os12g24320	Chr12:13879142-13881525	0.961577	3.17292	1.72234	up	5e-05	0.000275909	ATPase 3, putative, expressed
LOC_Os06g20920	LOC_Os06g20920	Chr6:12082446-12088593	4.43604	1.65356	-1.42369	down	5e-05	0.000275909	SAM dependent carboxyl methyltransferase, putative, expressed
LOC_Os05g09280	LOC_Os05g09280	Chr5:5187756-5189754	0.635396	2.49371	1.97256	up	5e-05	0.000275909	AGAP006957-PA, putative, expressed
LOC_Os01g02570	LOC_Os01g02570	Chr1:852248-854568	0.67495	1.56478	1.21311	up	5e-05	0.000275909	protein kinase domain containing protein, expressed
LOC_Os11g36200	LOC_Os11g36200	Chr11:21297805-21301732	2.54682	5.79592	1.18634	up	5e-05	0.000275909	receptor-like protein kinase 2 precursor, putative, expressed
LOC_Os09g16030	LOC_Os09g16030	Chr9:9790430-9792207	0.170623	0.937213	2.45757	up	5e-05	0.000275909	cytokinin-O-glucosyltransferase 1, putative, expressed
LOC_Os02g07000	LOC_Os02g07000	Chr2:3573692-3575558	0.257834	0.660054	1.35614	up	0.0011	0.00469932	expressed protein
LOC_Os01g02000	LOC_Os01g02000	Chr1:537709-544510	1.46498	3.31483	1.17805	up	5e-05	0.000275909	phosphate transporter 1, putative, expressed
LOC_Os06g47850	LOC_Os06g47850	Chr6:28958625-28960418	0.6616	0.209153	-1.6614	down	0.0055	0.0192781	zinc finger family protein, putative, expressed
LOC_Os06g32020	LOC_Os06g32020	Chr6:18615682-18616803	9.78312	24.5695	1.3285	up	5e-05	0.000275909	THION6 - Plant thionin family protein precursor, expressed
LOC_Os01g50370	LOC_Os01g50370	Chr1:28921497-28923085	21.7632	52.03	1.25746	up	5e-05	0.000275909	STE_MEKK_ste11_MAP3K.4 - STE kinases include homologs to sterile 7, sterile 11 and sterile 20 from yeast, expressed
LOC_Os07g18158	LOC_Os07g18158	Chr7:10762642-10763602	17.4114	5.59077	-1.63891	down	5e-05	0.000275909	aldehyde oxidase, putative, expressed
LOC_Os03g03020	LOC_Os03g03020	Chr3:1232213-1234476	138.441	62.8657	-1.13892	down	5e-05	0.000275909	L11 domain containing ribosomal protein, putative, expressed
LOC_Os04g38750	LOC_Os04g38750	Chr4:23027338-23029083	195.783	97.3069	-1.00864	down	5e-05	0.000275909	plastid-specific 30S ribosomal protein 3, chloroplast precursor, putative, expressed
LOC_Os04g57840	LOC_Os04g57840	Chr4:34440269-34444076	0.258093	5.39067	4.3845	up	5e-05	0.000275909	transposon protein, putative, unclassified, expressed
LOC_Os01g04800	LOC_Os01g04800	Chr1:2202263-2203860	14.3452	29.5039	1.04034	up	5e-05	0.000275909	B3 DNA binding domain containing protein, expressed
LOC_Os11g30760	LOC_Os11g30760	Chr11:17911042-17912054	1.85922	3.85816	1.05321	up	5e-05	0.000275909	expressed protein
LOC_Os11g03820	LOC_Os11g03820	Chr11:1506828-1512512	0.532602	1.08871	1.03149	up	5e-05	0.000275909	D-mannose binding lectin family protein, expressed
LOC_Os09g25100	LOC_Os09g25100	Chr9:15027139-15028689	2.73316	1.34815	-1.01959	down	5e-05	0.000275909	CAMK_KIN1/SNF1/Nim1_like.35 - CAMK includes calcium/calmodulin depedent protein kinases, expressed
LOC_Os05g09740	LOC_Os05g09740	Chr5:5534527-5536110	290.963	121.5	-1.25989	down	5e-05	0.000275909	HAD superfamily phosphatase, putative, expressed
LOC_Os02g47230	LOC_Os02g47230	Chr2:28826707-28833632	6.23356	16.408	1.39627	up	5e-05	0.000275909	Disease resistance/zinc finger/chromosome condensation-like region protein, putative, expressed
LOC_Os06g03740	LOC_Os06g03740	Chr6:1476238-1477236	2.57436	1.22259	-1.07427	down	0.0001	0.000527978	folic acid binding protein, putative, expressed
LOC_Os11g42220	LOC_Os11g42220	Chr11:25432422-25434793	9.25143	1.07139	-3.11019	down	5e-05	0.000275909	laccase precursor protein, putative, expressed
LOC_Os01g01930	LOC_Os01g01930	Chr1:509386-510112	0.738434	2.06632	1.48452	up	0.0008	0.00352287	expressed protein
LOC_Os05g08554	LOC_Os05g08554	Chr5:4665263-4667919	315.421	154.942	-1.02555	down	5e-05	0.000275909	expressed protein
LOC_Os11g27795	LOC_Os11g27795	Chr11:16001664-16003276	1.11154	0.30917	-1.84608	down	0.01075	0.034332	expressed protein
LOC_Os04g52440	LOC_Os04g52440	Chr4:31169011-31174731	0.622003	0.150448	-2.04766	down	0.00025	0.00123487	aminotransferase, putative, expressed
LOC_Os02g37970	LOC_Os02g37970	Chr2:22941280-22943822	3.19443	1.41667	-1.17305	down	5e-05	0.000275909	DUF581 domain containing protein, expressed
LOC_Os12g10320	LOC_Os12g10320	Chr12:5455272-5457079	38.8643	18.6385	-1.06016	down	5e-05	0.000275909	plant-specific domain TIGR01627 family protein, expressed
LOC_Os08g09420	LOC_Os08g09420	Chr8:5457346-5460486	0.509541	1.12939	1.14828	up	5e-05	0.000275909	OsFBX266 - F-box domain containing protein, expressed
LOC_Os03g03810	LOC_Os03g03810	Chr3:1714571-1715230	32.6916	69.9809	1.09804	up	5e-05	0.000275909	DEF8 - Defensin and Defensin-like DEFL family, expressed
LOC_Os04g53180	LOC_Os04g53180	Chr4:31666206-31667028	13.3798	5.05054	-1.40555	down	5e-05	0.000275909	expressed protein
LOC_Os09g28210	LOC_Os09g28210	Chr9:17132210-17133476	7.67482	21.7452	1.50249	up	5e-05	0.000275909	bHelix-loop-helix transcription factor, putative, expressed
LOC_Os01g66270	LOC_Os01g66270	Chr1:38489524-38490169	0.560372	2.1042	1.90881	up	0.0008	0.00352287	AP2 domain containing protein, expressed
LOC_Os07g02460	LOC_Os07g02460	Chr7:848965-849761	10.8059	24.3626	1.17285	up	5e-05	0.000275909	expressed protein
LOC_Os03g08624	LOC_Os03g08624	Chr3:4441955-4443834	1.24635	0.53505	-1.21997	down	0.00045	0.00210677	dihydroflavonol-4-reductase, putative, expressed
LOC_Os07g30760	LOC_Os07g30760	Chr7:18203444-18205160	6.13882	21.5277	1.81016	up	5e-05	0.000275909	UDP-glucoronosyl and UDP-glucosyl transferase domain containing protein, expressed
LOC_Os07g05460	LOC_Os07g05460	Chr7:2517313-2519043	2.06012	0.194602	-3.40413	down	5e-05	0.000275909	flavonol sulfotransferase, putative, expressed
LOC_Os04g46710	LOC_Os04g46710	Chr4:27694497-27696274	2.4238	0.249585	-3.27967	down	0.0003	0.00145795	thioesterase family protein, putative, expressed
LOC_Os07g38550	LOC_Os07g38550	Chr7:23155122-23157347	0.604578	0.274533	-1.13895	down	0.00025	0.00123487	expressed protein
LOC_Os02g51130	LOC_Os02g51130	Chr2:31284721-31286741	2.65838	5.71722	1.10477	up	5e-05	0.000275909	glycosyl transferase 8 domain containing protein, putative, expressed
LOC_Os11g37970	LOC_Os11g37970	Chr11:22511505-22512404	7.06156	19.8228	1.4891	up	5e-05	0.000275909	WIP5 - Wound-induced protein precursor, expressed
LOC_Os06g12560	LOC_Os06g12560	Chr6:6809573-6811963	3.41012	6.85941	1.00826	up	5e-05	0.000275909	zinc finger, C3HC4 type, domain containing protein, expressed
LOC_Os07g11739	LOC_Os07g11739	Chr7:6494464-6502011	6.38473	14.7561	1.20861	up	5e-05	0.000275909	cytochrome P450, putative, expressed
LOC_Os05g12400	LOC_Os05g12400	Chr5:7134026-7135550	27.955	8.82162	-1.66399	down	5e-05	0.000275909	BURP domain containing protein, expressed
LOC_Os05g43190	LOC_Os05g43190	Chr5:25077923-25078602	0	0.77262	inf	up	5e-05	0.000275909	expressed protein
LOC_Os07g46920	LOC_Os07g46920	Chr7:28051056-28053431	21.7215	50.6052	1.22016	up	5e-05	0.000275909	sex determination protein tasselseed-2, putative, expressed
LOC_Os06g15910	LOC_Os06g15910	Chr6:9033861-9037775	6.84739	3.38972	-1.01439	down	5e-05	0.000275909	potassium transporter, putative, expressed
LOC_Os01g14410	LOC_Os01g14410	Chr1:8061857-8062908	6.76896	17.6176	1.38001	up	5e-05	0.000275909	early light-induced protein, chloroplast precursor, putative, expressed
LOC_Os04g49550	LOC_Os04g49550	Chr4:29551988-29553107	25.4498	61.523	1.27347	up	5e-05	0.000275909	RING-H2 finger protein ATL2A, putative, expressed
LOC_Os11g27264	LOC_Os11g27264	Chr11:15683050-15694877	8.4682	0.60629	-3.80398	down	5e-05	0.000275909	OsSCP60 - Putative Serine Carboxypeptidase homologue, expressed
LOC_Os07g04110	LOC_Os07g04110	Chr7:1743474-1745749	0.638509	1.43549	1.16876	up	5e-05	0.000275909	legume lectins beta domain containing protein, expressed
LOC_Os03g13200	LOC_Os03g13200	Chr3:7124842-7127285	85.8523	41.0431	-1.06472	down	5e-05	0.000275909	peroxidase precursor, putative, expressed
LOC_Os03g17230	LOC_Os03g17230	Chr3:9599364-9603553	1.43103	2.97309	1.05491	up	5e-05	0.000275909	NAD dependent epimerase/dehydratase family domain containing protein, expressed
LOC_Os02g33590	LOC_Os02g33590	Chr2:19981496-19983180	7.4534	22.2483	1.57772	up	5e-05	0.000275909	U-box domain-containing protein, putative, expressed
LOC_Os12g21760	LOC_Os12g21760	Chr12:12244134-12244350	16.3811	0	#NAME?	down	0.0138	0.0424015	RALFL25 - Rapid ALkalinization Factor RALF family protein precursor, putative, expressed
LOC_Os10g34480	LOC_Os10g34480	Chr10:18386541-18394398	44.6669	14.7527	-1.59823	down	5e-05	0.000275909	cytochrome P450, putative, expressed
LOC_Os02g36210	LOC_Os02g36210	Chr2:21841058-21847837	4.82525	10.2839	1.09171	up	5e-05	0.000275909	ent-kaurene synthase, chloroplast precursor, putative, expressed
LOC_Os10g27110	LOC_Os10g27110	Chr10:14288994-14291131	5.86141	2.44381	-1.26212	down	5e-05	0.000275909	expressed protein
LOC_Os07g18230	LOC_Os07g18230	Chr7:10805141-10807392	0.452537	1.41123	1.64084	up	5e-05	0.000275909	lectin-like receptor kinase, putative, expressed
LOC_Os11g10850	LOC_Os11g10850	Chr11:5978416-5978986	1.89267	7.41805	1.97062	up	5e-05	0.000275909	dirigent, putative, expressed
LOC_Os10g28080	LOC_Os10g28080	Chr10:14589925-14591220	5.46369	19.5923	1.84234	up	5e-05	0.000275909	glycosyl hydrolase, putative, expressed
LOC_Os04g35534	LOC_Os04g35534	Chr4:21635088-21635820	0.202062	1.12869	2.48179	up	0.00125	0.00526257	expressed protein
LOC_Os02g48280	LOC_Os02g48280	Chr2:29548371-29548824	7.62668	15.7895	1.04984	up	5e-05	0.000275909	expressed protein
LOC_Os11g03240	LOC_Os11g03240	Chr11:1186103-1189696	1.17597	2.3641	1.00745	up	5e-05	0.000275909	MATE efflux family protein, putative, expressed
LOC_Os11g45740	LOC_Os11g45740	Chr11:27670320-27673334	9.39241	24.0514	1.35655	up	5e-05	0.000275909	MYB family transcription factor, putative, expressed
LOC_Os10g04429	LOC_Os10g04429	Chr10:2087423-2091932	4.23397	1.46302	-1.53306	down	5e-05	0.000275909	transferase family protein, putative, expressed
LOC_Os01g66530	LOC_Os01g66530	Chr1:38637330-38638234	1.81336	4.89348	1.43219	up	5e-05	0.000275909	ARGOS, putative, expressed
LOC_Os01g54714	LOC_Os01g54714	Chr1:31480769-31486725	0.337479	0.740621	1.13394	up	0.00395	0.0145111	retrotransposon protein, putative, unclassified, expressed
LOC_Os12g41690	LOC_Os12g41690	Chr12:25807625-25812631	2.62417	0.694359	-1.91811	down	5e-05	0.000275909	membrane associated DUF588 domain containing protein, putative, expressed
LOC_Os05g47960	LOC_Os05g47960	Chr5:27498768-27499586	22.7298	52.2677	1.20133	up	5e-05	0.000275909	expressed protein
LOC_Os06g09560	LOC_Os06g09560	Chr6:4867842-4870168	1.60845	8.30275	2.36792	up	5e-05	0.000275909	heat shock protein DnaJ, putative, expressed
LOC_Os10g40620	LOC_Os10g40620	Chr10:21787625-21790246	8.41772	3.80489	-1.14557	down	5e-05	0.000275909	expressed protein
LOC_Os01g64230	LOC_Os01g64230	Chr1:37299712-37301162	0.482276	1.0183	1.07823	up	0.00175	0.00710816	long cell-linked locus protein, putative, expressed
LOC_Os03g24560	LOC_Os03g24560	Chr3:13995809-13996647	4.29343	9.37545	1.12676	up	5e-05	0.000275909	ompA/MotB, putative, expressed
LOC_Os09g30454	LOC_Os09g30454	Chr9:18550670-18553901	0.491891	1.00075	1.02467	up	5e-05	0.000275909	OsWAK87 - OsWAK receptor-like protein kinase, expressed
LOC_Os03g46180	LOC_Os03g46180	Chr3:26114965-26119703	5.22759	2.00187	-1.3848	down	5e-05	0.000275909	LTPL71 - Protease inhibitor/seed storage/LTP family protein precursor, expressed
LOC_Os05g11320	LOC_Os05g11320	Chr5:6393879-6396096	407.927	58.952	-2.7907	down	5e-05	0.000275909	metallothionein-like protein 3B, putative, expressed
LOC_Os07g37100	LOC_Os07g37100	Chr7:22231007-22234636	28.5658	57.2841	1.00385	up	5e-05	0.000275909	nucleoside transporter, putative, expressed
LOC_Os05g33400	LOC_Os05g33400	Chr5:19631961-19633443	58.0026	121.79	1.07021	up	5e-05	0.000275909	basic 7S globulin precursor, putative, expressed
LOC_Os03g53010	LOC_Os03g53010	Chr3:30401969-30402761	2.88609	15.6915	2.4428	up	5e-05	0.000275909	acyl-desaturase, chloroplast precursor, putative, expressed
LOC_Os02g42585	LOC_Os02g42585	Chr2:25595411-25597607	4.49164	9.32647	1.05409	up	5e-05	0.000275909	AP2 domain containing protein, expressed
LOC_Os01g51920	LOC_Os01g51920	Chr1:29842642-29846825	82.6787	169.655	1.03702	up	5e-05	0.000275909	phosphotransferase, putative, expressed
LOC_Os04g55590	LOC_Os04g55590	Chr4:33095585-33096465	0.371988	0.953307	1.35768	up	0.01545	0.0464672	homeobox domain containing protein, expressed
LOC_Os09g32470	LOC_Os09g32470	Chr9:19384604-19387021	8.48908	4.22866	-1.00541	down	5e-05	0.000275909	membrane protein, putative, expressed
LOC_Os12g14224	LOC_Os12g14224	Chr12:8078615-8081328	0	1.51178	inf	up	5e-05	0.000275909	expressed protein
LOC_Os06g11030	LOC_Os06g11030	Chr6:5778760-5779333	2.79679	9.64167	1.78551	up	5e-05	0.000275909	EF hand family protein, putative, expressed
LOC_Os03g02660	LOC_Os03g02660	Chr3:985770-989765	8.51966	3.58427	-1.24912	down	5e-05	0.000275909	expressed protein
LOC_Os01g02560	LOC_Os01g02560	Chr1:843529-847454	3.2094	1.18926	-1.43225	down	5e-05	0.000275909	Ser/Thr receptor-like kinase, putative, expressed
LOC_Os01g71310	LOC_Os01g71310	Chr1:41300202-41303044	4.37669	12.084	1.46519	up	5e-05	0.000275909	cytokinin dehydrogenase precursor, putative, expressed
LOC_Os03g14400	LOC_Os03g14400	Chr3:7831875-7833791	2.30556	4.79099	1.05521	up	5e-05	0.000275909	cytochrome P450, putative, expressed
LOC_Os04g50212	LOC_Os04g50212	Chr4:29973305-29973848	1.4606	3.45319	1.24137	up	0.00435	0.0157301	expressed protein
LOC_Os01g20030	LOC_Os01g20030	Chr1:11378987-11379725	0.985553	2.069	1.06993	up	0.0033	0.0124406	expressed protein
LOC_Os01g58290	LOC_Os01g58290	Chr1:33691772-33698002	11.2076	34.8151	1.63523	up	5e-05	0.000275909	OsSub9 - Putative Subtilisin homologue, expressed
LOC_Os05g49770	LOC_Os05g49770	Chr5:28547544-28557309	16.4893	56.435	1.77506	up	5e-05	0.000275909	CTP synthase, putative, expressed
LOC_Os03g58290	LOC_Os03g58290	Chr3:33207530-33210400	23.0153	70.598	1.61704	up	5e-05	0.000275909	indole-3-glycerol phosphate lyase, chloroplast precursor, putative, expressed
LOC_Os06g11490	LOC_Os06g11490	Chr6:6086288-6097662	137.533	56.9842	-1.27114	down	5e-05	0.000275909	plastocyanin-like domain containing protein, putative, expressed
LOC_Os02g15350	LOC_Os02g15350	Chr2:8590286-8593925	0.0639534	2.14599	5.06848	up	0.00535	0.0188224	dof zinc finger domain containing protein, putative, expressed
LOC_Os04g52530	LOC_Os04g52530	Chr4:31230927-31231968	7.92683	2.00483	-1.98326	down	5e-05	0.000275909	heavy metal-associated domain containing protein, expressed
LOC_Os11g37210	LOC_Os11g37210	Chr11:21986647-21990350	0.501055	1.97073	1.97569	up	5e-05	0.000275909	MTN26L5 - MtN26 family protein precursor, expressed
LOC_Os08g35590	LOC_Os08g35590	Chr8:22414382-22415026	6.0327	13.061	1.11439	up	5e-05	0.000275909	expressed protein
LOC_Os04g10060	LOC_Os04g10060	Chr4:5428337-5434028	1.01907	0.371851	-1.45446	down	5e-05	0.000275909	ent-kaurene synthase, chloroplast precursor, putative, expressed
LOC_Os03g25460	LOC_Os03g25460	Chr3:14548904-14549608	2.28383	0.825304	-1.46846	down	0.00305	0.0116104	OsRCI2-4 - Putative low temperature and salt responsive protein, expressed
LOC_Os11g44430	LOC_Os11g44430	Chr11:26877873-26880047	8.50574	18.0801	1.0879	up	5e-05	0.000275909	protein kinase, putative, expressed
LOC_Os06g44020	LOC_Os06g44020	Chr6:26515056-26516818	0.148393	0.847907	2.51449	up	0.01235	0.0386288	expressed protein
LOC_Os02g45780	LOC_Os02g45780	Chr2:27886976-27888250	54.5093	111.155	1.028	up	5e-05	0.000275909	zinc finger, C3HC4 type domain containing protein, expressed
LOC_Os10g31460	LOC_Os10g31460	Chr10:16486321-16487160	5.27231	1.57677	-1.74147	down	5e-05	0.000275909	retrotransposon protein, putative, unclassified, expressed
LOC_Os02g33550	LOC_Os02g33550	Chr2:19954552-19955660	243.417	114.725	-1.08525	down	5e-05	0.000275909	harpin-induced protein 1 domain containing protein, expressed
LOC_Os06g35830	LOC_Os06g35830	Chr6:20906010-20907211	1.45337	0.470131	-1.62826	down	0.0001	0.000527978	expressed protein
LOC_Os07g44290	LOC_Os07g44290	Chr7:26464175-26468859	15.0503	42.0671	1.4829	up	5e-05	0.000275909	CAMK_KIN1/SNF1/Nim1_like.29 - CAMK includes calcium/calmodulin depedent protein kinases, expressed
LOC_Os09g38320	LOC_Os09g38320	Chr9:22041966-22045393	6.09639	17.1728	1.4941	up	5e-05	0.000275909	phytoene synthase, chloroplast precursor, putative, expressed
LOC_Os04g53340	LOC_Os04g53340	Chr4:31767042-31767273	7.1633	0	#NAME?	down	0.00135	0.00564155	expressed protein
LOC_Os04g33570	LOC_Os04g33570	Chr4:20319028-20321514	0.120277	0.535155	2.1536	up	0.00105	0.00450701	RCN4 Centroradialis-like1 homologous to TFL1 gene; contains Pfam profile PF01161: Phosphatidylethanolamine-binding protein, expressed
LOC_Os11g18366	LOC_Os11g18366	Chr11:10352223-10376611	12.5863	4.69485	-1.4227	down	5e-05	0.000275909	cycloartenol synthase, putative, expressed
LOC_Os12g02450	LOC_Os12g02450	Chr12:824301-825793	1.00389	2.38291	1.24712	up	5e-05	0.000275909	WRKY64, expressed
LOC_Os08g29770	LOC_Os08g29770	Chr8:18305363-18312142	0.399375	0.924912	1.21157	up	0.00445	0.0160507	endoglucanase, putative, expressed
LOC_Os10g40230	LOC_Os10g40230	Chr10:21545397-21547268	1.7287	0.601012	-1.52422	down	0.00465	0.0166842	expressed protein
LOC_Os02g30060	LOC_Os02g30060	Chr2:17848181-17852559	0.256039	0.611849	1.25681	up	0.01335	0.0412995	3-oxoacyl-reductase, chloroplast precursor, putative, expressed
LOC_Os08g13380	LOC_Os08g13380	Chr8:7956280-7957021	1.63266	0.558531	-1.54752	down	0.0027	0.0104202	expressed protein
LOC_Os03g61500	LOC_Os03g61500	Chr3:34883810-34884470	1.93038	13.3777	2.79287	up	5e-05	0.000275909	uncharacterized Cys-rich domain containing protein, putative, expressed
LOC_Os01g59819	LOC_Os01g59819	Chr1:34588826-34602432	9.38382	1.42759	-2.71659	down	5e-05	0.000275909	Os1bglu2 - beta-glucosidase homologue, similar to G. max isohydroxyurate hydrolase, expressed
LOC_Os03g62060	LOC_Os03g62060	Chr3:35160384-35163217	0.386134	1.56523	2.0192	up	5e-05	0.000275909	hydrolase, putative, expressed
LOC_Os12g24390	LOC_Os12g24390	Chr12:13913931-13915732	8.54205	26.5477	1.63593	up	5e-05	0.000275909	retrotransposon protein, putative, unclassified, expressed
LOC_Os02g10500	LOC_Os02g10500	Chr2:5519272-5519921	43.632	20.2148	-1.10998	down	5e-05	0.000275909	expressed protein
LOC_Os09g26940	LOC_Os09g26940	Chr9:16361322-16363289	0.468563	1.31183	1.48526	up	5e-05	0.000275909	cytochrome P450, putative, expressed
LOC_Os06g46350	LOC_Os06g46350	Chr6:28109235-28110979	29.7291	67.9412	1.19241	up	5e-05	0.000275909	PLA IIIA/PLP7, putative, expressed
LOC_Os01g54570	LOC_Os01g54570	Chr1:31391260-31392235	4.21618	11.7328	1.47654	up	5e-05	0.000275909	DUF623 domain containing protein, expressed
LOC_Os01g68260	LOC_Os01g68260	Chr1:39666654-39670332	0.871363	0.330565	-1.39834	down	0.0051	0.0180722	lysine ketoglutarate reductase trans-splicing related 1, putative, expressed
LOC_Os03g18530	LOC_Os03g18530	Chr3:10380089-10380764	0.469097	1.63777	1.80377	up	0.00405	0.0148016	ECAGL1 - ECA1 gametogenesis related family protein precursor, expressed
LOC_Os11g25560	LOC_Os11g25560	Chr11:14568683-14571281	7.13332	2.4494	-1.54214	down	5e-05	0.000275909	BHLH transcription factor, putative, expressed
LOC_Os06g13880	LOC_Os06g13880	Chr6:7722723-7723354	1.00714	0.150377	-2.74361	down	0.0114	0.0361474	expressed protein
LOC_Os08g24000	LOC_Os08g24000	Chr8:14519022-14520861	9.163	4.54271	-1.01227	down	5e-05	0.000275909	retrotransposon protein, putative, unclassified, expressed
LOC_Os02g16940	LOC_Os02g16940	Chr2:9650580-9656895	0.390096	0.98761	1.34011	up	5e-05	0.000275909	OsSub13 - Putative Subtilisin homologue, expressed
LOC_Os06g14870	LOC_Os06g14870	Chr6:8453105-8454091	0.293003	0.892298	1.60661	up	0.0029	0.0110899	expressed protein
LOC_Os11g04560	LOC_Os11g04560	Chr11:1931409-1932509	4.63917	10.962	1.24057	up	5e-05	0.000275909	calmodulin-like protein 1, putative, expressed
LOC_Os01g69010	LOC_Os01g69010	Chr1:40093712-40096983	0.486618	1.16547	1.26004	up	0.0001	0.000527978	MATE efflux protein, putative, expressed
LOC_Os03g61720	LOC_Os03g61720	Chr3:34985195-34990759	41.7529	4.63786	-3.17034	down	5e-05	0.000275909	glycerol-3-phosphate acyltransferase, putative, expressed
LOC_Os03g54040	LOC_Os03g54040	Chr3:30981038-30984626	47.3498	16.9669	-1.48064	down	5e-05	0.000275909	ribosomal protein L6, putative, expressed
LOC_Os08g39290	LOC_Os08g39290	Chr8:24827218-24827811	0.401851	1.20747	1.58726	up	0.00955	0.030981	EF hand family protein, expressed
LOC_Os09g33710	LOC_Os09g33710	Chr9:19908641-19914481	9.79662	3.28933	-1.57449	down	5e-05	0.000275909	Os9bglu33 - beta-glucosidase homologue, similar to G. max hydroxyisourate hydrolase, expressed
LOC_Os12g12190	LOC_Os12g12190	Chr12:6689605-6692703	0	0.566994	inf	up	5e-05	0.000275909	expressed protein
LOC_Os10g33520	LOC_Os10g33520	Chr10:17673232-17675675	21.4656	5.76445	-1.89677	down	5e-05	0.000275909	alcohol oxidase, putative, expressed
LOC_Os05g04210	LOC_Os05g04210	Chr5:1907914-1909282	1.49517	3.20928	1.10194	up	5e-05	0.000275909	MYB family transcription factor, putative, expressed
LOC_Os06g35650	LOC_Os06g35650	Chr6:20808186-20810005	3.74934	7.69505	1.03729	up	5e-05	0.000275909	reticuline oxidase-like protein precursor, putative, expressed
LOC_Os08g07380	LOC_Os08g07380	Chr8:4132494-4143561	0.166975	0.428861	1.36087	up	5e-05	0.000275909	retrotransposon protein, putative, unclassified, expressed
LOC_Os03g47034	LOC_Os03g47034	Chr3:26602174-26602748	16.3913	34.5544	1.07594	up	5e-05	0.000275909	expressed protein
LOC_Os01g34010	LOC_Os01g34010	Chr1:18719945-18723104	0.228701	0.538438	1.23532	up	0.0005	0.00230977	expressed protein
LOC_Os08g43020	LOC_Os08g43020	Chr8:27196481-27197440	0.617185	0.150662	-2.03439	down	0.0056	0.019571	transferase family protein, putative, expressed
LOC_Os04g27340	LOC_Os04g27340	Chr4:16151638-16162828	0.536605	1.08735	1.01888	up	0.00035	0.00168	terpene synthase, putative, expressed
LOC_Os09g10010	LOC_Os09g10010	Chr9:5454022-5455007	7.10428	21.4127	1.59171	up	5e-05	0.000275909	expressed protein
LOC_Os04g44470	LOC_Os04g44470	Chr4:26323826-26324804	0.72138	2.13333	1.56428	up	0.00015	0.00076898	KUN1 - Kunitz-type trypsin inhibitor precursor, expressed
LOC_Os08g40690	LOC_Os08g40690	Chr8:25762456-25763824	4.87708	1.71942	-1.5041	down	5e-05	0.000275909	glycosyl hydrolase, putative, expressed
LOC_Os01g37750	LOC_Os01g37750	Chr1:21114736-21115791	1.8239	4.07722	1.16056	up	5e-05	0.000275909	glutathione S-transferase, putative, expressed
LOC_Os04g57550	LOC_Os04g57550	Chr4:34239803-34243195	39.6379	79.7529	1.00865	up	5e-05	0.000275909	amine oxidase, flavin-containing, domain containing protein, expressed
LOC_Os04g34290	LOC_Os04g34290	Chr4:20768966-20771417	1.13148	3.2123	1.50539	up	5e-05	0.000275909	protein kinase, putative, expressed
LOC_Os10g39890	LOC_Os10g39890	Chr10:21338217-21339608	0.0197951	0.72918	5.20306	up	0.0026	0.0100756	POEI31 - Pollen Ole e I allergen and extensin family protein precursor, putative, expressed
LOC_Os03g11900	LOC_Os03g11900	Chr3:6232978-6238297	5.7504	13.6778	1.2501	up	5e-05	0.000275909	transporter family protein, putative, expressed
LOC_Os07g42280	LOC_Os07g42280	Chr7:25298442-25305746	5.3549	11.7516	1.13393	up	5e-05	0.000275909	von Willebrand factor type A domain containing protein, expressed
LOC_Os10g34730	LOC_Os10g34730	Chr10:18545042-18546241	2.46073	5.23648	1.08951	up	5e-05	0.000275909	GEM, putative, expressed
LOC_Os10g41060	LOC_Os10g41060	Chr10:22055013-22058223	6.1034	2.61472	-1.22295	down	5e-05	0.000275909	expressed protein
LOC_Os03g45250	LOC_Os03g45250	Chr3:25547179-25549126	5.66294	11.6695	1.04311	up	5e-05	0.000275909	2-aminoethanethiol dioxygenase, putative, expressed
LOC_Os12g24330	LOC_Os12g24330	Chr12:13885479-13888224	1.10683	3.23753	1.54846	up	5e-05	0.000275909	expressed protein
LOC_Os05g45180	LOC_Os05g45180	Chr5:26225972-26227661	18.8153	2.69284	-2.80471	down	5e-05	0.000275909	anthocyanidin 5,3-O-glucosyltransferase, putative, expressed
LOC_Os01g29804	LOC_Os01g29804	Chr1:16693960-16700745	0.620396	2.52094	2.0227	up	5e-05	0.000275909	expressed protein
LOC_Os11g39450	LOC_Os11g39450	Chr11:23488659-23496017	0.39989	0.885072	1.14619	up	0.0006	0.0027255	cysteine-rich receptor-like protein kinase 7 precursor, putative, expressed
LOC_Os11g37950	LOC_Os11g37950	Chr11:22502006-22503109	6.69123	13.5846	1.02163	up	5e-05	0.000275909	WIP3 - Wound-induced protein precursor, expressed
LOC_Os05g45610	LOC_Os05g45610	Chr5:26435345-26435603	0	4.13904	inf	up	0.0145	0.0441503	expressed protein
LOC_Os03g61910	LOC_Os03g61910	Chr3:35095280-35098707	3.27488	1.5002	-1.12629	down	5e-05	0.000275909	retrotransposon protein, putative, unclassified, expressed
LOC_Os01g05744	LOC_Os01g05744	Chr1:2742506-2747439	2.21189	0.55636	-1.99119	down	5e-05	0.000275909	expressed protein
LOC_Os05g43460	LOC_Os05g43460	Chr5:25266204-25267217	2.91334	5.87439	1.01177	up	5e-05	0.000275909	DUF567 domain containing protein, putative, expressed
LOC_Os11g13750	LOC_Os11g13750	Chr11:7567970-7568806	29.6669	4.45367	-2.73579	down	5e-05	0.000275909	expressed protein
LOC_Os07g44370	LOC_Os07g44370	Chr7:26516295-26517347	3.29489	1.2902	-1.35263	down	5e-05	0.000275909	dirigent, putative, expressed
LOC_Os01g65210	LOC_Os01g65210	Chr1:37837136-37843664	15.3071	4.13549	-1.88807	down	5e-05	0.000275909	proton-dependent oligopeptide transport, putative, expressed
LOC_Os03g02040	LOC_Os03g02040	Chr3:646946-649469	88.6203	40.1188	-1.14336	down	5e-05	0.000275909	remorin, putative, expressed
LOC_Os06g11650	LOC_Os06g11650	Chr6:6177852-6179163	4.61258	11.2208	1.28253	up	5e-05	0.000275909	phosphate-induced protein 1 conserved region domain containing protein, expressed
LOC_Os05g45070	LOC_Os05g45070	Chr5:26189645-26190616	1.75447	4.47748	1.35165	up	5e-05	0.000275909	harpin-induced protein 1 domain containing protein, expressed
LOC_Os07g34070	LOC_Os07g34070	Chr7:20365629-20367835	1.52393	4.37511	1.52152	up	5e-05	0.000275909	auxin-induced protein 5NG4, putative, expressed
LOC_Os01g19880	LOC_Os01g19880	Chr1:11283363-11284127	2.05958	9.94742	2.27197	up	5e-05	0.000275909	expressed protein
LOC_Os12g36880	LOC_Os12g36880	Chr12:22599951-22601258	23.2379	74.4393	1.67959	up	5e-05	0.000275909	pathogenesis-related Bet v I family protein, putative, expressed
LOC_Os01g48030	LOC_Os01g48030	Chr1:27490244-27492053	0.599808	1.41274	1.23592	up	0.0049	0.0174675	expressed protein
LOC_Os01g60850	LOC_Os01g60850	Chr1:35175497-35180214	1.41728	0.553297	-1.357	down	5e-05	0.000275909	expressed protein
LOC_Os01g70490	LOC_Os01g70490	Chr1:40825680-40830301	0.683724	1.54712	1.1781	up	5e-05	0.000275909	potassium transporter, putative, expressed
LOC_Os11g38910	LOC_Os11g38910	Chr11:23166976-23167787	0.614158	0	#NAME?	down	5e-05	0.000275909	pyruvate decarboxylase isozyme 1, putative, expressed
LOC_Os01g43480	LOC_Os01g43480	Chr1:24894537-24901813	18.025	39.5474	1.13359	up	5e-05	0.000275909	AAA-type ATPase family protein, putative, expressed
LOC_Os04g28620	LOC_Os04g28620	Chr4:16945204-16951596	41.6375	1.72117	-4.59642	down	5e-05	0.000275909	male sterility protein, putative, expressed
LOC_Os08g31250	LOC_Os08g31250	Chr8:19325135-19326203	1.50089	3.17758	1.08211	up	5e-05	0.000275909	C1-like domain containing protein, expressed
LOC_Os05g02720	LOC_Os05g02720	Chr5:975538-976791	0.639226	16.9302	4.72713	up	5e-05	0.000275909	expressed protein
LOC_Os01g20206	LOC_Os01g20206	Chr1:11505076-11506103	2.37807	5.97099	1.32818	up	5e-05	0.000275909	methyltransferase, putative, expressed
LOC_Os02g11070	LOC_Os02g11070	Chr2:5930192-5933079	60.574	122.521	1.01626	up	5e-05	0.000275909	3-ketoacyl-CoA synthase, putative, expressed
LOC_Os03g64100	LOC_Os03g64100	Chr3:36224272-36225086	0.997374	2.39308	1.26266	up	0.00105	0.00450701	expressed protein
LOC_Os11g15570	LOC_Os11g15570	Chr11:8826306-8827815	3.21843	9.8711	1.61685	up	5e-05	0.000275909	Ser/Thr protein phosphatase family protein, putative, expressed
LOC_Os08g07590	LOC_Os08g07590	Chr8:4263882-4264977	2.80507	1.04432	-1.42547	down	0.01005	0.0323846	expressed protein
LOC_Os07g40290	LOC_Os07g40290	Chr7:24149648-24152079	10.2634	22.519	1.13363	up	5e-05	0.000275909	OsGH3.8 - Probable indole-3-acetic acid-amido synthetase, expressed
LOC_Os03g42240	LOC_Os03g42240	Chr3:23499434-23503720	0.571341	0.268069	-1.09175	down	0.00135	0.00564155	B3 DNA binding domain containing protein, expressed
LOC_Os05g45170	LOC_Os05g45170	Chr5:26223418-26224389	0	1.40758	inf	up	5e-05	0.000275909	glucosyl transferase, putative, expressed
LOC_Os07g40250	LOC_Os07g40250	Chr7:24128280-24137321	2.81681	6.52881	1.21276	up	0.0005	0.00230977	sex determination protein tasselseed-2, putative, expressed
LOC_Os03g12414	LOC_Os03g12414	Chr3:6556386-6562025	1.14711	2.61837	1.19067	up	5e-05	0.000275909	cyclin, putative, expressed
LOC_Os11g17540	LOC_Os11g17540	Chr11:9773180-9777040	12.401	3.54314	-1.80736	down	5e-05	0.000275909	retrotransposon protein, putative, Ty1-copia subclass, expressed
LOC_Os07g05830	LOC_Os07g05830	Chr7:2801927-2804209	0.264284	1.81683	2.78127	up	0.0002	0.00100749	zinc-finger protein, putative, expressed
LOC_Os03g64260	LOC_Os03g64260	Chr3:36301488-36302407	0.227474	3.5025	3.94461	up	0.0002	0.00100749	AP2 domain containing protein, expressed
LOC_Os02g28170	LOC_Os02g28170	Chr2:16678143-16680057	8.85865	21.5302	1.2812	up	5e-05	0.000275909	transferase family protein, putative, expressed
LOC_Os08g37150	LOC_Os08g37150	Chr8:23475340-23476368	4.37747	1.64829	-1.40912	down	5e-05	0.000275909	DUF617 domain containing protein, expressed
LOC_Os04g44120	LOC_Os04g44120	Chr4:26118497-26118866	11.353	3.2035	-1.82535	down	0.0001	0.000527978	collagen triple helix repeat, putative, expressed
LOC_Os04g08280	LOC_Os04g08280	Chr4:4419175-4421142	21.9	5.24829	-2.06101	down	5e-05	0.000275909	retrotransposon protein, putative, Ty3-gypsy subclass, expressed
LOC_Os02g11980	LOC_Os02g11980	Chr2:6208683-6212210	0.280093	0.603441	1.10731	up	0.0001	0.000527978	receptor-like protein kinase precursor, putative, expressed
LOC_Os03g48810	LOC_Os03g48810	Chr3:27812160-27815752	7.59648	3.52763	-1.10663	down	5e-05	0.000275909	nucleobase-ascorbate transporter, putative, expressed
LOC_Os11g33394	LOC_Os11g33394	Chr11:19756547-19763118	4.00289	1.74197	-1.20032	down	5e-05	0.000275909	plant protein of unknown function domain containing protein, expressed
LOC_Os05g44620	LOC_Os05g44620	Chr5:25957849-25960276	1.63685	0.262439	-2.64087	down	5e-05	0.000275909	transposon protein, putative, unclassified, expressed
LOC_Os04g02980	LOC_Os04g02980	Chr4:1209883-1221429	0.272824	0.579091	1.08582	up	0.00115	0.00488982	OsSub33 - Putative Subtilisin homologue, expressed
LOC_Os07g04940	LOC_Os07g04940	Chr7:2179671-2181138	16.7976	8.26357	-1.02342	down	5e-05	0.000275909	uncharacterized PE-PGRS family protein PE_PGRS54 precursor, putative, expressed
LOC_Os07g18240	LOC_Os07g18240	Chr7:10810101-10813191	0.19294	0.569551	1.56167	up	0.0007	0.0031313	lectin-like receptor kinase, putative, expressed
LOC_Os12g39310	LOC_Os12g39310	Chr12:24184197-24186545	38.2178	117.849	1.62463	up	5e-05	0.000275909	cytochrome P450, putative, expressed
LOC_Os05g09704	LOC_Os05g09704	Chr5:5472688-5474678	138.62	38.7887	-1.83743	down	5e-05	0.000275909	HAD superfamily phosphatase, putative, expressed
LOC_Os07g45510	LOC_Os07g45510	Chr7:27150265-27154404	0.486062	0.230681	-1.07524	down	0.0006	0.0027255	expressed protein
LOC_Os01g48620	LOC_Os01g48620	Chr1:27875638-27878460	0.324622	2.0704	2.67308	up	5e-05	0.000275909	expressed protein
LOC_Os03g19180	LOC_Os03g19180	Chr3:10750142-10751086	0	0.516235	inf	up	5e-05	0.000275909	GCRP8 - Glycine and cysteine rich family protein precursor, putative, expressed
LOC_Os10g23900	LOC_Os10g23900	Chr10:12260669-12262250	1.8759	4.52114	1.2691	up	5e-05	0.000275909	decarboxylase, putative, expressed
LOC_Os05g04550	LOC_Os05g04550	Chr5:2113593-2117305	3.92226	10.0888	1.363	up	5e-05	0.000275909	CAMK_KIN1/SNF1/Nim1_like.3 - CAMK includes calcium/calmodulin depedent protein kinases, expressed
LOC_Os04g57090	LOC_Os04g57090	Chr4:34022631-34024079	0.508556	1.0551	1.0529	up	0.00575	0.0200271	jasmonate O-methyltransferase, putative, expressed
LOC_Os03g08840	LOC_Os03g08840	Chr3:4573147-4575550	17.7092	38.6688	1.12667	up	5e-05	0.000275909	zinc finger protein, putative, expressed
LOC_Os04g36820	LOC_Os04g36820	Chr4:22229871-22230571	3.4067	1.25189	-1.44427	down	5e-05	0.000275909	expressed protein
LOC_Os09g38239	LOC_Os09g38239	Chr9:22013748-22015250	21.005	7.99339	-1.39385	down	5e-05	0.000275909	sulfotransferase domain containing protein, expressed
LOC_Os03g02190	LOC_Os03g02190	Chr3:732485-734247	19.0471	4.7519	-2.003	down	5e-05	0.000275909	protein kinase domain containing protein, expressed
LOC_Os05g51130	LOC_Os05g51130	Chr5:29331743-29333774	6.17373	15.4667	1.32495	up	5e-05	0.000275909	mitochondrial chaperone BCS1, putative, expressed
LOC_Os01g12770	LOC_Os01g12770	Chr1:7071480-7073789	1.39608	2.89846	1.0539	up	5e-05	0.000275909	cytochrome P450, putative, expressed
LOC_Os02g18880	LOC_Os02g18880	Chr2:11015827-11017808	2.05976	0.798826	-1.36652	down	0.00605	0.0209397	calcineurin B, putative, expressed
LOC_Os01g03530	LOC_Os01g03530	Chr1:1433032-1436811	7.6434	1.7126	-2.15803	down	5e-05	0.000275909	multicopper oxidase domain containing protein, expressed
LOC_Os01g41730	LOC_Os01g41730	Chr1:23624288-23627032	5.47364	1.77173	-1.62734	down	5e-05	0.000275909	serine/threonine-protein kinase, putative, expressed
LOC_Os06g40170	LOC_Os06g40170	Chr6:23908917-23913797	25.2616	52.6084	1.05835	up	5e-05	0.000275909	phospholipase D, putative, expressed
LOC_Os04g49360	LOC_Os04g49360	Chr4:29458213-29459808	0.591469	1.52366	1.36517	up	5e-05	0.000275909	OsFBX149 - F-box domain containing protein, expressed
LOC_Os10g40490	LOC_Os10g40490	Chr10:21679081-21681432	1.70839	3.53608	1.04951	up	5e-05	0.000275909	U-box domain containing protein, expressed
LOC_Os08g44590	LOC_Os08g44590	Chr8:28043208-28045588	1.91166	4.16627	1.12393	up	5e-05	0.000275909	gibberellin 20 oxidase 2, putative, expressed
LOC_Os11g07950	LOC_Os11g07950	Chr11:4122399-4123528	3.00033	11.5473	1.94437	up	5e-05	0.000275909	expressed protein
LOC_Os08g31030	LOC_Os08g31030	Chr8:19157178-19161852	13.293	4.75767	-1.48234	down	5e-05	0.000275909	HOTHEAD precursor, putative, expressed
LOC_Os07g35790	LOC_Os07g35790	Chr7:21434556-21437671	1.68033	4.5024	1.42195	up	5e-05	0.000275909	TKL_IRAK_DUF26-ld.5 - DUF26 kinases have homology to DUF26 containing loci, expressed
LOC_Os06g48310	LOC_Os06g48310	Chr6:29211700-29212000	0	3.19218	inf	up	0.0005	0.00230977	RNA recognition motif containing protein, expressed
LOC_Os08g04800	LOC_Os08g04800	Chr8:2406032-2407778	8.679	23.2589	1.42218	up	5e-05	0.000275909	triacylglycerol lipase like protein, putative, expressed
LOC_Os01g72810	LOC_Os01g72810	Chr1:42238810-42240567	7.48179	15.9772	1.09456	up	5e-05	0.000275909	secreted glycoprotein, putative, expressed
LOC_Os04g46810	LOC_Os04g46810	Chr4:27740049-27740811	145.774	64.4228	-1.17809	down	5e-05	0.000275909	LTPL120 - Protease inhibitor/seed storage/LTP family protein precursor, expressed
LOC_Os01g66840	LOC_Os01g66840	Chr1:38807554-38810451	2.1414	4.56395	1.09173	up	5e-05	0.000275909	pectinacetylesterase domain containing protein, expressed
LOC_Os01g51450	LOC_Os01g51450	Chr1:29580714-29583174	0.980691	0.138867	-2.82009	down	0.003	0.0114317	NAP domain containing protein, putative, expressed
LOC_Os01g51690	LOC_Os01g51690	Chr1:29720922-29723065	0.225015	1.42281	2.66065	up	5e-05	0.000275909	WRKY26, expressed
LOC_Os02g39140	LOC_Os02g39140	Chr2:23643091-23651534	14.5377	30.4676	1.06748	up	5e-05	0.000275909	helix-loop-helix DNA-binding domain containing protein, expressed
LOC_Os01g72120	LOC_Os01g72120	Chr1:41839948-41841440	1.31427	2.7551	1.06785	up	5e-05	0.000275909	glutathione S-transferase, putative, expressed
LOC_Os01g10890	LOC_Os01g10890	Chr1:5809556-5811617	4.86136	11.856	1.28619	up	5e-05	0.000275909	CAMK_KIN1/SNF1/Nim1_like.8 - CAMK includes calcium/calmodulin depedent protein kinases, expressed
LOC_Os04g57830	LOC_Os04g57830	Chr4:34436657-34438709	0.683608	14.6805	4.42458	up	5e-05	0.000275909	expressed protein
LOC_Os05g28320	LOC_Os05g28320	Chr5:16582169-16583287	2.31058	0.339807	-2.76547	down	5e-05	0.000275909	myb-like DNA-binding domain containing protein, putative, expressed
LOC_Os07g40910	LOC_Os07g40910	Chr7:24487816-24488449	26.462	11.2354	-1.23587	down	5e-05	0.000275909	expressed protein
LOC_Os11g19490	LOC_Os11g19490	Chr11:11221598-11224020	4.40591	2.10257	-1.06729	down	5e-05	0.000275909	expressed protein
LOC_Os04g39290	LOC_Os04g39290	Chr4:23382263-23383032	0.702252	2.80547	1.99818	up	0.00025	0.00123487	heavy metal transport/detoxification protein, putative, expressed
LOC_Os04g23720	LOC_Os04g23720	Chr4:13566959-13569461	0.683119	1.57594	1.20601	up	5e-05	0.000275909	lectin protein kinase family protein, putative, expressed
LOC_Os10g06000	LOC_Os10g06000	Chr10:3031616-3032720	418.344	188.965	-1.14657	down	5e-05	0.000275909	POEI15 - Pollen Ole e I allergen and extensin family protein precursor, expressed
LOC_Os01g72900	LOC_Os01g72900	Chr1:42281271-42281973	2.17968	8.02672	1.88069	up	5e-05	0.000275909	abscisic stress-ripening, putative, expressed
LOC_Os07g37530	LOC_Os07g37530	Chr7:22474560-22477187	2.23683	0.930476	-1.26541	down	5e-05	0.000275909	organic cation transporter-related, putative, expressed
LOC_Os04g42760	LOC_Os04g42760	Chr4:25307142-25308653	2.697	5.75356	1.0931	up	5e-05	0.000275909	sialyltransferase family domain containing protein, expressed
LOC_Os09g07290	LOC_Os09g07290	Chr9:3581288-3586049	1.56738	0.514672	-1.60663	down	5e-05	0.000275909	GDSL-like lipase/acylhydrolase, putative, expressed
LOC_Os07g37385	LOC_Os07g37385	Chr7:22404279-22405209	2.71367	0.328442	-3.04654	down	5e-05	0.000275909	LTPL109 - Protease inhibitor/seed storage/LTP family protein precursor, expressed
LOC_Os05g50820	LOC_Os05g50820	Chr5:29150076-29152272	1.06085	0.424625	-1.32096	down	0.00835	0.0275546	expressed protein
LOC_Os02g39155	LOC_Os02g39155	Chr2:23652725-23653253	0.682878	2.32208	1.76572	up	0.00625	0.0215396	expressed protein
LOC_Os07g48710	LOC_Os07g48710	Chr7:29171071-29172231	7.87357	17.7079	1.1693	up	5e-05	0.000275909	VQ domain containing protein, putative, expressed
LOC_Os09g37495	LOC_Os09g37495	Chr9:21606518-21607126	2.15984	0.815955	-1.40436	down	0.0027	0.0104202	auxin responsive protein, putative, expressed
LOC_Os06g05020	LOC_Os06g05020	Chr6:2212542-2213563	6.89433	18.9044	1.45524	up	5e-05	0.000275909	early nodulin 93 ENOD93 protein, putative, expressed
LOC_Os01g02780	LOC_Os01g02780	Chr1:969307-973327	2.21728	0.886901	-1.32195	down	5e-05	0.000275909	TAK33, putative, expressed
LOC_Os03g10300	LOC_Os03g10300	Chr3:5253473-5254816	0.481014	1.36821	1.50814	up	0.0005	0.00230977	haemolysin-III, putative, expressed
LOC_Os01g04620	LOC_Os01g04620	Chr1:2071829-2073621	13.6278	31.1259	1.19157	up	5e-05	0.000275909	transposon protein, putative, unclassified, expressed
LOC_Os03g53540	LOC_Os03g53540	Chr3:30707828-30708737	4.63866	12.6947	1.45244	up	5e-05	0.000275909	expressed protein
LOC_Os05g48720	LOC_Os05g48720	Chr5:27924146-27926859	1.38988	0	#NAME?	down	5e-05	0.000275909	transposon protein, putative, Mariner sub-class, expressed
LOC_Os09g34020	LOC_Os09g34020	Chr9:20082910-20083444	1.06243	2.43805	1.19836	up	0.0103	0.0330817	expressed protein
LOC_Os06g28820	LOC_Os06g28820	Chr6:16400698-16432410	3.86668	0.958536	-2.01219	down	5e-05	0.000275909	cycloartenol synthase, putative, expressed
LOC_Os12g38170	LOC_Os12g38170	Chr12:23435457-23436594	76.7471	338.451	2.14076	up	5e-05	0.000275909	osmotin, putative, expressed
LOC_Os11g17970	LOC_Os11g17970	Chr11:10096105-10102801	9.09206	3.09667	-1.55389	down	5e-05	0.000275909	POT family protein, expressed
LOC_Os03g17480	LOC_Os03g17480	Chr3:9717251-9719907	1.68055	4.89546	1.54251	up	5e-05	0.000275909	IN2-1 protein, putative, expressed
LOC_Os07g34260	LOC_Os07g34260	Chr7:20504680-20506402	61.099	129.911	1.0883	up	5e-05	0.000275909	chalcone and stilbene synthases, putative, expressed
LOC_Os07g01370	LOC_Os07g01370	Chr7:235902-237446	29.6406	14.5867	-1.02292	down	5e-05	0.000275909	peroxidase precursor, putative, expressed
LOC_Os02g43330	LOC_Os02g43330	Chr2:26143308-26144731	0.47645	1.37261	1.52653	up	5e-05	0.000275909	homeobox associated leucine zipper, putative, expressed
LOC_Os11g06770	LOC_Os11g06770	Chr11:3307499-3309951	0.15877	1.91251	3.59046	up	5e-05	0.000275909	ethylene-responsive transcription factor ERF110, putative, expressed
LOC_Os09g37470	LOC_Os09g37470	Chr9:21601128-21601729	1.67775	0.603643	-1.47476	down	0.00775	0.0259036	OsSAUR52 - Auxin-responsive SAUR gene family member, expressed
LOC_Os09g28180	LOC_Os09g28180	Chr9:17091950-17096006	4.00841	9.36129	1.22368	up	5e-05	0.000275909	D-mannose binding lectin family protein, expressed
LOC_Os11g18940	LOC_Os11g18940	Chr11:10776494-10778202	13.879	5.3301	-1.38067	down	5e-05	0.000275909	WW domain containing protein, expressed
LOC_Os01g42380	LOC_Os01g42380	Chr1:24075064-24082181	4.61435	11.5184	1.31974	up	5e-05	0.000275909	pleiotropic drug resistance protein, putative, expressed
LOC_Os03g22634	LOC_Os03g22634	Chr3:13056786-13071473	3.33886	9.40375	1.49388	up	5e-05	0.000275909	terpene synthase, putative, expressed
LOC_Os02g09850	LOC_Os02g09850	Chr2:5078942-5079712	4.3984	2.1632	-1.02381	down	5e-05	0.000275909	expressed protein
LOC_Os01g71830	LOC_Os01g71830	Chr1:41603296-41604680	2.61607	5.38779	1.04229	up	5e-05	0.000275909	glycosyl hydrolases family 17, putative, expressed
LOC_Os05g27590	LOC_Os05g27590	Chr5:16058312-16059130	0.365135	0.993625	1.44427	up	0.0133	0.0411561	wound-induced protein WI12, putative, expressed
LOC_Os01g65830	LOC_Os01g65830	Chr1:38224418-38226031	18.2367	38.3465	1.07225	up	5e-05	0.000275909	acyl-desaturase, chloroplast precursor, putative, expressed
LOC_Os01g62490	LOC_Os01g62490	Chr1:36177288-36180127	12.1409	5.11538	-1.24696	down	5e-05	0.000275909	laccase precursor protein, putative, expressed
LOC_Os08g35240	LOC_Os08g35240	Chr8:22236518-22237250	0.546597	2.94186	2.42818	up	5e-05	0.000275909	AP2 domain containing protein, expressed
LOC_Os11g47390	LOC_Os11g47390	Chr11:28508443-28511163	0.481102	1.11963	1.2186	up	5e-05	0.000275909	laccase precursor protein, putative, expressed
LOC_Os12g09540	LOC_Os12g09540	Chr12:5013788-5018312	2.63612	5.75166	1.12556	up	5e-05	0.000275909	phosphoribosylamine--glycine ligase, putative, expressed
LOC_Os12g43510	LOC_Os12g43510	Chr12:26985398-26986298	30.5961	12.4549	-1.29663	down	5e-05	0.000275909	expressed protein
LOC_Os01g42200	LOC_Os01g42200	Chr1:23914147-23914895	10.3952	4.95188	-1.06987	down	5e-05	0.000275909	expressed protein
LOC_Os03g24390	LOC_Os03g24390	Chr3:13883674-13887899	0.247193	0.830175	1.74778	up	0.002	0.00799717	OsRhmbd8 - Putative Rhomboid homologue, expressed
LOC_Os06g38120	LOC_Os06g38120	Chr6:22566774-22571982	0.722439	0.273017	-1.40389	down	0.0003	0.00145795	low-affinity cation transporter, putative, expressed
LOC_Os05g05640	LOC_Os05g05640	Chr5:2803690-2804985	0.429521	1.40636	1.71117	up	5e-05	0.000275909	pectinesterase inhibitor domain containing protein, putative, expressed
LOC_Os01g73540	LOC_Os01g73540	Chr1:42613762-42614641	22.7692	10.551	-1.10971	down	5e-05	0.000275909	YGGT family protein, putative, expressed
LOC_Os08g14070	LOC_Os08g14070	Chr8:8424283-8425291	5.77146	2.1603	-1.4177	down	5e-05	0.000275909	LYR motif containing protein, putative, expressed
LOC_Os08g01690	LOC_Os08g01690	Chr8:395227-401424	1.90945	0.766044	-1.31766	down	0.0012	0.00507475	retrotransposon protein, putative, unclassified, expressed
LOC_Os01g03320	LOC_Os01g03320	Chr1:1341318-1342277	5.55031	40.2856	2.85963	up	5e-05	0.000275909	BBTI2 - Bowman-Birk type bran trypsin inhibitor precursor, expressed
LOC_Os07g35880	LOC_Os07g35880	Chr7:21471054-21473327	0.634072	1.99846	1.65617	up	5e-05	0.000275909	beta-amylase, putative, expressed
LOC_Os01g08380	LOC_Os01g08380	Chr1:4110379-4112127	48.3529	105.703	1.12834	up	5e-05	0.000275909	transferase family protein, putative, expressed
LOC_Os09g25850	LOC_Os09g25850	Chr9:15492997-15497524	64.4591	7.08238	-3.18608	down	5e-05	0.000275909	WAX2, putative, expressed
LOC_Os06g30950	LOC_Os06g30950	Chr6:18002576-18009405	47.8555	22.3036	-1.10141	down	5e-05	0.000275909	transporter-related, putative, expressed
LOC_Os01g46140	LOC_Os01g46140	Chr1:26235767-26238284	8.39888	2.98227	-1.49379	down	5e-05	0.000275909	expressed protein
LOC_Os12g38720	LOC_Os12g38720	Chr12:23782738-23783531	4.42287	13.2036	1.57788	up	5e-05	0.000275909	expressed protein
LOC_Os04g56690	LOC_Os04g56690	Chr4:33804330-33805473	10.6051	24.0217	1.17957	up	5e-05	0.000275909	OsSAUR23 - Auxin-responsive SAUR gene family member, expressed
LOC_Os01g02130	LOC_Os01g02130	Chr1:620571-621516	1.01315	2.50607	1.30658	up	5e-05	0.000275909	expressed protein
LOC_Os03g34040	LOC_Os03g34040	Chr3:19412907-19417098	173.386	85.3842	-1.02194	down	5e-05	0.000275909	ribosomal protein, putative, expressed
LOC_Os04g32404	LOC_Os04g32404	Chr4:19430044-19435390	1.3	3.20833	1.30332	up	5e-05	0.000275909	expressed protein
LOC_Os12g36220	LOC_Os12g36220	Chr12:22197917-22198462	20.621	54.2101	1.39445	up	5e-05	0.000275909	inhibitor I family protein, putative, expressed
LOC_Os01g25500	LOC_Os01g25500	Chr1:14453689-14454560	20.6178	1.50518	-3.77588	down	5e-05	0.000275909	sterol carrier protein-2, putative, expressed
LOC_Os09g29690	LOC_Os09g29690	Chr9:18058252-18059176	3.54802	9.11865	1.36181	up	5e-05	0.000275909	beta-expansin precursor, putative, expressed
LOC_Os07g07040	LOC_Os07g07040	Chr7:3469426-3471635	54.8966	121.552	1.14678	up	5e-05	0.000275909	erythrocyte binding protein 3, putative, expressed
LOC_Os11g11694	LOC_Os11g11694	Chr11:6497625-6502790	0	0.572344	inf	up	5e-05	0.000275909	retrotransposon protein, putative, unclassified, expressed
LOC_Os03g46440	LOC_Os03g46440	Chr3:26259736-26267273	17.3667	36.3945	1.0674	up	5e-05	0.000275909	BTBA4 - Bric-a-Brac,Tramtrack, Broad Complex BTB domain with Ankyrin repeat region, expressed
LOC_Os03g05500	LOC_Os03g05500	Chr3:2723034-2723936	2.76599	0.913583	-1.59819	down	5e-05	0.000275909	DUF260 domain containing protein, putative, expressed
LOC_Os06g05510	LOC_Os06g05510	Chr6:2497602-2498202	0.319632	3.92056	3.61658	up	5e-05	0.000275909	expressed protein
LOC_Os07g42430	LOC_Os07g42430	Chr7:25404279-25405952	4.10378	0.501174	-3.03357	down	0.0012	0.00507475	expressed protein
LOC_Os05g33900	LOC_Os05g33900	Chr5:19997532-19999567	2.82162	7.58303	1.42625	up	5e-05	0.000275909	auxin-induced protein 5NG4, putative, expressed
LOC_Os01g51140	LOC_Os01g51140	Chr1:29382533-29385653	4.06407	1.81285	-1.16467	down	5e-05	0.000275909	helix-loop-helix DNA-binding domain containing protein, expressed
LOC_Os01g02430	LOC_Os01g02430	Chr1:786170-788619	0.0509334	0.532625	3.38644	up	0.0017	0.00692997	TAK14, putative, expressed
LOC_Os06g35970	LOC_Os06g35970	Chr6:21006675-21008263	119.903	42.5843	-1.49347	down	5e-05	0.000275909	meiosis 5, putative, expressed
LOC_Os01g21590	LOC_Os01g21590	Chr1:12091632-12093276	6.66316	14.0083	1.07201	up	5e-05	0.000275909	homeodomain, putative, expressed
LOC_Os12g08564	LOC_Os12g08564	Chr12:4334008-4354254	0.749111	3.02368	2.01306	up	5e-05	0.000275909	retrotransposon protein, putative, unclassified, expressed
LOC_Os12g42810	LOC_Os12g42810	Chr12:26599730-26604782	0.496506	1.72552	1.79715	up	5e-05	0.000275909	mov34/MPN/PAD-1 family protein, expressed
LOC_Os04g52790	LOC_Os04g52790	Chr4:31432433-31432952	0	6.46179	inf	up	5e-05	0.000275909	expressed protein
LOC_Os02g05470	LOC_Os02g05470	Chr2:2638416-2642111	35.2679	14.5554	-1.2768	down	5e-05	0.000275909	CCT motif family protein, expressed
LOC_Os05g12040	LOC_Os05g12040	Chr5:6882662-6884876	5.7466	33.2696	2.53343	up	5e-05	0.000275909	cytochrome P450 51, putative, expressed
LOC_Os05g36140	LOC_Os05g36140	Chr5:21425049-21426009	1.54844	3.20148	1.04792	up	0.0012	0.00507475	expressed protein
LOC_Os11g18730	LOC_Os11g18730	Chr11:10609646-10615875	89.3349	33.8356	-1.40068	down	5e-05	0.000275909	glycosyl hydrolase family 3 protein, putative, expressed
LOC_Os02g57700	LOC_Os02g57700	Chr2:35334955-35340821	0.502934	1.2422	1.30446	up	5e-05	0.000275909	protein kinase, putative, expressed
LOC_Os08g05440	LOC_Os08g05440	Chr8:2878952-2890634	0.559647	1.55011	1.46978	up	5e-05	0.000275909	NB-ARC domain containing protein, expressed
LOC_Os05g43910	LOC_Os05g43910	Chr5:25543221-25546410	2.04513	6.97037	1.76904	up	5e-05	0.000275909	cytochrome P450, putative, expressed
LOC_Os10g05970	LOC_Os10g05970	Chr10:3012695-3013952	423.72	184.332	-1.20081	down	5e-05	0.000275909	POEI12 - Pollen Ole e I allergen and extensin family protein precursor, expressed
LOC_Os03g22010	LOC_Os03g22010	Chr3:12611810-12617166	55.8894	7.09097	-2.97852	down	5e-05	0.000275909	peroxidase precursor, putative, expressed
LOC_Os09g27670	LOC_Os09g27670	Chr9:16846524-16847608	2.1862	4.70127	1.10462	up	5e-05	0.000275909	expressed protein
LOC_Os06g06250	LOC_Os06g06250	Chr6:2893580-2895869	294.873	141.83	-1.05593	down	5e-05	0.000275909	GDSL-like lipase/acylhydrolase, putative, expressed
LOC_Os03g18900	LOC_Os03g18900	Chr3:10591427-10592336	10.1604	4.5055	-1.1732	down	5e-05	0.000275909	retrotransposon protein, putative, Ty3-gypsy subclass, expressed
LOC_Os07g09610	LOC_Os07g09610	Chr7:5102508-5107298	0.635624	1.50387	1.24243	up	5e-05	0.000275909	CAMK_KIN1/SNF1/Nim1_like_AMPKh.1 - CAMK includes calcium/calmodulin depedent protein kinases, expressed
LOC_Os10g39380	LOC_Os10g39380	Chr10:21008519-21010089	1.00072	2.04337	1.0299	up	5e-05	0.000275909	aspartic proteinase nepenthesin-1 precursor, putative, expressed
LOC_Os05g43870	LOC_Os05g43870	Chr5:25508740-25510545	2.72406	1.17413	-1.21417	down	5e-05	0.000275909	myosin heavy chain-related, putative, expressed
LOC_Os06g35165	LOC_Os06g35165	Chr6:20497218-20498453	0.508919	1.20321	1.24138	up	0.00025	0.00123487	expressed protein
LOC_Os09g20880	LOC_Os09g20880	Chr9:12565501-12569202	11.2727	5.61985	-1.00423	down	5e-05	0.000275909	serine/threonine-protein kinase, putative, expressed
LOC_Os07g33660	LOC_Os07g33660	Chr7:20113508-20115204	76.5195	36.7625	-1.05759	down	5e-05	0.000275909	expressed protein
LOC_Os06g22020	LOC_Os06g22020	Chr6:12751744-12753286	0.905714	1.86725	1.04378	up	5e-05	0.000275909	cytochrome P450, putative, expressed
LOC_Os01g23710	LOC_Os01g23710	Chr1:13342878-13345906	4.39756	1.47203	-1.5789	down	5e-05	0.000275909	no apical meristem protein, putative, expressed
LOC_Os03g32230	LOC_Os03g32230	Chr3:18435988-18437090	22.9329	53.4686	1.22127	up	5e-05	0.000275909	ZOS3-12 - C2H2 zinc finger protein, expressed
LOC_Os02g40710	LOC_Os02g40710	Chr2:24683632-24685205	0.949687	2.01483	1.08514	up	5e-05	0.000275909	ammonium transporter protein, putative, expressed
LOC_Os04g29960	LOC_Os04g29960	Chr4:17874312-17877280	0.324576	0.831901	1.35786	up	5e-05	0.000275909	OsWAK43 - OsWAK receptor-like protein kinase, expressed
LOC_Os01g04370	LOC_Os01g04370	Chr1:1948736-1949587	0.330837	1.69635	2.35824	up	0.00015	0.00076898	hsp20/alpha crystallin family protein, putative, expressed
LOC_Os05g44630	LOC_Os05g44630	Chr5:25962248-25964484	7.09332	2.83755	-1.32181	down	5e-05	0.000275909	IQ calmodulin-binding motif family protein, putative, expressed
LOC_Os07g17330	LOC_Os07g17330	Chr7:10231828-10232702	21.1565	52.4714	1.31043	up	5e-05	0.000275909	B12D protein, putative, expressed
LOC_Os06g08600	LOC_Os06g08600	Chr6:4276288-4277140	3.80742	8.5713	1.1707	up	5e-05	0.000275909	versicolorin reductase, putative, expressed
LOC_Os04g59200	LOC_Os04g59200	Chr4:35215123-35216756	16.7091	7.55395	-1.14533	down	5e-05	0.000275909	peroxidase precursor, putative, expressed
LOC_Os11g04060	LOC_Os11g04060	Chr11:1641191-1645544	0.32241	0.818837	1.34468	up	0.01005	0.0323846	major facilitator superfamily antiporter, putative, expressed
LOC_Os10g32348	LOC_Os10g32348	Chr10:16971659-16976748	1.48632	0.680087	-1.12796	down	0.002	0.00799717	PsbP, putative, expressed
LOC_Os04g16970	LOC_Os04g16970	Chr4:9291212-9291999	10.3828	2.7899	-1.89591	down	5e-05	0.000275909	zinc finger, C3HC4 type domain containing protein, expressed
LOC_Os04g13220	LOC_Os04g13220	Chr4:7317231-7325788	1.05211	2.74804	1.38511	up	5e-05	0.000275909	ABC transporter family protein, putative, expressed
LOC_Os02g03294	LOC_Os02g03294	Chr2:1331346-1333420	13.7444	5.11868	-1.425	down	5e-05	0.000275909	cyclin, putative, expressed
LOC_Os11g29870	LOC_Os11g29870	Chr11:17352084-17355820	0.888407	1.85261	1.06027	up	5e-05	0.000275909	WRKY72, expressed
LOC_Os04g36800	LOC_Os04g36800	Chr4:22216908-22221345	21.0155	10.2418	-1.03698	down	5e-05	0.000275909	3-oxoacyl-synthase, putative, expressed
LOC_Os07g44440	LOC_Os07g44440	Chr7:26551780-26552660	37.9241	99.834	1.39642	up	5e-05	0.000275909	peroxiredoxin, putative, expressed
LOC_Os08g05590	LOC_Os08g05590	Chr8:2989265-2991016	1.02777	2.21316	1.10658	up	5e-05	0.000275909	aquaporin protein, putative, expressed
LOC_Os03g47010	LOC_Os03g47010	Chr3:26576495-26579282	4.58028	2.23141	-1.03748	down	5e-05	0.000275909	glycosyl hydrolase family 10 protein, putative, expressed
LOC_Os02g38910	LOC_Os02g38910	Chr2:23519588-23520551	0	1.40364	inf	up	5e-05	0.000275909	expressed protein
LOC_Os07g23430	LOC_Os07g23430	Chr7:13219679-13224915	0.604638	1.44176	1.25368	up	5e-05	0.000275909	fatty acid desaturase, putative, expressed
LOC_Os01g52514	LOC_Os01g52514	Chr1:30173441-30179151	4.53494	9.48657	1.0648	up	5e-05	0.000275909	B3 DNA binding domain containing protein, expressed
LOC_Os01g09880	LOC_Os01g09880	Chr1:5131470-5132918	60.5829	28.5522	-1.08531	down	5e-05	0.000275909	harpin-induced protein 1 domain containing protein, expressed
LOC_Os05g33410	LOC_Os05g33410	Chr5:19634462-19636066	2.36889	4.76214	1.0074	up	5e-05	0.000275909	xylanase inhibitor, putative, expressed
LOC_Os12g36350	LOC_Os12g36350	Chr12:22252380-22254735	0.216402	0.88697	2.03517	up	5e-05	0.000275909	expressed protein
LOC_Os10g38540	LOC_Os10g38540	Chr10:20574825-20576117	10.5041	1.21928	-3.10685	down	5e-05	0.000275909	glutathione S-transferase, putative, expressed
LOC_Os04g46850	LOC_Os04g46850	Chr4:27759171-27759712	0.569556	0	#NAME?	down	0.00175	0.00710816	expressed protein
LOC_Os02g08230	LOC_Os02g08230	Chr2:4355044-4362388	33.6406	11.5436	-1.54311	down	5e-05	0.000275909	WAX2, putative, expressed
LOC_Os01g62670	LOC_Os01g62670	Chr1:36296113-36298431	10.1126	22.6735	1.16486	up	5e-05	0.000275909	avr9/Cf-9 rapidly elicited protein, putative, expressed
LOC_Os03g51920	LOC_Os03g51920	Chr3:29784612-29787015	3.36884	6.93657	1.04197	up	5e-05	0.000275909	peptidase, M50 family, putative, expressed
LOC_Os05g33140	LOC_Os05g33140	Chr5:19435357-19436734	10.1157	23.8401	1.23679	up	5e-05	0.000275909	CHIT5 - Chitinase family protein precursor, expressed
LOC_Os02g43280	LOC_Os02g43280	Chr2:26079796-26085572	61.4882	28.5846	-1.10507	down	5e-05	0.000275909	aldehyde dehydrogenase, putative, expressed
LOC_Os08g24310	LOC_Os08g24310	Chr8:14673018-14679422	1.83033	5.02821	1.45794	up	5e-05	0.000275909	receptor-like protein kinase precursor, putative, expressed
LOC_Os12g02840	LOC_Os12g02840	Chr12:1018200-1021176	0.766465	1.82437	1.2511	up	5e-05	0.000275909	ATCHX, putative, expressed
LOC_Os10g42390	LOC_Os10g42390	Chr10:22818077-22818671	14.6519	4.69492	-1.64191	down	5e-05	0.000275909	zinc finger, C3HC4 type domain containing protein, expressed
LOC_Os01g63540	LOC_Os01g63540	Chr1:36840076-36842130	4.64784	1.84961	-1.32934	down	5e-05	0.000275909	cytochrome P450, putative, expressed
LOC_Os07g37230	LOC_Os07g37230	Chr7:22309413-22313591	25.4669	55.355	1.12009	up	5e-05	0.000275909	inositol-1-monophosphatase, putative, expressed
LOC_Os11g18570	LOC_Os11g18570	Chr11:10474863-10477749	98.5198	30.7915	-1.67788	down	5e-05	0.000275909	cytochrome P450, putative, expressed
LOC_Os06g24930	LOC_Os06g24930	Chr6:14616405-14617288	0.454842	1.36687	1.58744	up	0.0037	0.0137333	transposon protein, putative, Ac/Ds sub-class, expressed
LOC_Os12g26690	LOC_Os12g26690	Chr12:15639468-15640444	5.50067	2.52432	-1.12371	down	5e-05	0.000275909	expressed protein
LOC_Os02g11870	LOC_Os02g11870	Chr2:6149277-6150318	1.80919	5.19082	1.52062	up	5e-05	0.000275909	expressed protein
LOC_Os05g49240	LOC_Os05g49240	Chr5:28251312-28256758	9.70172	24.3981	1.33046	up	5e-05	0.000275909	homeodomain-related, putative, expressed
LOC_Os08g36220	LOC_Os08g36220	Chr8:22829281-22831125	4.84783	2.39571	-1.01688	down	5e-05	0.000275909	homeobox associated leucine zipper, putative, expressed
LOC_Os07g38470	LOC_Os07g38470	Chr7:23110467-23110791	18.3041	0	#NAME?	down	0.0104	0.0333745	expressed protein
LOC_Os12g43640	LOC_Os12g43640	Chr12:27109019-27112543	4.03061	8.57796	1.08963	up	5e-05	0.000275909	receptor-like protein kinase HAIKU2 precursor, putative, expressed
LOC_Os10g26110	LOC_Os10g26110	Chr10:13524138-13525925	0.86988	12.7383	3.87222	up	5e-05	0.000275909	decarboxylase, putative, expressed
LOC_Os06g05930	LOC_Os06g05930	Chr6:2714449-2715133	208.097	89.9653	-1.20982	down	5e-05	0.000275909	expressed protein
LOC_Os11g20090	LOC_Os11g20090	Chr11:11591502-11596168	2.16635	0.706401	-1.61671	down	5e-05	0.000275909	O-methyltransferase, putative, expressed
LOC_Os01g01650	LOC_Os01g01650	Chr1:322555-323948	26.0067	5.53715	-2.23167	down	5e-05	0.000275909	isoflavone reductase homolog IRL, putative, expressed
LOC_Os01g13610	LOC_Os01g13610	Chr1:7619079-7624561	1.15314	6.00721	2.38113	up	5e-05	0.000275909	isoflavone reductase homolog IRL, putative, expressed
LOC_Os12g43430	LOC_Os12g43430	Chr12:26912973-26922761	2.76422	8.00956	1.53485	up	0.0003	0.00145795	thaumatin, putative, expressed
LOC_Os01g67950	LOC_Os01g67950	Chr1:39483754-39484808	17.6989	50.2646	1.50588	up	5e-05	0.000275909	ubiquitin family protein, putative, expressed
LOC_Os08g06100	LOC_Os08g06100	Chr8:3337750-3340959	587.129	278.4	-1.07652	down	5e-05	0.000275909	O-methyltransferase, putative, expressed
LOC_Os10g19080	LOC_Os10g19080	Chr10:9716620-9719296	0.20035	0.56283	1.49018	up	0.0118	0.0372174	retrotransposon protein, putative, Ty3-gypsy subclass, expressed
LOC_Os11g47120	LOC_Os11g47120	Chr11:28335092-28338717	0.92915	0.463414	-1.00361	down	0.00055	0.00251759	DEFL48 - Defensin and Defensin-like DEFL family, expressed
LOC_Os03g41330	LOC_Os03g41330	Chr3:22976954-22979936	2.90341	1.24488	-1.22175	down	5e-05	0.000275909	DUF260 domain containing protein, putative, expressed
LOC_Os01g12000	LOC_Os01g12000	Chr1:6534608-6535837	2.26534	5.00384	1.14331	up	5e-05	0.000275909	expressed protein
LOC_Os04g51990	LOC_Os04g51990	Chr4:30869665-30871743	4.3646	2.0439	-1.09453	down	5e-05	0.000275909	transferase family domain containing protein, expressed
LOC_Os09g24810	LOC_Os09g24810	Chr9:14793741-14794460	10.4436	4.93116	-1.08262	down	5e-05	0.000275909	ZF-HD protein dimerisation region containing protein, expressed
LOC_Os11g13870	LOC_Os11g13870	Chr11:7651045-7652401	4.3721	1.42819	-1.61414	down	5e-05	0.000275909	plant-specific domain TIGR01627 family protein, expressed
LOC_Os12g41600	LOC_Os12g41600	Chr12:25744008-25745623	9.14577	4.35344	-1.07095	down	5e-05	0.000275909	OsSAUR57 - Auxin-responsive SAUR gene family member, expressed
LOC_Os03g18490	LOC_Os03g18490	Chr3:10366998-10368090	0.363505	2.34213	2.68777	up	5e-05	0.000275909	RPGR, putative, expressed
LOC_Os12g26380	LOC_Os12g26380	Chr12:15412487-15413910	44.7361	20.1671	-1.14944	down	5e-05	0.000275909	dirigent, putative, expressed
LOC_Os03g10390	LOC_Os03g10390	Chr3:5294522-5297025	0.413647	0.93533	1.17707	up	0.001	0.0043145	expressed protein
LOC_Os10g42620	LOC_Os10g42620	Chr10:22981600-22986324	21.3897	9.68642	-1.14288	down	5e-05	0.000275909	dihydroflavonol-4-reductase, putative, expressed
LOC_Os10g25400	LOC_Os10g25400	Chr10:13131432-13133328	1.46795	6.32932	2.10825	up	5e-05	0.000275909	GDSL-like lipase/acylhydrolase, putative, expressed
LOC_Os01g46820	LOC_Os01g46820	Chr1:26709124-26710724	0	0.668051	inf	up	0.0014	0.00582037	expressed protein
LOC_Os12g33946	LOC_Os12g33946	Chr12:20461922-20463497	0.165815	0.611995	1.88394	up	0.00315	0.0119469	cytochrome c oxidase subunit 1, putative, expressed
