# Supplementary material for: Mutations in MIR396e and MIR396f increase grain size and modulate shoot architecture in rice
Source: Plant Biotechnol J. 2019 Aug 16;18(2):491–501. doi: 10.1111/pbi.13214 (PMC6953237; doi:10.1111/pbi.13214)
Supplement: Supplementary file 18 — Data S5. Expression profiles of the GA‐related genes in wild‐type and mir396ef (line A1) leaves. [file PBI-18-491-s013.xlsx]

## Sheet: Sheet1
Data S5. Expression profiles of the GA-related genes in wild-type and mir396ef (line A1) leaves. A1, a mir396ef line. The leaves were sampled from 50-day-old plants.
GA biosynthetic genes
GeneID	GeneName	Locus	XS134_FPKM	A1_FPKM	log2(A1/XS134)	up-or-down	p_value	q_value	Description
LOC_Os03g63970	GNP1/GA20ox1	Chr3:36150663-36152517	4.97197	3.70597	-0.423965	down	0.0008	0.00352287	gibberellin 20 oxidase 1, putative, expressed
LOC_Os01g66100	SD1/GA20ox2	Chr1:38382381-38385504	22.2786	24.0605	0.111012	up	0.23235	0.401787	gibberellin 20 oxidase 2, putative, expressed
LOC_Os06g37364	KO2	Chr6:22073882-22082490	10.7053	10.5864	-0.0161108	down	0.86645	0.928506	cytochrome P450, putative, expressed
LOC_Os06g02019	KAO	Chr6:580664-586450	3.56159	3.62752	0.0264636	up	0.8311	0.908659	cytochrome P450, putative, expressed
LOC_Os04g52230	KS1	Chr4:31026616-31031248	6.44215	6.972	0.11403	up	0.2409	0.411878	ent-kaurene synthase, chloroplast precursor, putative, expressed
LOC_Os01g08220	GA3ox2	Chr1:4003658-4004946	5.25334	4.6057	-0.189816	down	0.2237	0.391107	gibberellin 3-beta-dioxygenase 2-2, putative, expressed
LOC_Os02g17780	CPS1	Chr2:10273717-10283727	4.00214	4.90627	0.293852	up	0.0051	0.0180722	ent-kaurene synthase, chloroplast precursor, putative, expressed
GA signaling genes
GeneID	GeneName	Locus	XS134_FPKM	A1_FPKM	log2(A1/XS134)	up-or-down	p_value	q_value	Description
LOC_Os02g35940	LOC_Os02g35940	Chr2:21587766-21589074	11.9289	12.4266	0.0589713	up	0.59225	0.748942	gibberellin receptor GID1L2, putative, expressed
LOC_Os09g28640	LOC_Os09g28640	Chr9:17421206-17422450	16.1469	20.9311	0.374392	up	0.00025	0.00123487	gibberellin receptor GID1L2, putative, expressed
LOC_Os09g28280	LOC_Os09g28280	Chr9:17171656-17172815	10.8934	6.29907	-0.790247	down	5e-05	0.000275909	gibberellin receptor GID1L2, putative, expressed
LOC_Os08g37040	LOC_Os08g37040	Chr8:23411544-23412899	19.9023	15.137	-0.394858	down	0.00025	0.00123487	gibberellin receptor GID1L2, putative, expressed
LOC_Os03g57640	LOC_Os03g57640	Chr3:32851424-32852782	6.9777	23.5319	1.7538	up	5e-05	0.000275909	gibberellin receptor GID1L2, putative, expressed
LOC_Os07g41590	LOC_Os07g41590	Chr7:24931738-24933197	27.6278	21.2024	-0.381894	down	0.0001	0.000527978	gibberellin receptor GID1L2, putative, expressed
LOC_Os07g44890	LOC_Os07g44890	Chr7:26790784-26792117	26.9251	14.401	-0.902785	down	5e-05	0.000275909	gibberellin receptor GID1L2, putative, expressed
LOC_Os03g15270	LOC_Os03g15270	Chr3:8352020-8353723	44.8077	73.7269	0.718445	up	5e-05	0.000275909	gibberellin receptor GID1L2, putative, expressed
LOC_Os08g37050	LOC_Os08g37050	Chr8:23417172-23418135	1.80176	2.63671	0.549331	up	0.02215	0.0629975	gibberellin receptor GID1L2, putative, expressed
LOC_Os07g34370	LOC_Os07g34370	Chr7:20596751-20600204	0.794573	6.01648	2.92067	up	5e-05	0.000275909	gibberellin receptor, putative, expressed
LOC_Os03g14730	LOC_Os03g14730	Chr3:8010853-8012571	52.6725	76.3452	0.535486	up	5e-05	0.000275909	gibberellin receptor GID1L2, putative, expressed
LOC_Os09g28740	LOC_Os09g28740	Chr9:17466912-17469426	2.46289	3.20182	0.378542	up	0.0015	0.00619624	gibberellin receptor GID1L2, putative, expressed
LOC_Os11g13670	LOC_Os11g13670	Chr11:7493920-7495461	31.3123	25.4089	-0.301396	down	0.0016	0.00656851	gibberellin receptor GID1L2, putative, expressed
LOC_Os05g33730	GID1	Chr5:19868418-19871283	60.1477	82.5372	0.456535	up	5e-05	0.000275909	gibberellin receptor GID1L2, putative, expressed
LOC_Os09g28620	LOC_Os09g28620	Chr9:17414086-17415604	6.80487	5.502	-0.30661	down	0.01325	0.0410126	gibberellin receptor GID1L2, putative, expressed
LOC_Os07g44860	LOC_Os07g44860	Chr7:26782879-26784563	3.82817	3.44073	-0.153941	down	0.2632	0.438596	gibberellin receptor GID1L2, putative, expressed
LOC_Os08g37030	LOC_Os08g37030	Chr8:23408420-23409662	1.77829	2.7233	0.614869	up	0.0035	0.0130812	gibberellin receptor GID1L2, putative, expressed
LOC_Os08g37060	LOC_Os08g37060	Chr8:23418692-23420210	30.0887	25.3973	-0.244545	down	0.00825	0.0272884	gibberellin receptor GID1L2, putative, expressed
LOC_Os09g28650	LOC_Os09g28650	Chr9:17424550-17425622	4.66069	9.0507	0.957486	up	5e-05	0.000275909	gibberellin receptor, putative, expressed
LOC_Os07g06840	LOC_Os07g06840	Chr7:3342149-3343596	46.4084	31.7892	-0.545848	down	5e-05	0.000275909	gibberellin receptor GID1L2, putative, expressed
LOC_Os09g28690	LOC_Os09g28690	Chr9:17447932-17449592	45.2378	60.8204	0.427027	up	5e-05	0.000275909	gibberellin receptor GID1L2, putative, expressed
LOC_Os09g28730	LOC_Os09g28730	Chr9:17460635-17462070	12.6383	15.0439	0.251381	up	0.01585	0.0474493	gibberellin receptor GID1L2, putative, expressed
LOC_Os11g13570	LOC_Os11g13570	Chr11:7437634-7439156	14.7148	10.9784	-0.422598	down	0.0001	0.000527978	gibberellin receptor GID1L2, putative, expressed
LOC_Os08g37010	LOC_Os08g37010	Chr8:23390676-23404344	2.74186	2.91952	0.0905759	up	0.82275	0.904089	gibberellin receptor GID1L2, putative, expressed
LOC_Os06g11135	LOC_Os06g11135	Chr6:5837563-5838523	76.1914	85.1728	0.160765	up	0.0674	0.156655	gibberellin receptor GID1L2, putative, expressed
LOC_Os09g28660	LOC_Os09g28660	Chr9:17427502-17428693	8.76732	10.7835	0.298624	up	0.01155	0.0365462	gibberellin receptor GID1L2, putative, expressed
LOC_Os01g06220	LOC_Os01g06220	Chr1:2957065-2958443	2.80994	3.95332	0.492524	up	0.00375	0.0138984	gibberellin receptor GID1L2, putative, expressed
LOC_Os09g28230	LOC_Os09g28230	Chr9:17145733-17147124	6.75398	11.2767	0.739541	up	5e-05	0.000275909	gibberellin receptor GID1L2, putative, expressed
LOC_Os07g06830	LOC_Os07g06830	Chr7:3332885-3334275	19.4573	24.4957	0.332215	up	0.0005	0.00230977	gibberellin receptor GID1L2, putative, expressed
LOC_Os07g06880	LOC_Os07g06880	Chr7:3360000-3361559	22.7007	13.8997	-0.707681	down	5e-05	0.000275909	gibberellin receptor GID1L2, putative, expressed
LOC_Os07g06860	LOC_Os07g06860	Chr7:3351131-3352672	5.68696	4.96917	-0.194653	down	0.1525	0.295713	gibberellin receptor GID1L2, putative, expressed
LOC_Os07g06850	LOC_Os07g06850	Chr7:3344779-3346557	29.3856	22.6687	-0.374406	down	5e-05	0.000275909	gibberellin receptor GID1L2, putative, expressed
LOC_Os06g11130	LOC_Os06g11130	Chr6:5835561-5837122	41.4776	39.1741	-0.0824349	down	0.3387	0.52073	gibberellin receptor GID1L2, putative, expressed
LOC_Os06g20200	LOC_Os06g20200	Chr6:11586342-11588079	11.0546	9.89776	-0.159475	down	0.12265	0.250508	gibberellin receptor GID1L2, putative, expressed
LOC_Os09g28630	LOC_Os09g28630	Chr9:17417334-17418477	57.9801	59.4079	0.0350975	up	0.68615	0.813551	gibberellin receptor, putative, expressed
LOC_Os02g36974	GID2	Chr2:22333280-22337713	194.442	183.536	-0.0832735	down	0.32375	0.505305	14-3-3 protein, putative, expressed
Negative regulators of GA signaling
GeneID	GeneName	Locus	XS134_FPKM	A1_FPKM	log2(A1/XS134)	up-or-down	p_value	q_value	Description
LOC_Os08g44510	SPY	Chr8:27991555-27999425	30.2967	31.0362	0.034793	up	0.67305	0.804755	UDP-N-acetylglucosamine--peptide N-acetylglucosaminyltransferase SPINDLY, putative, expressed
LOC_Os03g49990	SLR1	Chr3:28512624-28515179	138.014	135.46	-0.0269519	down	0.7396	0.850863	GRAS family transcription factor domain containing protein, expressed
GA deactivating genes
GeneID	GeneName	Locus	XS134_FPKM	A1_FPKM	log2(A1/XS134)	up-or-down	p_value	q_value	Description
LOC_Os05g06670	GA2ox1	Chr5:3459615-3468755	0.492557	0.941766	0.935077	up	0.0116	0.0366685	gibberellin 2-oxidase, putative, expressed
LOC_Os02g41954	GA2ox9	Chr2:25199385-25203742	5.77666	23.5955	2.03021	up	5e-05	0.000275909	gibberellin 2-beta-dioxygenase 7, putative, expressed
LOC_Os01g11150	GA2ox7	Chr1:5968818-5972489	1.61553	6.77704	2.06865	up	5e-05	0.000275909	gibberellin 2-beta-dioxygenase, putative, expressed
LOC_Os05g48700	GA2ox8	Chr5:27910730-27912924	0.95057	2.3065	1.27884	up	5e-05	0.000275909	gibberellin 2-beta-dioxygenase, putative, expressed
LOC_Os05g11810	GA2ox10	Chr5:6720997-6726973	62.5816	88.0292	0.492245	up	5e-05	0.000275909	gibberellin 2-beta-dioxygenase 1, putative, expressed
LOC_Os04g44150	GA2ox6	Chr4:26130706-26134356	0.565347	1.18181	1.06379	up	0.00085	0.00372058	gibberellin 2-beta-dioxygenase 7, putative, expressed
LOC_Os05g43880	GA2ox4	Chr5:25515052-25516204	1.42884	1.49653	0.0667785	up	0.7922	0.884273	gibberellin 2-beta-dioxygenase, putative, expressed
LOC_Os01g55240	GA2ox3	Chr1:31795104-31797643	14.6998	26.8756	0.870498	up	5e-05	0.000275909	gibberellin 2-beta-dioxygenase, putative, expressed
LOC_Os04g33360	GA2ox11	Chr4:20200071-20201885	3.72657	4.86246	0.383838	up	0.0036	0.0133995	gibberellin 2-beta-dioxygenase 7, putative, expressed
LOC_Os03g10210	HOX12	Chr3:5180654-5182185	11.8161	19.9957	0.758934	up	5e-05	0.000275909	homeobox domain containing protein, expressed
GA-stimulated or GA response genes
GeneID	GeneName	Locus	XS134_FPKM	A1_FPKM	log2(A1/XS134)	up-or-down	p_value	q_value	Description
LOC_Os05g35690	LOC_Os05g35690	Chr5:21198100-21198992	0.289802	0.491316	0.761585	up	0.23305	0.402751	GASR6 - Gibberellin-regulated GASA/GAST/Snakin family protein precursor, expressed
LOC_Os07g40240	LOC_Os07g40240	Chr7:24125332-24127487	3.316	5.75832	0.796205	up	5e-05	0.000275909	GASR9 - Gibberellin-regulated GASA/GAST/Snakin family protein precursor, expressed
LOC_Os06g51320	LOC_Os06g51320	Chr6:31082745-31089543	12.4683	15.6139	0.32456	up	0.10445	0.22094	GASR8 - Gibberellin-regulated GASA/GAST/Snakin family protein precursor, expressed
LOC_Os04g39110	GASR2	Chr4:23242282-23243202	173.876	162.818	-0.0947969	down	0.26405	0.439494	GASR4 - Gibberellin-regulated GASA/GAST/Snakin family protein precursor, expressed
LOC_Os06g15620	GSR1	Chr6:8847701-8848847	42.0206	48.7678	0.214832	up	0.01865	0.0545529	GASR7 - Gibberellin-regulated GASA/GAST/Snakin family protein precursor, expressed
LOC_Os03g41060	LOC_Os03g41060	Chr3:22816932-22817775	4.05657	4.58477	0.176591	up	0.35425	0.535926	GASR2 - Gibberellin-regulated GASA/GAST/Snakin family protein precursor, putative, expressed
LOC_Os09g24840	LOC_Os09g24840	Chr9:14828980-14830528	7.14586	2.99795	-1.25313	down	5e-05	0.000275909	GASR10 - Gibberellin-regulated GASA/GAST/Snakin family protein precursor, expressed
LOC_Os05g31280	LOC_Os05g31280	Chr5:18183822-18185191	2.79738	1.63598	-0.77392	down	0.0006	0.0027255	GASR5 - Gibberellin-regulated GASA/GAST/Snakin family protein precursor, expressed
LOC_Os03g55290	GASR1	Chr3:31464839-31465625	99.6529	169.759	0.768508	up	5e-05	0.000275909	GASR3 - Gibberellin-regulated GASA/GAST/Snakin family protein precursor, expressed
LOC_Os03g09280	LOC_Os03g09280	Chr3:4847120-4853832	23.3527	25.1019	0.104207	up	0.2349	0.404896	gibberellin response modulator protein, putative, expressed
LOC_Os07g39470	LOC_Os07g39470	Chr7:23650524-23654073	124.41	141.166	0.182285	up	0.0254	0.0706239	gibberellin response modulator protein, putative, expressed
LOC_Os10g22430	LOC_Os10g22430	Chr10:11605113-11609036	12.8915	13.6768	0.0853106	up	0.3539	0.535684	gibberellin response modulator protein, putative, expressed
LOC_Os07g36170	LOC_Os07g36170	Chr7:21614952-21620327	139.909	198.688	0.506018	up	5e-05	0.000275909	chitin-inducible gibberellin-responsive protein, putative, expressed
LOC_Os02g45760	LOC_Os02g45760	Chr2:27853852-27856163	7.04146	8.44582	0.262363	up	0.0115	0.0364236	chitin-inducible gibberellin-responsive protein 2, putative, expressed
LOC_Os01g65900	LOC_Os01g65900	Chr1:38261835-38265509	66.1927	76.5959	0.210594	up	0.01055	0.0337696	chitin-inducible gibberellin-responsive protein, putative, expressed
Putative GA oxidase genes
GeneID	GeneName	Locus	XS134_FPKM	A1_FPKM	log2(A1/XS134)	up-or-down	p_value	q_value	Description
LOC_Os08g44590	LOC_Os08g44590	Chr8:28043208-28045588	1.91166	4.16627	1.12393	up	5e-05	0.000275909	gibberellin 20 oxidase 2, putative, expressed
LOC_Os04g39980	LOC_Os04g39980	Chr4:23795408-23797531	22.3996	40.5933	0.857766	up	5e-05	0.000275909	gibberellin 20 oxidase 2, putative, expressed
LOC_Os03g42130	LOC_Os03g42130	Chr3:23450163-23452171	11.4495	13.0497	0.18873	up	0.06565	0.153455	gibberellin 20 oxidase 2, putative, expressed
