# Supplementary material for: Mutations in MIR396e and MIR396f increase grain size and modulate shoot architecture in rice
Source: Plant Biotechnol J. 2019 Aug 16;18(2):491–501. doi: 10.1111/pbi.13214 (PMC6953237; doi:10.1111/pbi.13214)
Supplement: Supplementary file 19 — Data S6. Expression profiles of the DEGs identified in wild‐type and mir396ef (line A6) leaves. [file PBI-18-491-s014.xlsx]

## Sheet: Sheet1
Data S6. Expression profiles of the DEGs identified in wild-type and mir396ef (line A6) leaves. A6, a mir396ef line. The leaves were sampled from 50-day-old plants. Ratio ≥ 2 or ≤ 0.5, and FDR ＜ 0.05.
GeneID	GeneName	Locus	XS134_FPKM	A6_FPKM	log2(A6/XS134)	up-or-down	p_value	q_value	Description
LOC_Os12g14224	LOC_Os12g14224	Chr12:8078615-8081328	0	1.26659	inf	up	5e-05	0.000150108	expressed protein
LOC_Os11g18660	LOC_Os11g18660	Chr11:10538026-10539355	0.911367	0.398049	-1.19509	down	0.00845	0.0167773	expressed protein
LOC_Os01g22560	LOC_Os01g22560	Chr1:12677085-12678141	10.674	2.22203	-2.26415	down	5e-05	0.000150108	glycerol-3-phosphate acyltransferase 1, putative, expressed
LOC_Os11g34690	LOC_Os11g34690	Chr11:20321330-20326421	0.169691	0.444028	1.38774	up	0.00015	0.000421937	expressed protein
LOC_Os10g35500	LOC_Os10g35500	Chr10:18994567-18996816	3.47594	14.466	2.05719	up	5e-05	0.000150108	epoxide hydrolase, putative, expressed
LOC_Os04g39300	LOC_Os04g39300	Chr4:23388562-23389490	0.395763	0.932144	1.23591	up	0.02765	0.048262	heavy metal transport/detoxification protein, putative, expressed
LOC_Os12g31520	LOC_Os12g31520	Chr12:18959386-18959839	0	0.526067	inf	up	0.02395	0.0424364	expressed protein
LOC_Os06g20900	LOC_Os06g20900	Chr6:12076312-12079453	0.552558	2.1986	1.99239	up	5e-05	0.000150108	expressed protein
LOC_Os10g35300	LOC_Os10g35300	Chr10:18873472-18875014	1.73677	4.61144	1.40881	up	5e-05	0.000150108	dof zinc finger domain containing protein, putative, expressed
LOC_Os05g07280	LOC_Os05g07280	Chr5:3856577-3859257	1.90828	4.39322	1.20301	up	5e-05	0.000150108	expressed protein
LOC_Os01g47370	LOC_Os01g47370	Chr1:27063891-27064167	9.78899	0	#NAME?	down	5e-05	0.000150108	MYB family transcription factor, putative, expressed
LOC_Os10g23090	LOC_Os10g23090	Chr10:12041603-12043235	4.41411	9.06148	1.03762	up	5e-05	0.000150108	homeobox associated leucine zipper, putative, expressed
LOC_Os11g20090	LOC_Os11g20090	Chr11:11591502-11596168	2.19127	0.194069	-3.49713	down	5e-05	0.000150108	O-methyltransferase, putative, expressed
LOC_Os09g34020	LOC_Os09g34020	Chr9:20082910-20083444	1.07458	3.26306	1.60245	up	0.0012	0.00288544	expressed protein
LOC_Os07g29750	LOC_Os07g29750	Chr7:17490698-17493026	29.2491	71.0602	1.28065	up	5e-05	0.000150108	glycosyl hydrolases family 16, putative, expressed
LOC_Os06g30500	LOC_Os06g30500	Chr6:17630571-17632346	1.9752	4.41307	1.15979	up	5e-05	0.000150108	cytochrome P450, putative, expressed
LOC_Os11g02130	LOC_Os11g02130	Chr11:583134-585659	1.09324	4.61656	2.0782	up	5e-05	0.000150108	peroxidase precursor, putative, expressed
LOC_Os12g05210	LOC_Os12g05210	Chr12:2312449-2313272	0.375181	1.16258	1.63167	up	0.00045	0.00117149	expressed protein
LOC_Os04g09260	LOC_Os04g09260	Chr4:4923765-4925539	0.265534	0.81038	1.6097	up	0.0001	0.00028885	transferase family protein, putative, expressed
LOC_Os02g26670	LOC_Os02g26670	Chr2:15659377-15660788	3.0262	6.58736	1.12219	up	5e-05	0.000150108	F-box/Kelch-repeat protein, putative, expressed
LOC_Os01g32670	LOC_Os01g32670	Chr1:17911522-17912150	2.59371	13.0673	2.33287	up	5e-05	0.000150108	expressed protein
LOC_Os05g11620	LOC_Os05g11620	Chr5:6582132-6582888	0.408862	25.5759	5.96703	up	5e-05	0.000150108	expressed protein
LOC_Os01g02450	LOC_Os01g02450	Chr1:793087-793985	0	1.14339	inf	up	0.0011	0.00266422	retrotransposon protein, putative, unclassified, expressed
LOC_Os06g11450	LOC_Os06g11450	Chr6:6058725-6060541	2.62718	7.22011	1.4585	up	5e-05	0.000150108	zinc finger, C3HC4 type domain containing protein, expressed
LOC_Os04g30490	LOC_Os04g30490	Chr4:18212825-18216756	1.12816	3.74398	1.7306	up	5e-05	0.000150108	MATE efflux family protein, putative, expressed
LOC_Os02g45520	LOC_Os02g45520	Chr2:27696286-27702193	5.38517	1.59889	-1.75192	down	5e-05	0.000150108	uncharacterized membrane protein, putative, expressed
LOC_Os09g35630	LOC_Os09g35630	Chr9:20494053-20496911	40.9644	93.0581	1.18376	up	5e-05	0.000150108	BAG domain-containing protein, putative, expressed
LOC_Os03g37470	LOC_Os03g37470	Chr3:20772674-20782658	0.899964	2.76191	1.61773	up	5e-05	0.000150108	MATE efflux family protein, putative, expressed
LOC_Os10g02880	LOC_Os10g02880	Chr10:1162911-1164485	3.35734	6.86452	1.03184	up	5e-05	0.000150108	O-methyltransferase, putative, expressed
LOC_Os02g18390	LOC_Os02g18390	Chr2:10704298-10705004	3.01264	6.10114	1.01805	up	5e-05	0.000150108	expressed protein
LOC_Os04g02120	LOC_Os04g02120	Chr4:692759-695278	0.4557	1.38685	1.60565	up	5e-05	0.000150108	expressed protein
LOC_Os08g24000	LOC_Os08g24000	Chr8:14519022-14520861	9.27206	3.12067	-1.57104	down	5e-05	0.000150108	retrotransposon protein, putative, unclassified, expressed
LOC_Os05g50770	LOC_Os05g50770	Chr5:29119643-29121884	0.194883	0.580169	1.57386	up	0.00035	0.000927802	C4-dicarboxylate transporter/malic acid transport protein, expressed
LOC_Os02g56080	LOC_Os02g56080	Chr2:34321915-34324086	0.816936	0.336264	-1.28063	down	0.019	0.0345244	retrotransposon protein, putative, Ty3-gypsy subclass, expressed
LOC_Os08g14190	LOC_Os08g14190	Chr8:8472520-8475589	2.17343	0.144609	-3.90974	down	5e-05	0.000150108	flavonol sulfotransferase, putative, expressed
LOC_Os03g32460	LOC_Os03g32460	Chr3:18559133-18561806	0.910857	0.106853	-3.0916	down	5e-05	0.000150108	retrotransposon, putative, centromere-specific, expressed
LOC_Os06g47700	LOC_Os06g47700	Chr6:28867474-28871006	0.606608	1.22577	1.01485	up	5e-05	0.000150108	serine/threonine-protein kinase BRI1-like 2 precursor, putative, expressed
LOC_Os01g22249	LOC_Os01g22249	Chr1:12509591-12519255	4.56909	11.4343	1.32338	up	5e-05	0.000150108	peroxidase precursor, putative, expressed
LOC_Os07g18990	LOC_Os07g18990	Chr7:11241308-11242149	10.5193	55.5999	2.40204	up	5e-05	0.000150108	LTPL40 - Protease inhibitor/seed storage/LTP family protein precursor, expressed
LOC_Os07g40220	LOC_Os07g40220	Chr7:24115633-24116649	6.93895	1.87068	-1.89116	down	5e-05	0.000150108	expressed protein
LOC_Os03g29190	LOC_Os03g29190	Chr3:16590186-16595991	14.6269	39.8758	1.44689	up	5e-05	0.000150108	PDI, putative, expressed
LOC_Os05g33940	LOC_Os05g33940	Chr5:20037847-20039656	72.5911	151.428	1.06076	up	5e-05	0.000150108	alpha/beta hydrolase fold, putative, expressed
LOC_Os11g40600	LOC_Os11g40600	Chr11:24226245-24227813	40.4764	17.637	-1.19848	down	5e-05	0.000150108	expressed protein
LOC_Os01g32830	LOC_Os01g32830	Chr1:18013674-18017027	78.2166	25.2343	-1.63209	down	5e-05	0.000150108	expressed protein
LOC_Os02g28465	LOC_Os02g28465	Chr2:16831619-16834298	15.3899	7.40657	-1.05511	down	5e-05	0.000150108	expressed protein
LOC_Os04g53860	LOC_Os04g53860	Chr4:32090820-32093093	6.40282	13.4615	1.07206	up	5e-05	0.000150108	reductase, putative, expressed
LOC_Os02g01220	LOC_Os02g01220	Chr2:124644-130189	21.3338	47.239	1.14684	up	5e-05	0.000150108	rhodanese-like domain containing protein, putative, expressed
LOC_Os01g44120	LOC_Os01g44120	Chr1:25288287-25289160	10.9728	28.2137	1.36246	up	5e-05	0.000150108	expressed protein
LOC_Os05g50920	LOC_Os05g50920	Chr5:29221403-29224479	0.920537	1.94348	1.07809	up	5e-05	0.000150108	transmembrane amino acid transporter protein, putative, expressed
LOC_Os12g25450	LOC_Os12g25450	Chr12:14713944-14716498	2.19153	0.736925	-1.57235	down	5e-05	0.000150108	O-methyltransferase, putative, expressed
LOC_Os03g21960	LOC_Os03g21960	Chr3:12556844-12559702	4.8158	11.4727	1.25236	up	5e-05	0.000150108	aminotransferase, putative, expressed
LOC_Os07g47790	LOC_Os07g47790	Chr7:28540696-28541796	23.5823	72.6965	1.62418	up	5e-05	0.000150108	AP2 domain containing protein, expressed
LOC_Os01g52790	LOC_Os01g52790	Chr1:30372203-30376917	3.05815	6.22768	1.02603	up	5e-05	0.000150108	cytochrome P450 72A1, putative, expressed
LOC_Os05g02760	LOC_Os05g02760	Chr5:991438-994133	5.45709	13.5544	1.31256	up	5e-05	0.000150108	expressed protein
LOC_Os09g38210	LOC_Os09g38210	Chr9:22007510-22010336	0.199154	0.661261	1.73133	up	0.0012	0.00288544	auxin efflux carrier component, putative, expressed
LOC_Os02g01590	LOC_Os02g01590	Chr2:343056-347196	3.61602	14.6277	2.01623	up	5e-05	0.000150108	glycosyl hydrolases, putative, expressed
LOC_Os07g48970	LOC_Os07g48970	Chr7:29303614-29309383	12.012	5.90188	-1.02523	down	5e-05	0.000150108	OsPOP17 - Putative Prolyl Oligopeptidase homologue, expressed
LOC_Os09g26144	LOC_Os09g26144	Chr9:15752948-15762839	0.741155	1.51152	1.02815	up	5e-05	0.000150108	glutamate receptor, putative, expressed
LOC_Os07g39450	LOC_Os07g39450	Chr7:23632872-23633411	0	13.3595	inf	up	5e-05	0.000150108	expressed protein
LOC_Os11g02480	LOC_Os11g02480	Chr11:759586-763334	1.54942	3.70589	1.25809	up	5e-05	0.000150108	WRKY46, expressed
LOC_Os02g50460	LOC_Os02g50460	Chr2:30805986-30807610	0.980511	2.25251	1.19993	up	5e-05	0.000150108	immediate-early fungal elicitor protein CMPG1, putative, expressed
LOC_Os06g09560	LOC_Os06g09560	Chr6:4867842-4870168	1.62749	3.57169	1.13395	up	5e-05	0.000150108	heat shock protein DnaJ, putative, expressed
LOC_Os02g35760	LOC_Os02g35760	Chr2:21471730-21477632	0.156074	0.59408	1.92843	up	0.00965	0.0188824	STRUBBELIG-RECEPTOR FAMILY 7 precursor, putative, expressed
LOC_Os10g05820	LOC_Os10g05820	Chr10:2941800-2942965	19.6537	9.7855	-1.00608	down	5e-05	0.000150108	POEI5 - Pollen Ole e I allergen and extensin family protein precursor, expressed
LOC_Os07g40250	LOC_Os07g40250	Chr7:24128280-24137321	2.84927	1.23896	-1.20146	down	0.02215	0.0395642	sex determination protein tasselseed-2, putative, expressed
LOC_Os06g09270	LOC_Os06g09270	Chr6:4653456-4655652	1.04381	2.52567	1.27481	up	5e-05	0.000150108	hypro1, putative, expressed
LOC_Os07g43970	LOC_Os07g43970	Chr7:26287973-26291078	0.725317	3.2645	2.17018	up	5e-05	0.000150108	calmodulin-binding protein, putative, expressed
LOC_Os07g27810	LOC_Os07g27810	Chr7:16226487-16230771	127.765	267.229	1.06459	up	5e-05	0.000150108	fiber protein Fb34, putative, expressed
LOC_Os02g14570	LOC_Os02g14570	Chr2:8033811-8035457	0.515649	1.66007	1.68678	up	5e-05	0.000150108	hydroquinone glucosyltransferase, putative, expressed
LOC_Os02g34710	LOC_Os02g34710	Chr2:20823477-20824900	1.502	3.52452	1.23054	up	5e-05	0.000150108	expressed protein
LOC_Os04g37490	LOC_Os04g37490	Chr4:22323859-22326907	6.28075	16.528	1.39591	up	5e-05	0.000150108	oxidoreductase, aldo/keto reductase family protein, putative, expressed
LOC_Os02g35650	LOC_Os02g35650	Chr2:21435186-21435990	0.334982	1.20144	1.84261	up	0.00205	0.00468631	late embryogenesis abundant protein, putative, expressed
LOC_Os12g44020	LOC_Os12g44020	Chr12:27303879-27307146	12.6417	30.7712	1.28339	up	5e-05	0.000150108	Ser/Thr protein phosphatase family protein, putative, expressed
LOC_Os06g51070	LOC_Os06g51070	Chr6:30893476-30894523	8.92144	25.6357	1.5228	up	5e-05	0.000150108	no apical meristem protein, putative, expressed
LOC_Os10g21192	LOC_Os10g21192	Chr10:10807275-10808337	2.70454	1.05848	-1.35338	down	0.0002	0.000553434	photosystem Q, putative, expressed
LOC_Os11g29910	LOC_Os11g29910	Chr11:17383892-17384607	0.0998237	0.662771	2.73106	up	0.00935	0.0183623	plastocyanin-like domain containing protein, putative, expressed
LOC_Os07g28614	LOC_Os07g28614	Chr7:16748939-16749713	34.1856	15.7345	-1.11945	down	5e-05	0.000150108	expressed protein
LOC_Os06g24240	LOC_Os06g24240	Chr6:14196593-14196962	0	1.36989	inf	up	0.0009	0.00222191	expressed protein
LOC_Os01g17040	LOC_Os01g17040	Chr1:9764972-9766481	1.01259	3.0965	1.61259	up	0.0006	0.00152982	heat shock protein DnaJ, putative, expressed
LOC_Os01g48000	LOC_Os01g48000	Chr1:27474004-27476806	1.12809	3.05785	1.43864	up	5e-05	0.000150108	S-locus-like receptor protein kinase, putative, expressed
LOC_Os01g66000	LOC_Os01g66000	Chr1:38305823-38307729	30.3117	11.2766	-1.42654	down	5e-05	0.000150108	NADH dehydrogenase I subunit N, putative, expressed
LOC_Os02g09990	LOC_Os02g09990	Chr2:5193973-5195290	6.47907	13.6274	1.07265	up	5e-05	0.000150108	expressed protein
LOC_Os03g18360	LOC_Os03g18360	Chr3:10286811-10291004	2.96005	6.88732	1.21832	up	5e-05	0.000150108	BTBT1 - Bric-a-Brac, Tramtrack, Broad Complex BTB domain with tetratricopeptide repeats, expressed
LOC_Os02g21810	LOC_Os02g21810	Chr2:12970221-12972230	2.75961	0.855675	-1.68933	down	5e-05	0.000150108	cytochrome P450 51, putative, expressed
LOC_Os07g05820	LOC_Os07g05820	Chr7:2797690-2801364	232.018	106.127	-1.12844	down	5e-05	0.000150108	hydroxyacid oxidase 1, putative, expressed
LOC_Os12g43110	LOC_Os12g43110	Chr12:26768219-26768893	2.51799	6.26416	1.31485	up	5e-05	0.000150108	OsSAUR58 - Auxin-responsive SAUR gene family member, expressed
LOC_Os02g02370	LOC_Os02g02370	Chr2:789596-791081	1.2301	3.10874	1.33756	up	5e-05	0.000150108	myb-like DNA-binding domain containing protein, putative, expressed
LOC_Os11g13840	LOC_Os11g13840	Chr11:7627667-7628273	0.38782	3.89821	3.32935	up	5e-05	0.000150108	AP2 domain containing protein, expressed
LOC_Os02g36924	LOC_Os02g36924	Chr2:22294656-22301808	0.978299	2.33459	1.25482	up	5e-05	0.000150108	OsMADS27 - MADS-box family gene with MIKCc type-box, expressed
LOC_Os08g04010	LOC_Os08g04010	Chr8:1920498-1921701	1.00769	0.2671	-1.9156	down	0.0261	0.0458271	2-aminoethanethiol dioxygenase, putative, expressed
LOC_Os03g19000	LOC_Os03g19000	Chr3:10645799-10646902	0.784476	7.6073	3.27758	up	5e-05	0.000150108	peroxisomal biogenesis factor 11, putative, expressed
LOC_Os03g26910	LOC_Os03g26910	Chr3:15381802-15384274	9.92606	22.7508	1.19663	up	5e-05	0.000150108	uncharacterized glycosyl hydrolase Rv2006/MT2062, putative, expressed
LOC_Os07g11110	LOC_Os07g11110	Chr7:6134014-6136780	160.933	58.7247	-1.45442	down	5e-05	0.000150108	NAD dependent epimerase/dehydratase family protein, putative, expressed
LOC_Os07g41310	LOC_Os07g41310	Chr7:24751587-24755397	2.56589	5.1865	1.0153	up	5e-05	0.000150108	COBRA, putative, expressed
LOC_Os05g35050	LOC_Os05g35050	Chr5:20804017-20804898	0.0870709	2.69194	4.95031	up	0.0092	0.0180962	ctr copper transporter family protein, putative, expressed
LOC_Os03g49380	LOC_Os03g49380	Chr3:28106902-28113300	39.1641	86.1541	1.13739	up	5e-05	0.000150108	lipoxygenase, putative, expressed
LOC_Os01g11730	LOC_Os01g11730	Chr1:6340835-6344345	10.9472	28.402	1.37543	up	5e-05	0.000150108	GDSL-like lipase/acylhydrolase, putative, expressed
LOC_Os03g20120	LOC_Os03g20120	Chr3:11367198-11368919	17.7079	62.4854	1.81912	up	5e-05	0.000150108	glycosyl transferase 8 domain containing protein, putative, expressed
LOC_Os04g32920	LOC_Os04g32920	Chr4:19886673-19892492	10.3981	29.5214	1.50544	up	5e-05	0.000150108	potassium transporter, putative, expressed
LOC_Os10g34730	LOC_Os10g34730	Chr10:18545042-18546241	2.49081	5.54675	1.15503	up	5e-05	0.000150108	GEM, putative, expressed
LOC_Os03g20910	LOC_Os03g20910	Chr3:11845059-11849005	0.324252	0.850013	1.39037	up	0.0004	0.00105046	homeobox domain containing protein, expressed
LOC_Os01g11790	LOC_Os01g11790	Chr1:6377260-6382037	0.186338	0.46545	1.3207	up	0.00875	0.0173061	GDSL-like lipase/acylhydrolase, putative, expressed
LOC_Os03g24870	LOC_Os03g24870	Chr3:14165548-14170408	1.61513	3.32322	1.04093	up	5e-05	0.000150108	transporter family protein, putative, expressed
LOC_Os03g37930	LOC_Os03g37930	Chr3:21060412-21064968	0.153065	0.73417	2.26197	up	5e-05	0.000150108	potassium transporter, putative, expressed
LOC_Os01g59570	LOC_Os01g59570	Chr1:34445742-34454439	4.77999	11.3485	1.24742	up	5e-05	0.000150108	senescence-induced receptor-like serine/threonine-protein kinase precursor, putative, expressed
LOC_Os04g48200	LOC_Os04g48200	Chr4:28703938-28708196	1.06405	0.193992	-2.4555	down	5e-05	0.000150108	cytochrome P450, putative, expressed
LOC_Os03g01320	LOC_Os03g01320	Chr3:219976-221070	49.6517	106.336	1.09872	up	5e-05	0.000150108	LTPL116 - Protease inhibitor/seed storage/LTP family protein precursor, expressed
LOC_Os09g20000	LOC_Os09g20000	Chr9:11976354-11978024	3.3969	21.3281	2.65047	up	5e-05	0.000150108	heavy metal-associated domain containing protein, expressed
LOC_Os03g13210	LOC_Os03g13210	Chr3:7128180-7130342	1.16069	6.14356	2.40409	up	5e-05	0.000150108	peroxidase precursor, putative, expressed
LOC_Os07g47660	LOC_Os07g47660	Chr7:28479887-28480536	1.78674	9.42174	2.39866	up	5e-05	0.000150108	expressed protein
LOC_Os08g40720	LOC_Os08g40720	Chr8:25769806-25771549	1.57432	0.657042	-1.26067	down	5e-05	0.000150108	FAD-binding and arabino-lactone oxidase domains containing protein, putative, expressed
LOC_Os08g05610	LOC_Os08g05610	Chr8:3000429-3001833	1.28222	0.547786	-1.22696	down	0.0012	0.00288544	cytochrome P450, putative, expressed
LOC_Os11g03600	LOC_Os11g03600	Chr11:1397104-1398352	2.28225	4.96748	1.12206	up	5e-05	0.000150108	harpin-induced protein 1 domain containing protein, expressed
LOC_Os03g07200	LOC_Os03g07200	Chr3:3681099-3685310	7.68739	16.493	1.10129	up	5e-05	0.000150108	expressed protein
LOC_Os01g14110	LOC_Os01g14110	Chr1:7903812-7904466	2.19132	5.19241	1.24461	up	5e-05	0.000150108	expressed protein
LOC_Os04g34580	LOC_Os04g34580	Chr4:20924200-20925292	6.70745	17.1566	1.35492	up	5e-05	0.000150108	FAD binding domain containing protein, expressed
LOC_Os03g22170	LOC_Os03g22170	Chr3:12713328-12714584	13.7921	73.1698	2.4074	up	5e-05	0.000150108	AP2 domain containing protein, expressed
LOC_Os08g31850	LOC_Os08g31850	Chr8:19745525-19747077	2.55665	5.36714	1.0699	up	5e-05	0.000150108	expressed protein
LOC_Os08g04350	LOC_Os08g04350	Chr8:2133546-2134479	16.894	44.014	1.38146	up	5e-05	0.000150108	plastocyanin-like domain containing protein, putative, expressed
LOC_Os04g48570	LOC_Os04g48570	Chr4:28948800-28949337	0.39296	1.41204	1.84533	up	0.0162	0.0299966	conserved hypothetical protein
LOC_Os06g11210	LOC_Os06g11210	Chr6:5884473-5886141	6.07261	22.488	1.88877	up	5e-05	0.000150108	12-oxophytodienoate reductase, putative, expressed
LOC_Os02g46970	LOC_Os02g46970	Chr2:28677202-28680902	9.25002	3.40589	-1.44142	down	5e-05	0.000150108	AMP-binding domain containing protein, expressed
LOC_Os01g72610	LOC_Os01g72610	Chr1:42128325-42130347	30.0347	63.7378	1.08552	up	5e-05	0.000150108	glycosyltransferase, putative, expressed
LOC_Os09g30130	LOC_Os09g30130	Chr9:18315153-18321214	7.23566	3.45274	-1.06738	down	5e-05	0.000150108	CSLE6 - cellulose synthase-like family E, expressed
LOC_Os06g36450	LOC_Os06g36450	Chr6:21396823-21399402	3.92974	10.5463	1.42423	up	5e-05	0.000150108	ferroportin1 domain containing protein, expressed
LOC_Os10g41550	LOC_Os10g41550	Chr10:22324197-22327665	4.4918	11.3007	1.33104	up	5e-05	0.000150108	beta-amylase, putative, expressed
LOC_Os12g08850	LOC_Os12g08850	Chr12:4568443-4572329	1.82078	6.05395	1.73332	up	5e-05	0.000150108	expressed protein
LOC_Os03g17174	LOC_Os03g17174	Chr3:9555523-9557435	22.9043	10.3468	-1.14643	down	5e-05	0.000150108	PsbP, putative, expressed
LOC_Os05g07010	LOC_Os05g07010	Chr5:3679630-3681285	16.2103	7.08962	-1.19313	down	5e-05	0.000150108	myb-like DNA-binding domain containing protein, expressed
LOC_Os01g71380	LOC_Os01g71380	Chr1:41365159-41366570	2.3052	6.34618	1.461	up	5e-05	0.000150108	glycosyl hydrolases family 17, putative, expressed
LOC_Os05g11010	LOC_Os05g11010	Chr5:6164996-6166289	68.6103	161.37	1.23388	up	5e-05	0.000150108	harpin-induced protein 1 domain containing protein, expressed
LOC_Os06g01760	LOC_Os06g01760	Chr6:438683-441553	40.9334	144.191	1.81663	up	5e-05	0.000150108	ligA, putative, expressed
LOC_Os10g39710	LOC_Os10g39710	Chr10:21224366-21226941	1.7544	3.7312	1.08866	up	5e-05	0.000150108	strictosidine synthase, putative, expressed
LOC_Os08g37050	LOC_Os08g37050	Chr8:23417172-23418135	1.82334	5.09571	1.4827	up	5e-05	0.000150108	gibberellin receptor GID1L2, putative, expressed
LOC_Os05g47660	LOC_Os05g47660	Chr5:27311114-27314320	1.4324	3.71483	1.37486	up	5e-05	0.000150108	lipid phosphatase protein, putative, expressed
LOC_Os11g40810	LOC_Os11g40810	Chr11:24421632-24424532	0.256468	0.847199	1.72392	up	5e-05	0.000150108	receptor kinase, putative, expressed
LOC_Os07g48040	LOC_Os07g48040	Chr7:28684117-28685863	17.0968	7.33342	-1.22117	down	5e-05	0.000150108	peroxidase precursor, putative, expressed
LOC_Os09g28630	LOC_Os09g28630	Chr9:17417334-17418477	58.6693	23.3118	-1.33154	down	5e-05	0.000150108	gibberellin receptor, putative, expressed
LOC_Os08g28890	LOC_Os08g28890	Chr8:17672823-17674384	0.774764	1.99396	1.36381	up	5e-05	0.000150108	protein kinase family protein, putative, expressed
LOC_Os05g49320	LOC_Os05g49320	Chr5:28299339-28300084	22.7534	9.55256	-1.25212	down	5e-05	0.000150108	ribosomal protein L7/L12 C-terminal domain containing protein, expressed
LOC_Os09g20684	LOC_Os09g20684	Chr9:12454364-12460996	8.803	3.99395	-1.14018	down	5e-05	0.000150108	SMP-30/Gluconolaconase/LRE-like region containing protein, expressed
LOC_Os06g35940	LOC_Os06g35940	Chr6:20971625-20974233	1.60345	7.21956	2.17073	up	5e-05	0.000150108	osFTL12 FT-Like12 homologous to Flowering Locus T gene; contains Pfam profile PF01161: Phosphatidylethanolamine-binding protein, expressed
LOC_Os09g18159	LOC_Os09g18159	Chr9:11123331-11143798	0.334395	1.60178	2.26005	up	5e-05	0.000150108	light repressible receptor protein kinase, putative, expressed
LOC_Os09g36850	LOC_Os09g36850	Chr9:21251841-21252866	1.1372	2.83083	1.31574	up	5e-05	0.000150108	expressed protein
LOC_Os11g02530	LOC_Os11g02530	Chr11:787541-789030	1.94697	5.27788	1.43873	up	5e-05	0.000150108	WRKY40, expressed
LOC_Os11g42220	LOC_Os11g42220	Chr11:25432422-25434793	9.36135	3.96412	-1.23972	down	5e-05	0.000150108	laccase precursor protein, putative, expressed
LOC_Os01g12910	LOC_Os01g12910	Chr1:7173617-7175813	5.60422	13.7368	1.29346	up	5e-05	0.000150108	thioesterase family protein, putative, expressed
LOC_Os03g62020	LOC_Os03g62020	Chr3:35145633-35146690	0.518838	1.09645	1.07949	up	0.006	0.0123698	harpin-induced protein 1 domain containing protein, expressed
LOC_Os11g06110	LOC_Os11g06110	Chr11:2907917-2909370	0.116456	0.423569	1.86281	up	0.01525	0.0284289	carrier, putative, expressed
LOC_Os02g14840	LOC_Os02g14840	Chr2:8244346-8248444	5.66915	2.30375	-1.29915	down	5e-05	0.000150108	potassium channel KAT1, putative, expressed
LOC_Os01g73040	LOC_Os01g73040	Chr1:42377193-42381600	3.64733	7.70893	1.07969	up	5e-05	0.000150108	CBS domain-containing protein, putative, expressed
LOC_Os04g42800	LOC_Os04g42800	Chr4:25340302-25341989	12.0954	5.47644	-1.14315	down	5e-05	0.000150108	photosystem-II repair protein, putative, expressed
LOC_Os11g02840	LOC_Os11g02840	Chr11:959795-961058	0.685952	2.06324	1.58873	up	0.00035	0.000927802	protein kinase, putative, expressed
LOC_Os02g49060	LOC_Os02g49060	Chr2:29991785-30002813	2.36359	5.41404	1.19573	up	5e-05	0.000150108	amino acid transporter, putative, expressed
LOC_Os07g29410	LOC_Os07g29410	Chr7:17268664-17270113	388.352	190.027	-1.03116	down	5e-05	0.000150108	thioredoxin, putative, expressed
LOC_Os07g40860	LOC_Os07g40860	Chr7:24472434-24473579	9.66071	20.3986	1.07827	up	5e-05	0.000150108	retrotransposon protein, putative, unclassified, expressed
LOC_Os08g33590	LOC_Os08g33590	Chr8:20974258-20977254	4.30744	10.1649	1.2387	up	5e-05	0.000150108	basic helix-loop-helix, putative, expressed
LOC_Os06g43420	LOC_Os06g43420	Chr6:26097153-26098851	0.272234	1.26627	2.21767	up	5e-05	0.000150108	cytochrome P450, putative, expressed
LOC_Os07g04110	LOC_Os07g04110	Chr7:1743474-1745749	0.646217	1.48163	1.19709	up	5e-05	0.000150108	legume lectins beta domain containing protein, expressed
LOC_Os01g01930	LOC_Os01g01930	Chr1:509386-510112	0.747319	1.67509	1.16444	up	0.0039	0.0083747	expressed protein
LOC_Os01g05640	LOC_Os01g05640	Chr1:2688622-2692186	0.110482	0.43007	1.96076	up	5e-05	0.000150108	receptor-like protein kinase 5 precursor, putative, expressed
LOC_Os01g63870	LOC_Os01g63870	Chr1:37060599-37064615	22.7158	10.9867	-1.04795	down	5e-05	0.000150108	nucleobase-ascorbate transporter, putative, expressed
LOC_Os07g28610	LOC_Os07g28610	Chr7:16743566-16745510	422.548	205.595	-1.03931	down	5e-05	0.000150108	expressed protein
LOC_Os11g35310	LOC_Os11g35310	Chr11:20702709-20703160	12.1514	29.0325	1.25655	up	0.0076	0.0152834	phytosulfokines precursor, putative, expressed
LOC_Os04g46980	LOC_Os04g46980	Chr4:27848561-27850314	13.223	36.2101	1.45335	up	5e-05	0.000150108	cis-zeatin O-glucosyltransferase, putative, expressed
LOC_Os12g12590	LOC_Os12g12590	Chr12:6932581-6937071	1.69604	0.625475	-1.43915	down	5e-05	0.000150108	NADP-dependent oxidoreductase, putative, expressed
LOC_Os08g01330	LOC_Os08g01330	Chr8:210412-212451	1.69296	3.62024	1.09654	up	5e-05	0.000150108	no apical meristem protein, putative, expressed
LOC_Os12g38770	LOC_Os12g38770	Chr12:23819143-23822341	1.7209	4.43115	1.36452	up	5e-05	0.000150108	nucleotide pyrophosphatase/phosphodiesterase, putative, expressed
LOC_Os05g44620	LOC_Os05g44620	Chr5:25957849-25960276	1.65632	0.33436	-2.3085	down	5e-05	0.000150108	transposon protein, putative, unclassified, expressed
LOC_Os01g24500	LOC_Os01g24500	Chr1:13814900-13817064	0.288728	1.04226	1.85193	up	0.00025	0.000679939	expressed protein
LOC_Os11g16400	LOC_Os11g16400	Chr11:9065153-9068954	0.202074	0.654547	1.69562	up	0.0002	0.000553434	expressed protein
LOC_Os06g08350	LOC_Os06g08350	Chr6:4051267-4052804	0.627082	1.58312	1.33604	up	0.00075	0.00187905	expressed protein
LOC_Os09g31120	LOC_Os09g31120	Chr9:18707882-18710315	51.4072	107.078	1.05862	up	5e-05	0.000150108	pirin, putative, expressed
LOC_Os05g40070	LOC_Os05g40070	Chr5:23536112-23539013	0.425575	1.30944	1.62147	up	5e-05	0.000150108	WRKY84, expressed
LOC_Os03g09830	LOC_Os03g09830	Chr3:4889491-4892257	2.02037	6.00657	1.57192	up	5e-05	0.000150108	expressed protein
LOC_Os04g46950	LOC_Os04g46950	Chr4:27836609-27838008	0.250955	0.564704	1.17007	up	0.0026	0.00580886	expressed protein
LOC_Os04g51830	LOC_Os04g51830	Chr4:30734182-30739334	0.748947	2.29531	1.61575	up	5e-05	0.000150108	OsHKT1;4 - Na+ transporter, expressed
LOC_Os02g13330	LOC_Os02g13330	Chr2:7111105-7111729	0.229232	0.763214	1.73528	up	0.0198	0.0358321	bet v I allergen family protein, putative, expressed
LOC_Os07g40320	LOC_Os07g40320	Chr7:24177401-24182838	6.04383	16.0257	1.40685	up	5e-05	0.000150108	vesicle transport protein GOT1B, putative, expressed
LOC_Os09g38590	LOC_Os09g38590	Chr9:22199864-22200557	0.173843	0.577965	1.7332	up	0.0147	0.0274881	expressed protein
LOC_Os12g43970	LOC_Os12g43970	Chr12:27286183-27288661	1.3544	4.03318	1.57427	up	5e-05	0.000150108	hydrolase, alpha/beta fold family domain containing protein, expressed
LOC_Os03g56540	LOC_Os03g56540	Chr3:32208879-32210854	1.53699	3.2457	1.07843	up	5e-05	0.000150108	heat shock protein DnaJ, putative, expressed
LOC_Os01g60800	LOC_Os01g60800	Chr1:35156413-35159205	0.932968	2.11356	1.17978	up	5e-05	0.000150108	expressed protein
LOC_Os02g03670	LOC_Os02g03670	Chr2:1531653-1535776	30.9035	12.9624	-1.25344	down	5e-05	0.000150108	expressed protein
LOC_Os03g17810	LOC_Os03g17810	Chr3:9915937-9917286	0.602813	1.49895	1.31417	up	5e-05	0.000150108	DUF260 domain containing protein, putative, expressed
LOC_Os10g40550	LOC_Os10g40550	Chr10:21706908-21710977	2.98273	6.10293	1.03287	up	5e-05	0.000150108	CPuORF23 - conserved peptide uORF-containing transcript, expressed
LOC_Os09g15560	LOC_Os09g15560	Chr9:9505693-9507077	0.5546	2.70644	2.28688	up	5e-05	0.000150108	OsFBX314 - F-box domain containing protein, expressed
LOC_Os03g02590	LOC_Os03g02590	Chr3:955870-960249	76.6409	38.0646	-1.00966	down	5e-05	0.000150108	peroxisomal biogenesis factor 11, putative, expressed
LOC_Os01g55950	LOC_Os01g55950	Chr1:32226884-32229632	31.0402	15.4154	-1.00977	down	5e-05	0.000150108	acetamidase, putative, expressed
LOC_Os08g07020	LOC_Os08g07020	Chr8:3936390-3937221	0	0.774488	inf	up	5e-05	0.000150108	expressed protein
LOC_Os11g47570	LOC_Os11g47570	Chr11:28748075-28749262	1.94473	4.53021	1.22001	up	5e-05	0.000150108	glycosyl hydrolase, putative, expressed
LOC_Os03g12815	LOC_Os03g12815	Chr3:6876090-6876874	3.78953	1.66079	-1.19015	down	5e-05	0.000150108	expressed protein
LOC_Os02g01355	LOC_Os02g01355	Chr2:199223-207508	4.48097	10.7118	1.25732	up	0.00055	0.00141177	MADS-box transcription factor, putative, expressed
LOC_Os08g01120	LOC_Os08g01120	Chr8:86334-91948	2.55836	7.99723	1.64428	up	5e-05	0.000150108	sulfate transporter, putative, expressed
LOC_Os11g37940	LOC_Os11g37940	Chr11:22498497-22500491	0.422525	2.3447	2.47229	up	5e-05	0.000150108	WIP2 - Wound-induced protein precursor, expressed
LOC_Os09g22520	LOC_Os09g22520	Chr9:13583619-13584645	0.089803	0.679937	2.92057	up	0.01105	0.0213185	expressed protein
LOC_Os01g02930	LOC_Os01g02930	Chr1:1078510-1081702	1.85299	4.01318	1.11489	up	5e-05	0.000150108	glycosyltransferase protein, putative, expressed
LOC_Os10g31460	LOC_Os10g31460	Chr10:16491200-16492007	10.9281	31.0156	1.57425	up	5e-05	0.000150108	retrotransposon protein, putative, unclassified, expressed
LOC_Os09g18360	LOC_Os09g18360	Chr9:11258655-11268043	0.571448	1.65895	1.53758	up	5e-05	0.000150108	expressed protein
LOC_Os09g17560	LOC_Os09g17560	Chr9:10740339-10741911	3.04068	15.7087	2.3691	up	5e-05	0.000150108	O-methyltransferase, putative, expressed
LOC_Os02g37834	LOC_Os02g37834	Chr2:22835796-22838845	28.1618	10.8518	-1.37581	down	5e-05	0.000150108	expressed protein
LOC_Os07g46852	LOC_Os07g46852	Chr7:28004857-28006379	140.84	56.3189	-1.32237	down	5e-05	0.000150108	sex determination protein tasselseed-2, putative, expressed
LOC_Os07g35810	LOC_Os07g35810	Chr7:21441036-21444823	3.98015	8.29366	1.05918	up	5e-05	0.000150108	TKL_IRAK_DUF26-ld.6 - DUF26 kinases have homology to DUF26 containing loci, expressed
LOC_Os07g44440	LOC_Os07g44440	Chr7:26551780-26552660	38.3782	207.019	2.4314	up	5e-05	0.000150108	peroxiredoxin, putative, expressed
LOC_Os04g39380	LOC_Os04g39380	Chr4:23435706-23436503	2.80118	9.12713	1.70413	up	5e-05	0.000150108	heavy metal transport/detoxification protein, putative, expressed
LOC_Os09g28620	LOC_Os09g28620	Chr9:17414086-17415604	6.88472	1.90433	-1.85411	down	5e-05	0.000150108	gibberellin receptor GID1L2, putative, expressed
LOC_Os01g09540	LOC_Os01g09540	Chr1:4872118-4873806	146.036	65.0913	-1.16578	down	5e-05	0.000150108	HAD superfamily phosphatase, putative, expressed
LOC_Os05g39930	LOC_Os05g39930	Chr5:23463229-23465862	67.5827	145.951	1.11076	up	5e-05	0.000150108	spotted leaf 11, putative, expressed
LOC_Os05g46840	LOC_Os05g46840	Chr5:27121980-27122912	6.78462	13.5833	1.00149	up	5e-05	0.000150108	proline-rich protein, putative, expressed
LOC_Os08g41470	LOC_Os08g41470	Chr8:26192690-26196103	17.4579	37.7035	1.11082	up	5e-05	0.000150108	proteophosphoglycan ppg4, putative, expressed
LOC_Os03g28040	LOC_Os03g28040	Chr3:16117256-16117934	1.06766	4.68347	2.13313	up	5e-05	0.000150108	zinc finger, C3HC4 type domain containing protein, expressed
LOC_Os09g02770	LOC_Os09g02770	Chr9:1255784-1257020	60.7001	27.9088	-1.12098	down	5e-05	0.000150108	translation initiation factor IF-2, putative, expressed
LOC_Os11g39450	LOC_Os11g39450	Chr11:23488659-23496017	0.40469	1.26667	1.64615	up	5e-05	0.000150108	cysteine-rich receptor-like protein kinase 7 precursor, putative, expressed
LOC_Os06g39120	LOC_Os06g39120	Chr6:23232522-23233878	6.45482	20.9281	1.69699	up	5e-05	0.000150108	expressed protein
LOC_Os03g59770	LOC_Os03g59770	Chr3:34036245-34037129	0.377203	2.08199	2.46455	up	5e-05	0.000150108	EF hand family protein, putative, expressed
LOC_Os05g37820	LOC_Os05g37820	Chr5:22155976-22159718	11.0628	22.8919	1.04912	up	5e-05	0.000150108	transporter, major facilitator family, putative, expressed
LOC_Os01g74370	LOC_Os01g74370	Chr1:43078795-43080400	4.88011	10.8758	1.15613	up	5e-05	0.000150108	domain of unknown function DUF966 domain containing protein, expressed
LOC_Os05g28090	LOC_Os05g28090	Chr5:16421456-16423221	66.1567	30.57	-1.11377	down	5e-05	0.000150108	expressed protein
LOC_Os04g44950	LOC_Os04g44950	Chr4:26590611-26592402	10.2733	30.6751	1.57816	up	5e-05	0.000150108	short-chain dehydrogenase/reductase, putative, expressed
LOC_Os08g38110	LOC_Os08g38110	Chr8:24143229-24144696	0.46252	1.02307	1.14531	up	0.0023	0.00519951	cytokinin-O-glucosyltransferase 1, putative, expressed
LOC_Os03g18530	LOC_Os03g18530	Chr3:10380089-10380764	0.474988	2.69851	2.5062	up	0.00025	0.000679939	ECAGL1 - ECA1 gametogenesis related family protein precursor, expressed
LOC_Os07g39114	LOC_Os07g39114	Chr7:23435745-23437326	6.83714	3.07896	-1.15095	down	5e-05	0.000150108	expressed protein
LOC_Os10g33620	LOC_Os10g33620	Chr10:17722466-17725003	0.579511	1.21988	1.07383	up	0.0004	0.00105046	ubiquitin family protein, putative, expressed
LOC_Os03g09170	LOC_Os03g09170	Chr3:4780240-4781570	10.543	28.6205	1.44076	up	5e-05	0.000150108	ethylene-responsive transcription factor, putative, expressed
LOC_Os10g21130	LOC_Os10g21130	Chr10:10748892-10751985	3.34496	1.18106	-1.50191	down	5e-05	0.000150108	expressed protein
LOC_Os04g41229	LOC_Os04g41229	Chr4:24461145-24468949	8.7069	29.5893	1.76484	up	5e-05	0.000150108	helix-loop-helix DNA-binding domain containing protein, expressed
LOC_Os03g25030	LOC_Os03g25030	Chr3:14289591-14293316	9.82464	25.5478	1.37872	up	5e-05	0.000150108	GDSL-like lipase/acylhydrolase, putative, expressed
LOC_Os03g08250	LOC_Os03g08250	Chr3:4199808-4200735	28.5397	62.9989	1.14236	up	5e-05	0.000150108	expressed protein
LOC_Os05g29810	LOC_Os05g29810	Chr5:17246962-17248264	11.2212	118.611	3.40194	up	5e-05	0.000150108	AP2 domain containing protein, expressed
LOC_Os03g60890	LOC_Os03g60890	Chr3:34602551-34605732	1.89708	0.945077	-1.00528	down	5e-05	0.000150108	calmodulin binding protein, putative, expressed
LOC_Os05g36994	LOC_Os05g36994	Chr5:21613629-21616165	82.8838	41.1285	-1.01095	down	5e-05	0.000150108	expressed protein
LOC_Os07g03710	LOC_Os07g03710	Chr7:1512024-1512958	26.9173	60.9512	1.17912	up	5e-05	0.000150108	SCP-like extracellular protein, expressed
LOC_Os06g13090	LOC_Os06g13090	Chr6:7186600-7188076	0.913956	1.89947	1.0554	up	0.0001	0.00028885	armadillo/beta-catenin repeat family protein, putative, expressed
LOC_Os02g39400	LOC_Os02g39400	Chr2:23773106-23775668	14.9727	30.7681	1.0391	up	5e-05	0.000150108	isochorismatase family protein, putative, expressed
LOC_Os10g40510	LOC_Os10g40510	Chr10:21690273-21691088	276.086	763.948	1.46836	up	5e-05	0.000150108	LTPL144 - Protease inhibitor/seed storage/LTP family protein precursor, expressed
LOC_Os12g30520	LOC_Os12g30520	Chr12:18314935-18319067	0.887125	2.89194	1.70483	up	5e-05	0.000150108	pumilio-family RNA binding repeat containing protein, expressed
LOC_Os03g42240	LOC_Os03g42240	Chr3:23499434-23503720	0.578178	0.26262	-1.13854	down	0.0012	0.00288544	B3 DNA binding domain containing protein, expressed
LOC_Os04g03740	LOC_Os04g03740	Chr4:1652402-1653677	9.11125	0	#NAME?	down	5e-05	0.000150108	expressed protein
LOC_Os05g37000	LOC_Os05g37000	Chr5:21623902-21625358	1.63394	0.41104	-1.991	down	0.01255	0.0238812	expressed protein
LOC_Os02g06850	LOC_Os02g06850	Chr2:3458252-3458633	1.78945	5.10561	1.51256	up	0.01345	0.0253936	expressed protein
LOC_Os05g39870	LOC_Os05g39870	Chr5:23429485-23434020	0.547593	1.20368	1.13627	up	5e-05	0.000150108	CAMK_KIN1/SNF1/Nim1_like.24 - CAMK includes calcium/calmodulin depedent protein kinases, expressed
LOC_Os09g31031	LOC_Os09g31031	Chr9:18669316-18671727	3.07495	10.489	1.77024	up	5e-05	0.000150108	ubiquitin family protein, putative, expressed
LOC_Os11g02240	LOC_Os11g02240	Chr11:630579-633695	43.693	17.5997	-1.31185	down	5e-05	0.000150108	CAMK_KIN1/SNF1/Nim1_like.4 - CAMK includes calcium/calmodulin depedent protein kinases, expressed
LOC_Os01g51980	LOC_Os01g51980	Chr1:29874485-29877505	32.945	13.6713	-1.26891	down	5e-05	0.000150108	alliin lyase precursor, putative, expressed
LOC_Os03g31480	LOC_Os03g31480	Chr3:17934775-17935790	0.552079	1.18161	1.09781	up	0.0087	0.0172144	expansin precursor, putative, expressed
LOC_Os03g11550	LOC_Os03g11550	Chr3:5983456-5988828	10.5803	21.7466	1.03941	up	5e-05	0.000150108	protein of unknown function DUF1675 domain containing protein, expressed
LOC_Os10g06630	LOC_Os10g06630	Chr10:3438471-3439486	5.66228	14.5601	1.36256	up	5e-05	0.000150108	peptidyl-prolyl cis-trans isomerase, putative, expressed
LOC_Os08g44300	LOC_Os08g44300	Chr8:27883638-27885450	4.69958	1.98262	-1.24512	down	5e-05	0.000150108	retrotransposon protein, putative, Ty3-gypsy subclass, expressed
LOC_Os11g30500	LOC_Os11g30500	Chr11:17729024-17730347	4.02512	10.9778	1.44748	up	5e-05	0.000150108	HVA22, putative, expressed
LOC_Os03g20480	LOC_Os03g20480	Chr3:11603243-11603879	1.52935	0.718747	-1.08936	down	0.02325	0.0413013	expressed protein
LOC_Os05g06399	LOC_Os05g06399	Chr5:3283677-3287823	3.13397	1.52166	-1.04234	down	0.0005	0.00129099	expressed protein
LOC_Os08g35590	LOC_Os08g35590	Chr8:22414382-22415026	6.103	25.7214	2.07538	up	5e-05	0.000150108	expressed protein
LOC_Os05g32480	LOC_Os05g32480	Chr5:18969219-18976160	1.6212	0.807544	-1.00544	down	0.0017	0.00395191	transposon protein, putative, unclassified, expressed
LOC_Os04g02620	LOC_Os04g02620	Chr4:984542-987069	41.8284	20.881	-1.00229	down	5e-05	0.000150108	oxidoreductase, short chain dehydrogenase/reductase family, putative, expressed
LOC_Os07g34690	LOC_Os07g34690	Chr7:20789770-20790707	5.42451	23.8212	2.13468	up	5e-05	0.000150108	expressed protein
LOC_Os03g13740	LOC_Os03g13740	Chr3:7440352-7442017	5.30793	11.8079	1.15353	up	5e-05	0.000150108	immediate-early fungal elicitor protein CMPG1, putative, expressed
LOC_Os01g27140	LOC_Os01g27140	Chr1:15124630-15125398	1.15976	0.489625	-1.24407	down	0.0093	0.0182762	OsGrx_C7 - glutaredoxin subgroup III, expressed
LOC_Os01g52740	LOC_Os01g52740	Chr1:30340014-30341594	0.377905	1.32318	1.80792	up	5e-05	0.000150108	expressed protein
LOC_Os07g33540	LOC_Os07g33540	Chr7:20040133-20043772	0.62421	0.306808	-1.0247	down	0.0088	0.0173948	cytochrome P450, putative, expressed
LOC_Os01g61070	LOC_Os01g61070	Chr1:35332704-35333504	1.06502	4.09128	1.94167	up	0.0006	0.00152982	heavy metal-associated domain containing protein, expressed
LOC_Os04g47010	LOC_Os04g47010	Chr4:27864084-27866585	1.10575	0.511975	-1.11088	down	0.001	0.00244505	expressed protein
LOC_Os05g04210	LOC_Os05g04210	Chr5:1907914-1909282	1.51198	6.02272	1.99397	up	5e-05	0.000150108	MYB family transcription factor, putative, expressed
LOC_Os03g06700	LOC_Os03g06700	Chr3:3402620-3404272	0.669367	4.58472	2.77596	up	5e-05	0.000150108	3-ketoacyl-CoA synthase, putative, expressed
LOC_Os12g06660	LOC_Os12g06660	Chr12:3231449-3234554	17.1377	35.5178	1.05136	up	5e-05	0.000150108	actin, putative, expressed
LOC_Os10g01044	LOC_Os10g01044	Chr10:45940-58338	73.7715	35.2318	-1.06619	down	5e-05	0.000150108	isoflavone reductase, putative, expressed
LOC_Os12g10630	LOC_Os12g10630	Chr12:5674255-5677476	10.0686	4.41949	-1.18791	down	5e-05	0.000150108	ZF-HD protein dimerisation region containing protein, expressed
LOC_Os08g44940	LOC_Os08g44940	Chr8:28212586-28213809	0.20681	0.781216	1.91741	up	0.01875	0.0341225	DUF260 domain containing protein, putative, expressed
LOC_Os04g32800	LOC_Os04g32800	Chr4:19796269-19798423	8.66969	19.8088	1.19209	up	5e-05	0.000150108	basic proline-rich protein, putative, expressed
LOC_Os01g03730	LOC_Os01g03730	Chr1:1562611-1569472	12.0882	24.2351	1.00349	up	5e-05	0.000150108	nuclease PA3, putative, expressed
LOC_Os11g26920	LOC_Os11g26920	Chr11:15472809-15476251	1.6183	0.650903	-1.31396	down	5e-05	0.000150108	transposon protein, putative, Mariner sub-class, expressed
LOC_Os04g03870	LOC_Os04g03870	Chr4:1767006-1768449	0.469175	1.08608	1.21094	up	0.0003	0.000804821	cytochrome P450, putative, expressed
LOC_Os04g29680	LOC_Os04g29680	Chr4:17667854-17671411	0.544087	1.83423	1.75326	up	5e-05	0.000150108	OsWAK38 - OsWAK receptor-like protein kinase, expressed
LOC_Os07g25540	LOC_Os07g25540	Chr7:14618202-14620501	0.832143	3.39909	2.03025	up	5e-05	0.000150108	flavin monooxygenase, putative, expressed
LOC_Os07g43120	LOC_Os07g43120	Chr7:25839983-25843873	5.4101	1.84373	-1.55303	down	5e-05	0.000150108	transposon protein, putative, unclassified, expressed
LOC_Os02g44080	LOC_Os02g44080	Chr2:26608360-26609658	42.3818	121.861	1.52371	up	5e-05	0.000150108	aquaporin protein, putative, expressed
LOC_Os12g31540	LOC_Os12g31540	Chr12:18967431-18970531	0.459167	1.0609	1.2082	up	0.0004	0.00105046	expressed protein
LOC_Os08g08700	LOC_Os08g08700	Chr8:5034834-5035853	0.492025	1.3322	1.43701	up	0.00035	0.000927802	ubiquitin family protein, putative, expressed
LOC_Os07g09620	LOC_Os07g09620	Chr7:5109041-5109687	0.966788	11.057	3.51562	up	0.00285	0.00629898	acanthoscurrin-1 precursor, putative, expressed
LOC_Os02g11970	LOC_Os02g11970	Chr2:6205389-6207367	0.212767	1.30578	2.61756	up	0.00125	0.0029944	expressed protein
LOC_Os08g03070	LOC_Os08g03070	Chr8:1371047-1373780	1.02881	2.4161	1.2317	up	5e-05	0.000150108	lectin-like receptor kinase 1, putative, expressed
LOC_Os01g41010	LOC_Os01g41010	Chr1:23224232-23226650	6.70347	14.6768	1.13056	up	5e-05	0.000150108	DUF581 domain containing protein, expressed
LOC_Os01g15320	LOC_Os01g15320	Chr1:8577198-8577934	27.0814	63.0382	1.21892	up	5e-05	0.000150108	RALFL9 - Rapid ALkalinization Factor RALF family protein precursor, expressed
LOC_Os07g39530	LOC_Os07g39530	Chr7:23685397-23688468	0.540322	1.32386	1.29286	up	5e-05	0.000150108	BTBN16 - Bric-a-Brac, Tramtrack, Broad Complex BTB domain with non-phototropic hypocotyl 3 NPH3 domain, expressed
LOC_Os03g25040	LOC_Os03g25040	Chr3:14294506-14297898	4.21445	11.4381	1.44043	up	5e-05	0.000150108	GDSL-like lipase/acylhydrolase, putative, expressed
LOC_Os11g33180	LOC_Os11g33180	Chr11:19629663-19631531	0.0889207	1.12038	3.65532	up	5e-05	0.000150108	OsFBL56 - F-box domain and LRR containing protein, expressed
LOC_Os01g56450	LOC_Os01g56450	Chr1:32534856-32536024	9.4341	3.80934	-1.30834	down	5e-05	0.000150108	DUF567 domain containing protein, putative, expressed
LOC_Os07g03170	LOC_Os07g03170	Chr7:1239803-1240626	2.47694	5.8687	1.24449	up	5e-05	0.000150108	expressed protein
LOC_Os07g01904	LOC_Os07g01904	Chr7:548479-554208	6.04295	2.09435	-1.52875	down	5e-05	0.000150108	expressed protein
LOC_Os03g21380	LOC_Os03g21380	Chr3:12223885-12226100	58.829	125.111	1.08861	up	5e-05	0.000150108	OsCML27 - Calmodulin-related calcium sensor protein, expressed
LOC_Os11g41540	LOC_Os11g41540	Chr11:24911500-24917050	10.8361	5.27337	-1.03905	down	5e-05	0.000150108	disease resistance RPP8-like protein 3, putative, expressed
LOC_Os11g03070	LOC_Os11g03070	Chr11:1085609-1088359	0.443711	1.37048	1.62699	up	5e-05	0.000150108	ATCHX, putative, expressed
LOC_Os02g13660	LOC_Os02g13660	Chr2:7323775-7325175	176.762	407.831	1.20616	up	5e-05	0.000150108	meiosis 5, putative, expressed
LOC_Os11g47840	LOC_Os11g47840	Chr11:28853506-28857521	7.3069	17.8769	1.29076	up	5e-05	0.000150108	OsRhmbd18 - Putative Rhomboid homologue, expressed
LOC_Os10g26700	LOC_Os10g26700	Chr10:13939898-13941106	6.78103	22.9058	1.75614	up	5e-05	0.000150108	YGL010w, putative, expressed
LOC_Os05g48830	LOC_Os05g48830	Chr5:27988106-27988626	1.23911	2.83617	1.19464	up	0.00935	0.0183623	expressed protein
LOC_Os03g61270	LOC_Os03g61270	Chr3:34792024-34793869	0.328285	0.760696	1.21237	up	0.00125	0.0029944	OsMan04 - Endo-Beta-Mannanase, expressed
LOC_Os01g32380	LOC_Os01g32380	Chr1:17767879-17768465	9.25969	32.0173	1.78982	up	5e-05	0.000150108	expressed protein
LOC_Os10g22990	LOC_Os10g22990	Chr10:11989588-11990593	0.770257	1.56854	1.02601	up	0.0113	0.0217635	phi-1-like phosphate-induced protein, putative, expressed
LOC_Os12g29400	LOC_Os12g29400	Chr12:17463628-17465265	5.11674	10.4259	1.02687	up	5e-05	0.000150108	GRAM domain containing protein, expressed
LOC_Os06g04220	LOC_Os06g04220	Chr6:1780471-1781052	12.9454	32.5699	1.3311	up	5e-05	0.000150108	expressed protein
LOC_Os11g07930	LOC_Os11g07930	Chr11:4097619-4101508	2.1705	0.643524	-1.75396	down	5e-05	0.000150108	oxidoreductase, short chain dehydrogenase/reductase family domain containing family, expressed
LOC_Os02g44970	LOC_Os02g44970	Chr2:27238656-27240720	4.2465	2.0314	-1.0638	down	5e-05	0.000150108	expressed protein
LOC_Os03g18070	LOC_Os03g18070	Chr3:10080247-10083451	101.362	213.042	1.07162	up	5e-05	0.000150108	omega-3 fatty acid desaturase, chloroplast precursor, putative, expressed
LOC_Os07g35370	LOC_Os07g35370	Chr7:21155349-21158796	3.15658	6.40585	1.02103	up	5e-05	0.000150108	TKL_IRAK_DUF26-lc.15 - DUF26 kinases have homology to DUF26 containing loci, expressed
LOC_Os11g02200	LOC_Os11g02200	Chr11:618436-620123	43.0189	94.4789	1.13502	up	0.0005	0.00129099	expressed protein
LOC_Os01g58960	LOC_Os01g58960	Chr1:34084756-34086514	0.676054	2.46292	1.86516	up	5e-05	0.000150108	cytochrome P450, putative, expressed
LOC_Os11g38150	LOC_Os11g38150	Chr11:22618818-22624351	0.131977	0.492735	1.90052	up	0.00015	0.000421937	expressed protein
LOC_Os08g37432	LOC_Os08g37432	Chr8:23712628-23717520	5.46704	12.9197	1.24074	up	5e-05	0.000150108	MATE efflux family protein, putative, expressed
LOC_Os01g02860	LOC_Os01g02860	Chr1:1002458-1007068	0.583174	1.43927	1.30334	up	5e-05	0.000150108	expressed protein
LOC_Os11g10850	LOC_Os11g10850	Chr11:5978416-5978986	1.916	0.748216	-1.35657	down	0.01365	0.0257363	dirigent, putative, expressed
LOC_Os08g03350	LOC_Os08g03350	Chr8:1561753-1567028	33.3014	110.151	1.72583	up	5e-05	0.000150108	amino acid transporter, putative, expressed
LOC_Os03g32230	LOC_Os03g32230	Chr3:18435988-18437090	23.2025	63.6614	1.45614	up	5e-05	0.000150108	ZOS3-12 - C2H2 zinc finger protein, expressed
LOC_Os03g08470	LOC_Os03g08470	Chr3:4348669-4350541	120.203	287.433	1.25775	up	5e-05	0.000150108	AP2 domain containing protein, expressed
LOC_Os05g50440	LOC_Os05g50440	Chr5:28912634-28919060	0.521425	0.21609	-1.27083	down	0.02605	0.0457495	expressed protein
LOC_Os02g15660	LOC_Os02g15660	Chr2:8809966-8813976	55.8099	21.7612	-1.35876	down	5e-05	0.000150108	tetratricopeptide repeat, putative, expressed
LOC_Os04g46410	LOC_Os04g46410	Chr4:27523399-27524143	3.82853	1.1851	-1.69178	down	5e-05	0.000150108	AP2 domain containing protein, expressed
LOC_Os02g04740	LOC_Os02g04740	Chr2:2160019-2161123	5.47767	11.5523	1.07654	up	5e-05	0.000150108	molybdenum cofactor synthesis protein 2 large subunit, putative, expressed
LOC_Os03g55880	LOC_Os03g55880	Chr3:31824272-31824695	2.0695	4.56087	1.14003	up	0.00995	0.0194084	expressed protein
LOC_Os01g01120	LOC_Os01g01120	Chr1:62058-66302	82.4897	39.2498	-1.07153	down	5e-05	0.000150108	enolase-phosphatase E1, putative, expressed
LOC_Os06g33200	LOC_Os06g33200	Chr6:19333821-19334524	5.57521	23.2277	2.05875	up	5e-05	0.000150108	expressed protein
LOC_Os04g52550	LOC_Os04g52550	Chr4:31244447-31249676	0.186057	0.522374	1.48934	up	5e-05	0.000150108	PAZ domain-containing protein, putative, expressed
LOC_Os04g39900	LOC_Os04g39900	Chr4:23762321-23768245	20.5264	43.7128	1.09058	up	5e-05	0.000150108	Os4bglu13 - beta-glucosidase homologue, similar to Os4Bglu12 exoglucanase/b-glucosidase, expressed
LOC_Os01g05180	LOC_Os01g05180	Chr1:2434792-2438774	0.0822272	0.722792	3.13589	up	0.00795	0.0158993	expressed protein
LOC_Os03g52390	LOC_Os03g52390	Chr3:30078323-30078929	13.6546	36.788	1.42985	up	5e-05	0.000150108	PIII1 - Proteinase inhibitor II family protein precursor, expressed
LOC_Os04g52810	LOC_Os04g52810	Chr4:31439594-31443397	0.152313	0.500014	1.71493	up	0.0002	0.000553434	no apical meristem protein, putative, expressed
LOC_Os06g12310	LOC_Os06g12310	Chr6:6648386-6653005	37.0328	97.6301	1.39852	up	5e-05	0.000150108	aquaporin protein, putative, expressed
LOC_Os03g25280	LOC_Os03g25280	Chr3:14436109-14437455	10.2835	28.7209	1.48177	up	5e-05	0.000150108	peroxidase precursor, putative, expressed
LOC_Os03g11420	LOC_Os03g11420	Chr3:5876243-5883304	10.5154	21.6561	1.04226	up	5e-05	0.000150108	Os3bglu6 - beta-glucosidase/beta-fucosidase/beta-galactosidase, expressed
LOC_Os03g28980	LOC_Os03g28980	Chr3:16449346-16451968	3.92333	0.516885	-2.92416	down	5e-05	0.000150108	WD40-like Beta Propeller Repeat family protein, expressed
LOC_Os06g32160	LOC_Os06g32160	Chr6:18726358-18727513	4.59749	0.271803	-4.08021	down	5e-05	0.000150108	THION7 - Plant thionin family protein precursor, expressed
LOC_Os02g53350	LOC_Os02g53350	Chr2:32663406-32664208	69.8104	32.9452	-1.08337	down	5e-05	0.000150108	expressed protein
LOC_Os10g32348	LOC_Os10g32348	Chr10:16971659-16976748	1.50386	0.599813	-1.32608	down	0.0022	0.00499158	PsbP, putative, expressed
LOC_Os03g39655	LOC_Os03g39655	Chr3:22053826-22056431	13.4528	6.6197	-1.02306	down	5e-05	0.000150108	expressed protein
LOC_Os04g35140	LOC_Os04g35140	Chr4:21358863-21362109	3.73492	9.61172	1.36372	up	5e-05	0.000150108	OsSub41 - Putative Subtilisin homologue, expressed
LOC_Os06g40090	LOC_Os06g40090	Chr6:23863460-23864522	3.55219	9.93794	1.48424	up	5e-05	0.000150108	VQ domain containing protein, putative, expressed
LOC_Os07g41850	LOC_Os07g41850	Chr7:25063315-25064545	0.310835	1.38288	2.15346	up	5e-05	0.000150108	C1-like domain containing protein, expressed
LOC_Os02g31845	LOC_Os02g31845	Chr2:18811833-18812650	0.327141	0.962404	1.55673	up	0.01415	0.026552	expressed protein
LOC_Os03g57200	LOC_Os03g57200	Chr3:32619181-32620289	9.25074	35.3318	1.93332	up	5e-05	0.000150108	glutathione S-transferase, putative, expressed
LOC_Os01g54714	LOC_Os01g54714	Chr1:31480769-31486725	0.341169	1.01178	1.56834	up	0.00025	0.000679939	retrotransposon protein, putative, unclassified, expressed
LOC_Os02g37520	LOC_Os02g37520	Chr2:22644915-22645593	1.34938	4.21433	1.64301	up	0.00055	0.00141177	RNA-binding protein FUS, putative, expressed
LOC_Os10g11730	LOC_Os10g11730	Chr10:6484570-6486833	3.62201	8.71097	1.26605	up	5e-05	0.000150108	LTPL88 - Protease inhibitor/seed storage/LTP family protein precursor, expressed
LOC_Os04g38400	LOC_Os04g38400	Chr4:22834018-22835356	2.62718	1.29173	-1.02421	down	5e-05	0.000150108	ethylene-insensitive 3, putative, expressed
LOC_Os09g20090	LOC_Os09g20090	Chr9:12029911-12035268	12.9588	33.4641	1.36868	up	5e-05	0.000150108	L-ascorbate oxidase precursor, putative, expressed
LOC_Os01g63200	LOC_Os01g63200	Chr1:36634330-36636980	1.63323	3.77801	1.2099	up	5e-05	0.000150108	laccase precursor protein, putative, expressed
LOC_Os12g36735	LOC_Os12g36735	Chr12:22505362-22505929	1.34366	6.28072	2.22476	up	5e-05	0.000150108	expressed protein
LOC_Os10g40660	LOC_Os10g40660	Chr10:21809262-21810954	0.88109	3.28837	1.90001	up	5e-05	0.000150108	ZOS10-07 - C2H2 zinc finger protein, expressed
LOC_Os03g14130	LOC_Os03g14130	Chr3:7671600-7677125	22.4345	8.90039	-1.33378	down	5e-05	0.000150108	POEI1 - Pollen Ole e I allergen and extensin family protein precursor, expressed
LOC_Os04g29960	LOC_Os04g29960	Chr4:17874312-17877280	0.328403	1.13691	1.79158	up	5e-05	0.000150108	OsWAK43 - OsWAK receptor-like protein kinase, expressed
LOC_Os04g40490	LOC_Os04g40490	Chr4:24054884-24058958	2.17677	6.87702	1.6596	up	5e-05	0.000150108	glycosyl hydrolase family 5 protein, putative, expressed
LOC_Os03g04410	LOC_Os03g04410	Chr3:2026676-2033641	51.6607	118.753	1.20082	up	5e-05	0.000150108	aconitate hydratase protein, putative, expressed
LOC_Os01g45110	LOC_Os01g45110	Chr1:25598445-25600373	0.486604	2.02094	2.0542	up	5e-05	0.000150108	anthocyanin 3-O-beta-glucosyltransferase, putative, expressed
LOC_Os12g22110	LOC_Os12g22110	Chr12:12433462-12440898	2.40449	0.809006	-1.57151	down	5e-05	0.000150108	ABC-2 type transporter, putative, expressed
LOC_Os08g14570	LOC_Os08g14570	Chr8:8760072-8765208	39.6244	90.6044	1.19319	up	5e-05	0.000150108	NADPH reductase, putative, expressed
LOC_Os10g27330	LOC_Os10g27330	Chr10:14424221-14428197	9.72394	21.4963	1.14448	up	5e-05	0.000150108	glycerol-3-phosphate acyltransferase, putative, expressed
LOC_Os04g45600	LOC_Os04g45600	Chr4:26977404-26982173	29.664	12.4421	-1.25348	down	5e-05	0.000150108	NDH-M H PLASTOQUINONE DEHY, putative, expressed
LOC_Os06g05960	LOC_Os06g05960	Chr6:2732799-2733105	0	2.62343	inf	up	0.01015	0.0197643	expressed protein
LOC_Os01g53990	LOC_Os01g53990	Chr1:31055592-31058475	5.10939	12.3355	1.27159	up	5e-05	0.000150108	pectinesterase, putative, expressed
LOC_Os04g30240	LOC_Os04g30240	Chr4:18042128-18049438	2.4988	5.93118	1.24709	up	5e-05	0.000150108	OsWAK60 - OsWAK receptor-like protein kinase, expressed
LOC_Os09g15644	LOC_Os09g15644	Chr9:9546745-9547554	6.41579	2.73914	-1.22791	down	5e-05	0.000150108	expressed protein
LOC_Os03g51470	LOC_Os03g51470	Chr3:29451095-29453625	0.622359	1.93895	1.63946	up	5e-05	0.000150108	expressed protein
LOC_Os08g38130	LOC_Os08g38130	Chr8:24158575-24159852	5.67059	12.9549	1.19193	up	5e-05	0.000150108	cytokinin-O-glucosyltransferase 1, putative, expressed
LOC_Os05g15690	LOC_Os05g15690	Chr5:8870359-8871945	0.542458	3.10394	2.51652	up	5e-05	0.000150108	expansin precursor, putative, expressed
LOC_Os01g15240	LOC_Os01g15240	Chr1:8532211-8532919	1.56404	0.593381	-1.39824	down	0.00805	0.0160762	expressed protein
LOC_Os11g14380	LOC_Os11g14380	Chr11:8072443-8078086	0.857448	2.04509	1.25405	up	5e-05	0.000150108	resistance protein LR10, putative, expressed
LOC_Os06g38660	LOC_Os06g38660	Chr6:22956661-22957316	5.07869	18.8605	1.89284	up	5e-05	0.000150108	expressed protein
LOC_Os10g31660	LOC_Os10g31660	Chr10:16592282-16593103	18.7521	58.9707	1.65294	up	5e-05	0.000150108	glycine-rich cell wall structural protein 2 precursor, putative, expressed
LOC_Os03g59570	LOC_Os03g59570	Chr3:33905825-33907614	0.205545	0.604162	1.55548	up	0.001	0.00244505	IPP transferase, putative, expressed
LOC_Os06g28670	LOC_Os06g28670	Chr6:16329394-16331464	2.22035	4.46591	1.00817	up	5e-05	0.000150108	polygalacturonase, putative, expressed
LOC_Os02g36300	LOC_Os02g36300	Chr2:21917367-21918679	0.615681	1.46424	1.24989	up	0.00035	0.000927802	zinc finger, C3HC4 type domain containing protein, expressed
LOC_Os05g05180	LOC_Os05g05180	Chr5:2522902-2525214	1.28638	2.76913	1.10612	up	5e-05	0.000150108	OsGH3.6 - Probable indole-3-acetic acid-amido synthetase, expressed
LOC_Os01g68450	LOC_Os01g68450	Chr1:39777747-39779937	70.0793	32.7149	-1.09904	down	5e-05	0.000150108	expressed protein
LOC_Os11g07690	LOC_Os11g07690	Chr11:3926426-3926960	3.38521	17.9011	2.40273	up	5e-05	0.000150108	dirigent, putative, expressed
LOC_Os08g31090	LOC_Os08g31090	Chr8:19206657-19207921	53.2126	114.017	1.09941	up	5e-05	0.000150108	expressed protein
LOC_Os07g31430	LOC_Os07g31430	Chr7:18618290-18619873	2.19201	5.12234	1.22455	up	5e-05	0.000150108	phosphate-induced protein 1 conserved region domain containing protein, expressed
LOC_Os07g34070	LOC_Os07g34070	Chr7:20365629-20367835	1.54231	5.08566	1.72134	up	5e-05	0.000150108	auxin-induced protein 5NG4, putative, expressed
LOC_Os07g12720	LOC_Os07g12720	Chr7:7268885-7269392	2.22128	5.13173	1.20805	up	0.0006	0.00152982	expressed protein
LOC_Os09g33830	LOC_Os09g33830	Chr9:19970502-19975257	0.709788	2.38505	1.74856	up	5e-05	0.000150108	solute carrier family 35 member F1, putative, expressed
LOC_Os03g11490	LOC_Os03g11490	Chr3:5946379-5960605	0.285068	1.00163	1.81298	up	5e-05	0.000150108	expressed protein
LOC_Os05g19570	LOC_Os05g19570	Chr5:11393113-11394900	5.06602	16.8147	1.7308	up	5e-05	0.000150108	expansin precursor, putative, expressed
LOC_Os07g31190	LOC_Os07g31190	Chr7:18453654-18462456	0.552382	1.20061	1.12003	up	5e-05	0.000150108	OsWAK71 - OsWAK receptor-like cytoplasmic kinase OsWAK-RLCK, expressed
LOC_Os02g55430	LOC_Os02g55430	Chr2:33953279-33955051	163.706	338.561	1.04831	up	5e-05	0.000150108	alginate regulatory protein AlgP, putative, expressed
LOC_Os03g24820	LOC_Os03g24820	Chr3:14143988-14146663	0.207835	1.94746	3.22808	up	5e-05	0.000150108	expressed protein
LOC_Os05g46830	LOC_Os05g46830	Chr5:27119120-27120324	19.9338	42.9969	1.10901	up	5e-05	0.000150108	proline-rich protein, putative, expressed
LOC_Os06g25439	LOC_Os06g25439	Chr6:14880479-14881940	19.9686	6.91048	-1.53087	down	0.0002	0.000553434	NAD dependent epimerase/dehydratase family protein, putative, expressed
LOC_Os12g38170	LOC_Os12g38170	Chr12:23435457-23436594	77.652	23.7594	-1.70852	down	5e-05	0.000150108	osmotin, putative, expressed
LOC_Os10g32990	LOC_Os10g32990	Chr10:17267137-17273298	3.8357	8.69783	1.18117	up	5e-05	0.000150108	receptor-like protein kinase 2 precursor, putative, expressed
LOC_Os12g05690	LOC_Os12g05690	Chr12:2622154-2623105	0.115014	1.03611	3.17129	up	0.002	0.00458397	expressed protein
LOC_Os06g34560	LOC_Os06g34560	Chr6:20098733-20100496	0	0.580149	inf	up	5e-05	0.000150108	zinc finger, C3HC4 type domain containing protein, expressed
LOC_Os05g11560	LOC_Os05g11560	Chr5:6539816-6544810	6.16189	12.8171	1.05662	up	5e-05	0.000150108	aquaporin protein, putative, expressed
LOC_Os01g38359	LOC_Os01g38359	Chr1:21525439-21549830	6.25653	13.3797	1.09661	up	5e-05	0.000150108	peptidyl-prolyl cis-trans isomerase, FKBP-type, putative, expressed
LOC_Os04g45340	LOC_Os04g45340	Chr4:26804261-26806613	3.0448	7.18346	1.23833	up	5e-05	0.000150108	expressed protein
LOC_Os04g53720	LOC_Os04g53720	Chr4:32009475-32016407	0.986254	1.98442	1.00869	up	5e-05	0.000150108	SNF2 family N-terminal domain containing protein, expressed
LOC_Os01g58950	LOC_Os01g58950	Chr1:34074827-34076357	0.126684	0.690008	2.44538	up	0.00045	0.00117149	cytochrome P450, putative, expressed
LOC_Os03g14990	LOC_Os03g14990	Chr3:8177748-8181743	41.6612	325.765	2.96705	up	5e-05	0.000150108	chorismate synthase 2, chloroplast precursor, putative, expressed
LOC_Os09g28354	LOC_Os09g28354	Chr9:17221425-17228961	22.6595	53.5735	1.2414	up	5e-05	0.000150108	CPuORF39 - conserved peptide uORF-containing transcript, expressed
LOC_Os03g25370	LOC_Os03g25370	Chr3:14504837-14505973	2.86683	7.33345	1.35503	up	5e-05	0.000150108	peroxidase precursor, putative, expressed
LOC_Os02g36845	LOC_Os02g36845	Chr2:22233460-22234247	0.616807	2.47502	2.00455	up	0.0007	0.00176519	membrane associated DUF588 domain containing protein, putative, expressed
LOC_Os02g44840	LOC_Os02g44840	Chr2:27155483-27156098	0.32057	1.10491	1.78522	up	0.00825	0.0164298	expressed protein
LOC_Os06g35650	LOC_Os06g35650	Chr6:20808186-20810005	3.79343	11.8078	1.63817	up	5e-05	0.000150108	reticuline oxidase-like protein precursor, putative, expressed
LOC_Os03g61490	LOC_Os03g61490	Chr3:34878042-34879009	4.96217	47.5851	3.26147	up	5e-05	0.000150108	expressed protein
LOC_Os01g72740	LOC_Os01g72740	Chr1:42206303-42208513	0.227717	0.609648	1.42074	up	0.0002	0.000553434	cytochrome P450, putative, expressed
LOC_Os07g09890	LOC_Os07g09890	Chr7:5256319-5259795	4.14854	8.50501	1.03571	up	5e-05	0.000150108	hexokinase, putative, expressed
LOC_Os02g45760	LOC_Os02g45760	Chr2:27853852-27856163	7.12494	15.4726	1.11877	up	5e-05	0.000150108	chitin-inducible gibberellin-responsive protein 2, putative, expressed
LOC_Os05g07060	LOC_Os05g07060	Chr5:3715761-3716891	47.0783	109.273	1.2148	up	5e-05	0.000150108	fasciclin domain containing protein, expressed
LOC_Os02g32780	LOC_Os02g32780	Chr2:19466312-19469360	3.28634	1.58289	-1.05392	down	5e-05	0.000150108	pentatricopeptide, putative, expressed
LOC_Os01g23580	LOC_Os01g23580	Chr1:13237247-13246183	0.290747	1.03773	1.8356	up	5e-05	0.000150108	inorganic H+ pyrophosphatase, putative, expressed
LOC_Os07g02150	LOC_Os07g02150	Chr7:688063-689043	0.79538	1.74552	1.13394	up	0.008	0.0159885	3-5 exonuclease domain-containing protein, putative, expressed
LOC_Os04g46200	LOC_Os04g46200	Chr4:27362085-27362954	0.172052	0.51774	1.58938	up	0.0181	0.0330719	oleosin, putative, expressed
LOC_Os07g34850	LOC_Os07g34850	Chr7:20884616-20886189	2.30238	7.65767	1.73378	up	5e-05	0.000150108	aspartic proteinase nepenthesin, putative, expressed
LOC_Os10g37100	LOC_Os10g37100	Chr10:19856622-19858161	0.0648802	0.616967	3.24934	up	0.00015	0.000421937	cytochrome P450, putative, expressed
LOC_Os11g26350	LOC_Os11g26350	Chr11:15079149-15081594	2.46241	1.18538	-1.05473	down	0.00595	0.0122795	expressed protein
LOC_Os07g01440	LOC_Os07g01440	Chr7:291031-292026	11.5883	24.7129	1.09259	up	5e-05	0.000150108	plastocyanin-like domain containing protein, putative, expressed
LOC_Os06g21380	LOC_Os06g21380	Chr6:12345919-12350139	12.3065	25.1898	1.03342	up	5e-05	0.000150108	OsCttP3 - Putative C-terminal processing peptidase homologue, expressed
LOC_Os06g05510	LOC_Os06g05510	Chr6:2497602-2498202	0.323329	1.20165	1.89395	up	0.00565	0.0117156	expressed protein
LOC_Os03g46070	LOC_Os03g46070	Chr3:26034425-26035357	7.67063	18.1584	1.24322	up	5e-05	0.000150108	thaumatin, putative, expressed
LOC_Os03g26130	LOC_Os03g26130	Chr3:14967598-14968522	0.435168	1.08206	1.31414	up	0.00335	0.00730306	MYB family transcription factor, putative, expressed
LOC_Os07g49110	LOC_Os07g49110	Chr7:29392446-29401913	65.3284	21.8822	-1.57796	down	5e-05	0.000150108	D-alanine--D-alanine ligase family, putative, expressed
LOC_Os10g30390	LOC_Os10g30390	Chr10:15796177-15799887	0.188426	0.936862	2.31384	up	5e-05	0.000150108	cytochrome P450, putative, expressed
LOC_Os06g49710	LOC_Os06g49710	Chr6:30074599-30075499	0.12413	0.473701	1.93212	up	0.0129	0.0244666	expressed protein
LOC_Os04g43060	LOC_Os04g43060	Chr4:25492136-25493273	2.90245	5.82562	1.00514	up	5e-05	0.000150108	enzyme of the cupin superfamily protein, putative, expressed
LOC_Os09g27940	LOC_Os09g27940	Chr9:16977481-16983978	2.36157	4.80626	1.02516	up	0.00045	0.00117149	aspartic proteinase nepenthesin-1 precursor, putative, expressed
LOC_Os09g24800	LOC_Os09g24800	Chr9:14775450-14776791	2.74674	6.76514	1.3004	up	5e-05	0.000150108	MYB family transcription factor, putative, expressed
LOC_Os10g41720	LOC_Os10g41720	Chr10:22457713-22460760	1.16813	2.3627	1.01624	up	5e-05	0.000150108	peroxidase precursor, putative, expressed
LOC_Os09g10010	LOC_Os09g10010	Chr9:5454022-5455007	7.18867	50.5035	2.81259	up	5e-05	0.000150108	expressed protein
LOC_Os03g44170	LOC_Os03g44170	Chr3:24825375-24826577	3.67982	25.6014	2.79852	up	5e-05	0.000150108	glutathione S-transferase, putative, expressed
LOC_Os10g34230	LOC_Os10g34230	Chr10:18270168-18274977	4.3646	1.82035	-1.26163	down	5e-05	0.000150108	cytokinin dehydrogenase precursor, putative, expressed
LOC_Os12g07180	LOC_Os12g07180	Chr12:3525514-3528010	0.0557019	5.59519	6.65032	up	0.0001	0.00028885	transposon protein, putative, Pong sub-class, expressed
LOC_Os11g44600	LOC_Os11g44600	Chr11:26967392-26977789	0.673203	1.77832	1.4014	up	5e-05	0.000150108	calmodulin binding protein, putative, expressed
LOC_Os11g47750	LOC_Os11g47750	Chr11:28802400-28803658	1.4395	0.436573	-1.72127	down	0.00565	0.0117156	expressed protein
LOC_Os05g20100	LOC_Os05g20100	Chr5:11753280-11756381	4.01403	8.99681	1.16436	up	5e-05	0.000150108	glycerol-3-phosphate acyltransferase, putative, expressed
LOC_Os01g70690	LOC_Os01g70690	Chr1:40923717-40924053	8.21389	25.2042	1.61753	up	0.00015	0.000421937	RALFL1 - Rapid ALkalinization Factor RALF family protein precursor, putative, expressed
LOC_Os03g17370	LOC_Os03g17370	Chr3:9664895-9667193	0.166878	0.789017	2.24126	up	5e-05	0.000150108	white-brown complex homolog protein, putative, expressed
LOC_Os08g29170	LOC_Os08g29170	Chr8:17851903-17857725	87.6314	35.9493	-1.28548	down	5e-05	0.000150108	dehydrogenase, putative, expressed
LOC_Os08g37940	LOC_Os08g37940	Chr8:24023500-24027173	13.9116	5.51857	-1.33392	down	5e-05	0.000150108	HAD-superfamily hydrolase subfamily IA, variant 3, putative, expressed
LOC_Os03g55980	LOC_Os03g55980	Chr3:31867210-31867926	3.06005	6.42164	1.06939	up	5e-05	0.000150108	expressed protein
LOC_Os02g16280	LOC_Os02g16280	Chr2:9263255-9267579	0.177972	0.542598	1.60823	up	0.0027	0.00600449	retrotransposon protein, putative, unclassified, expressed
LOC_Os06g39240	LOC_Os06g39240	Chr6:23293233-23294078	4.51423	12.4185	1.45994	up	5e-05	0.000150108	endothelial differentiation-related factor 1, putative, expressed
LOC_Os02g32950	LOC_Os02g32950	Chr2:19567631-19568968	0.272192	1.10314	2.01892	up	0.00625	0.0128304	RCN2 Centroradialis-like1 homologous to TFL1 gene; contains Pfam profile PF01161: Phosphatidylethanolamine-binding protein, expressed
LOC_Os02g10950	LOC_Os02g10950	Chr2:5816585-5819181	1.23426	6.79081	2.45994	up	5e-05	0.000150108	expressed protein
LOC_Os07g25800	LOC_Os07g25800	Chr7:14820649-14822248	1.94552	4.52123	1.21656	up	5e-05	0.000150108	OsFBDUF37 - F-box and DUF domain containing protein, expressed
LOC_Os11g37210	LOC_Os11g37210	Chr11:21986647-21990350	0.507455	1.32035	1.37957	up	0.0018	0.00416513	MTN26L5 - MtN26 family protein precursor, expressed
LOC_Os04g03100	LOC_Os04g03100	Chr4:1279947-1285100	0.353381	0.94233	1.41501	up	5e-05	0.000150108	OsSub35 - Putative Subtilisin homologue, expressed
LOC_Os09g32080	LOC_Os09g32080	Chr9:19148038-19150047	55.651	127.393	1.19481	up	5e-05	0.000150108	CHIT13 - Chitinase family protein precursor, expressed
LOC_Os09g15150	LOC_Os09g15150	Chr9:9198451-9198768	4.79677	0	#NAME?	down	0.00135	0.00320732	expressed protein
LOC_Os08g20420	LOC_Os08g20420	Chr8:12266090-12269671	0.34535	0.779289	1.1741	up	0.00315	0.00690332	MGD2, putative, expressed
LOC_Os10g37180	LOC_Os10g37180	Chr10:19894707-19896859	436.047	170.99	-1.35057	down	5e-05	0.000150108	glycine cleavage system H protein, putative, expressed
LOC_Os07g48730	LOC_Os07g48730	Chr7:29179660-29181610	1.07335	2.83799	1.40275	up	5e-05	0.000150108	tyrosine protein kinase domain containing protein, putative, expressed
LOC_Os01g52240	LOC_Os01g52240	Chr1:30030996-30041476	3239.94	1542.26	-1.07092	down	5e-05	0.000150108	chlorophyll A-B binding protein, putative, expressed
LOC_Os05g08640	LOC_Os05g08640	Chr5:4735049-4737049	22.3763	61.2734	1.45329	up	5e-05	0.000150108	transferase family protein, putative, expressed
LOC_Os09g28500	LOC_Os09g28500	Chr9:17332717-17333539	12.2321	5.85964	-1.06179	down	5e-05	0.000150108	EF hand family protein, putative, expressed
LOC_Os01g55340	LOC_Os01g55340	Chr1:31850536-31851619	3.88047	10.9883	1.50166	up	5e-05	0.000150108	dof zinc finger domain containing protein, putative, expressed
LOC_Os08g36700	LOC_Os08g36700	Chr8:23158295-23159531	2.05117	0.76207	-1.42845	down	0.00025	0.000679939	HSF-type DNA-binding domain containing protein, expressed
LOC_Os04g16745	LOC_Os04g16745	Chr4:9125700-9126012	1.23659	0	#NAME?	down	0.0228	0.0405934	chloroplast 30S ribosomal protein S14, putative, expressed
LOC_Os04g46970	LOC_Os04g46970	Chr4:27843254-27848331	1.26474	2.90262	1.19851	up	5e-05	0.000150108	glucosyltransferase, putative, expressed
LOC_Os02g43250	LOC_Os02g43250	Chr2:26052819-26054216	9.91532	21.7183	1.13118	up	5e-05	0.000150108	receptor-like protein kinase precursor, putative, expressed
LOC_Os12g19470	LOC_Os12g19470	Chr12:11320266-11322547	602.493	214.48	-1.4901	down	5e-05	0.000150108	ribulose bisphosphate carboxylase small chain, chloroplast precursor, putative, expressed
LOC_Os07g44090	LOC_Os07g44090	Chr7:26355833-26358050	14.1943	33.4569	1.23699	up	5e-05	0.000150108	myb-related protein Hv33, putative, expressed
LOC_Os02g36590	LOC_Os02g36590	Chr2:22095969-22100897	12.3554	28.9241	1.22713	up	5e-05	0.000150108	CPuORF19 - conserved peptide uORF-containing transcript, expressed
LOC_Os05g37350	LOC_Os05g37350	Chr5:21843769-21856444	3.00523	0.847219	-1.82667	down	5e-05	0.000150108	hhH-GPD superfamily base excision DNA repair protein, expressed
LOC_Os02g51110	LOC_Os02g51110	Chr2:31266244-31269960	46.8861	124.298	1.40658	up	5e-05	0.000150108	aquaporin protein, putative, expressed
LOC_Os12g15680	LOC_Os12g15680	Chr12:8960776-8964018	0.39479	1.12164	1.50645	up	5e-05	0.000150108	laccase precursor protein, putative, expressed
LOC_Os11g47910	LOC_Os11g47910	Chr11:28895186-28896974	5.02434	2.45736	-1.03183	down	5e-05	0.000150108	SCARECROW, putative, expressed
LOC_Os01g14890	LOC_Os01g14890	Chr1:8343760-8346041	6.53736	3.10759	-1.07291	down	5e-05	0.000150108	expressed protein
LOC_Os11g40830	LOC_Os11g40830	Chr11:24431923-24435303	0.330218	1.38367	2.067	up	5e-05	0.000150108	retrotransposon protein, putative, unclassified, expressed
LOC_Os01g19880	LOC_Os01g19880	Chr1:11283363-11284127	2.08379	6.99138	1.74636	up	5e-05	0.000150108	expressed protein
LOC_Os06g29844	LOC_Os06g29844	Chr6:17194073-17200583	2.04308	4.15134	1.02283	up	5e-05	0.000150108	MATE efflux family protein, putative, expressed
LOC_Os06g47930	LOC_Os06g47930	Chr6:28988076-28990335	28.7144	8.50186	-1.75592	down	5e-05	0.000150108	expressed protein
LOC_Os01g67010	LOC_Os01g67010	Chr1:38916091-38918071	25.8463	75.8871	1.5539	up	5e-05	0.000150108	expressed protein
LOC_Os06g40780	LOC_Os06g40780	Chr6:24311419-24316382	0.157061	0.596845	1.92603	up	0.0019	0.00437427	MONOCULM 1, putative, expressed
LOC_Os09g07154	LOC_Os09g07154	Chr9:3493992-3496469	3.46198	0.881234	-1.974	down	5e-05	0.000150108	expressed protein
LOC_Os07g42220	LOC_Os07g42220	Chr7:25273383-25273982	7.49092	22.5766	1.59161	up	5e-05	0.000150108	expressed protein
LOC_Os03g19436	LOC_Os03g19436	Chr3:10932099-10932933	2.16922	1.00497	-1.11003	down	0.00605	0.0124631	expressed protein
LOC_Os06g08820	LOC_Os06g08820	Chr6:4410055-4411390	0.536379	1.1138	1.05417	up	0.0021	0.00478765	RING-H2 finger protein, putative, expressed
LOC_Os07g41860	LOC_Os07g41860	Chr7:25077116-25077674	0.806708	1.91927	1.25044	up	0.01105	0.0213185	DC1 domain-containing protein, putative, expressed
LOC_Os12g31860	LOC_Os12g31860	Chr12:19180633-19185917	29.5347	10.946	-1.43201	down	5e-05	0.000150108	ureide permease, putative, expressed
LOC_Os11g47809	LOC_Os11g47809	Chr11:28827675-28828513	471.863	992.936	1.07333	up	5e-05	0.000150108	metallothionein, putative, expressed
LOC_Os04g13590	LOC_Os04g13590	Chr4:7593397-7595122	0.434184	1.70027	1.96939	up	5e-05	0.000150108	expressed protein
LOC_Os11g47944	LOC_Os11g47944	Chr11:28918915-28919760	0.838626	1.79878	1.10092	up	0.0047	0.00991435	thaumatin, putative, expressed
LOC_Os02g37280	LOC_Os02g37280	Chr2:22545472-22545825	0.337847	2.16332	2.6788	up	0.0204	0.0367744	heavy metal transport/detoxification protein, putative, expressed
LOC_Os12g07640	LOC_Os12g07640	Chr12:3840736-3842210	1.04579	2.75324	1.39654	up	5e-05	0.000150108	MYB family transcription factor, putative, expressed
LOC_Os06g17970	LOC_Os06g17970	Chr6:10445051-10451152	18.1964	7.75942	-1.22963	down	5e-05	0.000150108	NBS-LRR disease resistance protein, putative, expressed
LOC_Os03g47160	LOC_Os03g47160	Chr3:26691148-26691953	0.0534301	0.796689	3.89829	up	0.00105	0.00255437	expressed protein
LOC_Os08g08990	LOC_Os08g08990	Chr8:5233767-5234798	1.29432	3.05641	1.23965	up	5e-05	0.000150108	Cupin domain containing protein, expressed
LOC_Os12g24530	LOC_Os12g24530	Chr12:14010015-14010654	0.196161	0.842787	2.10313	up	0.004	0.00857309	zinc finger, C3HC4 type domain containing protein, expressed
LOC_Os07g39810	LOC_Os07g39810	Chr7:23851281-23852449	4.58347	10.2379	1.15941	up	5e-05	0.000150108	lipase class 3 family protein, putative, expressed
LOC_Os05g48040	LOC_Os05g48040	Chr5:27542125-27546073	15.844	36.3902	1.19961	up	5e-05	0.000150108	MATE efflux family protein, putative, expressed
LOC_Os03g51710	LOC_Os03g51710	Chr3:29624208-29632749	0.247566	1.02614	2.05134	up	0.0014	0.00331578	homeobox protein knotted-1, putative, expressed
LOC_Os01g65620	LOC_Os01g65620	Chr1:38098936-38099628	1.63769	4.79936	1.55118	up	5e-05	0.000150108	expressed protein
LOC_Os11g12050	LOC_Os11g12050	Chr11:6703119-6709237	0.518275	1.30698	1.33445	up	5e-05	0.000150108	NBS-LRR type disease resistance protein, putative, expressed
LOC_Os03g13140	LOC_Os03g13140	Chr3:7092738-7094015	4.53672	10.2291	1.17296	up	5e-05	0.000150108	non-symbiotic hemoglobin 2, putative, expressed
LOC_Os09g29200	LOC_Os09g29200	Chr9:17747171-17751272	26.5375	61.6097	1.21512	up	5e-05	0.000150108	glutathione S-transferase, putative, expressed
LOC_Os05g37190	LOC_Os05g37190	Chr5:21737274-21739746	5.67626	14.5546	1.35846	up	5e-05	0.000150108	ZOS5-08 - C2H2 zinc finger protein, expressed
LOC_Os05g50390	LOC_Os05g50390	Chr5:28880513-28881393	0	4.04159	inf	up	5e-05	0.000150108	expressed protein
LOC_Os02g55380	LOC_Os02g55380	Chr2:33920239-33921018	2.06747	4.27959	1.0496	up	0.0004	0.00105046	AP2 domain containing protein, expressed
LOC_Os05g48390	LOC_Os05g48390	Chr5:27740004-27747950	14.5208	30.9394	1.09133	up	5e-05	0.000150108	ubiquitin conjugating enzyme protein, putative, expressed
LOC_Os11g02720	LOC_Os11g02720	Chr11:882109-885904	0.13934	0.448752	1.68731	up	0.00535	0.0111542	expressed protein
LOC_Os02g43290	LOC_Os02g43290	Chr2:26090415-26092187	9.31807	20.6321	1.14679	up	5e-05	0.000150108	protein kinase domain containing protein, expressed
LOC_Os01g25540	LOC_Os01g25540	Chr1:14480781-14481616	266.737	534.621	1.0031	up	5e-05	0.000150108	RALFL6 - Rapid ALkalinization Factor RALF family protein precursor, expressed
LOC_Os03g14334	LOC_Os03g14334	Chr3:7800189-7801862	5.80364	2.85739	-1.02226	down	5e-05	0.000150108	expressed protein
LOC_Os08g28670	LOC_Os08g28670	Chr8:17510083-17511691	12.6786	32.3444	1.35112	up	5e-05	0.000150108	pathogenesis-related Bet v I family protein, putative, expressed
LOC_Os09g24580	LOC_Os09g24580	Chr9:14635599-14636121	16.8182	33.6462	1.00042	up	5e-05	0.000150108	EF hand family protein, putative, expressed
LOC_Os05g47770	LOC_Os05g47770	Chr5:27360905-27367545	1.55617	4.83159	1.63449	up	5e-05	0.000150108	serine/threonine-protein kinase At1g18390 precursor, putative, expressed
LOC_Os01g47780	LOC_Os01g47780	Chr1:27340898-27341950	212.195	545.08	1.36108	up	5e-05	0.000150108	fasciclin domain containing protein, expressed
LOC_Os04g46650	LOC_Os04g46650	Chr4:27655665-27657079	0.287992	0.739614	1.36075	up	0.00325	0.00710273	expansin precursor, putative, expressed
LOC_Os12g05080	LOC_Os12g05080	Chr12:2231248-2234906	1.79231	4.91696	1.45595	up	5e-05	0.000150108	PMR5, putative, expressed
LOC_Os08g24750	LOC_Os08g24750	Chr8:14976006-14978065	0.393464	1.09213	1.47284	up	5e-05	0.000150108	xyloglucan fucosyltransferase, putative, expressed
LOC_Os01g53920	LOC_Os01g53920	Chr1:31006025-31014001	4.55811	11.3449	1.31553	up	5e-05	0.000150108	receptor-like protein kinase 5 precursor, putative, expressed
LOC_Os09g30160	LOC_Os09g30160	Chr9:18351686-18352651	22.6595	48.3197	1.09249	up	5e-05	0.000150108	zinc finger, C3HC4 type domain containing protein, expressed
LOC_Os09g16714	LOC_Os09g16714	Chr9:10227831-10228831	8.92376	3.6999	-1.27017	down	5e-05	0.000150108	expressed protein
LOC_Os08g29570	LOC_Os08g29570	Chr8:18128533-18133057	12.4339	43.3325	1.80117	up	5e-05	0.000150108	pleiotropic drug resistance protein 3, putative, expressed
LOC_Os07g43450	LOC_Os07g43450	Chr7:26012997-26013489	0.18518	2.6876	3.85932	up	0.0026	0.00580886	expressed protein
LOC_Os11g28470	LOC_Os11g28470	Chr11:16385624-16387121	0.358327	0.963758	1.4274	up	0.00045	0.00117149	expressed protein
LOC_Os07g35335	LOC_Os07g35335	Chr7:21144788-21145980	0.129999	0.508083	1.96656	up	0.00375	0.00808858	expressed protein
LOC_Os01g61630	LOC_Os01g61630	Chr1:35658743-35661037	9.40928	4.68649	-1.00558	down	5e-05	0.000150108	expressed protein
LOC_Os03g61260	LOC_Os03g61260	Chr3:34785472-34787514	306.295	146.297	-1.06602	down	5e-05	0.000150108	ribosomal L18p/L5e family protein, putative, expressed
LOC_Os11g08380	LOC_Os11g08380	Chr11:4415909-4418435	0.447629	0.98285	1.13467	up	0.0001	0.00028885	1-aminocyclopropane-1-carboxylate oxidase, putative, expressed
LOC_Os09g26660	LOC_Os09g26660	Chr9:16186279-16197221	12.4899	33.5777	1.42673	up	5e-05	0.000150108	ferric reductase, putative, expressed
LOC_Os07g48830	LOC_Os07g48830	Chr7:29220282-29221843	2.33996	6.99937	1.58074	up	5e-05	0.000150108	glycosyl transferase 8 domain containing protein, putative, expressed
LOC_Os04g50020	LOC_Os04g50020	Chr4:29827862-29828919	0.364008	0.825246	1.18085	up	0.01995	0.0360622	heavy-metal-associated domain-containing protein, putative, expressed
LOC_Os08g19694	LOC_Os08g19694	Chr8:11785528-11798467	0.160571	0.471908	1.55529	up	5e-05	0.000150108	NB-ARC domain containing protein, expressed
LOC_Os08g38160	LOC_Os08g38160	Chr8:24167786-24169178	3.40588	7.01088	1.04157	up	5e-05	0.000150108	cytokinin-O-glucosyltransferase, putative, expressed
LOC_Os11g20330	LOC_Os11g20330	Chr11:11744929-11761002	12.1801	28.2412	1.21328	up	5e-05	0.000150108	expressed protein
LOC_Os01g73190	LOC_Os01g73190	Chr1:42436588-42437820	1.2203	3.8742	1.66667	up	5e-05	0.000150108	peroxidase precursor, putative, expressed
LOC_Os11g27264	LOC_Os11g27264	Chr11:15683050-15694877	8.56918	3.94661	-1.11854	down	5e-05	0.000150108	OsSCP60 - Putative Serine Carboxypeptidase homologue, expressed
LOC_Os10g22310	LOC_Os10g22310	Chr10:11537636-11542729	6.41976	3.07142	-1.06361	down	0.00075	0.00187905	glutathione S-transferase GST 26, putative, expressed
LOC_Os08g31250	LOC_Os08g31250	Chr8:19325135-19326203	1.51907	6.8751	2.17819	up	5e-05	0.000150108	C1-like domain containing protein, expressed
LOC_Os12g13810	LOC_Os12g13810	Chr12:7806513-7807354	0	1.00783	inf	up	5e-05	0.000150108	caffeic acid 3-O-methyltransferase, putative, expressed
LOC_Os04g35130	LOC_Os04g35130	Chr4:21349783-21353260	11.4762	24.2782	1.08101	up	5e-05	0.000150108	expressed protein
LOC_Os06g11200	LOC_Os06g11200	Chr6:5878571-5880549	1.64785	5.37193	1.70485	up	5e-05	0.000150108	12-oxophytodienoate reductase, putative, expressed
LOC_Os05g05100	LOC_Os05g05100	Chr5:2477902-2478475	0.208725	1.25624	2.58944	up	0.00235	0.00530291	expressed protein
LOC_Os08g33890	LOC_Os08g33890	Chr8:21207799-21208570	1.56708	0.681426	-1.20144	down	0.00915	0.0180099	expressed protein
LOC_Os02g37070	LOC_Os02g37070	Chr2:22401333-22402093	4.42907	13.6667	1.62559	up	5e-05	0.000150108	expressed protein
LOC_Os01g21240	LOC_Os01g21240	Chr1:11855551-11858974	0.499608	0.187551	-1.41351	down	0.00035	0.000927802	MLA6 protein, putative, expressed
LOC_Os07g02340	LOC_Os07g02340	Chr7:797571-798722	955.761	1929.23	1.01331	up	5e-05	0.000150108	expressed protein
LOC_Os02g56380	LOC_Os02g56380	Chr2:34516621-34519474	5.47491	11.5335	1.07492	up	5e-05	0.000150108	OsWAK21 - OsWAK receptor-like cytoplasmic kinase OsWAK-RLCK, expressed
LOC_Os06g46065	LOC_Os06g46065	Chr6:27929734-27932433	3.61474	7.33469	1.02084	up	5e-05	0.000150108	expressed protein
LOC_Os12g33415	LOC_Os12g33415	Chr12:20199014-20199758	1.59665	3.64352	1.19028	up	5e-05	0.000150108	expressed protein
LOC_Os11g07770	LOC_Os11g07770	Chr11:3959110-3959861	0.769136	3.89416	2.34	up	5e-05	0.000150108	dirigent, putative, expressed
LOC_Os12g33300	LOC_Os12g33300	Chr12:20128398-20141194	2.07039	6.05601	1.54846	up	5e-05	0.000150108	integral membrane protein DUF6 containing protein, expressed
LOC_Os09g23620	LOC_Os09g23620	Chr9:14029431-14031004	2.98258	9.72551	1.70521	up	5e-05	0.000150108	MYB family transcription factor, putative, expressed
LOC_Os01g06060	LOC_Os01g06060	Chr1:2896684-2898069	0.34499	0.801079	1.21539	up	0.00705	0.0142818	gibberellin receptor GID1L2, putative, expressed
LOC_Os10g17940	LOC_Os10g17940	Chr10:9078457-9080282	1.79105	5.89339	1.71829	up	5e-05	0.000150108	OsFBX382 - F-box domain containing protein, expressed
LOC_Os06g11290	LOC_Os06g11290	Chr6:5918105-5919690	17.3429	45.8568	1.40279	up	5e-05	0.000150108	12-oxophytodienoate reductase, putative, expressed
LOC_Os11g19730	LOC_Os11g19730	Chr11:11373317-11376655	6.457	2.16831	-1.57429	down	5e-05	0.000150108	expressed protein
LOC_Os08g35570	LOC_Os08g35570	Chr8:22408402-22409079	0.901867	2.55847	1.50429	up	0.0004	0.00105046	expressed protein
LOC_Os05g31160	LOC_Os05g31160	Chr5:18126332-18129661	8.08042	3.86699	-1.06322	down	5e-05	0.000150108	peptide chain release factor 2, putative, expressed
LOC_Os07g46860	LOC_Os07g46860	Chr7:28013819-28014683	1.93517	4.7378	1.29175	up	5e-05	0.000150108	sex determination protein tasselseed-2, putative, expressed
LOC_Os05g50570	LOC_Os05g50570	Chr5:28995972-28997546	0.437411	1.40833	1.68692	up	5e-05	0.000150108	OsSCP29 - Putative Serine Carboxypeptidase homologue, expressed
LOC_Os01g40499	LOC_Os01g40499	Chr1:22879903-22895941	0.984215	2.10191	1.09466	up	5e-05	0.000150108	S-locus lectin protein kinase family protein, putative, expressed
LOC_Os05g11720	LOC_Os05g11720	Chr5:6652759-6656383	2.50548	6.63234	1.40443	up	5e-05	0.000150108	zinc finger, C3HC4 type domain containing protein, expressed
LOC_Os05g30990	LOC_Os05g30990	Chr5:18003905-18007099	4.38126	10.0331	1.19534	up	5e-05	0.000150108	zinc finger protein, putative, expressed
LOC_Os05g02310	LOC_Os05g02310	Chr5:739645-742966	53.5347	121.998	1.18831	up	5e-05	0.000150108	soluble inorganic pyrophosphatase, putative, expressed
LOC_Os07g07790	LOC_Os07g07790	Chr7:3910567-3911638	13.4167	53.9881	2.00861	up	5e-05	0.000150108	LTPL75 - Protease inhibitor/seed storage/LTP family protein precursor, expressed
LOC_Os03g56370	LOC_Os03g56370	Chr3:32136887-32139508	3.96141	1.45462	-1.44537	down	5e-05	0.000150108	methyltransferase, putative, expressed
LOC_Os04g44250	LOC_Os04g44250	Chr4:26213701-26215406	0.226913	1.04653	2.2054	up	5e-05	0.000150108	cytokinin-O-glucosyltransferase 3, putative, expressed
LOC_Os07g34280	LOC_Os07g34280	Chr7:20523735-20525356	0.953742	5.9097	2.63141	up	5e-05	0.000150108	CXE carboxylesterase, putative, expressed
LOC_Os07g45080	LOC_Os07g45080	Chr7:26911516-26912446	8.32373	19.7234	1.24461	up	5e-05	0.000150108	expressed protein
LOC_Os10g39360	LOC_Os10g39360	Chr10:21003949-21005209	1.72958	3.47966	1.00853	up	5e-05	0.000150108	aspartic proteinase nepenthesin precursor, putative, expressed
LOC_Os01g13090	LOC_Os01g13090	Chr1:7281733-7285992	17.1443	66.3773	1.95296	up	5e-05	0.000150108	nucleic acid binding protein, putative, expressed
LOC_Os11g33090	LOC_Os11g33090	Chr11:19572399-19576539	1.15034	2.40744	1.06544	up	5e-05	0.000150108	amidase, putative, expressed
LOC_Os09g25070	LOC_Os09g25070	Chr9:14992802-14994888	2.02541	7.75115	1.93619	up	5e-05	0.000150108	WRKY62, expressed
LOC_Os02g51550	LOC_Os02g51550	Chr2:31575807-31577576	2.2021	5.76982	1.38964	up	5e-05	0.000150108	DUF581 domain containing protein, expressed
LOC_Os01g02920	LOC_Os01g02920	Chr1:1071961-1075030	7.75342	24.8652	1.68122	up	5e-05	0.000150108	glycosyltransferase protein, putative, expressed
LOC_Os11g31190	LOC_Os11g31190	Chr11:18171677-18174478	2.29149	4.66758	1.02639	up	5e-05	0.000150108	nodulin MtN3 family protein, putative, expressed
LOC_Os07g30670	LOC_Os07g30670	Chr7:18149080-18150712	51.1286	22.1567	-1.20639	down	5e-05	0.000150108	2Fe-2S iron-sulfur cluster binding domain containing protein, expressed
LOC_Os11g11650	LOC_Os11g11650	Chr11:6476964-6480428	0.656279	1.49753	1.19021	up	5e-05	0.000150108	expressed protein
LOC_Os11g31550	LOC_Os11g31550	Chr11:18435550-18438196	0.276391	2.2971	3.05503	up	0.0001	0.00028885	BRASSINOSTEROID INSENSITIVE 1-associated receptor kinase 1 precursor, putative, expressed
LOC_Os11g10770	LOC_Os11g10770	Chr11:5907949-5919029	8.05239	16.326	1.01968	up	5e-05	0.000150108	disease resistance protein RGA3, putative, expressed
LOC_Os10g08026	LOC_Os10g08026	Chr10:4346848-4348367	11.9579	5.75203	-1.05582	down	5e-05	0.000150108	lecithin:cholesterol acyltransferase, putative, expressed
LOC_Os03g43880	LOC_Os03g43880	Chr3:24616321-24617923	14.6803	29.5347	1.00853	up	5e-05	0.000150108	PLA IIIA/PLP7, putative, expressed
LOC_Os05g39320	LOC_Os05g39320	Chr5:23065606-23067936	1.42177	11.8022	3.05329	up	5e-05	0.000150108	thiamine pyrophosphate enzyme, C-terminal TPP binding domain containing protein, expressed
LOC_Os02g52190	LOC_Os02g52190	Chr2:31959227-31961185	8.01688	16.1831	1.01338	up	5e-05	0.000150108	helix-loop-helix DNA-binding protein, putative, expressed
LOC_Os01g68720	LOC_Os01g68720	Chr1:39918934-39920664	4.47485	12.3361	1.46298	up	5e-05	0.000150108	keratin, type I cytoskeletal 9, putative, expressed
LOC_Os07g43240	LOC_Os07g43240	Chr7:25904635-25905610	0.356983	1.03019	1.52898	up	0.00025	0.000679939	SKP1-like protein 1B, putative, expressed
LOC_Os02g05000	LOC_Os02g05000	Chr2:2369556-2371348	4.10588	1.67583	-1.29281	down	5e-05	0.000150108	expressed protein
LOC_Os03g49550	LOC_Os03g49550	Chr3:28219430-28221314	2.3088	5.10832	1.14571	up	5e-05	0.000150108	glucosyltransferase, putative, expressed
LOC_Os02g09940	LOC_Os02g09940	Chr2:5166990-5168040	147.328	57.7878	-1.3502	down	5e-05	0.000150108	peroxiredoxin, putative, expressed
LOC_Os11g18194	LOC_Os11g18194	Chr11:10235827-10267375	2.40102	0.607782	-1.98202	down	5e-05	0.000150108	cycloartenol synthase, putative, expressed
LOC_Os05g11064	LOC_Os05g11064	Chr5:6198377-6200860	21.6475	8.75728	-1.30565	down	5e-05	0.000150108	expressed protein
LOC_Os02g55890	LOC_Os02g55890	Chr2:34210399-34215008	32.4938	142.053	2.1282	up	5e-05	0.000150108	inorganic H+ pyrophosphatase, putative, expressed
LOC_Os04g44600	LOC_Os04g44600	Chr4:26392325-26393087	0.401703	0.936998	1.22192	up	0.0256	0.0450462	CRP1 - Cysteine-rich family protein precursor, expressed
LOC_Os02g53580	LOC_Os02g53580	Chr2:32778184-32778764	3.98346	1.78526	-1.15788	down	0.00175	0.00405936	expressed protein
LOC_Os02g05830	LOC_Os02g05830	Chr2:2874933-2876452	42.9752	97.2558	1.17828	up	5e-05	0.000150108	ribulose bisphosphate carboxylase small chain, chloroplast precursor, putative, expressed
LOC_Os12g36940	LOC_Os12g36940	Chr12:22648119-22656270	2.12181	5.61409	1.40375	up	5e-05	0.000150108	calmodulin binding protein, putative, expressed
LOC_Os07g35310	LOC_Os07g35310	Chr7:21133027-21140733	3.5632	8.17739	1.19847	up	5e-05	0.000150108	TKL_IRAK_DUF26-lc.12 - DUF26 kinases have homology to DUF26 containing loci, expressed
LOC_Os01g70370	LOC_Os01g70370	Chr1:40766917-40771614	0.934463	0.0541389	-4.1094	down	0.0014	0.00331578	serine palmitoyltransferase 2, putative, expressed
LOC_Os09g10690	LOC_Os09g10690	Chr9:5826194-5827229	6.9622	3.08322	-1.1751	down	5e-05	0.000150108	expressed protein
LOC_Os02g51740	LOC_Os02g51740	Chr2:31694126-31697506	1.29552	4.19102	1.69377	up	5e-05	0.000150108	VQ domain containing protein, putative, expressed
LOC_Os09g34140	LOC_Os09g34140	Chr9:20156392-20162008	75.2064	34.0163	-1.14463	down	5e-05	0.000150108	expressed protein
LOC_Os09g15420	LOC_Os09g15420	Chr9:9437666-9442553	4.40925	9.14678	1.05273	up	5e-05	0.000150108	NAD dependent epimerase/dehydratase family protein, putative, expressed
LOC_Os08g01670	LOC_Os08g01670	Chr8:389661-391196	11.8911	32.1763	1.43612	up	5e-05	0.000150108	invertase/pectin methylesterase inhibitor family protein, putative, expressed
LOC_Os03g25330	LOC_Os03g25330	Chr3:14469691-14471256	59.2056	139.17	1.23304	up	5e-05	0.000150108	peroxidase precursor, putative, expressed
LOC_Os03g09970	LOC_Os03g09970	Chr3:4984576-4992411	1.34185	6.22415	2.21366	up	5e-05	0.000150108	sulfate transporter, putative, expressed
LOC_Os03g03370	LOC_Os03g03370	Chr3:1436355-1439198	8.48004	24.1951	1.51257	up	5e-05	0.000150108	fatty acid hydroxylase, putative, expressed
LOC_Os01g55160	LOC_Os01g55160	Chr1:31731973-31732949	10.3616	20.7901	1.00465	up	5e-05	0.000150108	expressed protein
LOC_Os05g48260	LOC_Os05g48260	Chr5:27660690-27664964	2.31949	4.86157	1.06762	up	5e-05	0.000150108	wax synthase, putative, expressed
LOC_Os06g15170	LOC_Os06g15170	Chr6:8597869-8599912	32.721	16.0351	-1.02899	down	5e-05	0.000150108	3-ketoacyl-CoA synthase, putative, expressed
LOC_Os01g70200	LOC_Os01g70200	Chr1:40633089-40636112	47.8538	98.1235	1.03596	up	5e-05	0.000150108	exostosin family domain containing protein, expressed
LOC_Os02g15350	LOC_Os02g15350	Chr2:8590286-8593925	0.0647515	3.20241	5.6281	up	0.00405	0.00867004	dof zinc finger domain containing protein, putative, expressed
LOC_Os01g18840	LOC_Os01g18840	Chr1:10643286-10644848	1.6402	0.338254	-2.27769	down	5e-05	0.000150108	IF, putative, expressed
LOC_Os07g48870	LOC_Os07g48870	Chr7:29242087-29243628	0.767194	3.79254	2.3055	up	5e-05	0.000150108	MYB family transcription factor, putative, expressed
LOC_Os10g38040	LOC_Os10g38040	Chr10:20374251-20375455	2.48108	14.1364	2.51037	up	5e-05	0.000150108	lysM domain containing protein, putative, expressed
LOC_Os05g11580	LOC_Os05g11580	Chr5:6559646-6560352	0.874622	9.20845	3.39623	up	5e-05	0.000150108	expressed protein
LOC_Os03g18640	LOC_Os03g18640	Chr3:10443251-10446023	3.434	8.07329	1.23327	up	5e-05	0.000150108	laccase precursor protein, putative, expressed
LOC_Os07g09420	LOC_Os07g09420	Chr7:4969372-4971156	10.1863	24.7714	1.28205	up	5e-05	0.000150108	ATPase, putative, expressed
LOC_Os03g11734	LOC_Os03g11734	Chr3:6131844-6142785	7.49119	22.1668	1.56514	up	5e-05	0.000150108	MATE efflux protein, putative, expressed
LOC_Os07g48010	LOC_Os07g48010	Chr7:28669497-28671387	3.38163	15.3489	2.18234	up	5e-05	0.000150108	peroxidase precursor, putative, expressed
LOC_Os03g41510	LOC_Os03g41510	Chr3:23086226-23090306	42.4713	21.1592	-1.0052	down	5e-05	0.000150108	oxidoreductase, aldo/keto reductase family protein, putative, expressed
LOC_Os11g04150	LOC_Os11g04150	Chr11:1681092-1688099	2.78533	1.1097	-1.32767	down	5e-05	0.000150108	major facilitator superfamily antiporter, putative, expressed
LOC_Os01g12220	LOC_Os01g12220	Chr1:6663532-6665460	9.79661	4.71153	-1.05609	down	5e-05	0.000150108	uncharacterized protein family UPF0016 domain containing protein, expressed
LOC_Os01g07120	LOC_Os01g07120	Chr1:3356382-3361204	12.9226	27.3762	1.08303	up	5e-05	0.000150108	AP2 domain containing protein, expressed
LOC_Os12g44220	LOC_Os12g44220	Chr12:27426309-27427745	0.538535	1.20455	1.16138	up	0.00015	0.000421937	ATPase 2, putative, expressed
LOC_Os12g34360	LOC_Os12g34360	Chr12:20828973-20831659	1.67584	3.63344	1.11645	up	5e-05	0.000150108	expressed protein
LOC_Os03g47034	LOC_Os03g47034	Chr3:26602174-26602748	16.5871	56.6867	1.77295	up	5e-05	0.000150108	expressed protein
LOC_Os09g29690	LOC_Os09g29690	Chr9:18058252-18059176	3.58948	7.4057	1.04486	up	5e-05	0.000150108	beta-expansin precursor, putative, expressed
LOC_Os04g51520	LOC_Os04g51520	Chr4:30520355-30523556	1.73426	3.7825	1.12502	up	5e-05	0.000150108	glycosyl hydrolases family 16, putative, expressed
LOC_Os03g54130	LOC_Os03g54130	Chr3:31023378-31025227	2.70671	9.18565	1.76284	up	5e-05	0.000150108	cysteine protease 1 precursor, putative, expressed
LOC_Os11g24070	LOC_Os11g24070	Chr11:13668516-13669643	2.91469	29.393	3.33406	up	5e-05	0.000150108	LTPL10 - Protease inhibitor/seed storage/LTP family protein precursor, expressed
LOC_Os12g01400	LOC_Os12g01400	Chr12:260310-261030	0.522788	1.54053	1.55913	up	0.0027	0.00600449	OsCML26 - Calmodulin-related calcium sensor protein, expressed
LOC_Os02g52540	LOC_Os02g52540	Chr2:32149822-32150416	0.455473	1.54996	1.7668	up	0.0045	0.00954097	EF hand family protein, putative, expressed
LOC_Os04g49210	LOC_Os04g49210	Chr4:29338949-29341166	1.11307	4.83562	2.11915	up	5e-05	0.000150108	naringenin,2-oxoglutarate 3-dioxygenase, putative, expressed
LOC_Os01g26270	LOC_Os01g26270	Chr1:14892875-14893943	0.851918	1.72617	1.01879	up	0.00235	0.00530291	OsWAK7 - OsWAK receptor-like protein kinase, expressed
LOC_Os02g56680	LOC_Os02g56680	Chr2:34742493-34744282	0.629426	2.23862	1.8305	up	5e-05	0.000150108	dehydrogenase, putative, expressed
LOC_Os03g07440	LOC_Os03g07440	Chr3:3776780-3777621	29.549	14.2967	-1.04743	down	5e-05	0.000150108	putativ eribonuclease P, putative, expressed
LOC_Os09g12660	LOC_Os09g12660	Chr9:7245358-7249816	32.1341	69.4133	1.1111	up	5e-05	0.000150108	glucose-1-phosphate adenylyltransferase large subunit, chloroplast precursor, putative, expressed
LOC_Os01g62190	LOC_Os01g62190	Chr1:36001240-36002103	6.93362	15.7272	1.18158	up	5e-05	0.000150108	ZOS1-15 - C2H2 zinc finger protein, expressed
LOC_Os01g69840	LOC_Os01g69840	Chr1:40336732-40337314	7.01304	3.45449	-1.02157	down	5e-05	0.000150108	expressed protein
LOC_Os09g11460	LOC_Os09g11460	Chr9:6387890-6389789	26.5913	55.0796	1.05056	up	5e-05	0.000150108	AP2 domain containing protein, expressed
LOC_Os04g56420	LOC_Os04g56420	Chr4:33635909-33638418	0.394907	1.4129	1.83907	up	5e-05	0.000150108	retrotransposon protein, putative, unclassified, expressed
LOC_Os02g36850	LOC_Os02g36850	Chr2:22234373-22235445	13.0451	4.72391	-1.46545	down	5e-05	0.000150108	oxygen evolving enhancer protein 3, identical, putative, expressed
LOC_Os10g37230	LOC_Os10g37230	Chr10:19915686-19916952	24.6129	53.9262	1.13157	up	5e-05	0.000150108	expressed protein
LOC_Os09g34000	LOC_Os09g34000	Chr9:20073809-20076807	22.0939	9.11405	-1.27748	down	5e-05	0.000150108	expressed protein
LOC_Os01g11910	LOC_Os01g11910	Chr1:6462705-6465037	1.26584	4.15382	1.71434	up	5e-05	0.000150108	basic helix-loop-helix, putative, expressed
LOC_Os03g25360	LOC_Os03g25360	Chr3:14494877-14496363	7.38034	16.4763	1.15863	up	5e-05	0.000150108	peroxidase precursor, putative, expressed
LOC_Os09g25650	LOC_Os09g25650	Chr9:15408311-15415548	0.184277	0.409712	1.15274	up	5e-05	0.000150108	GEX2, putative, expressed
LOC_Os02g09850	LOC_Os02g09850	Chr2:5078942-5079712	4.44902	9.56036	1.10358	up	5e-05	0.000150108	expressed protein
LOC_Os01g41120	LOC_Os01g41120	Chr1:23285237-23287337	13.0312	36.6716	1.49269	up	5e-05	0.000150108	retrotransposon protein, putative, Ty3-gypsy subclass, expressed
LOC_Os09g32952	LOC_Os09g32952	Chr9:19662807-19665268	0.195798	2.51372	3.68239	up	5e-05	0.000150108	L-ascorbate oxidase precursor, putative, expressed
LOC_Os01g04670	LOC_Os01g04670	Chr1:2101873-2102672	1.8416	5.65782	1.61929	up	5e-05	0.000150108	expressed protein
LOC_Os12g04300	LOC_Os12g04300	Chr12:1822394-1823200	0.378632	1.19631	1.65973	up	0.01695	0.0311972	sulfotransferase domain containing protein, expressed
LOC_Os07g34720	LOC_Os07g34720	Chr7:20806653-20807546	2.63016	8.42942	1.68028	up	5e-05	0.000150108	harpin-induced protein 1 domain containing protein, expressed
LOC_Os06g49660	LOC_Os06g49660	Chr6:30051701-30053355	12.5454	33.6214	1.42223	up	5e-05	0.000150108	transferase family protein, putative, expressed
LOC_Os01g03940	LOC_Os01g03940	Chr1:1684740-1685880	2.93754	6.14989	1.06595	up	5e-05	0.000150108	expressed protein
LOC_Os12g36240	LOC_Os12g36240	Chr12:22202838-22203440	7.57028	32.5299	2.10335	up	0.00815	0.0162553	inhibitor I family protein, putative, expressed
LOC_Os05g15300	LOC_Os05g15300	Chr5:8676559-8679270	0.256042	0.606216	1.24345	up	0.0065	0.0132871	expressed protein
LOC_Os02g04540	LOC_Os02g04540	Chr2:2020968-2023488	10.2204	20.8673	1.02979	up	5e-05	0.000150108	retrotransposon protein, putative, unclassified, expressed
LOC_Os06g28880	LOC_Os06g28880	Chr6:16471612-16485465	3.60358	0.941241	-1.93679	down	5e-05	0.000150108	retrotransposon protein, putative, unclassified, expressed
LOC_Os04g17660	LOC_Os04g17660	Chr4:9671228-9674147	8.60018	30.2226	1.81319	up	5e-05	0.000150108	rhodanese-like domain containing protein, putative, expressed
LOC_Os05g44922	LOC_Os05g44922	Chr5:26107194-26112499	13.0745	33.3093	1.34917	up	5e-05	0.000150108	6-phosphofructokinase, putative, expressed
LOC_Os02g49960	LOC_Os02g49960	Chr2:30524664-30526911	3.89911	8.763	1.16828	up	5e-05	0.000150108	expressed protein
LOC_Os12g37600	LOC_Os12g37600	Chr12:23091635-23094141	0.341337	0.844751	1.30733	up	0.00125	0.0029944	glycerol-3-phosphate acyltransferase, putative, expressed
LOC_Os12g07110	LOC_Os12g07110	Chr12:3483863-3489371	39.6264	15.612	-1.34381	down	5e-05	0.000150108	acyl-CoA synthetase protein, putative, expressed
LOC_Os04g28280	LOC_Os04g28280	Chr4:16732392-16734806	2.97602	6.38229	1.10069	up	5e-05	0.000150108	BEE 3, putative, expressed
LOC_Os07g23570	LOC_Os07g23570	Chr7:13323930-13326401	5.08349	19.6372	1.9497	up	5e-05	0.000150108	cytochrome P450 72A1, putative, expressed
LOC_Os12g36630	LOC_Os12g36630	Chr12:22428185-22429098	1.44726	5.77972	1.99768	up	5e-05	0.000150108	universal stress protein domain containing protein, putative, expressed
LOC_Os06g43080	LOC_Os06g43080	Chr6:25895946-25896426	1.54908	4.08725	1.39972	up	0.00085	0.0021086	expressed protein
LOC_Os08g31860	LOC_Os08g31860	Chr8:19747415-19748835	1.46406	3.62347	1.3074	up	5e-05	0.000150108	expressed protein
LOC_Os07g46510	LOC_Os07g46510	Chr7:27781055-27781992	5.03638	10.8242	1.1038	up	5e-05	0.000150108	expressed protein
LOC_Os12g38230	LOC_Os12g38230	Chr12:23484807-23485684	4.86647	1.41275	-1.78436	down	5e-05	0.000150108	expressed protein
LOC_Os01g73540	LOC_Os01g73540	Chr1:42613762-42614641	23.0366	11.2681	-1.03168	down	5e-05	0.000150108	YGGT family protein, putative, expressed
LOC_Os09g29310	LOC_Os09g29310	Chr9:17790437-17792028	6.1149	19.1947	1.65031	up	5e-05	0.000150108	zinc finger, C3HC4 type domain containing protein, expressed
LOC_Os03g11160	LOC_Os03g11160	Chr3:5749953-5750298	1.88733	0	#NAME?	down	5e-05	0.000150108	cysteine proteinase inhibitor precursor, putative, expressed
LOC_Os09g37620	LOC_Os09g37620	Chr9:21681126-21688767	48.8857	22.0701	-1.14732	down	5e-05	0.000150108	flavin-containing monooxygenase family protein, putative, expressed
LOC_Os06g16640	LOC_Os06g16640	Chr6:9564123-9566967	43.0786	14.8704	-1.53453	down	5e-05	0.000150108	carboxyl-terminal peptidase, putative, expressed
LOC_Os10g39100	LOC_Os10g39100	Chr10:20842835-20845276	1.84907	6.58963	1.8334	up	5e-05	0.000150108	uncharacterized Cys-rich domain containing protein, putative, expressed
LOC_Os06g08640	LOC_Os06g08640	Chr6:4301556-4303121	2.20776	5.12868	1.21601	up	5e-05	0.000150108	transferase family protein, putative, expressed
LOC_Os08g25720	LOC_Os08g25720	Chr8:15658492-15663890	47.8816	142.594	1.57437	up	5e-05	0.000150108	pyrophosphate--fructose 6-phosphate 1-phosphotransferase subunit alpha, putative, expressed
LOC_Os04g50780	LOC_Os04g50780	Chr4:30044811-30045233	3.91038	0	#NAME?	down	0.00135	0.00320732	expressed protein
LOC_Os02g53870	LOC_Os02g53870	Chr2:32991478-32992211	0.48249	1.26049	1.38541	up	0.0148	0.0276511	expressed protein
LOC_Os06g27560	LOC_Os06g27560	Chr6:15601590-15603932	55.029	121.895	1.14737	up	5e-05	0.000150108	glycosyltransferase protein, putative, expressed
LOC_Os01g15340	LOC_Os01g15340	Chr1:8586048-8586941	1.58738	5.2694	1.73099	up	5e-05	0.000150108	flowering promoting factor-like 1, putative, expressed
LOC_Os11g16310	LOC_Os11g16310	Chr11:8989823-8994514	4.91208	1.60845	-1.61066	down	5e-05	0.000150108	expressed protein
LOC_Os01g72970	LOC_Os01g72970	Chr1:42325822-42329066	0.902389	2.64715	1.55262	up	5e-05	0.000150108	DUF630/DUF632 domains containing protein, putative, expressed
LOC_Os02g29000	LOC_Os02g29000	Chr2:17165187-17165997	1.03473	3.78397	1.87064	up	5e-05	0.000150108	Cupin domain containing protein, expressed
LOC_Os09g38910	LOC_Os09g38910	Chr9:22348738-22351495	2.32995	5.85874	1.33029	up	5e-05	0.000150108	OsWAK92 - OsWAK receptor-like protein kinase, expressed
LOC_Os08g43200	LOC_Os08g43200	Chr8:27320516-27321388	0.79376	2.08057	1.39021	up	0.00015	0.000421937	dehydration-responsive element-binding protein, putative, expressed
LOC_Os10g04050	LOC_Os10g04050	Chr10:1858232-1866072	9.7037	4.34643	-1.1587	down	5e-05	0.000150108	transposon protein, putative, CACTA, En/Spm sub-class, expressed
LOC_Os04g03520	LOC_Os04g03520	Chr4:1531390-1532378	1.15184	0	#NAME?	down	5e-05	0.000150108	expressed protein
LOC_Os07g42160	LOC_Os07g42160	Chr7:25226230-25229380	5.75136	18.7828	1.70744	up	5e-05	0.000150108	HD domain containing protein, putative, expressed
LOC_Os10g25430	LOC_Os10g25430	Chr10:13150879-13153990	3.2134	1.39909	-1.19961	down	5e-05	0.000150108	Ser/Thr protein phosphatase family protein, putative, expressed
LOC_Os07g32710	LOC_Os07g32710	Chr7:19533175-19534577	30.0314	136.691	2.18637	up	5e-05	0.000150108	retrotransposon protein, putative, unclassified, expressed
LOC_Os04g40640	LOC_Os04g40640	Chr4:24125482-24126371	0.463028	1.05625	1.18978	up	0.02	0.0361415	expressed protein
LOC_Os05g38320	LOC_Os05g38320	Chr5:22464555-22466046	0.2917	0.914685	1.64879	up	0.0002	0.000553434	avr9/Cf-9 rapidly elicited protein, putative, expressed
LOC_Os03g04890	LOC_Os03g04890	Chr3:2336785-2341656	1.42794	3.13436	1.13424	up	5e-05	0.000150108	zinc finger family protein, putative, expressed
LOC_Os03g52720	LOC_Os03g52720	Chr3:30224156-30226365	2.85816	8.74977	1.61416	up	5e-05	0.000150108	magnesium-dependent phosphatase 1, putative, expressed
LOC_Os11g39960	LOC_Os11g39960	Chr11:23819634-23820126	1.86906	5.32426	1.51027	up	0.0003	0.000804821	expressed protein
LOC_Os03g19840	LOC_Os03g19840	Chr3:11161031-11164690	1.01521	0.292089	-1.79729	down	0.00135	0.00320732	cysteine-rich repeat secretory protein 55 precursor, putative, expressed
LOC_Os11g33394	LOC_Os11g33394	Chr11:19756547-19763118	4.05016	11.214	1.46925	up	5e-05	0.000150108	plant protein of unknown function domain containing protein, expressed
LOC_Os03g62060	LOC_Os03g62060	Chr3:35160384-35163217	0.390744	1.24825	1.67562	up	5e-05	0.000150108	hydrolase, putative, expressed
LOC_Os01g10480	LOC_Os01g10480	Chr1:5543647-5544544	0.289579	0.943407	1.70392	up	0.01485	0.0277357	plastocyanin-like domain containing protein, putative, expressed
LOC_Os03g58750	LOC_Os03g58750	Chr3:33459456-33460936	4.11069	8.29762	1.01332	up	5e-05	0.000150108	protein kinase domain containing protein, expressed
LOC_Os09g20540	LOC_Os09g20540	Chr9:12376932-12378162	10.1644	23.479	1.20785	up	5e-05	0.000150108	expressed protein
LOC_Os01g51920	LOC_Os01g51920	Chr1:29842642-29846825	83.65	175.289	1.06729	up	5e-05	0.000150108	phosphotransferase, putative, expressed
LOC_Os07g11870	LOC_Os07g11870	Chr7:6574223-6577460	0.0260574	1.23563	5.56741	up	0.0147	0.0274881	cytochrome P450, putative, expressed
LOC_Os04g42889	LOC_Os04g42889	Chr4:25380266-25380875	12.2759	0	#NAME?	down	0.00135	0.00320732	expressed protein
LOC_Os11g47980	LOC_Os11g47980	Chr11:28938027-28939907	0.293557	0.704202	1.26235	up	0.00165	0.00384778	expressed protein
LOC_Os01g06340	LOC_Os01g06340	Chr1:3013891-3014751	1.55541	3.1825	1.03287	up	0.00015	0.000421937	expressed protein
LOC_Os11g40840	LOC_Os11g40840	Chr11:24437027-24438326	0.340384	1.84312	2.43692	up	5e-05	0.000150108	receptor-like protein kinase 2 precursor, putative, expressed
LOC_Os04g12600	LOC_Os04g12600	Chr4:6976834-6979249	0.605468	0.279939	-1.11294	down	0.0002	0.000553434	receptor-like protein kinase, putative, expressed
LOC_Os11g18870	LOC_Os11g18870	Chr11:10732921-10734798	1.07398	3.96876	1.88572	up	0.00045	0.00117149	osFTL11 FT-Like11 homologous to Flowering Locus T gene; contains Pfam profile PF01161: Phosphatidylethanolamine-binding protein, expressed
LOC_Os01g62620	LOC_Os01g62620	Chr1:36257434-36261744	16.7417	37.9378	1.18019	up	5e-05	0.000150108	DHHC zinc finger domain containing protein, expressed
LOC_Os04g54300	LOC_Os04g54300	Chr4:32333334-32333993	34.4213	86.8485	1.3352	up	5e-05	0.000150108	wound induced protein, putative, expressed
LOC_Os03g16960	LOC_Os03g16960	Chr3:9425489-9426843	1.00957	14.3175	3.82596	up	5e-05	0.000150108	cysteine-rich repeat secretory protein 55 precursor, putative, expressed
LOC_Os01g36070	LOC_Os01g36070	Chr1:19959666-19961992	23.9645	49.1998	1.03775	up	5e-05	0.000150108	nodulin MtN3 family protein, putative, expressed
LOC_Os06g22150	LOC_Os06g22150	Chr6:12860092-12860590	0.538024	1.6533	1.61961	up	0.01735	0.031864	expressed protein
LOC_Os05g11610	LOC_Os05g11610	Chr5:6576137-6576715	1.21805	14.2084	3.54411	up	5e-05	0.000150108	expressed protein
LOC_Os06g05000	LOC_Os06g05000	Chr6:2205576-2206534	11.1165	22.6935	1.02958	up	5e-05	0.000150108	early nodulin 93 ENOD93 protein, putative, expressed
LOC_Os07g37230	LOC_Os07g37230	Chr7:22309413-22313591	25.7666	11.4263	-1.17314	down	5e-05	0.000150108	inositol-1-monophosphatase, putative, expressed
LOC_Os02g34580	LOC_Os02g34580	Chr2:20734075-20737331	0.25896	0.657821	1.34497	up	0.0009	0.00222191	ammonium transporter protein, putative, expressed
LOC_Os06g04870	LOC_Os06g04870	Chr6:2137449-2139101	10.0156	21.8316	1.12417	up	5e-05	0.000150108	homeobox associated leucine zipper, putative, expressed
LOC_Os04g31040	LOC_Os04g31040	Chr4:18551237-18553801	18.8697	9.26724	-1.02586	down	5e-05	0.000150108	violaxanthin de-epoxidase, putative, expressed
LOC_Os06g10820	LOC_Os06g10820	Chr6:5642244-5642880	0.897883	4.94564	2.46156	up	5e-05	0.000150108	helix-loop-helix DNA-binding domain containing protein, expressed
LOC_Os10g20120	LOC_Os10g20120	Chr10:10101768-10104171	0.37859	0.963654	1.34788	up	5e-05	0.000150108	serine/threonine-protein kinase receptor precursor, putative, expressed
LOC_Os06g44420	LOC_Os06g44420	Chr6:26829526-26830408	2.69683	5.67073	1.07227	up	5e-05	0.000150108	GDU1, putative, expressed
LOC_Os02g50940	LOC_Os02g50940	Chr2:31145201-31146139	18.7766	48.6947	1.37483	up	5e-05	0.000150108	NHL repeat-containing protein, putative, expressed
LOC_Os06g11730	LOC_Os06g11730	Chr6:6208292-6214438	3.42287	8.33659	1.28425	up	5e-05	0.000150108	RNA recognition motif containing protein, putative, expressed
LOC_Os03g29240	LOC_Os03g29240	Chr3:16628545-16632077	17.6628	37.6859	1.09331	up	5e-05	0.000150108	PDI, putative, expressed
LOC_Os08g03590	LOC_Os08g03590	Chr8:1677839-1680335	2.63529	6.83035	1.374	up	5e-05	0.000150108	expressed protein
LOC_Os06g28820	LOC_Os06g28820	Chr6:16400698-16432410	3.91426	1.5004	-1.38339	down	5e-05	0.000150108	cycloartenol synthase, putative, expressed
LOC_Os09g31990	LOC_Os09g31990	Chr9:19088705-19089402	0.425087	1.37573	1.69437	up	0.0067	0.0136511	expressed protein
LOC_Os05g03740	LOC_Os05g03740	Chr5:1643447-1644746	4.1384	13.9457	1.75267	up	5e-05	0.000150108	transcription factor TF2, putative, expressed
LOC_Os03g02070	LOC_Os03g02070	Chr3:656449-657834	12.1358	26.8033	1.14314	up	5e-05	0.000150108	heavy-metal-associated domain-containing protein, putative, expressed
LOC_Os07g03750	LOC_Os07g03750	Chr7:1539479-1539998	0.375308	1.20958	1.68836	up	0.01505	0.0280804	SCP-like extracellular protein, expressed
LOC_Os05g47960	LOC_Os05g47960	Chr5:27498768-27499586	22.9999	92.2409	2.00378	up	5e-05	0.000150108	expressed protein
LOC_Os12g17600	LOC_Os12g17600	Chr12:10080397-10081661	6268.61	2122.22	-1.56257	down	5e-05	0.000150108	ribulose bisphosphate carboxylase small chain, chloroplast precursor, putative, expressed
LOC_Os07g22650	LOC_Os07g22650	Chr7:12763739-12766774	9.17786	3.78173	-1.27911	down	5e-05	0.000150108	expressed protein
LOC_Os07g35750	LOC_Os07g35750	Chr7:21412624-21419296	0.885721	2.69069	1.60305	up	5e-05	0.000150108	TKL_IRAK_DUF26-ld.3 - DUF26 kinases have homology to DUF26 containing loci, expressed
LOC_Os03g09900	LOC_Os03g09900	Chr3:4923845-4926167	131.226	284.416	1.11595	up	5e-05	0.000150108	membrane protein, putative, expressed
LOC_Os01g64570	LOC_Os01g64570	Chr1:37464269-37465484	7.90243	18.4596	1.224	up	5e-05	0.000150108	U-box domain-containing protein, putative, expressed
LOC_Os03g58170	LOC_Os03g58170	Chr3:33110647-33118318	5.57546	13.8031	1.30783	up	5e-05	0.000150108	stem-specific protein TSJT1, putative, expressed
LOC_Os01g71624	LOC_Os01g71624	Chr1:41495706-41498656	1.23065	5.60844	2.18818	up	5e-05	0.000150108	expressed protein
LOC_Os06g15020	LOC_Os06g15020	Chr6:8511313-8513067	1.20521	0.377399	-1.67513	down	5e-05	0.000150108	3-ketoacyl-CoA synthase, putative, expressed
LOC_Os01g72910	LOC_Os01g72910	Chr1:42282831-42283632	1.53216	4.42122	1.52888	up	5e-05	0.000150108	abscisic stress-ripening, putative, expressed
LOC_Os03g57640	LOC_Os03g57640	Chr3:32851424-32852782	7.06165	15.0231	1.0891	up	5e-05	0.000150108	gibberellin receptor GID1L2, putative, expressed
LOC_Os01g61940	LOC_Os01g61940	Chr1:35861146-35863908	6.94216	14.1533	1.02769	up	5e-05	0.000150108	white-brown complex homolog protein, putative, expressed
LOC_Os06g05470	LOC_Os06g05470	Chr6:2472603-2473406	6.28699	12.7215	1.01683	up	5e-05	0.000150108	expressed protein
LOC_Os01g47580	LOC_Os01g47580	Chr1:27226174-27230292	1.09334	2.35561	1.10736	up	5e-05	0.000150108	lipid phosphatase protein, putative, expressed
LOC_Os01g68960	LOC_Os01g68960	Chr1:40067820-40069605	0.518346	1.34641	1.37713	up	0.00085	0.0021086	expressed protein
LOC_Os03g44140	LOC_Os03g44140	Chr3:24797803-24807300	0.101726	0.510079	2.32603	up	5e-05	0.000150108	OsWAK26 - OsWAK receptor-like protein kinase, expressed
LOC_Os11g44680	LOC_Os11g44680	Chr11:27015357-27021347	12.9723	27.7708	1.09814	up	5e-05	0.000150108	calmodulin binding protein, putative, expressed
LOC_Os07g35790	LOC_Os07g35790	Chr7:21434556-21437671	1.69965	3.50993	1.0462	up	5e-05	0.000150108	TKL_IRAK_DUF26-ld.5 - DUF26 kinases have homology to DUF26 containing loci, expressed
LOC_Os12g40920	LOC_Os12g40920	Chr12:25330649-25336551	22.2186	10.5823	-1.07011	down	5e-05	0.000150108	bZIP transcription factor domain containing protein, expressed
LOC_Os11g31660	LOC_Os11g31660	Chr11:18516045-18520869	0.268708	0.682863	1.34555	up	0.00165	0.00384778	expressed protein
LOC_Os01g13690	LOC_Os01g13690	Chr1:7665100-7668163	78.2335	33.0879	-1.24148	down	5e-05	0.000150108	ligA, putative, expressed
LOC_Os05g43460	LOC_Os05g43460	Chr5:25266204-25267217	2.94775	6.69389	1.18323	up	5e-05	0.000150108	DUF567 domain containing protein, putative, expressed
LOC_Os03g57970	LOC_Os03g57970	Chr3:33022995-33024100	60.7357	132.077	1.12076	up	5e-05	0.000150108	LTPL73 - Protease inhibitor/seed storage/LTP family protein precursor, expressed
LOC_Os01g52570	LOC_Os01g52570	Chr1:30225838-30226855	1.4198	3.13325	1.14197	up	5e-05	0.000150108	lachrymatory factor synthase, putative, expressed
LOC_Os01g03750	LOC_Os01g03750	Chr1:1569584-1570939	21.7847	65.2225	1.58206	up	5e-05	0.000150108	expressed protein
LOC_Os06g08080	LOC_Os06g08080	Chr6:3919500-3924409	187.665	391.001	1.05901	up	5e-05	0.000150108	inorganic H+ pyrophosphatase, putative, expressed
LOC_Os03g16860	LOC_Os03g16860	Chr3:9370158-9373083	101.406	223.066	1.13733	up	5e-05	0.000150108	DnaK family protein, putative, expressed
LOC_Os06g30860	LOC_Os06g30860	Chr6:17915922-17917083	0.308383	1.01863	1.72383	up	0.00105	0.00255437	WRKY31, expressed
LOC_Os03g56110	LOC_Os03g56110	Chr3:31964581-31970527	0.948526	1.95455	1.04308	up	5e-05	0.000150108	homeobox protein knotted-1, putative, expressed
LOC_Os10g18820	LOC_Os10g18820	Chr10:9582844-9584360	83.9148	21.9198	-1.93669	down	5e-05	0.000150108	dirigent, putative, expressed
LOC_Os01g66980	LOC_Os01g66980	Chr1:38900544-38902752	44.4058	15.5843	-1.51066	down	5e-05	0.000150108	expressed protein
LOC_Os07g48229	LOC_Os07g48229	Chr7:28809535-28819786	1.70129	4.3984	1.37035	up	5e-05	0.000150108	vacuolar-sorting receptor precursor, putative, expressed
LOC_Os11g01390	LOC_Os11g01390	Chr11:245187-245637	0.382087	5.57037	3.8658	up	0.0012	0.00288544	OsCML25 - Calmodulin-related calcium sensor protein, expressed
LOC_Os08g28400	LOC_Os08g28400	Chr8:17320536-17323238	1.15349	0.432214	-1.41619	down	0.006	0.0123698	expressed protein
LOC_Os08g40680	LOC_Os08g40680	Chr8:25758850-25759949	0.515437	2.08689	2.01748	up	5e-05	0.000150108	glycosyl hydrolase, putative, expressed
LOC_Os04g38430	LOC_Os04g38430	Chr4:22848935-22851644	0.842457	5.66814	2.7502	up	5e-05	0.000150108	nodulin, putative, expressed
LOC_Os01g11250	LOC_Os01g11250	Chr1:6017741-6022156	1.45486	0.685484	-1.08569	down	5e-05	0.000150108	potassium channel KAT1, putative, expressed
LOC_Os07g47640	LOC_Os07g47640	Chr7:28474472-28475227	1179.15	585.219	-1.0107	down	5e-05	0.000150108	ultraviolet-B-repressible protein, putative, expressed
LOC_Os07g31300	LOC_Os07g31300	Chr7:18532538-18535080	81.5487	183.747	1.17199	up	5e-05	0.000150108	ATP synthase delta chain, mitochondrial precursor, putative, expressed
LOC_Os09g26460	LOC_Os09g26460	Chr9:15984330-15991063	2.01858	4.89425	1.27775	up	5e-05	0.000150108	protein binding protein, putative, expressed
LOC_Os09g30454	LOC_Os09g30454	Chr9:18550670-18553901	0.497837	1.47403	1.56602	up	5e-05	0.000150108	OsWAK87 - OsWAK receptor-like protein kinase, expressed
LOC_Os07g48550	LOC_Os07g48550	Chr7:29040432-29042297	6.2239	17.5825	1.49824	up	5e-05	0.000150108	no apical meristem protein, putative, expressed
LOC_Os02g39140	LOC_Os02g39140	Chr2:23643091-23651534	14.7059	31.4228	1.09541	up	5e-05	0.000150108	helix-loop-helix DNA-binding domain containing protein, expressed
LOC_Os03g58410	LOC_Os03g58410	Chr3:33281870-33282563	6.53413	14.1161	1.11128	up	5e-05	0.000150108	prenylated rab acceptor, putative, expressed
LOC_Os09g29480	LOC_Os09g29480	Chr9:17929688-17932516	1.25969	4.62086	1.8751	up	5e-05	0.000150108	2-aminoethanethiol dioxygenase, putative, expressed
LOC_Os08g45200	LOC_Os08g45200	Chr8:28378946-28382621	2.02604	0.99696	-1.02306	down	5e-05	0.000150108	expressed protein
LOC_Os07g34320	LOC_Os07g34320	Chr7:20562481-20567659	1.8439	0.402077	-2.19722	down	5e-05	0.000150108	nodulin, putative, expressed
LOC_Os03g41438	LOC_Os03g41438	Chr3:23054582-23068315	3.1152	6.73716	1.11282	up	5e-05	0.000150108	serpin domain containing protein, putative, expressed
LOC_Os01g48360	LOC_Os01g48360	Chr1:27714539-27715319	2.4383	6.61013	1.4388	up	5e-05	0.000150108	expressed protein
LOC_Os10g21990	LOC_Os10g21990	Chr10:11355924-11356840	0.213221	1.23723	2.53669	up	0.00045	0.00117149	retrotransposon protein, putative, unclassified, expressed
LOC_Os09g04310	LOC_Os09g04310	Chr9:2293403-2294675	1.06729	2.9819	1.48228	up	5e-05	0.000150108	expressed protein
LOC_Os06g10790	LOC_Os06g10790	Chr6:5633353-5635721	0.457358	2.35261	2.36286	up	5e-05	0.000150108	lectin-like receptor kinase, putative, expressed
LOC_Os02g48860	LOC_Os02g48860	Chr2:29889274-29891337	8.52268	24.6247	1.53073	up	5e-05	0.000150108	aspartic proteinase nepenthesin-2 precursor, putative, expressed
LOC_Os01g57410	LOC_Os01g57410	Chr1:33182588-33192979	5.1172	2.5098	-1.02778	down	0.00145	0.00342426	pentatricopeptide repeat domain containing protein, putative, expressed
LOC_Os08g35210	LOC_Os08g35210	Chr8:22210680-22227487	6.08045	13.122	1.10974	up	5e-05	0.000150108	ferric reductase, putative, expressed
LOC_Os01g13130	LOC_Os01g13130	Chr1:7302367-7303788	4.95442	13.1899	1.41265	up	5e-05	0.000150108	aquaporin protein, putative, expressed
LOC_Os03g58110	LOC_Os03g58110	Chr3:33083780-33085552	50.1465	111.092	1.14754	up	5e-05	0.000150108	uncharacterized protein At4g06744 precursor, putative, expressed
LOC_Os02g40420	LOC_Os02g40420	Chr2:24482989-24487434	0.370879	0.805404	1.11876	up	0.00035	0.000927802	expressed protein
LOC_Os02g05744	LOC_Os02g05744	Chr2:2824359-2830402	8.41466	18.5123	1.1375	up	5e-05	0.000150108	endoglucanase, putative, expressed
LOC_Os01g05870	LOC_Os01g05870	Chr1:2810312-2815017	0.196369	0.426335	1.11842	up	5e-05	0.000150108	receptor kinase, putative, expressed
LOC_Os04g32620	LOC_Os04g32620	Chr4:19651658-19656024	1.16338	4.87272	2.06641	up	5e-05	0.000150108	ethylene-responsive transcription factor ERF114, putative, expressed
LOC_Os07g10160	LOC_Os07g10160	Chr7:5463118-5464797	1.04732	2.53793	1.27695	up	5e-05	0.000150108	glucosyltransferase, putative, expressed
LOC_Os05g04490	LOC_Os05g04490	Chr5:2073612-2075376	10.321	22.6733	1.13541	up	5e-05	0.000150108	peroxidase precursor, putative, expressed
LOC_Os01g67030	LOC_Os01g67030	Chr1:38924788-38926508	52.3999	139.605	1.41371	up	5e-05	0.000150108	auxin-responsive protein, putative, expressed
LOC_Os02g15700	LOC_Os02g15700	Chr2:8842926-8844249	18.4914	44.8256	1.27747	up	5e-05	0.000150108	expressed protein
LOC_Os01g12790	LOC_Os01g12790	Chr1:7079899-7085596	0.140039	0.43461	1.63389	up	5e-05	0.000150108	receptor protein kinase, putative, expressed
LOC_Os01g72530	LOC_Os01g72530	Chr1:42073983-42074982	44.4612	102.486	1.20481	up	5e-05	0.000150108	OsCML31 - Calmodulin-related calcium sensor protein, expressed
LOC_Os07g34370	LOC_Os07g34370	Chr7:20596751-20600204	0.804155	1.93594	1.26749	up	5e-05	0.000150108	gibberellin receptor, putative, expressed
LOC_Os05g35190	LOC_Os05g35190	Chr5:20894100-20897891	13.7493	30.721	1.15987	up	5e-05	0.000150108	powdery mildew resistant protein 5, putative, expressed
LOC_Os08g31280	LOC_Os08g31280	Chr8:19340471-19341395	1.87818	5.65232	1.58951	up	5e-05	0.000150108	DC1, putative, expressed
LOC_Os02g53380	LOC_Os02g53380	Chr2:32670667-32673918	0.204246	0.811146	1.98966	up	5e-05	0.000150108	expressed protein
LOC_Os10g22570	LOC_Os10g22570	Chr10:11698991-11713558	5.59783	11.7663	1.07173	up	5e-05	0.000150108	cellulase, putative, expressed
LOC_Os03g62200	LOC_Os03g62200	Chr3:35238254-35241976	2.92163	11.6222	1.99204	up	5e-05	0.000150108	ammonium transporter protein, putative, expressed
LOC_Os09g29825	LOC_Os09g29825	Chr9:18135733-18136435	5.29555	2.40549	-1.13845	down	5e-05	0.000150108	pentatricopeptide, putative, expressed
LOC_Os02g52650	LOC_Os02g52650	Chr2:32199521-32201722	39.9384	13.6116	-1.55294	down	5e-05	0.000150108	chlorophyll A-B binding protein, putative, expressed
LOC_Os01g25500	LOC_Os01g25500	Chr1:14453689-14454560	20.8598	6.76711	-1.62411	down	5e-05	0.000150108	sterol carrier protein-2, putative, expressed
LOC_Os02g07730	LOC_Os02g07730	Chr2:4030928-4033572	1.15578	3.88984	1.75084	up	5e-05	0.000150108	haloacid dehalogenase-like hydrolase domain-containing protein 3, putative, expressed
LOC_Os11g29870	LOC_Os11g29870	Chr11:17352084-17355820	0.898379	2.0076	1.16007	up	5e-05	0.000150108	WRKY72, expressed
LOC_Os12g36430	LOC_Os12g36430	Chr12:22291141-22294802	0.747555	0.128966	-2.53518	down	5e-05	0.000150108	expressed protein
LOC_Os02g18540	LOC_Os02g18540	Chr2:10803653-10812279	1.48195	3.14198	1.08418	up	0.00025	0.000679939	uncharacterized Cys-rich domain containing protein, putative, expressed
LOC_Os11g35274	LOC_Os11g35274	Chr11:20672348-20676720	0.399699	0.973307	1.28398	up	5e-05	0.000150108	protein kinase domain containing protein, expressed
LOC_Os07g39510	LOC_Os07g39510	Chr7:23673056-23676412	21.6406	43.5366	1.00849	up	5e-05	0.000150108	yippee zinc-binding protein, putative, expressed
LOC_Os03g38540	LOC_Os03g38540	Chr3:21392096-21395039	112.211	47.8053	-1.23097	down	5e-05	0.000150108	folic acid binding protein, putative, expressed
LOC_Os03g02460	LOC_Os03g02460	Chr3:884558-887005	2.67656	6.77483	1.3398	up	5e-05	0.000150108	retinol dehydrogenase, putative, expressed
LOC_Os06g46435	LOC_Os06g46435	Chr6:28181690-28183193	1.51898	0.442809	-1.77835	down	5e-05	0.000150108	NADPH-dependent oxidoreductase, putative, expressed
LOC_Os05g39770	LOC_Os05g39770	Chr5:23351715-23360051	13.0547	31.1742	1.25578	up	5e-05	0.000150108	aminotransferase, putative, expressed
LOC_Os01g14410	LOC_Os01g14410	Chr1:8061857-8062908	6.84922	14.5805	1.09003	up	5e-05	0.000150108	early light-induced protein, chloroplast precursor, putative, expressed
LOC_Os02g04945	LOC_Os02g04945	Chr2:2312149-2317216	0.514542	0.197796	-1.37928	down	0.0036	0.00779132	phosphatidate cytidylyltransferase family protein, putative, expressed
LOC_Os05g35970	LOC_Os05g35970	Chr5:21313234-21314150	1.31465	2.76429	1.07223	up	0.00035	0.000927802	expressed protein
LOC_Os05g46240	LOC_Os05g46240	Chr5:26815563-26818736	12.9373	26.1128	1.01322	up	5e-05	0.000150108	green ripe-like, putative, expressed
LOC_Os07g08320	LOC_Os07g08320	Chr7:4253895-4259355	0.281486	0.59002	1.0677	up	0.0003	0.000804821	RNA recognition motif containing protein, expressed
LOC_Os02g08510	LOC_Os02g08510	Chr2:4594374-4595386	0.17185	0.710691	2.04807	up	0.0176	0.0322505	ZOS2-04 - C2H2 zinc finger protein, expressed
LOC_Os02g25630	LOC_Os02g25630	Chr2:14983998-14985969	0.951984	0.228744	-2.0572	down	0.0026	0.00580886	expressed protein
LOC_Os08g44950	LOC_Os08g44950	Chr8:28220312-28221038	0.906221	2.6206	1.53196	up	0.00035	0.000927802	zinc finger, C3HC4 type domain containing protein, expressed
LOC_Os10g41838	LOC_Os10g41838	Chr10:22516024-22517963	0.435632	12.3816	4.82895	up	5e-05	0.000150108	F-box protein interaction domain containing protein, expressed
LOC_Os01g12230	LOC_Os01g12230	Chr1:6667853-6670442	1.50006	0.659564	-1.18543	down	0.0037	0.00799166	peptidase C45, acyl-coenzyme A/6-aminopenicillanic acid acyl-transferase, putative, expressed
LOC_Os01g35040	LOC_Os01g35040	Chr1:19389830-19392858	13.0004	26.2412	1.01328	up	5e-05	0.000150108	ZOS1-09 - C2H2 zinc finger protein, expressed
LOC_Os04g01950	LOC_Os04g01950	Chr4:593317-594453	1.07391	3.25619	1.60031	up	5e-05	0.000150108	legume lectins beta domain containing protein, putative, expressed
LOC_Os04g36670	LOC_Os04g36670	Chr4:22157297-22159246	0.983175	4.90158	2.31773	up	5e-05	0.000150108	expressed protein
LOC_Os05g15880	LOC_Os05g15880	Chr5:8959414-8960578	11.963	25.9564	1.11751	up	5e-05	0.000150108	glycosyl hydrolase, putative, expressed
LOC_Os01g11460	LOC_Os01g11460	Chr1:6171721-6173186	1.44806	5.91222	2.02958	up	5e-05	0.000150108	zinc finger, C3HC4 type domain containing protein, expressed
LOC_Os08g05780	LOC_Os08g05780	Chr8:3093747-3094879	0.272167	2.02008	2.89185	up	5e-05	0.000150108	expressed protein
LOC_Os10g41083	LOC_Os10g41083	Chr10:22062364-22065838	0.545057	1.3323	1.28944	up	0.0001	0.00028885	uncharacterized Cys-rich domain containing protein, putative, expressed
LOC_Os09g39940	LOC_Os09g39940	Chr9:22907851-22908809	6.424	20.4993	1.67403	up	5e-05	0.000150108	plastocyanin-like domain containing protein, putative, expressed
LOC_Os02g52150	LOC_Os02g52150	Chr2:31920853-31922712	4.59113	9.89571	1.10795	up	5e-05	0.000150108	heat shock 22 kDa protein, mitochondrial precursor, putative, expressed
LOC_Os03g15080	LOC_Os03g15080	Chr3:8241530-8242520	19.8699	42.5569	1.09881	up	5e-05	0.000150108	expressed protein
LOC_Os01g03890	LOC_Os01g03890	Chr1:1657314-1658388	17.1594	35.2093	1.03696	up	5e-05	0.000150108	DUF260 domain containing protein, putative, expressed
LOC_Os05g39860	LOC_Os05g39860	Chr5:23426644-23428051	0.174078	0.524547	1.59134	up	0.01415	0.026552	expressed protein
LOC_Os10g42960	LOC_Os10g42960	Chr10:23156881-23159606	5.83441	18.9603	1.70032	up	5e-05	0.000150108	urea active transporter, putative, expressed
LOC_Os02g57720	LOC_Os02g57720	Chr2:35349672-35351454	21.7776	51.803	1.25019	up	5e-05	0.000150108	aquaporin protein, putative, expressed
LOC_Os09g27220	LOC_Os09g27220	Chr9:16552512-16554782	12.086	28.218	1.22328	up	5e-05	0.000150108	ATBRXL3/BRX-LIKE3, putative, expressed
LOC_Os05g35290	LOC_Os05g35290	Chr5:20953409-20955923	44.8339	138.913	1.63152	up	5e-05	0.000150108	phenylalanine ammonia-lyase, putative, expressed
LOC_Os08g08160	LOC_Os08g08160	Chr8:4644759-4648708	0.706906	1.74619	1.30462	up	5e-05	0.000150108	expressed protein
LOC_Os06g09410	LOC_Os06g09410	Chr6:4756559-4757366	6.26381	3.03293	-1.04633	down	5e-05	0.000150108	transposon protein, putative, CACTA, En/Spm sub-class, expressed
LOC_Os11g24060	LOC_Os11g24060	Chr11:13661553-13663566	1.17482	3.69748	1.6541	up	5e-05	0.000150108	permease domain containing protein, putative, expressed
LOC_Os01g67630	LOC_Os01g67630	Chr1:39307442-39310581	1.27727	0.575151	-1.15106	down	0.0001	0.00028885	peptide transporter PTR2, putative, expressed
LOC_Os03g56869	LOC_Os03g56869	Chr3:32394937-32397257	14.5109	7.03743	-1.04402	down	5e-05	0.000150108	ribose-5-phosphate isomerase A, putative, expressed
LOC_Os06g43320	LOC_Os06g43320	Chr6:26034856-26038356	0.273084	1.02807	1.91252	up	5e-05	0.000150108	cytochrome P450, putative, expressed
LOC_Os03g05640	LOC_Os03g05640	Chr3:2815437-2817367	8.55623	20.5686	1.2654	up	5e-05	0.000150108	inorganic phosphate transporter, putative, expressed
LOC_Os01g71830	LOC_Os01g71830	Chr1:41603296-41604680	2.64713	9.50858	1.8448	up	5e-05	0.000150108	glycosyl hydrolases family 17, putative, expressed
LOC_Os02g11705	LOC_Os02g11705	Chr2:6020672-6021260	9.80919	3.88879	-1.33481	down	5e-05	0.000150108	expressed protein
LOC_Os11g04030	LOC_Os11g04030	Chr11:1626473-1631421	2.55763	7.55166	1.56199	up	5e-05	0.000150108	major facilitator superfamily antiporter, putative, expressed
LOC_Os07g09190	LOC_Os07g09190	Chr7:4821206-4824667	35.9736	9.1667	-1.97247	down	5e-05	0.000150108	transketolase, putative, expressed
LOC_Os04g52730	LOC_Os04g52730	Chr4:31403364-31407281	19.7326	41.917	1.08696	up	5e-05	0.000150108	NAD dependent epimerase/dehydratase family domain containing protein, expressed
LOC_Os02g39490	LOC_Os02g39490	Chr2:23829189-23834725	4.0659	12.7366	1.64733	up	5e-05	0.000150108	carbonyl reductase 3, putative, expressed
LOC_Os02g41680	LOC_Os02g41680	Chr2:25006466-25009121	50.7389	140.252	1.46686	up	5e-05	0.000150108	phenylalanine ammonia-lyase, putative, expressed
LOC_Os05g47700	LOC_Os05g47700	Chr5:27330643-27331350	172.603	383.718	1.15259	up	5e-05	0.000150108	LTPL152 - Protease inhibitor/seed storage/LTP family protein precursor, expressed
LOC_Os01g19330	LOC_Os01g19330	Chr1:10934894-10935992	12.9559	28.7674	1.15083	up	5e-05	0.000150108	MYB family transcription factor, putative, expressed
LOC_Os09g39070	LOC_Os09g39070	Chr9:22427464-22430508	4.2191	8.48644	1.00822	up	5e-05	0.000150108	thiol protease SEN102 precursor, putative, expressed
LOC_Os08g04800	LOC_Os08g04800	Chr8:2406032-2407778	8.78169	22.343	1.34725	up	5e-05	0.000150108	triacylglycerol lipase like protein, putative, expressed
LOC_Os01g26390	LOC_Os01g26390	Chr1:14964572-14968307	0.457935	0.9817	1.10014	up	5e-05	0.000150108	TKL_IRAK_DUF26-lh.1 - DUF26 kinases have homology to DUF26 containing loci, expressed
LOC_Os01g58970	LOC_Os01g58970	Chr1:34089460-34091401	0.725689	4.66028	2.68299	up	5e-05	0.000150108	cytochrome P450, putative, expressed
LOC_Os12g27370	LOC_Os12g27370	Chr12:16092280-16102824	41.3746	18.3382	-1.1739	down	5e-05	0.000150108	expressed protein
LOC_Os08g37104	LOC_Os08g37104	Chr8:23447611-23450250	1.25218	3.55313	1.50465	up	5e-05	0.000150108	expressed protein
LOC_Os01g48940	LOC_Os01g48940	Chr1:28084260-28086409	1.35036	0.408175	-1.72608	down	0.0099	0.0193237	expressed protein
LOC_Os01g50820	LOC_Os01g50820	Chr1:29188849-29190965	2.8461	6.57122	1.20718	up	5e-05	0.000150108	transporter, major facilitator family, putative, expressed
LOC_Os04g44240	LOC_Os04g44240	Chr4:26206038-26207903	2.97724	6.3371	1.08985	up	5e-05	0.000150108	cytokinin-O-glucosyltransferase 3, putative, expressed
LOC_Os03g46420	LOC_Os03g46420	Chr3:26246552-26247660	1.61366	0.634221	-1.34728	down	0.00025	0.000679939	expressed protein
LOC_Os01g50460	LOC_Os01g50460	Chr1:28975562-28977354	4.81842	10.3221	1.09911	up	5e-05	0.000150108	nodulin MtN3 family protein, putative, expressed
LOC_Os08g31760	LOC_Os08g31760	Chr8:19683135-19685260	22.6537	50.2384	1.14905	up	5e-05	0.000150108	expressed protein
LOC_Os01g13040	LOC_Os01g13040	Chr1:7259785-7260671	2.18673	5.42219	1.3101	up	5e-05	0.000150108	expressed protein
LOC_Os06g19970	LOC_Os06g19970	Chr6:11448725-11450807	2.48123	1.2062	-1.04058	down	5e-05	0.000150108	expressed protein
LOC_Os09g39160	LOC_Os09g39160	Chr9:22488245-22490386	0.239537	1.06388	2.15102	up	0.0001	0.00028885	thiol protease SEN102 precursor, putative, expressed
LOC_Os02g33590	LOC_Os02g33590	Chr2:19981496-19983180	7.54133	18.6828	1.30882	up	5e-05	0.000150108	U-box domain-containing protein, putative, expressed
LOC_Os10g05130	LOC_Os10g05130	Chr10:2507000-2508384	4.20418	15.2557	1.85945	up	5e-05	0.000150108	expressed protein
LOC_Os05g02200	LOC_Os05g02200	Chr5:690755-691909	3.51924	11.0725	1.65365	up	5e-05	0.000150108	cysteine-rich repeat secretory protein 55 precursor, putative, expressed
LOC_Os03g05440	LOC_Os03g05440	Chr3:2685556-2688291	1.94893	3.96546	1.02481	up	5e-05	0.000150108	DUF677 domain containing protein, putative, expressed
LOC_Os07g05420	LOC_Os07g05420	Chr7:2488797-2490442	12.8432	28.3992	1.14484	up	5e-05	0.000150108	anthocyanidin 3-O-glucosyltransferase, putative, expressed
LOC_Os06g36670	LOC_Os06g36670	Chr6:21556403-21557334	1.93476	4.96259	1.35894	up	5e-05	0.000150108	bet v I allergen family protein, putative, expressed
LOC_Os02g57350	LOC_Os02g57350	Chr2:35130673-35131878	0.73763	2.2594	1.61497	up	5e-05	0.000150108	expressed protein
LOC_Os09g36470	LOC_Os09g36470	Chr9:21046292-21050030	0.163631	0.914081	2.48187	up	5e-05	0.000150108	retrotransposon protein, putative, unclassified, expressed
LOC_Os11g24374	LOC_Os11g24374	Chr11:13890813-13915531	1.57698	3.718	1.23736	up	5e-05	0.000150108	OsSCP55 - Putative Serine Carboxypeptidase homologue, expressed
LOC_Os01g39860	LOC_Os01g39860	Chr1:22489495-22491483	12.3798	78.9206	2.67241	up	5e-05	0.000150108	1-aminocyclopropane-1-carboxylate oxidase protein, putative, expressed
LOC_Os02g41510	LOC_Os02g41510	Chr2:24878774-24879934	23.908	53.7705	1.16932	up	5e-05	0.000150108	MYB family transcription factor, putative, expressed
LOC_Os06g26234	LOC_Os06g26234	Chr6:15335686-15365531	26.1422	10.4665	-1.3206	down	5e-05	0.000150108	1,4-alpha-glucan-branching enzyme, putative, expressed
LOC_Os05g25860	LOC_Os05g25860	Chr5:15052395-15054572	0.257516	0.551197	1.0979	up	0.00105	0.00255437	expressed protein
LOC_Os03g21710	LOC_Os03g21710	Chr3:12394668-12396898	1.91563	4.7711	1.3165	up	5e-05	0.000150108	WRKY79, expressed
LOC_Os05g49940	LOC_Os05g49940	Chr5:28647464-28648244	2.37817	13.5821	2.51379	up	5e-05	0.000150108	expressed protein
LOC_Os03g14810	LOC_Os03g14810	Chr3:8061294-8061888	1.82163	0	#NAME?	down	0.00035	0.000927802	MYB-like transcription factor DIVARICATA, putative, expressed
LOC_Os06g07790	LOC_Os06g07790	Chr6:3779652-3785951	2.0506	0.779002	-1.39634	down	5e-05	0.000150108	retrotransposon protein, putative, unclassified, expressed
LOC_Os05g08900	LOC_Os05g08900	Chr5:4925211-4928175	17.5133	41.1862	1.23371	up	5e-05	0.000150108	expressed protein
LOC_Os11g47510	LOC_Os11g47510	Chr11:28727474-28728823	2.87573	1.1183	-1.36262	down	5e-05	0.000150108	glycosyl hydrolase, putative, expressed
LOC_Os06g29730	LOC_Os06g29730	Chr6:17066918-17068618	17.4781	78.5839	2.16869	up	5e-05	0.000150108	RALFL28 - Rapid ALkalinization Factor RALF family protein precursor, expressed
LOC_Os02g35940	LOC_Os02g35940	Chr2:21587766-21589074	12.0747	25.5989	1.0841	up	5e-05	0.000150108	gibberellin receptor GID1L2, putative, expressed
LOC_Os07g42590	LOC_Os07g42590	Chr7:25488220-25490062	8.60502	22.3285	1.37563	up	5e-05	0.000150108	OsFBX258 - F-box domain containing protein, expressed
LOC_Os05g38530	LOC_Os05g38530	Chr5:22599354-22602579	2.93345	8.0999	1.46531	up	5e-05	0.000150108	DnaK family protein, putative, expressed
LOC_Os06g21410	LOC_Os06g21410	Chr6:12366593-12368160	0	11.8622	inf	up	0.01355	0.0255559	arabinogalactan peptide 23 precursor, putative, expressed
LOC_Os07g25410	LOC_Os07g25410	Chr7:14520330-14524569	6.21665	2.90363	-1.09828	down	5e-05	0.000150108	peptidase, M24 family protein, putative, expressed
LOC_Os08g40910	LOC_Os08g40910	Chr8:25888229-25889165	0.360464	1.30628	1.85753	up	0.0007	0.00176519	expressed protein
LOC_Os03g57990	LOC_Os03g57990	Chr3:33028008-33029181	13.3718	28.4248	1.08795	up	5e-05	0.000150108	LTPL74 - Protease inhibitor/seed storage/LTP family protein precursor, expressed
LOC_Os10g41930	LOC_Os10g41930	Chr10:22555773-22558016	8.72395	18.0537	1.04924	up	5e-05	0.000150108	haloacid dehalogenase-like hydrolase family protein, putative, expressed
LOC_Os06g48860	LOC_Os06g48860	Chr6:29580154-29580898	0.776164	2.58576	1.73615	up	5e-05	0.000150108	OsSAUR28 - Auxin-responsive SAUR gene family member, expressed
LOC_Os01g70400	LOC_Os01g70400	Chr1:40785123-40790612	57.4664	25.8494	-1.15258	down	5e-05	0.000150108	expressed protein
LOC_Os03g37290	LOC_Os03g37290	Chr3:20666008-20670823	1.33669	2.97572	1.15457	up	5e-05	0.000150108	cytochrome P450, putative, expressed
LOC_Os01g55660	LOC_Os01g55660	Chr1:32065488-32069846	1.29677	0.515227	-1.33165	down	5e-05	0.000150108	retrotransposon protein, putative, Ty1-copia subclass, expressed
LOC_Os11g36400	LOC_Os11g36400	Chr11:21462379-21464486	2.61573	6.22497	1.25085	up	5e-05	0.000150108	expressed protein
LOC_Os08g39030	LOC_Os08g39030	Chr8:24665829-24668437	0.22326	0.535914	1.26328	up	0.01845	0.0336439	expressed protein
LOC_Os03g01940	LOC_Os03g01940	Chr3:574190-580704	0.558605	14.8057	4.72818	up	5e-05	0.000150108	expressed protein
LOC_Os03g06674	LOC_Os03g06674	Chr3:3378424-3379340	2.5538	1.20502	-1.08359	down	0.00045	0.00117149	expressed protein
LOC_Os07g07520	LOC_Os07g07520	Chr7:3745352-3749974	3.31706	1.60468	-1.04762	down	5e-05	0.000150108	OsFBX217 - F-box domain containing protein, expressed
LOC_Os01g16230	LOC_Os01g16230	Chr1:9192248-9193439	0.735911	2.49881	1.76364	up	5e-05	0.000150108	TKL_IRAK_CR4L.2 - The CR4L subfamily has homology with Crinkly4, expressed
LOC_Os06g27660	LOC_Os06g27660	Chr6:15660549-15660801	0	4.39869	inf	up	0.0229	0.040753	hypothetical protein
LOC_Os01g04580	LOC_Os01g04580	Chr1:2053582-2057638	3.02541	7.27601	1.26602	up	5e-05	0.000150108	Ser/Thr protein kinase, putative, expressed
LOC_Os10g42130	LOC_Os10g42130	Chr10:22669291-22671877	0.487347	1.40593	1.52851	up	5e-05	0.000150108	no apical meristem protein, putative, expressed
LOC_Os03g18490	LOC_Os03g18490	Chr3:10366998-10368090	0.367931	1.04047	1.49973	up	0.00115	0.00277566	RPGR, putative, expressed
LOC_Os05g32500	LOC_Os05g32500	Chr5:18993315-18997760	20.0792	41.2097	1.03728	up	5e-05	0.000150108	expressed protein
LOC_Os07g03040	LOC_Os07g03040	Chr7:1149396-1155205	0.252247	5.08407	4.33308	up	5e-05	0.000150108	expressed protein
LOC_Os06g40940	LOC_Os06g40940	Chr6:24399537-24406050	326.358	138.093	-1.24082	down	0.01195	0.0228739	glycine dehydrogenase, putative, expressed
LOC_Os01g61460	LOC_Os01g61460	Chr1:35538326-35544333	16.1214	37.9315	1.23442	up	5e-05	0.000150108	leaf senescence related protein, putative, expressed
LOC_Os12g15920	LOC_Os12g15920	Chr12:9069017-9077117	3.4995	8.27651	1.24187	up	5e-05	0.000150108	laccase precursor protein, putative, expressed
LOC_Os11g07830	LOC_Os11g07830	Chr11:3994603-3995784	9.43147	32.945	1.80451	up	5e-05	0.000150108	dirigent, putative, expressed
LOC_Os02g32690	LOC_Os02g32690	Chr2:19405390-19420793	0.755647	3.78012	2.32265	up	5e-05	0.000150108	pleiotropic drug resistance protein 15, putative, expressed
LOC_Os03g19250	LOC_Os03g19250	Chr3:10824052-10827491	40.3018	82.7515	1.03794	up	5e-05	0.000150108	AMP-binding enzyme, putative, expressed
LOC_Os04g02640	LOC_Os04g02640	Chr4:997303-999140	2.89019	0.433046	-2.73857	down	5e-05	0.000150108	3-ketoacyl-CoA synthase 6, putative, expressed
LOC_Os03g12520	LOC_Os03g12520	Chr3:6626960-6630244	1.72841	0.588016	-1.55552	down	5e-05	0.000150108	STRUBBELIG-RECEPTOR FAMILY 7 precursor, putative, expressed
LOC_Os11g37090	LOC_Os11g37090	Chr11:21892580-21897269	0.209647	0.584809	1.48001	up	5e-05	0.000150108	pumilio-family RNA binding repeat domain containing protein, expressed
LOC_Os06g11130	LOC_Os06g11130	Chr6:5835561-5837122	41.9734	137.114	1.70783	up	5e-05	0.000150108	gibberellin receptor GID1L2, putative, expressed
LOC_Os07g05700	LOC_Os07g05700	Chr7:2722023-2723459	1.53172	4.12234	1.42831	up	0.01275	0.024219	expressed protein
LOC_Os09g23084	LOC_Os09g23084	Chr9:13631677-13640847	29.0524	66.2145	1.18849	up	5e-05	0.000150108	endoglucanase, putative, expressed
LOC_Os08g43940	LOC_Os08g43940	Chr8:27684794-27685499	1.87979	0.881475	-1.09258	down	0.00625	0.0128304	carrier, putative, expressed
LOC_Os07g04940	LOC_Os07g04940	Chr7:2179671-2181138	16.9927	36.4002	1.09903	up	5e-05	0.000150108	uncharacterized PE-PGRS family protein PE_PGRS54 precursor, putative, expressed
LOC_Os08g13380	LOC_Os08g13380	Chr8:7956280-7957021	1.65261	0.52802	-1.64608	down	0.00265	0.00590662	expressed protein
LOC_Os03g16920	LOC_Os03g16920	Chr3:9411493-9416082	0.435657	0.926787	1.08905	up	5e-05	0.000150108	DnaK family protein, putative, expressed
LOC_Os02g50240	LOC_Os02g50240	Chr2:30674775-30678659	155.208	356.263	1.19874	up	5e-05	0.000150108	glutamine synthetase, catalytic domain containing protein, expressed
LOC_Os10g37700	LOC_Os10g37700	Chr10:20173524-20173934	0	2.40639	inf	up	0.0114	0.0219329	hydrolase protein, putative, expressed
LOC_Os02g24700	LOC_Os02g24700	Chr2:14333105-14334014	14.1355	41.5315	1.55488	up	5e-05	0.000150108	OsSAUR8 - Auxin-responsive SAUR gene family member, expressed
LOC_Os08g32060	LOC_Os08g32060	Chr8:19875265-19877699	7.37201	19.6489	1.41432	up	5e-05	0.000150108	spotted leaf 11, putative, expressed
LOC_Os05g34730	LOC_Os05g34730	Chr5:20601260-20601854	0	0.608752	inf	up	5e-05	0.000150108	ethylene-responsive transcription factor ERF020, putative, expressed
LOC_Os05g43640	LOC_Os05g43640	Chr5:25376935-25380070	0.245573	1.60235	2.70596	up	0.0001	0.00028885	retrotransposon, putative, centromere-specific, expressed
LOC_Os09g37967	LOC_Os09g37967	Chr9:21891810-21893285	2.35249	0.451398	-2.38172	down	5e-05	0.000150108	cupin domain containing protein, expressed
LOC_Os10g31490	LOC_Os10g31490	Chr10:16497719-16498478	0.296872	2.19564	2.88673	up	0.0008	0.00199544	retrotransposon protein, putative, unclassified, expressed
LOC_Os02g02000	LOC_Os02g02000	Chr2:554512-556320	30.6404	11.1766	-1.45495	down	5e-05	0.000150108	cytochrome P450, putative, expressed
LOC_Os03g53200	LOC_Os03g53200	Chr3:30517535-30521125	10.0056	23.9806	1.26106	up	5e-05	0.000150108	OsCML4 - Calmodulin-related calcium sensor protein, expressed
LOC_Os09g13440	LOC_Os09g13440	Chr9:7770805-7777015	1.54575	7.7028	2.31707	up	5e-05	0.000150108	expressed protein
LOC_Os08g10670	LOC_Os08g10670	Chr8:6281093-6286672	0.447681	1.45961	1.70504	up	5e-05	0.000150108	expressed protein
LOC_Os04g41800	LOC_Os04g41800	Chr4:24761106-24761707	4.6888	16.9914	1.85751	up	5e-05	0.000150108	expressed protein
LOC_Os11g33270	LOC_Os11g33270	Chr11:19675010-19678096	27.4024	150.033	2.45291	up	5e-05	0.000150108	glycosyl hydrolases family 16, putative, expressed
LOC_Os06g51010	LOC_Os06g51010	Chr6:30868977-30870035	0.741881	2.2923	1.62753	up	5e-05	0.000150108	expressed protein
LOC_Os05g50100	LOC_Os05g50100	Chr5:28710319-28711241	11.761	33.4801	1.5093	up	5e-05	0.000150108	expressed protein
LOC_Os08g23290	LOC_Os08g23290	Chr8:14056069-14058411	0.56635	0.279838	-1.0171	down	0.0014	0.00331578	serine/threonine-protein kinase BRI1-like 2 precursor, putative, expressed
LOC_Os06g20920	LOC_Os06g20920	Chr6:12082446-12088593	4.48965	11.7771	1.3913	up	5e-05	0.000150108	SAM dependent carboxyl methyltransferase, putative, expressed
LOC_Os04g33600	LOC_Os04g33600	Chr4:20348435-20353555	4.09349	8.5496	1.06252	up	5e-05	0.000150108	hydrolase, alpha/beta fold family protein, putative, expressed
LOC_Os11g24450	LOC_Os11g24450	Chr11:13941556-13945519	42.8979	19.7701	-1.11759	down	5e-05	0.000150108	mitochondrial carrier protein, putative, expressed
LOC_Os01g46040	LOC_Os01g46040	Chr1:26173184-26177230	1.3173	3.78428	1.52243	up	5e-05	0.000150108	bromodomain domain containing protein, expressed
LOC_Os09g34160	LOC_Os09g34160	Chr9:20162669-20167776	0.131022	0.469854	1.84241	up	5e-05	0.000150108	resistance protein, putative, expressed
LOC_Os06g51160	LOC_Os06g51160	Chr6:30948618-30951470	2.50193	1.10252	-1.18224	down	5e-05	0.000150108	glycosyl transferase family 8, putative, expressed
LOC_Os04g24620	LOC_Os04g24620	Chr4:14139509-14139977	0.780412	0	#NAME?	down	5e-05	0.000150108	retrotransposon protein, putative, Ty3-gypsy subclass, expressed
LOC_Os07g04040	LOC_Os07g04040	Chr7:1712200-1714497	1.34276	3.45677	1.36422	up	5e-05	0.000150108	expressed protein
LOC_Os08g07080	LOC_Os08g07080	Chr8:3960462-3965666	2.22625	7.51438	1.75504	up	5e-05	0.000150108	terpene synthase, putative, expressed
LOC_Os10g35030	LOC_Os10g35030	Chr10:18687522-18693653	113.19	52.626	-1.1049	down	5e-05	0.000150108	IAP100, putative, expressed
LOC_Os08g43270	LOC_Os08g43270	Chr8:27357414-27359108	40.0471	83.5517	1.06097	up	5e-05	0.000150108	BAG domain-containing protein, putative, expressed
LOC_Os05g33160	LOC_Os05g33160	Chr5:19448730-19449841	0.131628	0.967138	2.87725	up	0.00015	0.000421937	inactive receptor kinase At1g27190 precursor, putative, expressed
LOC_Os06g47470	LOC_Os06g47470	Chr6:28752548-28757410	0.90845	2.54467	1.486	up	5e-05	0.000150108	TKL_IRAK_DUF26-lh.2 - DUF26 kinases have homology to DUF26 containing loci, expressed
LOC_Os12g28770	LOC_Os12g28770	Chr12:17009381-17011944	9.97561	20.5353	1.04163	up	5e-05	0.000150108	POEI19 - Pollen Ole e I allergen and extensin family protein precursor, expressed
LOC_Os02g38740	LOC_Os02g38740	Chr2:23415995-23416937	2.2658	0.887425	-1.35232	down	0.0003	0.000804821	expressed protein
LOC_Os08g28880	LOC_Os08g28880	Chr8:17663579-17666521	0.564726	1.2608	1.15872	up	0.0001	0.00028885	patatin, putative, expressed
LOC_Os03g49300	LOC_Os03g49300	Chr3:28064023-28064492	13.8286	1.85885	-2.89518	down	5e-05	0.000150108	THION38 - Plant thionin family protein precursor, putative, expressed
LOC_Os02g46690	LOC_Os02g46690	Chr2:28511898-28514171	1.46319	5.49988	1.91028	up	5e-05	0.000150108	OsFBD8 - F-box and FBD domain containing protein, expressed
LOC_Os10g30240	LOC_Os10g30240	Chr10:15703791-15707221	0	15.4315	inf	up	5e-05	0.000150108	expressed protein
LOC_Os06g33100	LOC_Os06g33100	Chr6:19271202-19272891	1.68083	8.72331	2.3757	up	5e-05	0.000150108	peroxidase precursor, putative, expressed
LOC_Os11g06150	LOC_Os11g06150	Chr11:2932658-2933856	2.00382	33.4043	4.05921	up	5e-05	0.000150108	basic proline-rich protein precursor, putative, expressed
LOC_Os02g01150	LOC_Os02g01150	Chr2:78169-82952	93.3747	44.0352	-1.08437	down	5e-05	0.000150108	erythronate-4-phosphate dehydrogenase domain containing protein, expressed
LOC_Os03g11900	LOC_Os03g11900	Chr3:6232978-6238297	5.81729	16.5214	1.50592	up	5e-05	0.000150108	transporter family protein, putative, expressed
LOC_Os02g53410	LOC_Os02g53410	Chr2:32686076-32686828	10.023	20.7746	1.0515	up	5e-05	0.000150108	expressed protein
LOC_Os05g19600	LOC_Os05g19600	Chr5:11418126-11419599	2.47122	6.68257	1.43518	up	5e-05	0.000150108	expansin precursor, putative, expressed
LOC_Os05g39710	LOC_Os05g39710	Chr5:23307446-23308190	0.539136	2.2068	2.03323	up	0.00025	0.000679939	expressed protein
LOC_Os02g51020	LOC_Os02g51020	Chr2:31202196-31203782	59.1997	24.5395	-1.27048	down	5e-05	0.000150108	expressed protein
LOC_Os04g28420	LOC_Os04g28420	Chr4:16813847-16817974	0.628536	2.34342	1.89855	up	5e-05	0.000150108	peptidyl-prolyl isomerase, putative, expressed
LOC_Os11g42550	LOC_Os11g42550	Chr11:25617706-25618704	90.4122	42.3041	-1.09572	down	5e-05	0.000150108	dirigent, putative, expressed
LOC_Os11g13680	LOC_Os11g13680	Chr11:7502427-7503488	4.92889	2.32833	-1.08197	down	5e-05	0.000150108	expressed protein
LOC_Os03g02280	LOC_Os03g02280	Chr3:781075-781955	5.78536	14.414	1.317	up	5e-05	0.000150108	DUF584 domain containing protein, putative, expressed
LOC_Os02g45860	LOC_Os02g45860	Chr2:27959796-27960558	1.98809	0.706737	-1.49214	down	0.0064	0.0131042	expressed protein
LOC_Os11g44500	LOC_Os11g44500	Chr11:26916493-26918387	0.385999	0.922847	1.25749	up	0.00015	0.000421937	protein kinase domain containing protein, expressed
LOC_Os02g02120	LOC_Os02g02120	Chr2:623173-630655	2.25738	6.98283	1.62916	up	5e-05	0.000150108	OsWAK11 - OsWAK receptor-like protein kinase, expressed
LOC_Os10g34170	LOC_Os10g34170	Chr10:18231654-18236511	19.6893	45.1302	1.19668	up	5e-05	0.000150108	glutaredoxin domain containing protein, putative, expressed
LOC_Os01g40200	LOC_Os01g40200	Chr1:22683542-22688044	6.75086	15.6763	1.21544	up	5e-05	0.000150108	XIK, putative, expressed
LOC_Os02g45780	LOC_Os02g45780	Chr2:27886976-27888250	55.1471	146.918	1.41365	up	5e-05	0.000150108	zinc finger, C3HC4 type domain containing protein, expressed
LOC_Os01g55240	LOC_Os01g55240	Chr1:31795104-31797643	14.8706	59.5967	2.00276	up	5e-05	0.000150108	gibberellin 2-beta-dioxygenase, putative, expressed
LOC_Os01g62740	LOC_Os01g62740	Chr1:36323779-36325016	0	6.38243	inf	up	5e-05	0.000150108	expressed protein
LOC_Os08g04340	LOC_Os08g04340	Chr8:2129612-2130615	23.7802	57.6516	1.2776	up	5e-05	0.000150108	plastocyanin-like domain containing protein, putative, expressed
LOC_Os04g03920	LOC_Os04g03920	Chr4:1791387-1792971	19.0199	39.4065	1.05092	up	5e-05	0.000150108	expressed protein
LOC_Os11g10480	LOC_Os11g10480	Chr11:5712640-5716288	80.3103	281.535	1.80966	up	5e-05	0.000150108	dehydrogenase, putative, expressed
LOC_Os02g55134	LOC_Os02g55134	Chr2:33769297-33777629	6.0087	14.8236	1.30277	up	0.00075	0.00187905	cytochrome c oxidase copper chaperone, putative, expressed
LOC_Os11g47580	LOC_Os11g47580	Chr11:28753856-28755114	0.337872	0.835664	1.30645	up	0.00065	0.00164718	glycosyl hydrolase, putative, expressed
LOC_Os09g23530	LOC_Os09g23530	Chr9:13982962-13984701	2.309	10.6467	2.20507	up	5e-05	0.000150108	dehydrogenase, putative, expressed
LOC_Os03g51479	LOC_Os03g51479	Chr3:29454976-29458702	0.969336	2.54399	1.39203	up	5e-05	0.000150108	maf, putative, expressed
LOC_Os09g17930	LOC_Os09g17930	Chr9:10977574-10981276	0.893916	0.378804	-1.23869	down	5e-05	0.000150108	transposon protein, putative, CACTA, En/Spm sub-class, expressed
LOC_Os12g25630	LOC_Os12g25630	Chr12:14827311-14830607	8.90455	25.6909	1.52864	up	5e-05	0.000150108	sulfite oxidase, putative, expressed
LOC_Os07g03810	LOC_Os07g03810	Chr7:1590434-1593309	0.231847	0.612558	1.40168	up	5e-05	0.000150108	lectin-like receptor kinase 7, putative, expressed
LOC_Os02g47660	LOC_Os02g47660	Chr2:29116624-29119404	3.93942	8.3057	1.07612	up	5e-05	0.000150108	basic helix-loop-helix, putative, expressed
LOC_Os02g36000	LOC_Os02g36000	Chr2:21625021-21625725	0.543132	1.33969	1.30252	up	0.01895	0.0344494	zinc finger protein, putative, expressed
LOC_Os03g09910	LOC_Os03g09910	Chr3:4936471-4941037	0.189302	0.650147	1.78007	up	0.0036	0.00779132	aminotransferase, classes I and II, domain containing protein, expressed
LOC_Os08g07720	LOC_Os08g07720	Chr8:4316159-4318638	0.265588	0.805275	1.60029	up	0.002	0.00458397	transferase family protein, putative, expressed
LOC_Os04g49660	LOC_Os04g49660	Chr4:29610153-29611143	10.2269	21.5883	1.07788	up	5e-05	0.000150108	DUF581 domain containing protein, expressed
LOC_Os09g12300	LOC_Os09g12300	Chr9:7015997-7016707	22.3845	9.80322	-1.19117	down	5e-05	0.000150108	serine/threonine-protein kinase NAK, putative, expressed
LOC_Os04g43760	LOC_Os04g43760	Chr4:25906848-25910074	82.6615	174.522	1.07812	up	5e-05	0.000150108	phenylalanine ammonia-lyase, putative, expressed
LOC_Os07g04820	LOC_Os07g04820	Chr7:2131759-2133500	1.87197	4.96558	1.40741	up	5e-05	0.000150108	protein kinase, putative, expressed
LOC_Os02g36220	LOC_Os02g36220	Chr2:21853492-21863592	1.09648	0.322645	-1.76486	down	5e-05	0.000150108	terpene synthase, putative, expressed
LOC_Os07g03780	LOC_Os07g03780	Chr7:1575321-1578615	0.231413	0.825379	1.83459	up	5e-05	0.000150108	lectin-like receptor kinase, putative, expressed
LOC_Os03g41390	LOC_Os03g41390	Chr3:23036227-23037437	9.44522	27.1806	1.52492	up	5e-05	0.000150108	ZOS3-15 - C2H2 zinc finger protein, expressed
LOC_Os09g32510	LOC_Os09g32510	Chr9:19406188-19408388	17.964	38.0383	1.08234	up	5e-05	0.000150108	BHLH transcription factor, putative, expressed
LOC_Os08g14320	LOC_Os08g14320	Chr8:8582060-8584105	1.1085	2.35663	1.08811	up	5e-05	0.000150108	zinc finger, C3HC4 type domain containing protein, expressed
LOC_Os01g45274	LOC_Os01g45274	Chr1:25692716-25705090	2671.39	982.125	-1.44361	down	5e-05	0.000150108	carbonic anhydrase, chloroplast precursor, putative, expressed
LOC_Os11g32820	LOC_Os11g32820	Chr11:19390539-19390983	0.758821	0	#NAME?	down	5e-05	0.000150108	expressed protein
LOC_Os06g50940	LOC_Os06g50940	Chr6:30828270-30830434	4.55649	11.8858	1.38325	up	5e-05	0.000150108	GDSL-like lipase/acylhydrolase, putative, expressed
LOC_Os11g02450	LOC_Os11g02450	Chr11:734245-737188	22.984	10.8744	-1.0797	down	5e-05	0.000150108	elongation factor P, putative, expressed
LOC_Os04g53990	LOC_Os04g53990	Chr4:32166723-32169604	6.66043	18.2302	1.45264	up	5e-05	0.000150108	ethylene-responsive protein related, putative, expressed
LOC_Os03g01018	LOC_Os03g01018	Chr3:19105-23618	5.50173	2.50303	-1.13621	down	5e-05	0.000150108	phosphoribosyl transferase, putative, expressed
LOC_Os05g11260	LOC_Os05g11260	Chr5:6358098-6362407	33.5115	9.78646	-1.7758	down	5e-05	0.000150108	expressed protein
LOC_Os04g13160	LOC_Os04g13160	Chr4:7260494-7262700	2.61732	1.22239	-1.09838	down	5e-05	0.000150108	OsFBD9 - F-box and FBD domain containing protein, expressed
LOC_Os05g02710	LOC_Os05g02710	Chr5:974023-975305	0.64444	2.81006	2.12448	up	5e-05	0.000150108	retrotransposon protein, putative, unclassified, expressed
LOC_Os03g02300	LOC_Os03g02300	Chr3:793648-794329	0.555816	1.62686	1.54941	up	0.0088	0.0173948	expressed protein
LOC_Os08g10420	LOC_Os08g10420	Chr8:6121817-6123641	0.931673	0.464898	-1.00291	down	0.0092	0.0180962	transferase family domain containing protein, expressed
LOC_Os08g36310	LOC_Os08g36310	Chr8:22876100-22877810	22.9511	47.1854	1.03978	up	5e-05	0.000150108	cytochrome P450, putative, expressed
LOC_Os04g21870	LOC_Os04g21870	Chr4:12387747-12389243	0.0270602	9.33479	8.4303	up	0.0264	0.0463057	transposon protein, putative, Pong sub-class, expressed
LOC_Os06g38764	LOC_Os06g38764	Chr6:23013153-23014890	3.38586	11.0448	1.70578	up	5e-05	0.000150108	expressed protein
LOC_Os05g14270	LOC_Os05g14270	Chr5:8014307-8017469	22.945	9.11446	-1.33195	down	5e-05	0.000150108	expressed protein
LOC_Os09g03960	LOC_Os09g03960	Chr9:2029409-2037407	1.24416	3.22082	1.37226	up	5e-05	0.000150108	expressed protein
LOC_Os07g37100	LOC_Os07g37100	Chr7:22231007-22234636	28.9071	59.4904	1.04123	up	5e-05	0.000150108	nucleoside transporter, putative, expressed
LOC_Os04g20680	LOC_Os04g20680	Chr4:11569338-11574645	0.2193	0.479469	1.12853	up	0.0002	0.000553434	wall-associated receptor kinase 3 precursor, putative, expressed
LOC_Os06g15600	LOC_Os06g15600	Chr6:8836956-8837941	1.20315	3.66566	1.60725	up	0.0003	0.000804821	plastocyanin-like domain containing protein, putative, expressed
LOC_Os09g33530	LOC_Os09g33530	Chr9:19775289-19780676	1.25175	5.6863	2.18354	up	5e-05	0.000150108	expressed protein
LOC_Os01g10810	LOC_Os01g10810	Chr1:5768208-5769462	6.46921	1.74536	-1.89007	down	5e-05	0.000150108	rho termination factor, N-terminal domain containing protein, expressed
LOC_Os01g73490	LOC_Os01g73490	Chr1:42585169-42586070	0.893048	1.90565	1.09348	up	0.00095	0.00233487	expressed protein
LOC_Os08g39850	LOC_Os08g39850	Chr8:25240905-25250279	6.13208	20.7803	1.76076	up	5e-05	0.000150108	lipoxygenase, chloroplast precursor, putative, expressed
LOC_Os01g14440	LOC_Os01g14440	Chr1:8084371-8087044	34.6712	77.9784	1.16934	up	5e-05	0.000150108	WRKY1, expressed
LOC_Os01g11860	LOC_Os01g11860	Chr1:6412785-6419895	1.06691	4.85795	2.18691	up	5e-05	0.000150108	DJ-1 family protein, putative, expressed
LOC_Os01g16380	LOC_Os01g16380	Chr1:9302137-9304117	0.300328	0.833627	1.47286	up	0.00565	0.0117156	expressed protein
LOC_Os01g12464	LOC_Os01g12464	Chr1:6833049-6835300	4.53066	9.6312	1.08799	up	5e-05	0.000150108	CHCH domain containing protein, expressed
LOC_Os10g13810	LOC_Os10g13810	Chr10:7499314-7503453	10.0276	20.9443	1.06257	up	5e-05	0.000150108	glycosyltransferase family 43 protein, putative, expressed
LOC_Os01g49210	LOC_Os01g49210	Chr1:28289375-28290276	8.1499	34.657	2.08829	up	5e-05	0.000150108	expressed protein
LOC_Os09g31000	LOC_Os09g31000	Chr9:18662881-18663721	1.57426	23.3918	3.89326	up	5e-05	0.000150108	EF hand family protein, expressed
LOC_Os01g50870	LOC_Os01g50870	Chr1:29223187-29223499	0	8.27813	inf	up	5e-05	0.000150108	expressed protein
LOC_Os06g22100	LOC_Os06g22100	Chr6:12825418-12827565	2.50371	6.60146	1.39872	up	5e-05	0.000150108	DNA binding protein, putative, expressed
LOC_Os07g44480	LOC_Os07g44480	Chr7:26561531-26563360	0.0758233	1.06117	3.80687	up	5e-05	0.000150108	peroxidase, putative, expressed
LOC_Os03g14950	LOC_Os03g14950	Chr3:8152543-8154731	5.75919	12.2688	1.09106	up	5e-05	0.000150108	PLA IIIA/PLP7, putative, expressed
LOC_Os03g05110	LOC_Os03g05110	Chr3:2486919-2489500	10.7351	22.1905	1.0476	up	5e-05	0.000150108	xyloglucan galactosyltransferase KATAMARI1, putative, expressed
LOC_Os08g06210	LOC_Os08g06210	Chr8:3425735-3428074	6.62596	15.2054	1.19839	up	5e-05	0.000150108	expressed protein
LOC_Os08g09290	LOC_Os08g09290	Chr8:5392035-5392263	9.92968	0	#NAME?	down	0.01355	0.0255559	expressed protein
LOC_Os12g43490	LOC_Os12g43490	Chr12:26979990-26981087	3.51539	7.71421	1.13383	up	5e-05	0.000150108	thaumatin, putative, expressed
LOC_Os06g02180	LOC_Os06g02180	Chr6:660147-665406	28.0723	57.8962	1.04432	up	5e-05	0.000150108	CSLD2 - cellulose synthase-like family D, expressed
LOC_Os01g69200	LOC_Os01g69200	Chr1:40215070-40216944	3.09448	6.90069	1.15704	up	5e-05	0.000150108	regulatory protein, putative, expressed
LOC_Os02g49870	LOC_Os02g49870	Chr2:30471979-30475773	82.5756	41.2562	-1.00111	down	5e-05	0.000150108	expressed protein
LOC_Os09g39720	LOC_Os09g39720	Chr9:22790610-22792870	0.152623	0.671067	2.13648	up	0.0225	0.0401136	1-aminocyclopropane-1-carboxylate oxidase, putative, expressed
LOC_Os01g24710	LOC_Os01g24710	Chr1:13903152-13904729	143.191	431.87	1.59266	up	5e-05	0.000150108	jacalin-like lectin domain containing protein, expressed
LOC_Os07g46920	LOC_Os07g46920	Chr7:28051056-28053431	21.9771	47.855	1.12267	up	5e-05	0.000150108	sex determination protein tasselseed-2, putative, expressed
LOC_Os01g24570	LOC_Os01g24570	Chr1:13847991-13849036	3.23299	9.78353	1.59749	up	5e-05	0.000150108	fruit bromelain precursor, putative, expressed
LOC_Os07g26660	LOC_Os07g26660	Chr7:15376915-15378292	6.02652	23.4565	1.96059	up	5e-05	0.000150108	aquaporin protein, putative, expressed
LOC_Os12g24650	LOC_Os12g24650	Chr12:14109287-14114508	0.289672	0.644904	1.15466	up	0.00015	0.000421937	leucine aminopeptidase, chloroplast precursor, putative, expressed
LOC_Os04g33570	LOC_Os04g33570	Chr4:20319028-20321514	0.121754	1.55017	3.67039	up	5e-05	0.000150108	RCN4 Centroradialis-like1 homologous to TFL1 gene; contains Pfam profile PF01161: Phosphatidylethanolamine-binding protein, expressed
LOC_Os11g42960	LOC_Os11g42960	Chr11:25893718-25895032	11.6799	26.0633	1.15799	up	5e-05	0.000150108	integral membrane protein TIGR01569 containing protein, expressed
LOC_Os04g23580	LOC_Os04g23580	Chr4:13493210-13498065	3.65187	8.2056	1.16797	up	5e-05	0.000150108	xylosyltransferase, putative, expressed
LOC_Os06g11310	LOC_Os06g11310	Chr6:5930398-5931984	32.9342	75.8498	1.20356	up	5e-05	0.000150108	plastocyanin-like domain containing protein, putative, expressed
LOC_Os06g50980	LOC_Os06g50980	Chr6:30855269-30856121	0.529031	2.47032	2.22327	up	5e-05	0.000150108	expressed protein
LOC_Os08g36740	LOC_Os08g36740	Chr8:23194534-23195275	0.22363	0.88714	1.98805	up	0.01345	0.0253936	bHelix-loop-helix transcription factor, putative, expressed
LOC_Os03g48810	LOC_Os03g48810	Chr3:27812160-27815752	7.68606	17.4453	1.18252	up	5e-05	0.000150108	nucleobase-ascorbate transporter, putative, expressed
LOC_Os11g37970	LOC_Os11g37970	Chr11:22511505-22512404	7.14597	20.6026	1.52762	up	5e-05	0.000150108	WIP5 - Wound-induced protein precursor, expressed
LOC_Os01g37810	LOC_Os01g37810	Chr1:21150418-21151081	7.03075	16.4682	1.22794	up	5e-05	0.000150108	expressed protein
LOC_Os01g33810	LOC_Os01g33810	Chr1:18613743-18616560	0.537075	1.15778	1.10817	up	5e-05	0.000150108	disease resistance protein RPM1, putative, expressed
LOC_Os01g11150	LOC_Os01g11150	Chr1:5968818-5972489	1.63478	15.3305	3.22924	up	5e-05	0.000150108	gibberellin 2-beta-dioxygenase, putative, expressed
LOC_Os12g37840	LOC_Os12g37840	Chr12:23248823-23253345	23.0735	51.8894	1.1692	up	5e-05	0.000150108	boron transporter protein, putative, expressed
LOC_Os01g57735	LOC_Os01g57735	Chr1:33389690-33391291	0.303277	0.639513	1.07634	up	0.00235	0.00530291	expressed protein
LOC_Os04g39320	LOC_Os04g39320	Chr4:23408375-23410250	10.3903	29.4778	1.50439	up	5e-05	0.000150108	expressed protein
LOC_Os06g04990	LOC_Os06g04990	Chr6:2199241-2200544	29.9341	76.6455	1.35641	up	5e-05	0.000150108	early nodulin 93 ENOD93 protein, putative, expressed
LOC_Os12g24490	LOC_Os12g24490	Chr12:13981990-13982915	1.97811	4.57163	1.20859	up	5e-05	0.000150108	zinc finger, C3HC4 type domain containing protein, expressed
LOC_Os12g41510	LOC_Os12g41510	Chr12:25710626-25712683	1.58982	5.31185	1.74035	up	5e-05	0.000150108	cysteine-rich receptor-like protein kinase 31 precursor, putative, expressed
LOC_Os10g35160	LOC_Os10g35160	Chr10:18769620-18773188	0	0.613326	inf	up	5e-05	0.000150108	expressed protein
LOC_Os11g05800	LOC_Os11g05800	Chr11:2682642-2687848	1.6167	8.20358	2.34321	up	5e-05	0.000150108	HVA22, putative, expressed
LOC_Os10g33040	LOC_Os10g33040	Chr10:17312260-17317922	3.53611	8.98326	1.34508	up	5e-05	0.000150108	receptor-like protein kinase precursor, putative, expressed
LOC_Os02g12010	LOC_Os02g12010	Chr2:6228455-6231985	0.713142	0.335849	-1.08638	down	5e-05	0.000150108	receptor-like protein kinase precursor, putative, expressed
LOC_Os07g02120	LOC_Os07g02120	Chr7:673172-674781	7.25817	2.29634	-1.66027	down	5e-05	0.000150108	flavin-containing monooxygenase family protein, putative, expressed
LOC_Os01g61310	LOC_Os01g61310	Chr1:35473694-35474333	2.13214	4.67059	1.1313	up	0.00015	0.000421937	DUF640 domain containing protein, putative, expressed
LOC_Os07g06790	LOC_Os07g06790	Chr7:3313463-3313997	0.108124	0.925083	3.0969	up	0.0107	0.0207125	VQ domain containing protein, putative, expressed
LOC_Os12g05990	LOC_Os12g05990	Chr12:2762321-2763606	0.622641	1.60711	1.368	up	0.00015	0.000421937	No apical meristem protein, putative, expressed
LOC_Os02g15670	LOC_Os02g15670	Chr2:8824993-8825380	3.43762	9.55545	1.47491	up	0.0003	0.000804821	expressed protein
LOC_Os12g21970	LOC_Os12g21970	Chr12:12364609-12365427	0	1.56859	inf	up	5e-05	0.000150108	retrotransposon, putative, centromere-specific
LOC_Os03g57520	LOC_Os03g57520	Chr3:32798002-32798506	0.878788	5.87339	2.74061	up	5e-05	0.000150108	VQ domain containing protein, putative, expressed
LOC_Os08g02110	LOC_Os08g02110	Chr8:697179-698615	2.42069	6.76774	1.48325	up	5e-05	0.000150108	peroxidase precursor, putative, expressed
LOC_Os11g05950	LOC_Os11g05950	Chr11:2807607-2808358	2.05453	5.15861	1.32818	up	5e-05	0.000150108	expressed protein
LOC_Os05g42360	LOC_Os05g42360	Chr5:24783654-24785311	0.880483	11.1164	3.65825	up	0.0015	0.00353246	expressed protein
LOC_Os03g26530	LOC_Os03g26530	Chr3:15149938-15151951	24.7031	6.42564	-1.94278	down	5e-05	0.000150108	3-ketoacyl-CoA synthase, putative, expressed
LOC_Os01g01280	LOC_Os01g01280	Chr1:134290-135685	13.1509	5.62348	-1.22562	down	5e-05	0.000150108	expressed protein
LOC_Os04g57840	LOC_Os04g57840	Chr4:34440269-34444076	0.261218	5.84127	4.48296	up	5e-05	0.000150108	transposon protein, putative, unclassified, expressed
LOC_Os02g48220	LOC_Os02g48220	Chr2:29523353-29528328	1.51934	0.745691	-1.0268	down	5e-05	0.000150108	expressed protein
LOC_Os07g31770	LOC_Os07g31770	Chr7:18873789-18875926	10.3681	3.47057	-1.5789	down	5e-05	0.000150108	chalcone synthase, putative, expressed
LOC_Os06g35960	LOC_Os06g35960	Chr6:20996263-20998867	0.531883	1.4283	1.42512	up	5e-05	0.000150108	HSF-type DNA-binding domain containing protein, expressed
LOC_Os07g06834	LOC_Os07g06834	Chr7:3339383-3340631	0.325615	69.107	7.72952	up	5e-05	0.000150108	expressed protein
LOC_Os02g49650	LOC_Os02g49650	Chr2:30340243-30344633	0.235007	2.97671	3.66294	up	5e-05	0.000150108	leaf senescence related protein, putative, expressed
LOC_Os01g66690	LOC_Os01g66690	Chr1:38736543-38739752	0.739427	1.61586	1.12782	up	5e-05	0.000150108	ZIP4/SPO22, putative, expressed
LOC_Os01g52514	LOC_Os01g52514	Chr1:30173441-30179151	4.58775	2.27183	-1.01393	down	5e-05	0.000150108	B3 DNA binding domain containing protein, expressed
LOC_Os03g20600	LOC_Os03g20600	Chr3:11667465-11668239	12.8055	27.11	1.08206	up	5e-05	0.000150108	expressed protein
LOC_Os12g31000	LOC_Os12g31000	Chr12:18618481-18621147	1.5814	0.502133	-1.65506	down	5e-05	0.000150108	pumilio-family RNA binding repeat domain containing protein, expressed
LOC_Os06g48000	LOC_Os06g48000	Chr6:29021792-29023492	9.55528	27.6636	1.53362	up	5e-05	0.000150108	peroxidase precursor, putative, expressed
LOC_Os03g14642	LOC_Os03g14642	Chr3:7958991-7959882	1.1564	0.236446	-2.29006	down	0.003	0.00660274	LTPL107 - Protease inhibitor/seed storage/LTP family protein precursor, expressed
LOC_Os06g06470	LOC_Os06g06470	Chr6:3042189-3046238	7.94143	16.1118	1.02065	up	5e-05	0.000150108	U-box domain containing heat shock protein, putative, expressed
LOC_Os06g15730	LOC_Os06g15730	Chr6:8913930-8917864	0.441618	1.20416	1.44716	up	5e-05	0.000150108	expressed protein
LOC_Os11g03520	LOC_Os11g03520	Chr11:1359187-1360544	0.191546	0.816533	2.09182	up	0.00185	0.00426705	GDSL-like lipase/acylhydrolase, putative, expressed
LOC_Os03g55680	LOC_Os03g55680	Chr3:31697682-31698950	0.664816	2.44651	1.8797	up	5e-05	0.000150108	expressed protein
LOC_Os02g50140	LOC_Os02g50140	Chr2:30631238-30632768	1.35759	2.89926	1.09464	up	5e-05	0.000150108	caleosin related protein, putative, expressed
LOC_Os01g04370	LOC_Os01g04370	Chr1:1948736-1949587	0.334798	0.814334	1.28233	up	0.0074	0.014923	hsp20/alpha crystallin family protein, putative, expressed
LOC_Os05g25920	LOC_Os05g25920	Chr5:15077665-15078358	33.4112	153.279	2.19776	up	5e-05	0.000150108	expressed protein
LOC_Os02g46180	LOC_Os02g46180	Chr2:28136328-28137459	0.288882	0.890741	1.62452	up	0.00015	0.000421937	DUF581 domain containing protein, expressed
LOC_Os04g53340	LOC_Os04g53340	Chr4:31767042-31767273	7.2395	0	#NAME?	down	0.00135	0.00320732	expressed protein
LOC_Os07g48020	LOC_Os07g48020	Chr7:28673753-28675433	29.3375	101.791	1.7948	up	5e-05	0.000150108	peroxidase precursor, putative, expressed
LOC_Os06g02850	LOC_Os06g02850	Chr6:1046028-1048726	0.560442	1.20949	1.10977	up	5e-05	0.000150108	expressed protein
LOC_Os05g04960	LOC_Os05g04960	Chr5:2400647-2402032	36.9426	84.9212	1.20084	up	5e-05	0.000150108	phosphoglycerate mutase, putative, expressed
LOC_Os08g42490	LOC_Os08g42490	Chr8:26861855-26862848	1.60985	5.82643	1.85569	up	5e-05	0.000150108	DC1 domain containing protein, expressed
LOC_Os05g31670	LOC_Os05g31670	Chr5:18429323-18430293	0.3747	1.13189	1.59493	up	0.00555	0.0115264	AWPM-19-like membrane family protein, putative, expressed
LOC_Os01g12420	LOC_Os01g12420	Chr1:6787074-6789731	1.13357	3.19776	1.49619	up	5e-05	0.000150108	receptor-like protein kinase, putative, expressed
LOC_Os07g15230	LOC_Os07g15230	Chr7:8783318-8785197	0.388939	1.12446	1.53162	up	5e-05	0.000150108	expressed protein
LOC_Os03g30740	LOC_Os03g30740	Chr3:17514964-17522200	0.759275	0.314258	-1.27267	down	0.00025	0.000679939	expressed protein
LOC_Os01g62980	LOC_Os01g62980	Chr1:36479578-36484818	25.4402	119.583	2.23284	up	5e-05	0.000150108	LTPL101 - Protease inhibitor/seed storage/LTP family protein precursor, expressed
LOC_Os09g29510	LOC_Os09g29510	Chr9:17949935-17954035	0.342713	1.1736	1.77587	up	5e-05	0.000150108	OsWAK80 - OsWAK receptor-like protein kinase, expressed
LOC_Os05g09280	LOC_Os05g09280	Chr5:5187756-5189754	0.643353	1.40458	1.12646	up	5e-05	0.000150108	AGAP006957-PA, putative, expressed
LOC_Os10g03100	LOC_Os10g03100	Chr10:1308413-1310945	0.447048	1.09414	1.2913	up	5e-05	0.000150108	Cf2/Cf5 disease resistance protein, putative, expressed
LOC_Os01g65950	LOC_Os01g65950	Chr1:38287882-38290987	0.329686	1.10903	1.75013	up	0.01455	0.0272356	thioesterase family protein, putative, expressed
LOC_Os04g29580	LOC_Os04g29580	Chr4:17584988-17589754	0.52151	1.50552	1.5295	up	5e-05	0.000150108	OsWAK37 - OsWAK short gene, expressed
LOC_Os02g48200	LOC_Os02g48200	Chr2:29515567-29518756	1.44148	3.92311	1.44445	up	5e-05	0.000150108	lectin-like protein kinase, putative, expressed
LOC_Os12g44110	LOC_Os12g44110	Chr12:27359423-27361454	8.44039	4.12277	-1.0337	down	5e-05	0.000150108	ligA, putative, expressed
LOC_Os07g26100	LOC_Os07g26100	Chr7:14973695-14975031	0.106636	6.80864	5.99659	up	0.00015	0.000421937	expressed protein
LOC_Os05g47730	LOC_Os05g47730	Chr5:27345714-27346293	0.998876	5.68952	2.50993	up	5e-05	0.000150108	LTPL153 - Protease inhibitor/seed storage/LTP family protein precursor, expressed
LOC_Os05g09440	LOC_Os05g09440	Chr5:5293554-5297419	5.19442	16.3718	1.65618	up	5e-05	0.000150108	NADP-dependent malic enzyme, chloroplast precursor, putative, expressed
LOC_Os01g58860	LOC_Os01g58860	Chr1:34003663-34006460	3.91504	12.784	1.70724	up	5e-05	0.000150108	auxin efflux carrier component, putative, expressed
LOC_Os05g43310	LOC_Os05g43310	Chr5:25193457-25194714	94.8573	46.3677	-1.03264	down	5e-05	0.000150108	photosystem II reaction center W protein, chloroplast precursor, putative, expressed
LOC_Os02g10450	LOC_Os02g10450	Chr2:5490495-5491873	1.17885	0.576469	-1.03207	down	0.00165	0.00384778	expressed protein
LOC_Os07g44250	LOC_Os07g44250	Chr7:26445631-26446523	19.3244	51.4127	1.4117	up	5e-05	0.000150108	dirigent, putative, expressed
LOC_Os03g08320	LOC_Os03g08320	Chr3:4236723-4238274	35.4854	75.4949	1.08915	up	5e-05	0.000150108	ZIM domain containing protein, putative, expressed
LOC_Os01g23070	LOC_Os01g23070	Chr1:12980584-12982781	0.121938	0.64675	2.40707	up	0.00015	0.000421937	expressed protein
LOC_Os01g15250	LOC_Os01g15250	Chr1:8535674-8537042	0.411691	0.941957	1.1941	up	0.0036	0.00779132	expressed protein
LOC_Os12g24390	LOC_Os12g24390	Chr12:13913931-13915732	8.64267	18.5243	1.09987	up	5e-05	0.000150108	retrotransposon protein, putative, unclassified, expressed
LOC_Os01g57770	LOC_Os01g57770	Chr1:33409652-33415577	15.7183	62.7804	1.99787	up	5e-05	0.000150108	OsPOP4 - Putative Prolyl Oligopeptidase homologue, expressed
LOC_Os01g45720	LOC_Os01g45720	Chr1:25957706-25958698	15.4618	36.2929	1.23098	up	5e-05	0.000150108	expressed protein
LOC_Os03g05880	LOC_Os03g05880	Chr3:2949518-2952612	1.03811	2.78557	1.42401	up	5e-05	0.000150108	monooxygenase, putative, expressed
LOC_Os01g13285	LOC_Os01g13285	Chr1:7414864-7415354	0.709569	0	#NAME?	down	0.0029	0.00639872	expressed protein
LOC_Os12g25690	LOC_Os12g25690	Chr12:14887907-14890480	72.1694	172.129	1.25403	up	5e-05	0.000150108	UDP-glucose 6-dehydrogenase, putative, expressed
LOC_Os10g34440	LOC_Os10g34440	Chr10:18375594-18377854	0.757238	1.62007	1.09723	up	0.00515	0.0107695	expressed protein
LOC_Os10g21590	LOC_Os10g21590	Chr10:11053035-11057745	0.320398	1.38133	2.10812	up	5e-05	0.000150108	transporter family protein, putative, expressed
LOC_Os11g28184	LOC_Os11g28184	Chr11:16205852-16214048	7.21059	1.2574	-2.51968	down	5e-05	0.000150108	expressed protein
LOC_Os12g02210	LOC_Os12g02210	Chr12:690488-691172	1.57214	13.9811	3.15268	up	5e-05	0.000150108	RING finger protein, putative, expressed
LOC_Os08g04630	LOC_Os08g04630	Chr8:2309718-2315261	6.43537	17.7775	1.46596	up	5e-05	0.000150108	external NADH-ubiquinone oxidoreductase 1, mitochondrial precursor, putative, expressed
LOC_Os12g38720	LOC_Os12g38720	Chr12:23782738-23783531	4.47401	10.5308	1.23498	up	5e-05	0.000150108	expressed protein
LOC_Os05g25370	LOC_Os05g25370	Chr5:14725923-14735830	3.42971	1.52987	-1.16468	down	5e-05	0.000150108	TKL_IRAK_CrRLK1L-1.2 - The CrRLK1L-1 subfamily has homology to the CrRLK1L homolog, expressed
LOC_Os09g29660	LOC_Os09g29660	Chr9:18034120-18039233	8.49463	17.8571	1.07188	up	5e-05	0.000150108	white-brown complex homolog protein 11, putative, expressed
LOC_Os12g40115	LOC_Os12g40115	Chr12:24815282-24817377	7.68097	18.6061	1.27641	up	5e-05	0.000150108	expressed protein
LOC_Os01g70870	LOC_Os01g70870	Chr1:41011305-41015063	0.427352	0.920588	1.10713	up	0.0002	0.000553434	ZOS1-23 - C2H2 zinc finger protein, expressed
LOC_Os04g51150	LOC_Os04g51150	Chr4:30287152-30289864	5.19941	11.424	1.13565	up	5e-05	0.000150108	transposon protein, putative, unclassified, expressed
LOC_Os04g55720	LOC_Os04g55720	Chr4:33167053-33169943	41.2533	92.632	1.167	up	5e-05	0.000150108	D-3-phosphoglycerate dehydrogenase, chloroplast precursor, putative, expressed
LOC_Os04g45510	LOC_Os04g45510	Chr4:26925797-26927110	6.78805	31.6517	2.22121	up	5e-05	0.000150108	expressed protein
LOC_Os01g68570	LOC_Os01g68570	Chr1:39829707-39831455	11.0008	26.0685	1.2447	up	5e-05	0.000150108	expressed protein
LOC_Os01g21120	LOC_Os01g21120	Chr1:11783909-11785001	52.8249	191.212	1.85589	up	5e-05	0.000150108	AP2 domain containing protein, expressed
LOC_Os04g51260	LOC_Os04g51260	Chr4:30371798-30374306	0.240477	0.710665	1.56327	up	5e-05	0.000150108	expressed protein
LOC_Os01g56810	LOC_Os01g56810	Chr1:32788486-32792751	9.37293	19.5362	1.05958	up	5e-05	0.000150108	cytokinin dehydrogenase precursor, putative, expressed
LOC_Os01g40870	LOC_Os01g40870	Chr1:23113644-23119715	5.84653	12.7648	1.12652	up	5e-05	0.000150108	aldehyde dehydrogenase, putative, expressed
LOC_Os01g48530	LOC_Os01g48530	Chr1:27833882-27836030	0.431468	1.90972	2.14604	up	5e-05	0.000150108	expressed protein
LOC_Os06g46930	LOC_Os06g46930	Chr6:28472586-28474784	171.103	77.7624	-1.13772	down	5e-05	0.000150108	ribosomal protein L24, putative, expressed
LOC_Os01g31980	LOC_Os01g31980	Chr1:17504337-17512384	3.80923	8.53233	1.16344	up	5e-05	0.000150108	MATE efflux family protein, putative, expressed
LOC_Os01g51690	LOC_Os01g51690	Chr1:29720922-29723065	0.227675	0.791317	1.79728	up	0.00015	0.000421937	WRKY26, expressed
LOC_Os06g01990	LOC_Os06g01990	Chr6:550915-556547	7.454	36.0223	2.2728	up	5e-05	0.000150108	phosphoglycolate phosphatase, plasmid, putative, expressed
LOC_Os06g32980	LOC_Os06g32980	Chr6:19199603-19200719	0.593026	2.07902	1.80974	up	5e-05	0.000150108	peroxidase precursor, putative, expressed
LOC_Os01g67860	LOC_Os01g67860	Chr1:39433330-39435713	463.584	1055.23	1.18665	up	5e-05	0.000150108	fructose-bisphospate aldolase isozyme, putative, expressed
LOC_Os09g37180	LOC_Os09g37180	Chr9:21450579-21452648	7.78304	19.8212	1.34864	up	5e-05	0.000150108	transferase family protein, putative, expressed
LOC_Os04g52504	LOC_Os04g52504	Chr4:31219818-31221018	28.6278	60.5351	1.08036	up	5e-05	0.000150108	adhesive/proline-rich protein, putative, expressed
LOC_Os01g10504	LOC_Os01g10504	Chr1:5559547-5568844	0.240964	0.69091	1.51968	up	0.001	0.00244505	OsMADS3 - MADS-box family gene with MIKCc type-box, expressed
LOC_Os01g71080	LOC_Os01g71080	Chr1:41139173-41140671	3.00269	7.50735	1.32205	up	5e-05	0.000150108	xylanase inhibitor, putative, expressed
LOC_Os10g26680	LOC_Os10g26680	Chr10:13932901-13935299	17.1779	44.6671	1.37866	up	5e-05	0.000150108	pectinesterase, putative, expressed
LOC_Os01g29280	LOC_Os01g29280	Chr1:16415040-16416138	2.76917	8.17167	1.56118	up	5e-05	0.000150108	expressed protein
LOC_Os01g71350	LOC_Os01g71350	Chr1:41349730-41351148	9.90254	27.8154	1.49001	up	5e-05	0.000150108	glycosyl hydrolases family 17, putative, expressed
LOC_Os04g56030	LOC_Os04g56030	Chr4:33374334-33375212	0.645316	2.35557	1.868	up	0.00015	0.000421937	glycine-rich cell wall structural protein precursor, putative, expressed
LOC_Os04g27096	LOC_Os04g27096	Chr4:16044637-16046020	0.455115	1.39527	1.61624	up	0.0021	0.00478765	expressed protein
LOC_Os04g33070	LOC_Os04g33070	Chr4:20020085-20020355	0	9.70257	inf	up	0.0001	0.00028885	expressed protein
LOC_Os07g48140	LOC_Os07g48140	Chr7:28752678-28753308	0.537339	2.75666	2.35901	up	0.0013	0.00310443	ATOFP17/OFP17, putative, expressed
LOC_Os06g11030	LOC_Os06g11030	Chr6:5778760-5779333	2.82943	10.1367	1.841	up	5e-05	0.000150108	EF hand family protein, putative, expressed
LOC_Os11g38810	LOC_Os11g38810	Chr11:23077518-23081682	1.20851	2.65603	1.13604	up	5e-05	0.000150108	mannose-6-phosphate isomerase, putative, expressed
LOC_Os01g31370	LOC_Os01g31370	Chr1:17159672-17161710	7.70117	19.0096	1.30358	up	5e-05	0.000150108	glycosyltransferase, putative, expressed
LOC_Os03g61500	LOC_Os03g61500	Chr3:34883810-34884470	1.95344	46.8014	4.58246	up	5e-05	0.000150108	uncharacterized Cys-rich domain containing protein, putative, expressed
LOC_Os05g40630	LOC_Os05g40630	Chr5:23825572-23826624	6.96707	16.6234	1.25459	up	5e-05	0.000150108	DUF567 domain containing protein, putative, expressed
LOC_Os02g22100	LOC_Os02g22100	Chr2:13156575-13164110	95.6934	47.6924	-1.00466	down	5e-05	0.000150108	OsRhmbd6 - Putative Rhomboid homologue, expressed
LOC_Os06g35700	LOC_Os06g35700	Chr6:20832431-20834494	2.50344	5.81228	1.21519	up	5e-05	0.000150108	reticuline oxidase-like protein precursor, putative, expressed
LOC_Os02g48870	LOC_Os02g48870	Chr2:29892391-29894313	45.3768	94.9097	1.0646	up	5e-05	0.000150108	aspartic proteinase nepenthesin-2 precursor, putative, expressed
LOC_Os05g03590	LOC_Os05g03590	Chr5:1521684-1522928	43.9274	105.18	1.25966	up	5e-05	0.000150108	expressed protein
LOC_Os05g12640	LOC_Os05g12640	Chr5:7255508-7257332	96.7916	12.6421	-2.93665	down	5e-05	0.000150108	BURP domain containing protein, expressed
LOC_Os02g21350	LOC_Os02g21350	Chr2:12679933-12680641	5.14921	2.26394	-1.18552	down	5e-05	0.000150108	pleiotropic drug resistance protein 5, putative, expressed
LOC_Os03g61910	LOC_Os03g61910	Chr3:35095280-35098707	3.31317	1.6564	-1.00016	down	5e-05	0.000150108	retrotransposon protein, putative, unclassified, expressed
LOC_Os09g21290	LOC_Os09g21290	Chr9:12847730-12848959	2.65815	5.42917	1.03031	up	5e-05	0.000150108	expressed protein
LOC_Os11g07200	LOC_Os11g07200	Chr11:3607018-3620648	1.40766	3.07533	1.12744	up	5e-05	0.000150108	receptor protein kinase CLAVATA1 precursor, putative, expressed
LOC_Os01g19270	LOC_Os01g19270	Chr1:10895601-10897796	3.01747	8.86333	1.55451	up	5e-05	0.000150108	expressed protein
LOC_Os07g06800	LOC_Os07g06800	Chr7:3316485-3318170	3.72752	1.63737	-1.18684	down	5e-05	0.000150108	3-oxo-5-alpha-steroid 4-dehydrogenase, putative, expressed
LOC_Os05g15920	LOC_Os05g15920	Chr5:8981787-8982956	0.70908	1.45321	1.03522	up	0.00085	0.0021086	glycosyl hydrolase, putative, expressed
LOC_Os08g43654	LOC_Os08g43654	Chr8:27592834-27598700	2.48789	9.34007	1.90851	up	5e-05	0.000150108	MATE efflux family protein, putative, expressed
LOC_Os10g26940	LOC_Os10g26940	Chr10:14171325-14172896	0.242423	6.44783	4.73322	up	5e-05	0.000150108	BURP domain containing protein, expressed
LOC_Os03g10478	LOC_Os03g10478	Chr3:5331109-5335911	2.39111	7.04142	1.55819	up	5e-05	0.000150108	glycosyl hydrolase family 10 protein, putative, expressed
LOC_Os03g32400	LOC_Os03g32400	Chr3:18530547-18531461	0.36998	1.00231	1.4378	up	0.004	0.00857309	expressed protein
LOC_Os09g26840	LOC_Os09g26840	Chr9:16307779-16310837	1.15599	2.67516	1.2105	up	5e-05	0.000150108	expressed protein
LOC_Os02g30110	LOC_Os02g30110	Chr2:17880885-17886427	1.60742	4.00795	1.31812	up	5e-05	0.000150108	cytochrome P450, putative, expressed
LOC_Os09g26050	LOC_Os09g26050	Chr9:15662120-15663012	1.64568	4.57717	1.47577	up	5e-05	0.000150108	ZOS9-09 - C2H2 zinc finger protein, expressed
LOC_Os06g21820	LOC_Os06g21820	Chr6:12604815-12606666	5.89184	17.0417	1.53228	up	5e-05	0.000150108	jasmonate O-methyltransferase, putative, expressed
LOC_Os09g08480	LOC_Os09g08480	Chr9:4426808-4428345	0.758843	0.276749	-1.45522	down	0.0145	0.0271571	expressed protein
LOC_Os02g10360	LOC_Os02g10360	Chr2:5451818-5453090	0.239553	0.677319	1.49949	up	0.00265	0.00590662	MONOCULM 1, putative, expressed
LOC_Os08g01274	LOC_Os08g01274	Chr8:172049-182546	2.27395	0.704131	-1.69128	down	0.0113	0.0217635	expressed protein
LOC_Os07g03880	LOC_Os07g03880	Chr7:1618512-1620591	1.14401	0.513052	-1.15693	down	5e-05	0.000150108	lectin-like receptor kinase, putative, expressed
LOC_Os04g40580	LOC_Os04g40580	Chr4:24098304-24099665	0.810352	1.68016	1.05198	up	0.0016	0.00374521	O-acyltransferase, putative, expressed
LOC_Os05g42190	LOC_Os05g42190	Chr5:24669651-24673135	26.1828	79.7955	1.60769	up	5e-05	0.000150108	NADPH-dependent FMN reductase domain containing protein, expressed
LOC_Os06g02230	LOC_Os06g02230	Chr6:696033-698258	0.507153	1.19055	1.23113	up	0.0022	0.00499158	B3 DNA binding domain containing protein, expressed
LOC_Os03g47830	LOC_Os03g47830	Chr3:27165388-27177930	0.158599	0.493247	1.63692	up	5e-05	0.000150108	argonaute, putative, expressed
LOC_Os07g41650	LOC_Os07g41650	Chr7:24961168-24964384	0.544903	2.46846	2.17954	up	5e-05	0.000150108	pectinesterase, putative, expressed
LOC_Os09g31502	LOC_Os09g31502	Chr9:19011573-19014398	14.7291	6.49382	-1.18153	down	5e-05	0.000150108	dehydrogenase, putative, expressed
LOC_Os12g41110	LOC_Os12g41110	Chr12:25462588-25463518	7.20693	20.2766	1.49236	up	5e-05	0.000150108	OsCML5 - Calmodulin-related calcium sensor protein, expressed
LOC_Os03g47610	LOC_Os03g47610	Chr3:26952047-26959200	124.973	45.5748	-1.45531	down	5e-05	0.000150108	thiamine biosynthesis protein thiC, putative, expressed
LOC_Os02g37180	LOC_Os02g37180	Chr2:22474936-22475591	3.78911	9.11302	1.26607	up	5e-05	0.000150108	expressed protein
LOC_Os01g69060	LOC_Os01g69060	Chr1:40133061-40142764	23.8699	11.6069	-1.04021	down	5e-05	0.000150108	hydrolase, alpha/beta fold family domain containing protein, expressed
LOC_Os10g34020	LOC_Os10g34020	Chr10:18145791-18149595	0.517259	1.48814	1.52455	up	0.00075	0.00187905	glutathione S-transferase, putative, expressed
LOC_Os06g02250	LOC_Os06g02250	Chr6:716818-718014	0.926476	2.17804	1.2332	up	5e-05	0.000150108	MYB family transcription factor, putative, expressed
LOC_Os01g12400	LOC_Os01g12400	Chr1:6774199-6777805	15.7356	6.42465	-1.29234	down	5e-05	0.000150108	S-locus lectin protein kinase family protein, putative, expressed
LOC_Os06g06360	LOC_Os06g06360	Chr6:2958990-2963006	1.42867	3.10614	1.12045	up	5e-05	0.000150108	WRKY113, expressed
LOC_Os03g04070	LOC_Os03g04070	Chr3:1862351-1864245	12.0571	25.5708	1.08462	up	5e-05	0.000150108	no apical meristem protein, putative, expressed
LOC_Os01g17160	LOC_Os01g17160	Chr1:9866423-9870864	0.437958	0.885492	1.01569	up	5e-05	0.000150108	OsSubt1 - Putative Subtilisin homologue, expressed
LOC_Os08g41520	LOC_Os08g41520	Chr8:26231787-26232707	2.65007	6.61435	1.31957	up	5e-05	0.000150108	zinc finger, C3HC4 type domain containing protein, expressed
LOC_Os01g41160	LOC_Os01g41160	Chr1:23300865-23302958	0.0820875	1.63175	4.31312	up	0.00135	0.00320732	FAD dependent oxidoreductase domain containing protein, expressed
LOC_Os03g58980	LOC_Os03g58980	Chr3:33586464-33587364	15.6121	32.8674	1.07399	up	5e-05	0.000150108	Cupin domain containing protein, expressed
LOC_Os01g13570	LOC_Os01g13570	Chr1:7590398-7592760	52.2618	25.2643	-1.04866	down	5e-05	0.000150108	phosphoglycerate mutase, putative, expressed
LOC_Os04g21860	LOC_Os04g21860	Chr4:12385420-12387325	0.0742107	0.991384	3.73975	up	5e-05	0.000150108	transposon protein, putative, Pong sub-class, expressed
LOC_Os03g19580	LOC_Os03g19580	Chr3:11007512-11011887	15.4802	36.9779	1.25623	up	5e-05	0.000150108	expressed protein
LOC_Os01g41510	LOC_Os01g41510	Chr1:23498442-23502377	0.371806	0.993768	1.41836	up	0.0013	0.00310443	calcineurin B, putative, expressed
LOC_Os05g35820	LOC_Os05g35820	Chr5:21250807-21251910	0.103215	1.01782	3.30175	up	0.00085	0.0021086	expressed protein
LOC_Os07g35480	LOC_Os07g35480	Chr7:21223249-21225911	25.0579	91.8297	1.87369	up	5e-05	0.000150108	glucan endo-1,3-beta-glucosidase precursor, putative, expressed
LOC_Os04g35730	LOC_Os04g35730	Chr4:21769970-21770663	1.08381	2.37375	1.13105	up	0.0033	0.00720269	transposon protein, putative, unclassified, expressed
LOC_Os03g20970	LOC_Os03g20970	Chr3:11893127-11898228	0.793773	2.73644	1.7855	up	5e-05	0.000150108	phospholipid-transporting ATPase 1, putative, expressed
LOC_Os05g45090	LOC_Os05g45090	Chr5:26196243-26198100	0.302337	2.01414	2.73594	up	5e-05	0.000150108	anthocyanidin 5,3-O-glucosyltransferase, putative, expressed
LOC_Os10g35460	LOC_Os10g35460	Chr10:18976008-18979110	28.6127	57.6274	1.0101	up	5e-05	0.000150108	COBRA, putative, expressed
LOC_Os05g29790	LOC_Os05g29790	Chr5:17237007-17240346	5.60986	22.5179	2.00504	up	5e-05	0.000150108	pectinesterase, putative, expressed
LOC_Os02g33730	LOC_Os02g33730	Chr2:20125258-20130234	1.10069	3.20978	1.54407	up	0.00075	0.00187905	ubiquinol-cytochrome C reductase hinge protein, putative, expressed
LOC_Os03g14630	LOC_Os03g14630	Chr3:7946466-7947180	0.680101	0.125396	-2.43925	down	0.028	0.0488117	LTPL106 - Protease inhibitor/seed storage/LTP family protein precursor, expressed
LOC_Os07g18154	LOC_Os07g18154	Chr7:10748745-10760848	13.2277	6.18555	-1.09659	down	5e-05	0.000150108	aldehyde oxidase 4, putative, expressed
LOC_Os07g44430	LOC_Os07g44430	Chr7:26548651-26549804	0.190759	1.35982	2.83359	up	0.0018	0.00416513	peroxiredoxin, putative, expressed
LOC_Os07g34570	LOC_Os07g34570	Chr7:20724562-20726098	2190.36	1082.88	-1.0163	down	5e-05	0.000150108	FAD dependent oxidoreductase domain containing protein, expressed
LOC_Os01g04470	LOC_Os01g04470	Chr1:1988730-1991248	0.117228	0.708557	2.59557	up	0.0024	0.00540543	expressed protein
LOC_Os05g33554	LOC_Os05g33554	Chr5:19705355-19707432	0.509885	1.05725	1.05208	up	0.021	0.0377639	methyl-binding domain protein MBD, putative, expressed
LOC_Os02g39620	LOC_Os02g39620	Chr2:23903893-23905003	18.4762	37.8664	1.03525	up	5e-05	0.000150108	ATOZI1, putative, expressed
LOC_Os12g01730	LOC_Os12g01730	Chr12:434075-438686	1.76527	5.13516	1.54052	up	5e-05	0.000150108	laccase-23 precursor, putative, expressed
LOC_Os12g18560	LOC_Os12g18560	Chr12:10732271-10733458	0.157831	0.813601	2.36594	up	0.00155	0.0036397	invertase/pectin methylesterase inhibitor family protein, putative, expressed
LOC_Os01g15830	LOC_Os01g15830	Chr1:8917546-8919971	82.165	263.506	1.68124	up	5e-05	0.000150108	peroxidase precursor, putative, expressed
LOC_Os02g16850	LOC_Os02g16850	Chr2:9600236-9601261	0.843678	2.04166	1.27498	up	0.00045	0.00117149	expansin precursor, putative, expressed
LOC_Os10g31440	LOC_Os10g31440	Chr10:16481075-16482112	0.374398	4.92435	3.71729	up	5e-05	0.000150108	retrotransposon protein, putative, unclassified, expressed
LOC_Os02g13800	LOC_Os02g13800	Chr2:7463931-7465506	0.185278	0.86002	2.21468	up	0.00025	0.000679939	HSF-type DNA-binding domain containing protein, expressed
LOC_Os11g32290	LOC_Os11g32290	Chr11:19082899-19083859	0.670254	1.53694	1.19728	up	0.00315	0.00690332	3-5 exonuclease eri-1, putative, expressed
LOC_Os04g05650	LOC_Os04g05650	Chr4:2890371-2891360	9.83447	24.3116	1.30573	up	5e-05	0.000150108	expressed protein
LOC_Os01g70820	LOC_Os01g70820	Chr1:40994302-40997132	9.61778	22.5986	1.23246	up	5e-05	0.000150108	lumenal PsbP, putative, expressed
LOC_Os08g37630	LOC_Os08g37630	Chr8:23847947-23848388	7.71904	35.5128	2.20185	up	5e-05	0.000150108	elastin precursor, putative, expressed
LOC_Os06g35060	LOC_Os06g35060	Chr6:20404295-20405495	0.994436	2.08415	1.06751	up	0.0006	0.00152982	heavy metal-associated domain containing protein, expressed
LOC_Os06g19070	LOC_Os06g19070	Chr6:10843919-10846020	11.3029	4.81738	-1.23037	down	5e-05	0.000150108	cytochrome P450, putative, expressed
LOC_Os10g33440	LOC_Os10g33440	Chr10:17606601-17613157	0.741876	1.61513	1.1224	up	5e-05	0.000150108	NB-ARC domain containing protein, expressed
LOC_Os05g47530	LOC_Os05g47530	Chr5:27224771-27227279	3.93494	8.99085	1.19212	up	5e-05	0.000150108	Divergent PAP2 family domain containing protein, expressed
LOC_Os08g36680	LOC_Os08g36680	Chr8:23147216-23151480	1.55466	0.759429	-1.03361	down	0.00205	0.00468631	bifunctional monodehydroascorbate reductase and carbonic anhydrasenectarin-3 precursor, putative, expressed
LOC_Os02g56460	LOC_Os02g56460	Chr2:34564274-34566122	0.404068	2.20971	2.45119	up	5e-05	0.000150108	dehydrogenase, putative, expressed
LOC_Os02g56510	LOC_Os02g56510	Chr2:34609407-34618723	8.72482	23.8715	1.45209	up	5e-05	0.000150108	phosphate transporter 1, putative, expressed
LOC_Os05g02720	LOC_Os05g02720	Chr5:975538-976791	0.646946	5.82215	3.16984	up	5e-05	0.000150108	expressed protein
LOC_Os01g51770	LOC_Os01g51770	Chr1:29770181-29773361	2.22396	5.137	1.2078	up	5e-05	0.000150108	outer mitochondrial membrane porin, putative, expressed
LOC_Os06g49970	LOC_Os06g49970	Chr6:30262777-30266915	1.63262	4.8346	1.56621	up	5e-05	0.000150108	alpha-amylase precursor, putative, expressed
LOC_Os09g37460	LOC_Os09g37460	Chr9:21599722-21600187	1.54817	4.41776	1.51275	up	0.0008	0.00199544	OsSAUR51 - Auxin-responsive SAUR gene family member, expressed
LOC_Os01g42220	LOC_Os01g42220	Chr1:23922343-23922862	0.230244	1.07421	2.22204	up	0.00315	0.00690332	expressed protein
LOC_Os02g55540	LOC_Os02g55540	Chr2:34007566-34010089	2.46138	1.0662	-1.20699	down	5e-05	0.000150108	F-box/LRR-repeat protein 14, putative, expressed
LOC_Os04g13140	LOC_Os04g13140	Chr4:7250357-7251846	2.82797	6.80492	1.26681	up	5e-05	0.000150108	vignain precursor, putative, expressed
LOC_Os10g41640	LOC_Os10g41640	Chr10:22424313-22424839	7.61116	1.7926	-2.08606	down	0.0006	0.00152982	transcription factor HBP-1b, putative, expressed
LOC_Os07g01410	LOC_Os07g01410	Chr7:259711-262744	52.2987	167.652	1.68062	up	5e-05	0.000150108	peroxidase precursor, putative, expressed
LOC_Os06g51050	LOC_Os06g51050	Chr6:30887214-30888471	2.7565	18.8948	2.77708	up	5e-05	0.000150108	CHIT7 - Chitinase family protein precursor, expressed
LOC_Os09g20260	LOC_Os09g20260	Chr9:12146398-12148536	0.0497537	1.40188	4.81642	up	0.0147	0.0274881	polyamine oxidase precursor, putative, expressed
LOC_Os04g39880	LOC_Os04g39880	Chr4:23747524-23752767	39.7131	82.3296	1.0518	up	5e-05	0.000150108	Os4bglu12 - beta-glucosidase, exo-beta-glucanase, expressed
LOC_Os08g10130	LOC_Os08g10130	Chr8:5878082-5879812	1.10045	2.40764	1.12953	up	0.00015	0.000421937	expressed protein
LOC_Os06g11260	LOC_Os06g11260	Chr6:5905263-5906018	0.29068	0.760078	1.38671	up	0.01035	0.0201256	12-oxophytodienoate reductase 2, putative, expressed
LOC_Os08g05520	LOC_Os08g05520	Chr8:2948521-2951372	2.03739	4.54502	1.15757	up	5e-05	0.000150108	myb-like DNA-binding domain containing protein, putative, expressed
LOC_Os08g07690	LOC_Os08g07690	Chr8:4300552-4301470	3.16529	7.24977	1.1956	up	5e-05	0.000150108	expressed protein
LOC_Os02g39850	LOC_Os02g39850	Chr2:24080703-24084764	175.711	357.855	1.02617	up	5e-05	0.000150108	transferase family protein, putative, expressed
LOC_Os02g39900	LOC_Os02g39900	Chr2:24110031-24114040	0.161184	0.485757	1.59153	up	5e-05	0.000150108	transposon protein, putative, unclassified, expressed
LOC_Os03g12820	LOC_Os03g12820	Chr3:6895177-6898428	4.29358	12.6913	1.56358	up	5e-05	0.000150108	ATP8, putative, expressed
LOC_Os03g03670	LOC_Os03g03670	Chr3:1630160-1631864	18.5033	9.16302	-1.01389	down	5e-05	0.000150108	expressed protein
LOC_Os01g70730	LOC_Os01g70730	Chr1:40942203-40943109	3.57175	8.50261	1.25127	up	5e-05	0.000150108	flowering promoting factor-like 1, putative, expressed
LOC_Os09g30438	LOC_Os09g30438	Chr9:18533842-18541109	0.243116	1.12788	2.2139	up	0.00285	0.00629898	expressed protein
LOC_Os01g14660	LOC_Os01g14660	Chr1:8201895-8202798	2.18729	4.61421	1.07694	up	5e-05	0.000150108	expansin precursor, putative, expressed
LOC_Os09g36700	LOC_Os09g36700	Chr9:21165181-21167650	21.1624	4.24892	-2.31633	down	5e-05	0.000150108	ribonuclease T2 family domain containing protein, expressed
LOC_Os05g42040	LOC_Os05g42040	Chr5:24605714-24607928	8.32451	18.3923	1.14366	up	5e-05	0.000150108	UDP-glucoronosyl and UDP-glucosyl transferase domain containing protein, expressed
LOC_Os03g52130	LOC_Os03g52130	Chr3:29931354-29932698	44.1669	21.8542	-1.01506	down	5e-05	0.000150108	expressed protein
LOC_Os03g18220	LOC_Os03g18220	Chr3:10217795-10220748	114.869	328.903	1.51767	up	5e-05	0.000150108	pyruvate decarboxylase isozyme 2, putative, expressed
LOC_Os05g48890	LOC_Os05g48890	Chr5:28047334-28048343	49.4321	132.86	1.42639	up	5e-05	0.000150108	fasciclin domain containing protein, expressed
LOC_Os04g45980	LOC_Os04g45980	Chr4:27241149-27241596	0.893243	2.23564	1.32356	up	0.0199	0.0359883	glycine-rich cell wall protein, putative, expressed
LOC_Os05g43120	LOC_Os05g43120	Chr5:25035918-25038954	0.942206	2.40953	1.35464	up	5e-05	0.000150108	GDSL-like lipase/acylhydrolase, putative, expressed
LOC_Os03g52910	LOC_Os03g52910	Chr3:30349190-30350951	4.41274	23.728	2.42684	up	5e-05	0.000150108	uncharacterized UPF0114 domain containing protein, expressed
LOC_Os09g32870	LOC_Os09g32870	Chr9:19594269-19597668	0.983092	0.253866	-1.95326	down	0.0049	0.0102949	OsFBX336 - F-box domain containing protein, expressed
LOC_Os04g43310	LOC_Os04g43310	Chr4:25618619-25619572	6.30415	13.1014	1.05535	up	5e-05	0.000150108	expressed protein
LOC_Os05g40212	LOC_Os05g40212	Chr5:23617461-23618330	11.9342	5.5119	-1.11448	down	5e-05	0.000150108	expressed protein
LOC_Os04g59440	LOC_Os04g59440	Chr4:35337066-35338192	16.0643	37.346	1.2171	up	5e-05	0.000150108	chlorophyll A-B binding protein, putative, expressed
LOC_Os09g32210	LOC_Os09g32210	Chr9:19220515-19227564	0.763393	2.0756	1.44303	up	5e-05	0.000150108	pumilio-family RNA binding repeat containing protein, expressed
LOC_Os01g02010	LOC_Os01g02010	Chr1:537709-544510	17.1757	55.2129	1.68464	up	5e-05	0.000150108	expressed protein
LOC_Os08g25140	LOC_Os08g25140	Chr8:15273553-15277810	9.95839	30.0557	1.59365	up	5e-05	0.000150108	ethanol tolerance protein GEKO1, putative, expressed
LOC_Os01g50730	LOC_Os01g50730	Chr1:29145692-29148106	1.93762	0.772992	-1.32576	down	0.0031	0.0068032	expressed protein
LOC_Os01g20980	LOC_Os01g20980	Chr1:11715164-11717784	4.62879	15.5855	1.75149	up	5e-05	0.000150108	pectinesterase, putative, expressed
LOC_Os07g45550	LOC_Os07g45550	Chr7:27172210-27175529	1.82897	4.2284	1.20908	up	5e-05	0.000150108	expressed protein
LOC_Os07g48030	LOC_Os07g48030	Chr7:28678384-28680073	19.6157	57.8063	1.55922	up	5e-05	0.000150108	peroxidase precursor, putative, expressed
LOC_Os08g39300	LOC_Os08g39300	Chr8:24828109-24830865	491.467	213.085	-1.20566	down	5e-05	0.000150108	aminotransferase, putative, expressed
LOC_Os01g62290	LOC_Os01g62290	Chr1:36039705-36043510	12.689	27.6949	1.12604	up	5e-05	0.000150108	DnaK family protein, putative, expressed
LOC_Os09g16030	LOC_Os09g16030	Chr9:9790430-9792207	0.172544	0.682083	1.98299	up	5e-05	0.000150108	cytokinin-O-glucosyltransferase 1, putative, expressed
LOC_Os08g39330	LOC_Os08g39330	Chr8:24854284-24855757	324.263	1117.8	1.78543	up	5e-05	0.000150108	skin secretory protein xP2 precursor, putative, expressed
LOC_Os12g23180	LOC_Os12g23180	Chr12:13103625-13106311	232.009	100.827	-1.20229	down	5e-05	0.000150108	3-beta hydroxysteroid dehydrogenase/isomerase family protein, putative, expressed
LOC_Os07g49120	LOC_Os07g49120	Chr7:29417887-29419191	0.156159	0.646534	2.04971	up	0.00275	0.00610363	sex determination protein tasselseed-2, putative, expressed
LOC_Os04g47620	LOC_Os04g47620	Chr4:28262747-28265746	4.96926	10.42	1.06825	up	5e-05	0.000150108	protein kinase APK1B, chloroplast precursor, putative, expressed
LOC_Os07g43800	LOC_Os07g43800	Chr7:26208528-26209471	10.1573	32.0159	1.65627	up	5e-05	0.000150108	EF hand family protein, putative, expressed
LOC_Os12g30180	LOC_Os12g30180	Chr12:18115907-18120680	0.513695	2.21331	2.10722	up	5e-05	0.000150108	protein kinase domain containing protein, expressed
LOC_Os03g29410	LOC_Os03g29410	Chr3:16749299-16754225	11.5744	27.3591	1.24109	up	5e-05	0.000150108	tyrosine protein kinase domain containing protein, putative, expressed
LOC_Os05g48330	LOC_Os05g48330	Chr5:27701966-27705542	22.9859	51.783	1.17173	up	5e-05	0.000150108	aspartyl protease family protein, putative, expressed
LOC_Os05g02390	LOC_Os05g02390	Chr5:783044-784097	0.526332	1.66312	1.65985	up	5e-05	0.000150108	ZOS5-02 - C2H2 zinc finger protein, expressed
LOC_Os01g60690	LOC_Os01g60690	Chr1:35094445-35094952	0.810464	1.81648	1.16432	up	0.0271	0.047407	expressed protein
LOC_Os10g32500	LOC_Os10g32500	Chr10:17018921-17021474	0.261736	0.575327	1.13627	up	0.02115	0.0379846	expressed protein
LOC_Os07g36570	LOC_Os07g36570	Chr7:21863106-21868527	3.9938	8.68406	1.12061	up	5e-05	0.000150108	KI domain interacting kinase 1, putative, expressed
LOC_Os09g39770	LOC_Os09g39770	Chr9:22804667-22807049	46.5636	102.468	1.1379	up	5e-05	0.000150108	C2 domain containing protein, putative, expressed
LOC_Os06g12410	LOC_Os06g12410	Chr6:6736052-6737803	4.60264	11.4096	1.30972	up	5e-05	0.000150108	GDSL-like lipase/acylhydrolase, putative, expressed
LOC_Os12g43580	LOC_Os12g43580	Chr12:27046193-27049945	13.2073	29.8262	1.17524	up	5e-05	0.000150108	expressed protein
LOC_Os02g54050	LOC_Os02g54050	Chr2:33107744-33108413	5.82196	17.2059	1.56332	up	5e-05	0.000150108	ethylene-responsive transcription factor, putative, expressed
LOC_Os08g30770	LOC_Os08g30770	Chr8:18993287-18998958	1.15354	3.5802	1.63397	up	5e-05	0.000150108	ABC transporter, ATP-binding protein, putative, expressed
LOC_Os01g43230	LOC_Os01g43230	Chr1:24691391-24697913	55.0081	25.9479	-1.08403	down	5e-05	0.000150108	expressed protein
LOC_Os06g31800	LOC_Os06g31800	Chr6:18466973-18468117	0.563853	0	#NAME?	down	5e-05	0.000150108	THION2 - Plant thionin family protein precursor, expressed
LOC_Os02g50710	LOC_Os02g50710	Chr2:30974226-30974784	29.222	68.4579	1.22816	up	5e-05	0.000150108	expressed protein
LOC_Os03g45290	LOC_Os03g45290	Chr3:25570410-25572081	0.326457	0.675382	1.04881	up	0.01855	0.0338106	ankyrin repeat domain-containing protein 50, putative, expressed
LOC_Os02g32660	LOC_Os02g32660	Chr2:19355747-19367127	0.329544	0.823093	1.32058	up	5e-05	0.000150108	1,4-alpha-glucan-branching enzyme, chloroplast precursor, putative, expressed
LOC_Os03g60639	LOC_Os03g60639	Chr3:34464312-34465102	15.6051	6.64898	-1.23082	down	5e-05	0.000150108	expressed protein
LOC_Os09g29710	LOC_Os09g29710	Chr9:18067433-18068462	3.17127	8.45313	1.41442	up	5e-05	0.000150108	beta-expansin precursor, putative, expressed
LOC_Os09g31390	LOC_Os09g31390	Chr9:18868401-18877573	0.925143	1.90373	1.04108	up	5e-05	0.000150108	transcription factor, putative, expressed
LOC_Os09g09570	LOC_Os09g09570	Chr9:5163477-5164879	0.407808	1.50869	1.88734	up	0.00065	0.00164718	expressed protein
LOC_Os03g02685	LOC_Os03g02685	Chr3:1002393-1003086	20.7778	51.7362	1.31613	up	5e-05	0.000150108	lysM domain containing protein, putative, expressed
LOC_Os01g01430	LOC_Os01g01430	Chr1:216125-217664	0.234959	0.682936	1.53934	up	0.0004	0.00105046	No apical meristem protein, putative, expressed
LOC_Os07g25810	LOC_Os07g25810	Chr7:14824051-14825735	3.11111	13.7988	2.14904	up	5e-05	0.000150108	retrotransposon protein, putative, unclassified, expressed
LOC_Os12g24240	LOC_Os12g24240	Chr12:13812069-13815456	3.1481	1.03639	-1.60292	down	0.00245	0.00550598	expressed protein
LOC_Os10g38090	LOC_Os10g38090	Chr10:20394587-20399339	1.31391	3.29794	1.3277	up	5e-05	0.000150108	cytochrome P450, putative, expressed
LOC_Os08g08420	LOC_Os08g08420	Chr8:4848760-4849722	0.452438	1.25463	1.47146	up	0.0083	0.0165211	expressed protein
LOC_Os02g16940	LOC_Os02g16940	Chr2:9650580-9656895	0.394757	1.404	1.83051	up	5e-05	0.000150108	OsSub13 - Putative Subtilisin homologue, expressed
LOC_Os01g58290	LOC_Os01g58290	Chr1:33691772-33698002	11.344	146.049	3.68644	up	5e-05	0.000150108	OsSub9 - Putative Subtilisin homologue, expressed
LOC_Os10g03390	LOC_Os10g03390	Chr10:1444001-1445321	2.77723	5.91978	1.09189	up	5e-05	0.000150108	transferase family protein, putative, expressed
LOC_Os08g09900	LOC_Os08g09900	Chr8:5713944-5719160	2.23887	4.57402	1.03069	up	5e-05	0.000150108	WRKY118, expressed
LOC_Os08g37470	LOC_Os08g37470	Chr8:23730713-23732293	0.275342	0.713294	1.37327	up	0.01225	0.0233819	2-aminoethanethiol dioxygenase, putative, expressed
LOC_Os07g48390	LOC_Os07g48390	Chr7:28919576-28921064	5.50888	31.1339	2.49866	up	5e-05	0.000150108	proline-rich protein, putative, expressed
LOC_Os02g36190	LOC_Os02g36190	Chr2:21810333-21813460	1.17937	3.23737	1.45681	up	5e-05	0.000150108	cytochrome P450, putative, expressed
LOC_Os10g39140	LOC_Os10g39140	Chr10:20886351-20892217	29.2319	90.7298	1.63403	up	5e-05	0.000150108	flavonol synthase/flavanone 3-hydroxylase, putative, expressed
LOC_Os11g13420	LOC_Os11g13420	Chr11:7346264-7348825	4.81319	10.1674	1.07888	up	5e-05	0.000150108	RNA binding protein, putative, expressed
LOC_Os07g36880	LOC_Os07g36880	Chr7:22087999-22090410	0.957353	0.195922	-2.28877	down	5e-05	0.000150108	expressed protein
LOC_Os01g09410	LOC_Os01g09410	Chr1:4791836-4795348	5.01863	2.2673	-1.14632	down	5e-05	0.000150108	expressed protein
LOC_Os03g29360	LOC_Os03g29360	Chr3:16715426-16715939	8.55959	51.2556	2.5821	up	5e-05	0.000150108	expressed protein
LOC_Os07g40230	LOC_Os07g40230	Chr7:24122020-24122503	1.57906	3.80643	1.26938	up	0.0014	0.00331578	expressed protein
LOC_Os05g15510	LOC_Os05g15510	Chr5:8766742-8774386	13.6557	32.151	1.23536	up	5e-05	0.000150108	cellulase, putative, expressed
LOC_Os04g01810	LOC_Os04g01810	Chr4:520181-524507	0	0.757429	inf	up	5e-05	0.000150108	terpene synthase, putative, expressed
LOC_Os07g39720	LOC_Os07g39720	Chr7:23807435-23808332	2.49831	5.96739	1.25615	up	5e-05	0.000150108	expressed protein
LOC_Os02g45890	LOC_Os02g45890	Chr2:27967466-27968844	1.94887	4.38691	1.17057	up	5e-05	0.000150108	sulfotransferase domain containing protein, expressed
LOC_Os10g03320	LOC_Os10g03320	Chr10:1405705-1407215	1.04388	2.77464	1.41034	up	5e-05	0.000150108	UDP-glucoronosyl and UDP-glucosyl transferase domain containing protein, expressed
LOC_Os09g15350	LOC_Os09g15350	Chr9:9385266-9387636	0.592419	1.41961	1.26081	up	0.0013	0.00310443	expressed protein
LOC_Os07g46060	LOC_Os07g46060	Chr7:27486570-27491148	1.21388	3.13643	1.3695	up	5e-05	0.000150108	expressed protein
LOC_Os01g47280	LOC_Os01g47280	Chr1:27017924-27021637	0.587569	1.63393	1.47551	up	0.00235	0.00530291	expressed protein
LOC_Os05g42340	LOC_Os05g42340	Chr5:24774716-24775631	1.06205	3.19183	1.58753	up	5e-05	0.000150108	ubiquitin E3 ligase ICP0, putative, expressed
LOC_Os03g18340	LOC_Os03g18340	Chr3:10277041-10277809	0.435678	1.37283	1.65582	up	0.0017	0.00395191	transcription factor like protein, putative, expressed
LOC_Os05g33310	LOC_Os05g33310	Chr5:19525641-19528980	15.0619	32.7917	1.12243	up	5e-05	0.000150108	oxidoreductase, 2OG-Fe oxygenase family protein, putative, expressed
LOC_Os11g45210	LOC_Os11g45210	Chr11:27362048-27363189	1.64465	4.0286	1.2925	up	0.00185	0.00426705	expressed protein
LOC_Os12g10640	LOC_Os12g10640	Chr12:5684599-5689901	3.98119	1.92512	-1.04825	down	5e-05	0.000150108	uncharacterized protein ycf45, putative, expressed
LOC_Os07g08930	LOC_Os07g08930	Chr7:4642508-4644929	0.216742	0.576577	1.41153	up	0.0187	0.0340446	expressed protein
LOC_Os08g13270	LOC_Os08g13270	Chr8:7892280-7894462	4.28895	10.6208	1.30819	up	5e-05	0.000150108	expressed protein
LOC_Os09g30486	LOC_Os09g30486	Chr9:18611276-18613150	16.5955	42.5786	1.35934	up	5e-05	0.000150108	fasciclin domain containing protein, expressed
LOC_Os02g09250	LOC_Os02g09250	Chr2:4765150-4767215	1.02072	2.27779	1.15804	up	5e-05	0.000150108	cytochrome P450 71D10, putative, expressed
LOC_Os05g39720	LOC_Os05g39720	Chr5:23310473-23313449	8.59702	21.0342	1.29083	up	5e-05	0.000150108	WRKY70, expressed
LOC_Os07g47670	LOC_Os07g47670	Chr7:28484044-28485201	24.1028	76.5986	1.66812	up	5e-05	0.000150108	hypoxia-responsive family protein, putative, expressed
LOC_Os07g07990	LOC_Os07g07990	Chr7:4029226-4030855	89.9135	206.67	1.20072	up	5e-05	0.000150108	uncharacterized protein At4g06744 precursor, putative, expressed
LOC_Os02g35490	LOC_Os02g35490	Chr2:21330469-21335625	3.46101	8.47495	1.29201	up	5e-05	0.000150108	MLO domain containing protein, putative, expressed
LOC_Os04g30010	LOC_Os04g30010	Chr4:17906096-17909802	0.574518	1.2552	1.12749	up	5e-05	0.000150108	OsWAK45 - OsWAK receptor-like protein kinase, expressed
LOC_Os08g06120	LOC_Os08g06120	Chr8:3377468-3378332	1.76273	4.65438	1.40078	up	5e-05	0.000150108	B3 DNA binding domain containing protein, expressed
LOC_Os08g27170	LOC_Os08g27170	Chr8:16593210-16596190	0.334343	0.679205	1.02252	up	0.00265	0.00590662	calmodulin binding protein, putative, expressed
LOC_Os01g14990	LOC_Os01g14990	Chr1:8401310-8402406	1.45544	3.35423	1.20453	up	0.00015	0.000421937	GCRP6 - Glycine and cysteine rich family protein precursor, putative, expressed
LOC_Os04g35864	LOC_Os04g35864	Chr4:21856901-21858679	7.45813	3.41784	-1.12573	down	5e-05	0.000150108	DDT domain-containing protein, putative, expressed
LOC_Os05g45170	LOC_Os05g45170	Chr5:26223418-26224389	0	1.37578	inf	up	5e-05	0.000150108	glucosyl transferase, putative, expressed
LOC_Os01g36830	LOC_Os01g36830	Chr1:20486361-20488635	0.177621	0.409908	1.2065	up	0.0279	0.0486517	polygalacturonase, putative, expressed
LOC_Os10g25550	LOC_Os10g25550	Chr10:13219949-13226158	1.59672	4.14388	1.37587	up	5e-05	0.000150108	tyrosine protein kinase domain containing protein, putative, expressed
LOC_Os08g37210	LOC_Os08g37210	Chr8:23502942-23505310	0.516359	1.40982	1.44906	up	5e-05	0.000150108	patatin, putative, expressed
LOC_Os02g37480	LOC_Os02g37480	Chr2:22622378-22623188	1.96702	0.565075	-1.7995	down	0.0011	0.00266422	glycine-rich cell wall structural protein precursor, putative, expressed
LOC_Os05g02060	LOC_Os05g02060	Chr5:600301-603321	18.9155	51.269	1.43852	up	5e-05	0.000150108	mitochondrial import inner membrane translocase subunit Tim17, putative, expressed
LOC_Os03g59440	LOC_Os03g59440	Chr3:33834633-33835499	0.209753	1.97586	3.23572	up	0.0005	0.00129099	dirigent, putative, expressed
LOC_Os12g32190	LOC_Os12g32190	Chr12:19428926-19431251	1.68849	3.62956	1.10406	up	5e-05	0.000150108	expressed protein
LOC_Os01g07090	LOC_Os01g07090	Chr1:3332951-3336075	26.9607	12.3923	-1.12142	down	5e-05	0.000150108	5-azacytidine resistance protein azr1, putative, expressed
LOC_Os11g04720	LOC_Os11g04720	Chr11:2013370-2017823	35.5919	15.2984	-1.21817	down	5e-05	0.000150108	OsRR10 type-A response regulator, expressed
LOC_Os10g01380	LOC_Os10g01380	Chr10:228715-233969	0.72923	0.329033	-1.14814	down	0.0038	0.00818299	CW7, putative, expressed
LOC_Os03g02530	LOC_Os03g02530	Chr3:932237-934776	53.0955	139.964	1.3984	up	5e-05	0.000150108	OsRhmbd7 - Putative Rhomboid homologue, expressed
LOC_Os03g56740	LOC_Os03g56740	Chr3:32329181-32335080	3.52037	1.53155	-1.20074	down	5e-05	0.000150108	expressed protein
LOC_Os01g11760	LOC_Os01g11760	Chr1:6365027-6367159	0.166949	0.450468	1.43202	up	0.00905	0.0178368	GDSL-like lipase/acylhydrolase, putative, expressed
LOC_Os04g31350	LOC_Os04g31350	Chr4:18757683-18758848	7.26391	18.6988	1.36413	up	5e-05	0.000150108	expressed protein
LOC_Os03g27960	LOC_Os03g27960	Chr3:16061150-16065169	5.09067	11.0032	1.112	up	5e-05	0.000150108	sodium/calcium exchanger protein, putative, expressed
LOC_Os07g23944	LOC_Os07g23944	Chr7:13534770-13548807	2.40836	6.79207	1.4958	up	5e-05	0.000150108	glycosyl hydrolase, family 31, putative, expressed
LOC_Os06g08990	LOC_Os06g08990	Chr6:4531526-4532630	0.367664	0.829411	1.1737	up	0.006	0.0123698	expressed protein
LOC_Os03g42830	LOC_Os03g42830	Chr3:23870182-23876307	2.52757	7.01642	1.47298	up	5e-05	0.000150108	MATE efflux family protein, putative, expressed
LOC_Os11g45820	LOC_Os11g45820	Chr11:27723835-27726283	0.440514	0.958007	1.12085	up	0.00185	0.00426705	expressed protein
LOC_Os10g31330	LOC_Os10g31330	Chr10:16428824-16430091	14.3192	47.6965	1.73594	up	5e-05	0.000150108	retrotransposon protein, putative, unclassified, expressed
LOC_Os03g61160	LOC_Os03g61160	Chr3:34739005-34740655	1.86509	0.420486	-2.14912	down	5e-05	0.000150108	expressed protein
LOC_Os01g12210	LOC_Os01g12210	Chr1:6659148-6662582	6.71055	2.47966	-1.43629	down	5e-05	0.000150108	aluminum-activated malate transporter, putative, expressed
LOC_Os01g04290	LOC_Os01g04290	Chr1:1906977-1909667	0.447546	1.26541	1.49949	up	5e-05	0.000150108	glycosyl hydrolase family 10 protein, putative, expressed
LOC_Os06g03810	LOC_Os06g03810	Chr6:1526535-1527625	7.75654	23.9107	1.62417	up	5e-05	0.000150108	expressed protein
LOC_Os01g27210	LOC_Os01g27210	Chr1:15170344-15171860	12.205	32.0362	1.39223	up	5e-05	0.000150108	glutathione S-transferase, putative, expressed
LOC_Os07g09670	LOC_Os07g09670	Chr7:5128593-5133142	9.50254	20.9614	1.14135	up	5e-05	0.000150108	galactosyltransferase family protein, putative, expressed
LOC_Os12g19381	LOC_Os12g19381	Chr12:11262562-11278448	1876.92	884.937	-1.08472	down	5e-05	0.000150108	ribulose bisphosphate carboxylase small chain, chloroplast precursor, putative, expressed
LOC_Os01g11620	LOC_Os01g11620	Chr1:6267439-6270903	60.1905	133.284	1.14689	up	5e-05	0.000150108	GDSL-like lipase/acylhydrolase, putative, expressed
LOC_Os04g53210	LOC_Os04g53210	Chr4:31688716-31692592	65.8502	133.326	1.01769	up	5e-05	0.000150108	hydroxyacid oxidase 1, putative, expressed
LOC_Os07g46780	LOC_Os07g46780	Chr7:27950861-27957487	9.56629	3.89053	-1.29799	down	5e-05	0.000150108	tyrosine-specific transport protein, putative, expressed
LOC_Os05g10690	LOC_Os05g10690	Chr5:5870168-5873986	6.56284	3.16278	-1.05313	down	5e-05	0.000150108	Myb transcription factor, putative, expressed
LOC_Os06g04940	LOC_Os06g04940	Chr6:2175881-2176926	0.440136	7.36945	4.06554	up	5e-05	0.000150108	early nodulin 93 ENOD93 protein, putative, expressed
LOC_Os11g16450	LOC_Os11g16450	Chr11:9098623-9101343	0.361312	1.78401	2.30381	up	0.0004	0.00105046	retrotransposon protein, putative, Ty3-gypsy subclass, expressed
LOC_Os12g04500	LOC_Os12g04500	Chr12:1915855-1917598	40.2496	17.8208	-1.17541	down	5e-05	0.000150108	response regulator receiver domain containing protein, expressed
LOC_Os07g02630	LOC_Os07g02630	Chr7:950861-953907	0.977086	0.435037	-1.16735	down	5e-05	0.000150108	expressed protein
LOC_Os10g40420	LOC_Os10g40420	Chr10:21655391-21656252	15.9439	51.6493	1.69574	up	5e-05	0.000150108	LTPL138 - Protease inhibitor/seed storage/LTP family protein precursor, expressed
LOC_Os02g15000	LOC_Os02g15000	Chr2:8367221-8368328	0.200674	0.724721	1.85258	up	0.00155	0.0036397	zinc finger, C3HC4 type domain containing protein, expressed
LOC_Os08g17390	LOC_Os08g17390	Chr8:10630308-10639603	20.9918	7.60211	-1.46536	down	5e-05	0.000150108	expressed protein
LOC_Os02g21300	LOC_Os02g21300	Chr2:12645459-12648014	3.69306	21.1978	2.52102	up	5e-05	0.000150108	transposon protein, putative, unclassified, expressed
LOC_Os09g26420	LOC_Os09g26420	Chr9:15959323-15962975	154.713	329.861	1.09226	up	5e-05	0.000150108	AP2 domain containing protein, expressed
LOC_Os12g02720	LOC_Os12g02720	Chr12:954451-955661	2.83589	1.3754	-1.04396	down	5e-05	0.000150108	DUF567 domain containing protein, putative, expressed
LOC_Os07g24000	LOC_Os07g24000	Chr7:13607702-13609045	1.52667	0.632034	-1.27232	down	0.00025	0.000679939	AWPM-19-like membrane family protein, putative, expressed
LOC_Os03g58320	LOC_Os03g58320	Chr3:33226459-33228543	0.352019	2.76658	2.97438	up	5e-05	0.000150108	indole-3-glycerol phosphate lyase, chloroplast precursor, putative, expressed
LOC_Os11g30760	LOC_Os11g30760	Chr11:17911042-17912054	1.88101	7.75208	2.04308	up	5e-05	0.000150108	expressed protein
LOC_Os08g14880	LOC_Os08g14880	Chr8:8966296-8970997	13.6711	41.2906	1.59469	up	5e-05	0.000150108	transposon protein, putative, unclassified, expressed
LOC_Os12g36910	LOC_Os12g36910	Chr12:22628758-22633083	21.0538	54.7118	1.37777	up	5e-05	0.000150108	calmodulin binding protein, putative, expressed
LOC_Os03g09980	LOC_Os03g09980	Chr3:4996772-5002177	0.850929	2.09395	1.29911	up	5e-05	0.000150108	sulfate transporter, putative, expressed
LOC_Os10g25400	LOC_Os10g25400	Chr10:13131432-13133328	1.48506	6.10114	2.03856	up	5e-05	0.000150108	GDSL-like lipase/acylhydrolase, putative, expressed
LOC_Os02g49660	LOC_Os02g49660	Chr2:30346462-30347793	0.538777	1.77905	1.72335	up	5e-05	0.000150108	expressed protein
LOC_Os08g31140	LOC_Os08g31140	Chr8:19244361-19245760	7.85649	15.993	1.02548	up	5e-05	0.000150108	heavy metal-associated domain containing protein, expressed
LOC_Os09g33640	LOC_Os09g33640	Chr9:19868197-19868794	4.03513	8.20852	1.02451	up	5e-05	0.000150108	expressed protein
LOC_Os01g23710	LOC_Os01g23710	Chr1:13342878-13345906	4.44955	0.80543	-2.46583	down	5e-05	0.000150108	no apical meristem protein, putative, expressed
LOC_Os01g66100	LOC_Os01g66100	Chr1:38382381-38385504	22.546	10.8103	-1.06047	down	5e-05	0.000150108	gibberellin 20 oxidase 2, putative, expressed
LOC_Os07g01560	LOC_Os07g01560	Chr7:343925-353686	16.2114	35.194	1.11832	up	5e-05	0.000150108	transporter family protein, putative, expressed
LOC_Os12g43450	LOC_Os12g43450	Chr12:26960486-26961405	6.03677	17.4756	1.53349	up	5e-05	0.000150108	thaumatin family domain containing protein, expressed
LOC_Os10g29170	LOC_Os10g29170	Chr10:15191004-15194580	1.12482	0.53016	-1.08519	down	0.00055	0.00141177	transposon protein, putative, Ac/Ds sub-class, expressed
LOC_Os02g28340	LOC_Os02g28340	Chr2:16750076-16751771	4.37424	9.75144	1.15658	up	5e-05	0.000150108	transferase family protein, putative, expressed
LOC_Os05g42060	LOC_Os05g42060	Chr5:24611754-24613221	6.51077	1.90287	-1.77465	down	5e-05	0.000150108	UDP-glucoronosyl/UDP-glucosyl transferase, putative, expressed
LOC_Os04g40410	LOC_Os04g40410	Chr4:24018288-24019456	5.01296	15.2212	1.60235	up	5e-05	0.000150108	high affinity nitrate transporter, putative, expressed
LOC_Os01g38190	LOC_Os01g38190	Chr1:21392228-21393771	1.28917	2.93654	1.18767	up	5e-05	0.000150108	plant protein of unknown function domain containing protein, expressed
LOC_Os03g38359	LOC_Os03g38359	Chr3:21288409-21289124	4.69435	1.44884	-1.69603	down	5e-05	0.000150108	expressed protein
LOC_Os01g53040	LOC_Os01g53040	Chr1:30480133-30482161	4.07413	8.72361	1.09843	up	5e-05	0.000150108	WRKY14, expressed
LOC_Os12g36840	LOC_Os12g36840	Chr12:22585180-22586562	1.39241	2.8735	1.04523	up	5e-05	0.000150108	pathogenesis-related Bet v I family protein, putative, expressed
LOC_Os03g25790	LOC_Os03g25790	Chr3:14759851-14767857	6.3658	13.0921	1.04028	up	5e-05	0.000150108	glycosyl hydrolases family 17 protein, expressed
LOC_Os02g56030	LOC_Os02g56030	Chr2:34299463-34307729	7.70288	3.43332	-1.16579	down	0.0003	0.000804821	expressed protein
LOC_Os06g03930	LOC_Os06g03930	Chr6:1581990-1585822	17.1588	54.9439	1.67901	up	5e-05	0.000150108	cytochrome P450 86A1, putative, expressed
LOC_Os12g32260	LOC_Os12g32260	Chr12:19481082-19482377	1.01783	4.50522	2.1461	up	5e-05	0.000150108	expressed protein
LOC_Os09g32770	LOC_Os09g32770	Chr9:19549905-19552405	0.265968	0.643488	1.27466	up	0.0117	0.0224535	auxin efflux carrier component, putative, expressed
LOC_Os05g08860	LOC_Os05g08860	Chr5:4895040-4895877	17.6222	39.2787	1.15635	up	5e-05	0.000150108	expressed protein
LOC_Os02g36440	LOC_Os02g36440	Chr2:22007472-22012100	0.601891	1.29486	1.10522	up	0.0002	0.000553434	transporter family protein, putative, expressed
LOC_Os04g28820	LOC_Os04g28820	Chr4:17063616-17070532	2.44136	0.748544	-1.70553	down	5e-05	0.000150108	retrotransposon protein, putative, unclassified, expressed
LOC_Os02g51730	LOC_Os02g51730	Chr2:31686179-31690284	3.74439	8.35277	1.15752	up	5e-05	0.000150108	dnaJ homolog subfamily C member 7, putative, expressed
LOC_Os01g11020	LOC_Os01g11020	Chr1:5884005-5884572	0.464057	1.52066	1.71233	up	0.02515	0.04435	expressed protein
LOC_Os02g32420	LOC_Os02g32420	Chr2:19166533-19168269	4.2132	11.4513	1.44252	up	5e-05	0.000150108	protein binding protein, putative, expressed
LOC_Os09g04790	LOC_Os09g04790	Chr9:2548873-2552855	44.9848	121.185	1.4297	up	5e-05	0.000150108	PAP fibrillin family domain containing protein, expressed
LOC_Os09g37540	LOC_Os09g37540	Chr9:21642727-21644897	21.478	47.5583	1.14684	up	5e-05	0.000150108	uncharacterized protein PA4923, putative, expressed
LOC_Os04g03860	LOC_Os04g03860	Chr4:1754438-1759865	0.491014	1.24426	1.34146	up	5e-05	0.000150108	expressed protein
LOC_Os01g42234	LOC_Os01g42234	Chr1:23923717-23933451	6.50865	16.7709	1.36553	up	5e-05	0.000150108	amino acid permease family protein, putative, expressed
LOC_Os02g12350	LOC_Os02g12350	Chr2:6424554-6430620	0.313957	0.964707	1.61952	up	5e-05	0.000150108	histone deacetylase, putative, expressed
LOC_Os02g43360	LOC_Os02g43360	Chr2:26163058-26164221	17.3534	46.1138	1.40998	up	5e-05	0.000150108	cytochrome b5-like Heme/Steroid binding domain containing protein, expressed
LOC_Os03g39850	LOC_Os03g39850	Chr3:22160245-22161494	0.842007	2.48656	1.56225	up	5e-05	0.000150108	glutathione S-transferase, putative, expressed
LOC_Os11g06440	LOC_Os11g06440	Chr11:3110575-3112430	27.9066	78.8364	1.49826	up	5e-05	0.000150108	expressed protein
LOC_Os04g34170	LOC_Os04g34170	Chr4:20708032-20709831	221.114	611.661	1.46794	up	5e-05	0.000150108	retrotransposon protein, putative, unclassified, expressed
LOC_Os01g19170	LOC_Os01g19170	Chr1:10830044-10831911	4.28706	16.8229	1.97236	up	5e-05	0.000150108	polygalacturonase, putative, expressed
LOC_Os06g11980	LOC_Os06g11980	Chr6:6395387-6397221	4.55655	15.1616	1.7344	up	5e-05	0.000150108	DUF581 domain containing protein, expressed
LOC_Os02g41670	LOC_Os02g41670	Chr2:24992826-24995414	31.6406	77.2064	1.28694	up	5e-05	0.000150108	phenylalanine ammonia-lyase, putative, expressed
LOC_Os10g07978	LOC_Os10g07978	Chr10:4262514-4266433	4.07005	1.92089	-1.08328	down	5e-05	0.000150108	disease resistance protein RPM1, putative, expressed
LOC_Os05g18670	LOC_Os05g18670	Chr5:10814437-10816932	0.277311	1.24091	2.16182	up	0.00015	0.000421937	C4-dicarboxylate transporter/malic acid transport protein domain containing protein, expressed
LOC_Os10g30530	LOC_Os10g30530	Chr10:15874146-15876706	2.15961	4.70235	1.12261	up	5e-05	0.000150108	lectin-like receptor kinase, putative, expressed
LOC_Os05g16300	LOC_Os05g16300	Chr5:9232253-9234349	1.22906	2.71612	1.14399	up	5e-05	0.000150108	expressed protein
LOC_Os01g51570	LOC_Os01g51570	Chr1:29620953-29622393	21.4629	79.0555	1.88102	up	5e-05	0.000150108	glycosyl hydrolases family 17, putative, expressed
LOC_Os06g03670	LOC_Os06g03670	Chr6:1434730-1435857	52.1158	141.029	1.4362	up	5e-05	0.000150108	dehydration-responsive element-binding protein, putative, expressed
LOC_Os06g48870	LOC_Os06g48870	Chr6:29590657-29595770	0.927499	0.432014	-1.10227	down	0.00095	0.00233487	methyl-binding domain protein MBD, putative, expressed
LOC_Os06g12620	LOC_Os06g12620	Chr6:6878752-6879729	0.24602	0.626956	1.34959	up	0.0143	0.026808	expressed protein
LOC_Os10g28350	LOC_Os10g28350	Chr10:14751949-14754326	3.34484	54.7589	4.03309	up	5e-05	0.000150108	1,2-dihydroxy-3-keto-5-methylthiopentene dioxygenase protein, putative, expressed
LOC_Os11g29210	LOC_Os11g29210	Chr11:16937491-16939353	1.78626	5.77117	1.69192	up	5e-05	0.000150108	resistance-gene-interacting protein, putative, expressed
LOC_Os01g17420	LOC_Os01g17420	Chr1:10018751-10020376	0.261748	1.37878	2.39714	up	0.01565	0.0290806	expressed protein
LOC_Os04g03180	LOC_Os04g03180	Chr4:1329655-1336698	0.508949	0.190491	-1.4178	down	5e-05	0.000150108	disease resistance protein, putative, expressed
LOC_Os12g29740	LOC_Os12g29740	Chr12:17779263-17782698	2.47567	5.07356	1.03518	up	5e-05	0.000150108	expressed protein
LOC_Os06g50390	LOC_Os06g50390	Chr6:30509417-30512323	21.5815	43.7889	1.02077	up	5e-05	0.000150108	eukaryotic aspartyl protease domain containing protein, expressed
LOC_Os06g12150	LOC_Os06g12150	Chr6:6494999-6497910	9.74739	23.1664	1.24894	up	5e-05	0.000150108	shikimate kinase, putative, expressed
LOC_Os02g05530	LOC_Os02g05530	Chr2:2674125-2676604	4.90611	2.15558	-1.1865	down	5e-05	0.000150108	expressed protein
LOC_Os03g32050	LOC_Os03g32050	Chr3:18325229-18332522	2.448	6.36323	1.37816	up	5e-05	0.000150108	peroxidase precursor, putative, expressed
LOC_Os03g57310	LOC_Os03g57310	Chr3:32694533-32696110	30.2292	61.1151	1.01558	up	5e-05	0.000150108	syntaxin, putative, expressed
LOC_Os04g41759	LOC_Os04g41759	Chr4:24746953-24748506	0.287165	0.696159	1.27754	up	0.0015	0.00353246	expressed protein
LOC_Os03g30250	LOC_Os03g30250	Chr3:17260195-17266546	11.6845	25.1304	1.10484	up	5e-05	0.000150108	COBRA-like protein precursor, putative, expressed
LOC_Os04g42830	LOC_Os04g42830	Chr4:25346877-25348319	0.0892859	0.748107	3.06674	up	0.0035	0.00760133	transferase family protein, putative, expressed
LOC_Os07g32680	LOC_Os07g32680	Chr7:19514889-19516313	0.622626	1.76858	1.50616	up	5e-05	0.000150108	retrotransposon protein, putative, unclassified, expressed
LOC_Os01g24030	LOC_Os01g24030	Chr1:13539761-13541958	2.83407	11.4915	2.01961	up	5e-05	0.000150108	AMP-binding enzyme, putative, expressed
LOC_Os02g42620	LOC_Os02g42620	Chr2:25639086-25641155	6.10431	2.63076	-1.21435	down	5e-05	0.000150108	protein kinase, putative, expressed
LOC_Os02g46473	LOC_Os02g46473	Chr2:28318730-28319308	33.8089	10.8253	-1.643	down	5e-05	0.000150108	expressed protein
LOC_Os02g06150	LOC_Os02g06150	Chr2:3071797-3073434	1.89648	0.674762	-1.49087	down	5e-05	0.000150108	brassinosteroid LRR receptor kinase precursor, putative, expressed
LOC_Os10g37160	LOC_Os10g37160	Chr10:19881377-19883255	4.50384	16.2464	1.85089	up	5e-05	0.000150108	transposon protein, putative, unclassified, expressed
LOC_Os05g15230	LOC_Os05g15230	Chr5:8640172-8642246	0.294158	1.43368	2.28507	up	5e-05	0.000150108	plant protein of unknown function domain containing protein, expressed
LOC_Os07g35770	LOC_Os07g35770	Chr7:21426349-21427495	0	0.738056	inf	up	5e-05	0.000150108	TKL_IRAK_DUF26-ld.4 - DUF26 kinases have homology to DUF26 containing loci
LOC_Os05g48680	LOC_Os05g48680	Chr5:27896045-27896719	1.46157	3.85562	1.39945	up	0.0005	0.00129099	expressed protein
LOC_Os03g06040	LOC_Os03g06040	Chr3:3021245-3022567	2.86084	5.93763	1.05345	up	5e-05	0.000150108	expansin precursor, putative, expressed
LOC_Os01g38180	LOC_Os01g38180	Chr1:21381883-21389644	0.389598	0.902256	1.21155	up	5e-05	0.000150108	peptidyl-prolyl isomerase, putative, expressed
LOC_Os08g34900	LOC_Os08g34900	Chr8:21978067-21984054	2.32582	5.52309	1.24773	up	5e-05	0.000150108	pectinesterase, putative, expressed
LOC_Os09g21900	LOC_Os09g21900	Chr9:13259201-13260189	0.929916	0.462594	-1.00735	down	0.01955	0.0354258	expressed protein
LOC_Os01g24790	LOC_Os01g24790	Chr1:13957511-13959245	1.43077	0.561469	-1.34952	down	5e-05	0.000150108	transferase family protein, putative, expressed
LOC_Os08g33800	LOC_Os08g33800	Chr8:21155523-21157775	1.06419	2.17171	1.02907	up	0.0001	0.00028885	MYB family transcription factor, putative, expressed
LOC_Os01g62660	LOC_Os01g62660	Chr1:36286927-36289643	1.3584	2.77976	1.03305	up	5e-05	0.000150108	MYB family transcription factor, putative, expressed
LOC_Os08g28560	LOC_Os08g28560	Chr8:17439554-17443728	0.797361	1.63197	1.03331	up	5e-05	0.000150108	expressed protein
LOC_Os01g68060	LOC_Os01g68060	Chr1:39565750-39570176	40.8508	84.3336	1.04574	up	5e-05	0.000150108	copine, putative, expressed
LOC_Os01g66900	LOC_Os01g66900	Chr1:38852995-38854277	19.2822	68.8663	1.83653	up	5e-05	0.000150108	expressed protein
LOC_Os03g08410	LOC_Os03g08410	Chr3:4311291-4314313	0.233722	0.574374	1.2972	up	0.0063	0.012924	flavin-containing monooxygenase family protein, putative, expressed
LOC_Os09g29300	LOC_Os09g29300	Chr9:17785709-17786711	2.93789	6.13552	1.06241	up	5e-05	0.000150108	clathrin assembly protein, putative, expressed
LOC_Os01g24560	LOC_Os01g24560	Chr1:13842271-13843749	19.0339	51.4519	1.43465	up	5e-05	0.000150108	fruit bromelain precursor, putative, expressed
LOC_Os03g60560	LOC_Os03g60560	Chr3:34424179-34425104	20.4786	57.8301	1.4977	up	5e-05	0.000150108	ZOS3-21 - C2H2 zinc finger protein, expressed
LOC_Os06g01850	LOC_Os06g01850	Chr6:477097-481669	265.549	131.848	-1.01011	down	5e-05	0.000150108	ferredoxin--NADP reductase, chloroplast precursor, putative, expressed
LOC_Os02g36330	LOC_Os02g36330	Chr2:21927566-21928919	3.31022	8.13655	1.29749	up	5e-05	0.000150108	RING-H2 finger protein ATL1O, putative, expressed
LOC_Os02g30790	LOC_Os02g30790	Chr2:18343562-18347106	0.599524	1.40925	1.23304	up	0.00015	0.000421937	SAR DNA-binding protein-like, putative, expressed
LOC_Os05g45110	LOC_Os05g45110	Chr5:26201127-26202768	0.164432	0.848504	2.36743	up	5e-05	0.000150108	anthocyanidin 5,3-O-glucosyltransferase, putative, expressed
LOC_Os05g05620	LOC_Os05g05620	Chr5:2796434-2797546	0.704526	1.45902	1.05028	up	0.00665	0.0135585	glutathione S-transferase, putative, expressed
LOC_Os04g37700	LOC_Os04g37700	Chr4:22425446-22426575	3.30514	10.4551	1.66142	up	5e-05	0.000150108	expressed protein
LOC_Os01g73720	LOC_Os01g73720	Chr1:42706523-42707981	1.42359	3.60501	1.34047	up	5e-05	0.000150108	RCLEA4 - Root cap and Late embryogenesis related family protein precursor, expressed
LOC_Os03g02690	LOC_Os03g02690	Chr3:1004298-1007269	27.8355	8.40845	-1.72701	down	5e-05	0.000150108	dihydrodipicolinate reductase, putative, expressed
LOC_Os02g54540	LOC_Os02g54540	Chr2:33408067-33408586	4.67284	9.5279	1.02786	up	5e-05	0.000150108	SCP-like extracellular protein, expressed
LOC_Os04g25650	LOC_Os04g25650	Chr4:14863452-14864827	0.288862	1.7674	2.61318	up	5e-05	0.000150108	cysteine-rich receptor-like protein kinase, putative, expressed
LOC_Os03g10100	LOC_Os03g10100	Chr3:5112101-5114453	0.313992	0.903465	1.52474	up	0.0001	0.00028885	transporter family protein, putative, expressed
LOC_Os12g18670	LOC_Os12g18670	Chr12:10790597-10791068	0	0.439827	inf	up	0.00145	0.00342426	expressed protein
LOC_Os02g37160	LOC_Os02g37160	Chr2:22468179-22469788	2.66811	5.40594	1.01872	up	5e-05	0.000150108	heavy metal transport/detoxification protein, putative, expressed
LOC_Os05g50410	LOC_Os05g50410	Chr5:28889621-28896998	0.348831	1.88419	2.43335	up	5e-05	0.000150108	Rad21 / Rec8 like protein, putative, expressed
LOC_Os09g30200	LOC_Os09g30200	Chr9:18381039-18384342	0.199007	0.593045	1.57532	up	0.0001	0.00028885	ATP binding protein, putative, expressed
LOC_Os04g41970	LOC_Os04g41970	Chr4:24863963-24867824	18.7346	42.3615	1.17705	up	5e-05	0.000150108	endoglucanase, putative, expressed
LOC_Os07g47230	LOC_Os07g47230	Chr7:28228569-28231825	0.114211	0.464452	2.02384	up	0.00025	0.000679939	TKL_IRAK_DUF26-lh.10 - DUF26 kinases have homology to DUF26 containing loci, expressed
LOC_Os12g36400	LOC_Os12g36400	Chr12:22283907-22284780	98.3233	42.4444	-1.21196	down	5e-05	0.000150108	transposon protein, putative, Pong sub-class, expressed
LOC_Os08g41730	LOC_Os08g41730	Chr8:26342314-26344539	1.81069	6.42239	1.82657	up	5e-05	0.000150108	peptidase, T1 family, putative, expressed
LOC_Os06g48050	LOC_Os06g48050	Chr6:29068581-29071757	0.293304	0.638198	1.12161	up	5e-05	0.000150108	expressed protein
LOC_Os04g46710	LOC_Os04g46710	Chr4:27694497-27696274	2.45177	0.296973	-3.04542	down	0.00025	0.000679939	thioesterase family protein, putative, expressed
LOC_Os02g01340	LOC_Os02g01340	Chr2:183600-185327	275.714	123.987	-1.15299	down	5e-05	0.000150108	ferredoxin--NADP reductase, chloroplast precursor, putative, expressed
LOC_Os10g07400	LOC_Os10g07400	Chr10:3908101-3912672	0.564558	1.14573	1.02108	up	5e-05	0.000150108	disease resistance RPP13-like protein 1, putative, expressed
LOC_Os02g21040	LOC_Os02g21040	Chr2:12464401-12466571	27.9413	56.6901	1.0207	up	5e-05	0.000150108	aspartic proteinase nepenthesin precursor, putative, expressed
LOC_Os07g22730	LOC_Os07g22730	Chr7:12826358-12827317	1.37853	4.74607	1.7836	up	5e-05	0.000150108	AP2 domain containing protein, expressed
LOC_Os06g35630	LOC_Os06g35630	Chr6:20784366-20786141	20.6959	41.7497	1.01242	up	5e-05	0.000150108	reticuline oxidase-like protein precursor, putative, expressed
LOC_Os02g36030	LOC_Os02g36030	Chr2:21662607-21664323	0.388086	1.2858	1.72822	up	5e-05	0.000150108	cytochrome P450, putative, expressed
LOC_Os11g37700	LOC_Os11g37700	Chr11:22272819-22282438	1.73074	6.04606	1.8046	up	5e-05	0.000150108	pleiotropic drug resistance protein, putative, expressed
LOC_Os11g25130	LOC_Os11g25130	Chr11:14312199-14314641	0.0783634	4.52311	5.85099	up	5e-05	0.000150108	expressed protein
LOC_Os11g05240	LOC_Os11g05240	Chr11:2321734-2323258	0.912644	2.86012	1.64795	up	5e-05	0.000150108	PAN domain-containing protein At5g03700 precursor, putative, expressed
LOC_Os01g58020	LOC_Os01g58020	Chr1:33554170-33554788	4.62151	1.55517	-1.57129	down	0.0001	0.00028885	ribulose bisphosphate carboxylase large chain precursor, putative, expressed
LOC_Os03g08720	LOC_Os03g08720	Chr3:4492083-4494120	0.654456	1.40066	1.09774	up	5e-05	0.000150108	transferase family protein, putative, expressed
LOC_Os10g30330	LOC_Os10g30330	Chr10:15751893-15753575	1.61423	6.14376	1.92827	up	5e-05	0.000150108	expansin precursor, putative, expressed
LOC_Os05g50180	LOC_Os05g50180	Chr5:28757903-28758694	7.11252	16.6378	1.22603	up	5e-05	0.000150108	OsCML14 - Calmodulin-related calcium sensor protein, expressed
LOC_Os05g33320	LOC_Os05g33320	Chr5:19531186-19533381	6.60541	17.0453	1.36765	up	5e-05	0.000150108	expressed protein
LOC_Os03g47270	LOC_Os03g47270	Chr3:26746796-26747692	19.9979	48.9852	1.2925	up	5e-05	0.000150108	GCRP4 - Glycine and cysteine rich family protein precursor, expressed
LOC_Os01g10010	LOC_Os01g10010	Chr1:5213931-5216703	12.2309	25.4891	1.05935	up	5e-05	0.000150108	prenylated rab acceptor, putative, expressed
LOC_Os02g45460	LOC_Os02g45460	Chr2:27658858-27660116	23.0826	9.20957	-1.3256	down	5e-05	0.000150108	expressed protein
LOC_Os05g08620	LOC_Os05g08620	Chr5:4722805-4723462	17.9262	7.09005	-1.3382	down	5e-05	0.000150108	expressed protein
LOC_Os01g57470	LOC_Os01g57470	Chr1:33205176-33208693	1.94113	10.0391	2.37066	up	5e-05	0.000150108	EF hand family protein, putative, expressed
LOC_Os02g42810	LOC_Os02g42810	Chr2:25734460-25736672	21.5899	10.5959	-1.02686	down	5e-05	0.000150108	oxidoreductase, short chain dehydrogenase/reductase family domain containing protein, expressed
LOC_Os04g43680	LOC_Os04g43680	Chr4:25843037-25844912	86.4818	179.861	1.05642	up	5e-05	0.000150108	MYB family transcription factor, putative, expressed
LOC_Os05g16920	LOC_Os05g16920	Chr5:9643929-9644716	2.34969	5.05098	1.10409	up	0.01	0.0194931	SHR5-receptor-like kinase, putative, expressed
LOC_Os03g40070	LOC_Os03g40070	Chr3:22255207-22259154	10.2117	22.7231	1.15394	up	5e-05	0.000150108	transposon protein, putative, unclassified, expressed
LOC_Os05g01030	LOC_Os05g01030	Chr5:60820-69949	5.67365	12.4949	1.13899	up	5e-05	0.000150108	phospholipid-transporting ATPase, putative, expressed
LOC_Os02g30974	LOC_Os02g30974	Chr2:18501202-18509632	1.85898	3.8331	1.044	up	5e-05	0.000150108	expressed protein
LOC_Os09g37330	LOC_Os09g37330	Chr9:21565735-21566560	1.77742	0.628301	-1.50025	down	0.001	0.00244505	OsSAUR39 - Auxin-responsive SAUR gene family member, expressed
LOC_Os01g07970	LOC_Os01g07970	Chr1:3855045-3856060	35.0562	71.8981	1.03628	up	5e-05	0.000150108	expressed protein
LOC_Os10g32400	LOC_Os10g32400	Chr10:16981455-16989699	30.5002	14.501	-1.07267	down	5e-05	0.000150108	PsbP, putative, expressed
LOC_Os01g47610	LOC_Os01g47610	Chr1:27240117-27242510	0.57087	1.37586	1.2691	up	0.0003	0.000804821	lipase class 3 family protein, putative, expressed
LOC_Os05g50610	LOC_Os05g50610	Chr5:29009135-29013172	1.08966	4.85854	2.15665	up	5e-05	0.000150108	WRKY8, expressed
LOC_Os03g61829	LOC_Os03g61829	Chr3:35053005-35055403	4.5488	1.64058	-1.47128	down	5e-05	0.000150108	haloacid dehalogenase-like hydrolase family protein, putative, expressed
LOC_Os01g03310	LOC_Os01g03310	Chr1:1338228-1339139	44.2053	8.8487	-2.32068	down	5e-05	0.000150108	BBTI1 - Bowman-Birk type bran trypsin inhibitor precursor, expressed
LOC_Os04g06590	LOC_Os04g06590	Chr4:3465244-3470783	0.0936516	0.435114	2.21602	up	5e-05	0.000150108	expressed protein
LOC_Os01g14130	LOC_Os01g14130	Chr1:7926593-7927559	1.33236	2.82047	1.08195	up	5e-05	0.000150108	expressed protein
LOC_Os06g20890	LOC_Os06g20890	Chr6:12074388-12075747	0.373052	1.21356	1.70179	up	0.0094	0.0184421	retrotransposon protein, putative, unclassified, expressed
LOC_Os10g37570	LOC_Os10g37570	Chr10:20108961-20110296	3.62177	13.0721	1.85172	up	5e-05	0.000150108	OsFBDUF49 - F-box and DUF domain containing protein, expressed
LOC_Os03g10440	LOC_Os03g10440	Chr3:5317214-5323970	1.82918	3.82835	1.06553	up	5e-05	0.000150108	glycosyl hydrolase family 10 protein, putative, expressed
LOC_Os05g25640	LOC_Os05g25640	Chr5:14899986-14904546	59.806	127.249	1.08929	up	5e-05	0.000150108	cytochrome P450, putative, expressed
LOC_Os10g15300	LOC_Os10g15300	Chr10:8000556-8001417	43.5798	18.4543	-1.2397	down	5e-05	0.000150108	expressed protein
LOC_Os05g42220	LOC_Os05g42220	Chr5:24691254-24695487	0.569267	1.23586	1.11834	up	5e-05	0.000150108	leucine rich repeat domain containing protein, putative, expressed
LOC_Os07g45290	LOC_Os07g45290	Chr7:27019244-27023518	1.91842	5.60896	1.54781	up	5e-05	0.000150108	cytochrome P450 72A1, putative, expressed
LOC_Os01g55830	LOC_Os01g55830	Chr1:32148051-32152116	303.379	628.058	1.04978	up	5e-05	0.000150108	glutathione S-transferase, putative, expressed
LOC_Os08g38800	LOC_Os08g38800	Chr8:24524560-24529130	0.188559	0.791259	2.06913	up	5e-05	0.000150108	retrotransposon protein, putative, unclassified, expressed
LOC_Os02g43940	LOC_Os02g43940	Chr2:26524572-26526019	6.93816	15.3541	1.146	up	5e-05	0.000150108	AP2 domain containing protein, expressed
LOC_Os02g57520	LOC_Os02g57520	Chr2:35242144-35243851	2.0355	5.25833	1.36922	up	5e-05	0.000150108	DNA binding protein, putative, expressed
LOC_Os06g51060	LOC_Os06g51060	Chr6:30890710-30892066	16.429	59.3666	1.8534	up	5e-05	0.000150108	CHIT8 - Chitinase family protein precursor, expressed
LOC_Os02g10140	LOC_Os02g10140	Chr2:5315119-5318021	2.85351	6.72943	1.23775	up	5e-05	0.000150108	bZIP transcription factor domain containing protein, expressed
LOC_Os03g59070	LOC_Os03g59070	Chr3:33627373-33630350	15.4742	31.8642	1.04207	up	5e-05	0.000150108	phosphatase, putative, expressed
LOC_Os07g05620	LOC_Os07g05620	Chr7:2643539-2647873	11.8261	27.5552	1.22036	up	5e-05	0.000150108	CAMK_KIN1/SNF1/Nim1_like.28 - CAMK includes calcium/calmodulin depedent protein kinases, expressed
LOC_Os03g21030	LOC_Os03g21030	Chr3:11937435-11939473	44.9509	102.451	1.18852	up	5e-05	0.000150108	no apical meristem protein, putative, expressed
LOC_Os11g11320	LOC_Os11g11320	Chr11:6279820-6282339	2.00935	0.739347	-1.44241	down	5e-05	0.000150108	retrotransposon protein, putative, unclassified, expressed
LOC_Os10g04490	LOC_Os10g04490	Chr10:2128844-2131672	0.177986	0.494002	1.47276	up	0.0071	0.0143732	expressed protein
LOC_Os02g11859	LOC_Os02g11859	Chr2:6145981-6146678	31.8187	65.132	1.03349	up	5e-05	0.000150108	expressed protein
LOC_Os05g37640	LOC_Os05g37640	Chr5:22029222-22031044	1.2387	0.600971	-1.04346	down	0.00215	0.00488986	expressed protein
LOC_Os06g14870	LOC_Os06g14870	Chr6:8453105-8454091	0.296553	0.9826	1.72832	up	0.00145	0.00342426	expressed protein
LOC_Os09g17610	LOC_Os09g17610	Chr9:10768865-10772861	2.9234	1.44889	-1.01271	down	0.00295	0.00650177	RING finger protein, putative, expressed
LOC_Os08g39550	LOC_Os08g39550	Chr8:25015690-25017363	20.5612	44.7539	1.12209	up	5e-05	0.000150108	polygalacturonase inhibitor 2 precursor, putative, expressed
LOC_Os02g47090	LOC_Os02g47090	Chr2:28749596-28753097	5.22369	11.451	1.13233	up	5e-05	0.000150108	peptide transporter PTR2, putative, expressed
LOC_Os08g35420	LOC_Os08g35420	Chr8:22324587-22325693	32.4774	11.9786	-1.43898	down	5e-05	0.000150108	photosynthetic reaction center protein, putative, expressed
LOC_Os03g43770	LOC_Os03g43770	Chr3:24487875-24489307	2.10955	4.33347	1.03859	up	5e-05	0.000150108	OsFBX97 - F-box domain containing protein, expressed
LOC_Os03g36650	LOC_Os03g36650	Chr3:20324824-20325729	4.70198	9.90459	1.07483	up	5e-05	0.000150108	cysteine-rich repeat secretory protein 55 precursor, putative, expressed
LOC_Os05g50820	LOC_Os05g50820	Chr5:29150076-29152272	1.07302	0.531045	-1.01477	down	0.0226	0.0402737	expressed protein
LOC_Os05g36260	LOC_Os05g36260	Chr5:21491659-21493705	7.58512	19.5942	1.36918	up	5e-05	0.000150108	soluble inorganic pyrophosphatase, putative, expressed
LOC_Os06g40360	LOC_Os06g40360	Chr6:24033672-24036841	19.1729	41.7665	1.12328	up	5e-05	0.000150108	OsFBL30 - F-box domain and LRR containing protein, expressed
LOC_Os12g22120	LOC_Os12g22120	Chr12:12441884-12443554	2.62514	0.835876	-1.65103	down	0.0039	0.0083747	white-brown complex homolog protein 11, putative, expressed
LOC_Os01g41200	LOC_Os01g41200	Chr1:23324464-23325296	1.87418	3.88452	1.05147	up	0.00155	0.0036397	heavy metal-associated domain containing protein, expressed
LOC_Os05g04120	LOC_Os05g04120	Chr5:1846096-1848754	8.85511	4.32916	-1.03243	down	5e-05	0.000150108	ferroportin1 domain containing protein, expressed
LOC_Os01g68740	LOC_Os01g68740	Chr1:39925521-39927267	5.2799	14.8287	1.48981	up	5e-05	0.000150108	keratin, type I cytoskeletal 9, putative, expressed
LOC_Os11g41670	LOC_Os11g41670	Chr11:25004866-25009336	0.906922	0.436205	-1.05597	down	5e-05	0.000150108	expressed protein
LOC_Os02g07930	LOC_Os02g07930	Chr2:4149769-4151244	9.62	23.9535	1.31613	up	5e-05	0.000150108	B-box zinc finger family protein, putative, expressed
LOC_Os05g17604	LOC_Os05g17604	Chr5:10112381-10126224	2.72164	5.61287	1.04426	up	5e-05	0.000150108	SHR5-receptor-like kinase, putative, expressed
LOC_Os06g07200	LOC_Os06g07200	Chr6:3445018-3448344	6.45622	14.1462	1.13166	up	5e-05	0.000150108	syntaxin, putative, expressed
LOC_Os12g04320	LOC_Os12g04320	Chr12:1830782-1832039	2.19761	4.70221	1.0974	up	5e-05	0.000150108	sulfotransferase domain containing protein, expressed
LOC_Os12g12090	LOC_Os12g12090	Chr12:6625438-6626042	2.63395	5.80769	1.14074	up	5e-05	0.000150108	expressed protein
LOC_Os02g36350	LOC_Os02g36350	Chr2:21949883-21951775	4.31029	12.2295	1.50451	up	5e-05	0.000150108	expressed protein
LOC_Os11g04320	LOC_Os11g04320	Chr11:1798779-1800336	0.885754	1.9222	1.11778	up	0.00105	0.00255437	phosphoglycerate mutase, putative, expressed
LOC_Os11g05070	LOC_Os11g05070	Chr11:2217644-2220748	6.85284	15.0184	1.13195	up	5e-05	0.000150108	sodium/calcium exchanger protein, putative, expressed
LOC_Os01g22980	LOC_Os01g22980	Chr1:12896173-12919210	34.8131	11.7272	-1.56978	down	5e-05	0.000150108	OsSCP3 - Putative Serine Carboxypeptidase homologue, expressed
LOC_Os12g21760	LOC_Os12g21760	Chr12:12244134-12244350	16.5754	0	#NAME?	down	0.0228	0.0405934	RALFL25 - Rapid ALkalinization Factor RALF family protein precursor, putative, expressed
LOC_Os12g02060	LOC_Os12g02060	Chr12:614315-615845	0.159945	2.40253	3.90891	up	0.00075	0.00187905	peroxidase precursor, putative, expressed
LOC_Os03g01240	LOC_Os03g01240	Chr3:152357-175129	1.19374	0.543612	-1.13484	down	5e-05	0.000150108	CCR4-Not complex component, Not1domain containing protein, expressed
LOC_Os03g53300	LOC_Os03g53300	Chr3:30593464-30596059	53.7957	25.8887	-1.05517	down	5e-05	0.000150108	expressed protein
LOC_Os12g42200	LOC_Os12g42200	Chr12:26172870-26179358	12.8151	34.7099	1.4375	up	5e-05	0.000150108	ATCHX, putative, expressed
LOC_Os10g30719	LOC_Os10g30719	Chr10:15997618-16000815	0.489267	0.242959	-1.00991	down	0.02235	0.0398733	MYB family transcription factor, putative, expressed
LOC_Os04g54400	LOC_Os04g54400	Chr4:32365683-32369961	0.346867	1.11545	1.68517	up	5e-05	0.000150108	BTBN12 - Bric-a-Brac, Tramtrack, Broad Complex BTB domain with non-phototropic hypocotyl 3 NPH3 and coiled-coil domains, expressed
LOC_Os01g52900	LOC_Os01g52900	Chr1:30413603-30415814	1.3069	3.26913	1.32276	up	5e-05	0.000150108	expressed protein
LOC_Os05g06710	LOC_Os05g06710	Chr5:3492615-3496759	15.7357	40.1694	1.35205	up	5e-05	0.000150108	GDSL-like lipase/acylhydrolase, putative, expressed
LOC_Os06g11090	LOC_Os06g11090	Chr6:5813467-5815196	8.82541	17.8389	1.01529	up	5e-05	0.000150108	CXE carboxylesterase, putative, expressed
LOC_Os02g53840	LOC_Os02g53840	Chr2:32976863-32977977	1.73372	0.161739	-3.42213	down	0.00015	0.000421937	subtilisin N-terminal Region family protein, expressed
LOC_Os11g43030	LOC_Os11g43030	Chr11:25944114-25948346	0.218942	0.673559	1.62125	up	5e-05	0.000150108	von Willebrand factor type A domain containing protein, expressed
LOC_Os12g40419	LOC_Os12g40419	Chr12:25015034-25026462	7.84869	17.9448	1.19304	up	5e-05	0.000150108	protein kinase domain containing protein, expressed
LOC_Os11g28530	LOC_Os11g28530	Chr11:16435031-16449276	1.98396	11.6771	2.55723	up	5e-05	0.000150108	terpene synthase, putative, expressed
LOC_Os12g04690	LOC_Os12g04690	Chr12:1986250-1989234	1.27625	3.22989	1.33957	up	5e-05	0.000150108	embryogenesis transmembrane protein, putative, expressed
LOC_Os09g15950	LOC_Os09g15950	Chr9:9742900-9751521	0.257627	0.645647	1.32546	up	0.0001	0.00028885	expressed protein
LOC_Os01g03320	LOC_Os01g03320	Chr1:1341318-1342277	5.61704	0.942317	-2.57553	down	5e-05	0.000150108	BBTI2 - Bowman-Birk type bran trypsin inhibitor precursor, expressed
LOC_Os07g46910	LOC_Os07g46910	Chr7:28044880-28046299	5.15688	14.2437	1.46575	up	5e-05	0.000150108	sex determination protein tasselseed-2, putative, expressed
LOC_Os04g41340	LOC_Os04g41340	Chr4:24527896-24530505	167.283	72.6559	-1.20314	down	5e-05	0.000150108	4-nitrophenylphosphatase, putative, expressed
LOC_Os08g25900	LOC_Os08g25900	Chr8:15768515-15773219	31.8849	15.7073	-1.02144	down	5e-05	0.000150108	PsbP, putative, expressed
LOC_Os05g04584	LOC_Os05g04584	Chr5:2143788-2150279	20.3677	63.5066	1.64063	up	5e-05	0.000150108	transferase family protein, putative, expressed
LOC_Os10g05750	LOC_Os10g05750	Chr10:2897615-2899194	42.3683	16.987	-1.31855	down	5e-05	0.000150108	POEI3 - Pollen Ole e I allergen and extensin family protein precursor, expressed
LOC_Os02g56050	LOC_Os02g56050	Chr2:34309674-34311183	4.43672	1.38324	-1.68144	down	0.0002	0.000553434	rhodanese-like domain containing protein, putative, expressed
LOC_Os10g38870	LOC_Os10g38870	Chr10:20702444-20703384	5.24054	15.8789	1.59932	up	5e-05	0.000150108	heavy metal-associated domain containing protein, expressed
LOC_Os04g40500	LOC_Os04g40500	Chr4:24060044-24063819	4.47663	9.64244	1.10699	up	5e-05	0.000150108	glycosyl hydrolase family 5 protein, putative, expressed
LOC_Os03g48570	LOC_Os03g48570	Chr3:27691449-27693150	0.78931	0.195572	-2.01289	down	0.01985	0.0359116	expressed protein
LOC_Os06g20040	LOC_Os06g20040	Chr6:11486955-11494270	16.5007	36.5314	1.14661	up	5e-05	0.000150108	aspartic proteinase nepenthesin-2 precursor, putative, expressed
LOC_Os01g63190	LOC_Os01g63190	Chr1:36622826-36627675	90.2265	27.1453	-1.73285	down	5e-05	0.000150108	laccase precursor protein, putative, expressed
LOC_Os12g36870	LOC_Os12g36870	Chr12:22597814-22599178	7.33126	3.03382	-1.27293	down	5e-05	0.000150108	uncharacterized glycosyltransferase, putative, expressed
LOC_Os09g09930	LOC_Os09g09930	Chr9:5395172-5396935	6.1422	21.6093	1.81482	up	5e-05	0.000150108	heavy metal transport/detoxification protein, putative, expressed
LOC_Os12g36640	LOC_Os12g36640	Chr12:22429350-22431800	102.039	205.81	1.01219	up	5e-05	0.000150108	universal stress protein domain containing protein, putative, expressed
LOC_Os01g37000	LOC_Os01g37000	Chr1:20640980-20643886	8.77956	35.6287	2.02082	up	5e-05	0.000150108	carboxyl-terminal peptidase, putative, expressed
LOC_Os09g25060	LOC_Os09g25060	Chr9:14975931-14977713	18.537	43.6877	1.23682	up	5e-05	0.000150108	WRKY76, expressed
LOC_Os07g35740	LOC_Os07g35740	Chr7:21407903-21411687	0.857479	3.85987	2.17038	up	5e-05	0.000150108	TKL_IRAK_DUF26-ld.2 - DUF26 kinases have homology to DUF26 containing loci, expressed
LOC_Os01g16146	LOC_Os01g16146	Chr1:9114576-9117425	17.0765	34.7757	1.02607	up	5e-05	0.000150108	phenazine biosynthesis protein, putative, expressed
LOC_Os03g56860	LOC_Os03g56860	Chr3:32393526-32394464	3.17855	7.08301	1.156	up	5e-05	0.000150108	expressed protein
LOC_Os03g12990	LOC_Os03g12990	Chr3:7018342-7019303	39.2903	17.9706	-1.12854	down	5e-05	0.000150108	phytosulfokines precursor, putative, expressed
LOC_Os12g35630	LOC_Os12g35630	Chr12:21660650-21669379	81.1762	37.8233	-1.10178	down	5e-05	0.000150108	elongation factor TS family protein, expressed
LOC_Os07g07930	LOC_Os07g07930	Chr7:3980210-3981284	111.684	270.723	1.2774	up	5e-05	0.000150108	LTPL78 - Protease inhibitor/seed storage/LTP family protein precursor, expressed
LOC_Os12g38010	LOC_Os12g38010	Chr12:23352190-23353189	20.4448	45.0553	1.13996	up	5e-05	0.000150108	metallothionein, putative, expressed
LOC_Os06g11840	LOC_Os06g11840	Chr6:6277592-6281865	0.404192	1.34467	1.73414	up	5e-05	0.000150108	trehalose phosphatase, putative, expressed
LOC_Os04g02850	LOC_Os04g02850	Chr4:1110872-1113296	5.11345	2.2413	-1.18996	down	5e-05	0.000150108	pentatricopeptide, putative, expressed
LOC_Os01g51670	LOC_Os01g51670	Chr1:29708353-29709375	33.7599	72.0882	1.09445	up	5e-05	0.000150108	expressed protein
LOC_Os03g56090	LOC_Os03g56090	Chr3:31952888-31954629	0.811075	1.76073	1.11826	up	5e-05	0.000150108	MYB family transcription factor, putative, expressed
LOC_Os05g50850	LOC_Os05g50850	Chr5:29164058-29165467	4.87958	1.90097	-1.36002	down	5e-05	0.000150108	expressed protein
LOC_Os12g26290	LOC_Os12g26290	Chr12:15330145-15340505	11.1438	23.7146	1.08953	up	5e-05	0.000150108	alpha-DOX2, putative, expressed
LOC_Os06g30030	LOC_Os06g30030	Chr6:17285057-17286048	1.55222	4.26085	1.45681	up	5e-05	0.000150108	DUF617 domain containing protein, expressed
LOC_Os07g41350	LOC_Os07g41350	Chr7:24768072-24769164	17.6725	37.0309	1.06722	up	5e-05	0.000150108	B12D protein, putative, expressed
LOC_Os05g48210	LOC_Os05g48210	Chr5:27638093-27638976	19.8537	40.4248	1.02583	up	5e-05	0.000150108	expressed protein
LOC_Os05g05030	LOC_Os05g05030	Chr5:2449230-2450032	10.8936	25.1826	1.20895	up	5e-05	0.000150108	expressed protein
LOC_Os04g57850	LOC_Os04g57850	Chr4:34444629-34447048	3.24033	7.80208	1.26772	up	5e-05	0.000150108	AMP-binding enzyme, putative, expressed
LOC_Os04g29424	LOC_Os04g29424	Chr4:17491798-17496211	0.744995	0.327072	-1.18762	down	0.00165	0.00384778	retrotransposon protein, putative, LINE subclass, expressed
LOC_Os11g11970	LOC_Os11g11970	Chr11:6646432-6647140	28.6174	0	#NAME?	down	0.00155	0.0036397	expressed protein
LOC_Os04g24600	LOC_Os04g24600	Chr4:14129613-14135790	41.5056	97.3364	1.22967	up	5e-05	0.000150108	cysteine proteinase 1 precursor, putative, expressed
LOC_Os04g37790	LOC_Os04g37790	Chr4:22466366-22469010	9.15702	24.5331	1.42178	up	5e-05	0.000150108	expressed protein
LOC_Os09g28640	LOC_Os09g28640	Chr9:17421206-17422450	16.3376	5.55228	-1.55704	down	5e-05	0.000150108	gibberellin receptor GID1L2, putative, expressed
LOC_Os08g23150	LOC_Os08g23150	Chr8:13954451-13958415	11.3888	23.7566	1.06071	up	5e-05	0.000150108	indole-3-glycerol phosphate synthase, chloroplast precursor, putative, expressed
LOC_Os04g18770	LOC_Os04g18770	Chr4:10435609-10440943	0.00743827	0.404222	5.76404	up	0.0264	0.0463057	retrotransposon protein, putative, unclassified, expressed
LOC_Os09g02060	LOC_Os09g02060	Chr9:751717-753090	2.64308	0.950299	-1.47577	down	0.00165	0.00384778	expressed protein
LOC_Os02g30955	LOC_Os02g30955	Chr2:18494381-18495143	0.821413	2.07065	1.3339	up	0.00155	0.0036397	expressed protein
LOC_Os05g19910	LOC_Os05g19910	Chr5:11609439-11615022	7.65059	18.989	1.31152	up	5e-05	0.000150108	transferase family protein, putative, expressed
LOC_Os08g03002	LOC_Os08g03002	Chr8:1313423-1315206	2.13905	5.21866	1.28671	up	5e-05	0.000150108	lectin-like receptor kinase 1, putative, expressed
LOC_Os03g16950	LOC_Os03g16950	Chr3:9421688-9422925	4.43385	13.6048	1.61748	up	5e-05	0.000150108	cysteine-rich repeat secretory protein 55 precursor, putative, expressed
LOC_Os02g14440	LOC_Os02g14440	Chr2:7948542-7950060	134.282	30.854	-2.12174	down	5e-05	0.000150108	peroxidase precursor, putative, expressed
LOC_Os02g54530	LOC_Os02g54530	Chr2:33405034-33405605	1.10965	2.33547	1.07361	up	0.01695	0.0311972	SCP-like extracellular protein, expressed
LOC_Os03g19120	LOC_Os03g19120	Chr3:10707199-10713015	0.45997	1.05551	1.19833	up	0.0006	0.00152982	MYB family transcription factor, putative, expressed
LOC_Os11g09680	LOC_Os11g09680	Chr11:5168779-5171223	47.9046	15.4587	-1.63174	down	5e-05	0.000150108	expressed protein
LOC_Os01g18670	LOC_Os01g18670	Chr1:10515722-10521282	32.6604	68.9273	1.07753	up	5e-05	0.000150108	MDR-like ABC transporter, putative, expressed
LOC_Os10g36620	LOC_Os10g36620	Chr10:19594326-19595029	5.47958	11.1881	1.02982	up	5e-05	0.000150108	hydroxyproline-rich glycoprotein DZ-HRGP, putative, expressed
LOC_Os07g35330	LOC_Os07g35330	Chr7:21140940-21144309	1.39687	4.84957	1.79566	up	5e-05	0.000150108	TKL_IRAK_DUF26-lc.13 - DUF26 kinases have homology to DUF26 containing loci, expressed
LOC_Os01g74020	LOC_Os01g74020	Chr1:42874206-42875515	0.990906	4.1432	2.06393	up	5e-05	0.000150108	MYB family transcription factor, putative, expressed
LOC_Os10g02276	LOC_Os10g02276	Chr10:816249-817203	0.10943	0.553836	2.33946	up	0.01045	0.0202967	OsWAK96 - OsWAK receptor-like protein kinase, expressed
LOC_Os05g25400	LOC_Os05g25400	Chr5:14770502-14773117	11.4326	3.92684	-1.54172	down	5e-05	0.000150108	RNA binding protein, putative, expressed
LOC_Os02g02210	LOC_Os02g02210	Chr2:679444-697350	0.188423	4.58876	4.60606	up	5e-05	0.000150108	aminotransferase, putative, expressed
LOC_Os01g34970	LOC_Os01g34970	Chr1:19352054-19359550	1.32378	3.72619	1.49303	up	5e-05	0.000150108	MDR-like ABC transporter, putative, expressed
LOC_Os07g14850	LOC_Os07g14850	Chr7:8496188-8501906	81.7073	176.347	1.10988	up	5e-05	0.000150108	CESA6 - cellulose synthase, expressed
LOC_Os05g49630	LOC_Os05g49630	Chr5:28473567-28477137	0.483147	1.45141	1.58692	up	5e-05	0.000150108	expressed protein
LOC_Os11g29710	LOC_Os11g29710	Chr11:17229937-17231917	0.402409	1.43038	1.82967	up	5e-05	0.000150108	OsFBO4 - F-box and other domain containing protein, expressed
LOC_Os08g05480	LOC_Os08g05480	Chr8:2918635-2921281	3.35639	11.3888	1.76263	up	5e-05	0.000150108	OsFBX261 - F-box domain containing protein, expressed
LOC_Os09g22000	LOC_Os09g22000	Chr9:13319822-13325707	1.16707	3.73642	1.67876	up	5e-05	0.000150108	hydrolase, HAD superfamily, Cof family, putative, expressed
LOC_Os07g34520	LOC_Os07g34520	Chr7:20691053-20693694	1.05691	10.3575	3.29275	up	5e-05	0.000150108	isocitrate lyase, putative, expressed
LOC_Os07g29430	LOC_Os07g29430	Chr7:17274871-17275486	1.95164	0.959157	-1.02485	down	0.01725	0.0316951	expressed protein
LOC_Os08g25890	LOC_Os08g25890	Chr8:15766182-15766965	1.2694	0	#NAME?	down	0.00015	0.000421937	tetratricopeptide repeat, putative, expressed
LOC_Os03g45800	LOC_Os03g45800	Chr3:25866207-25866564	0	1.39298	inf	up	0.00255	0.00570956	OsSAUR14 - Auxin-responsive SAUR gene family member, expressed
LOC_Os06g11610	LOC_Os06g11610	Chr6:6152017-6153438	4.14858	10.4148	1.32795	up	5e-05	0.000150108	heat shock 22 kDa protein, mitochondrial precursor, putative, expressed
LOC_Os08g26350	LOC_Os08g26350	Chr8:16064545-16065707	0.305409	1.31788	2.1094	up	0.0064	0.0131042	expressed protein
LOC_Os01g68310	LOC_Os01g68310	Chr1:39684921-39687007	9.30198	41.2839	2.14997	up	5e-05	0.000150108	sas10/Utp3 family protein, expressed
LOC_Os10g25030	LOC_Os10g25030	Chr10:12886330-12888302	5.17452	13.7966	1.41482	up	5e-05	0.000150108	red chlorophyll catabolite reductase, putative, expressed
LOC_Os04g34180	LOC_Os04g34180	Chr4:20713197-20717279	0.502398	5.7761	3.52319	up	5e-05	0.000150108	expressed protein
LOC_Os05g42270	LOC_Os05g42270	Chr5:24724323-24727260	4.35588	9.25137	1.0867	up	5e-05	0.000150108	acyltransferase, putative, expressed
LOC_Os09g16270	LOC_Os09g16270	Chr9:9928174-9928783	2.1665	1.07475	-1.01136	down	0.0123	0.0234641	expressed protein
LOC_Os01g72120	LOC_Os01g72120	Chr1:41839948-41841440	1.32947	3.01027	1.17904	up	5e-05	0.000150108	glutathione S-transferase, putative, expressed
LOC_Os10g30540	LOC_Os10g30540	Chr10:15877677-15880058	1.00377	3.27149	1.70452	up	5e-05	0.000150108	lectin-like receptor kinase, putative, expressed
LOC_Os01g71310	LOC_Os01g71310	Chr1:41300202-41303044	4.42792	9.01381	1.02551	up	5e-05	0.000150108	cytokinin dehydrogenase precursor, putative, expressed
LOC_Os05g25950	LOC_Os05g25950	Chr5:15084914-15086150	3.59341	7.4178	1.04564	up	5e-05	0.000150108	cyclin, putative, expressed
LOC_Os03g08600	LOC_Os03g08600	Chr3:4428835-4434164	21.3451	53.583	1.32787	up	5e-05	0.000150108	glycosyl transferase, putative, expressed
LOC_Os09g21380	LOC_Os09g21380	Chr9:12913653-12914865	13.4161	29.7993	1.15131	up	5e-05	0.000150108	expressed protein
LOC_Os10g02070	LOC_Os10g02070	Chr10:677085-678882	4.25559	17.9561	2.07704	up	5e-05	0.000150108	peroxidase precursor, putative, expressed
LOC_Os01g57610	LOC_Os01g57610	Chr1:33308447-33311391	1.70025	3.9621	1.22052	up	5e-05	0.000150108	OsGH3.1 - Probable indole-3-acetic acid-amido synthetase, expressed
LOC_Os06g14780	LOC_Os06g14780	Chr6:8372334-8376921	6.70853	14.145	1.07623	up	5e-05	0.000150108	expressed protein
LOC_Os02g47020	LOC_Os02g47020	Chr2:28701803-28704409	550.1	233.015	-1.23927	down	5e-05	0.000150108	phosphoribulokinase/Uridine kinase family protein, expressed
LOC_Os01g54890	LOC_Os01g54890	Chr1:31567890-31568741	0.602911	1.99537	1.72664	up	0.00115	0.00277566	ethylene-responsive transcription factor 2, putative, expressed
LOC_Os01g14550	LOC_Os01g14550	Chr1:8159848-8161554	3.58393	0.875755	-2.03294	down	5e-05	0.000150108	pathogen-related protein, putative, expressed
LOC_Os10g40720	LOC_Os10g40720	Chr10:21847803-21849726	74.7582	179.728	1.26551	up	5e-05	0.000150108	expansin precursor, putative, expressed
LOC_Os06g39110	LOC_Os06g39110	Chr6:23227134-23228392	6.29493	79.1438	3.65221	up	5e-05	0.000150108	expressed protein
LOC_Os03g20290	LOC_Os03g20290	Chr3:11467635-11475783	3.07153	8.26973	1.42888	up	5e-05	0.000150108	aspartic proteinase nepenthesin-1 precursor, putative, expressed
LOC_Os03g18060	LOC_Os03g18060	Chr3:10062716-10071657	0.706257	0.310402	-1.18606	down	5e-05	0.000150108	transposon protein, putative, unclassified, expressed
LOC_Os10g02260	LOC_Os10g02260	Chr10:805662-809801	5.19187	2.29725	-1.17635	down	5e-05	0.000150108	peptide transporter PTR2, putative, expressed
LOC_Os07g05940	LOC_Os07g05940	Chr7:2870685-2872832	8.8261	39.5735	2.16469	up	5e-05	0.000150108	9-cis-epoxycarotenoid dioxygenase 1, chloroplast precursor, putative, expressed
LOC_Os12g43870	LOC_Os12g43870	Chr12:27239012-27239339	4.58811	22.6789	2.30538	up	5e-05	0.000150108	expressed protein
LOC_Os08g23410	LOC_Os08g23410	Chr8:14157549-14158861	52.8786	25.8388	-1.03315	down	5e-05	0.000150108	rubredoxin family protein, putative, expressed
LOC_Os02g11870	LOC_Os02g11870	Chr2:6149277-6150318	1.83066	5.59458	1.61167	up	5e-05	0.000150108	expressed protein
LOC_Os03g03724	LOC_Os03g03724	Chr3:1667247-1667963	14.0704	29.7955	1.08242	up	5e-05	0.000150108	expressed protein
LOC_Os02g01510	LOC_Os02g01510	Chr2:295301-299174	23.7219	49.8025	1.07	up	5e-05	0.000150108	lactate/malate dehydrogenase, putative, expressed
LOC_Os09g07290	LOC_Os09g07290	Chr9:3581288-3586049	1.58549	0.737174	-1.10485	down	0.00075	0.00187905	GDSL-like lipase/acylhydrolase, putative, expressed
LOC_Os01g57030	LOC_Os01g57030	Chr1:32945016-32945552	4.34539	19.1942	2.14311	up	5e-05	0.000150108	expressed protein
LOC_Os03g25340	LOC_Os03g25340	Chr3:14480542-14482433	21.1862	46.5986	1.13716	up	5e-05	0.000150108	peroxidase precursor, putative, expressed
LOC_Os01g70360	LOC_Os01g70360	Chr1:40759331-40763911	0.800041	0.144486	-2.46914	down	5e-05	0.000150108	serine palmitoyltransferase 2, putative, expressed
LOC_Os03g22820	LOC_Os03g22820	Chr3:13189477-13190366	2.22563	8.87631	1.99575	up	5e-05	0.000150108	expressed protein
LOC_Os01g36790	LOC_Os01g36790	Chr1:20464605-20469249	0.462632	1.62533	1.81279	up	5e-05	0.000150108	TKL_IRAK_DUF26-lf.2 - DUF26 kinases have homology to DUF26 containing loci, expressed
LOC_Os07g10590	LOC_Os07g10590	Chr7:5747393-5749826	0.0931959	0.787652	3.07922	up	0.00165	0.00384778	transporter family protein, putative, expressed
LOC_Os12g08340	LOC_Os12g08340	Chr12:4246725-4247512	0.333765	1.16493	1.80334	up	0.00455	0.0096323	stress responsive protein, putative, expressed
LOC_Os11g07950	LOC_Os11g07950	Chr11:4122399-4123528	3.035	7.34132	1.27434	up	5e-05	0.000150108	expressed protein
LOC_Os11g06800	LOC_Os11g06800	Chr11:3330522-3331395	5.17503	1.21491	-2.09072	down	5e-05	0.000150108	retrotransposon protein, putative, unclassified, expressed
LOC_Os05g44770	LOC_Os05g44770	Chr5:26017294-26025719	11.5701	27.7176	1.2604	up	5e-05	0.000150108	receptor-like protein kinase 5 precursor, putative, expressed
LOC_Os10g41330	LOC_Os10g41330	Chr10:22213114-22214678	28.1799	63.7434	1.17761	up	5e-05	0.000150108	AP2 domain containing protein, expressed
LOC_Os09g25610	LOC_Os09g25610	Chr9:15381631-15384391	1.38988	0.206139	-2.75326	down	0.00025	0.000679939	class I glutamine amidotransferase, putative, expressed
LOC_Os12g21950	LOC_Os12g21950	Chr12:12360293-12360962	0.615346	7.62863	3.63196	up	5e-05	0.000150108	expressed protein
LOC_Os03g13180	LOC_Os03g13180	Chr3:7107128-7108672	1.88707	5.00142	1.40619	up	5e-05	0.000150108	peroxidase precursor, putative, expressed
LOC_Os03g42464	LOC_Os03g42464	Chr3:23623463-23630649	6.47112	14.4132	1.15531	up	5e-05	0.000150108	expressed protein
LOC_Os09g24460	LOC_Os09g24460	Chr9:14555402-14558306	20.3292	9.01904	-1.1725	down	5e-05	0.000150108	expressed protein
LOC_Os08g06170	LOC_Os08g06170	Chr8:3408275-3409968	0.891912	2.9411	1.72138	up	5e-05	0.000150108	berberine and berberine like domain containing protein, expressed
LOC_Os12g05860	LOC_Os12g05860	Chr12:2692484-2693511	3.49557	7.71984	1.14304	up	5e-05	0.000150108	Cupin domain containing protein, expressed
LOC_Os01g55570	LOC_Os01g55570	Chr1:32014397-32016278	203.763	94.4652	-1.10904	down	5e-05	0.000150108	expressed protein
LOC_Os04g44930	LOC_Os04g44930	Chr4:26585731-26588937	0.474976	1.0024	1.07754	up	5e-05	0.000150108	expressed protein
LOC_Os03g05900	LOC_Os03g05900	Chr3:2958311-2960616	0.544525	1.35851	1.31896	up	5e-05	0.000150108	expressed protein
LOC_Os02g33944	LOC_Os02g33944	Chr2:20227025-20235119	2.31781	0.89202	-1.37761	down	5e-05	0.000150108	transposon protein, putative, CACTA, En/Spm sub-class, expressed
LOC_Os10g41490	LOC_Os10g41490	Chr10:22294732-22297700	18.9001	41.3097	1.12809	up	5e-05	0.000150108	CAMK_CAMK_like.41 - CAMK includes calcium/calmodulin depedent protein kinases, expressed
LOC_Os04g54320	LOC_Os04g54320	Chr4:32338416-32342426	43.1675	18.4495	-1.22637	down	5e-05	0.000150108	expressed protein
LOC_Os02g38020	LOC_Os02g38020	Chr2:22971562-22975296	37.5103	18.1725	-1.04553	down	5e-05	0.000150108	inorganic phosphate transporter 2-1, chloroplast precursor, putative, expressed
LOC_Os10g39190	LOC_Os10g39190	Chr10:20916160-20917099	0.578384	1.23971	1.09991	up	0.0045	0.00954097	B3 DNA binding domain containing protein, expressed
LOC_Os06g48010	LOC_Os06g48010	Chr6:29027002-29028481	19.6306	58.0137	1.56329	up	5e-05	0.000150108	peroxidase precursor, putative, expressed
LOC_Os10g25420	LOC_Os10g25420	Chr10:13142397-13144630	3.22125	10.8604	1.75339	up	5e-05	0.000150108	GDSL-like lipase/acylhydrolase, putative, expressed
LOC_Os05g39310	LOC_Os05g39310	Chr5:23058936-23061264	0.638355	7.94449	3.63752	up	5e-05	0.000150108	thiamine pyrophosphate enzyme, C-terminal TPP binding domain containing protein, expressed
LOC_Os05g12450	LOC_Os05g12450	Chr5:7152330-7153942	3.34023	1.54506	-1.11228	down	5e-05	0.000150108	hydroquinone glucosyltransferase, putative, expressed
LOC_Os08g40690	LOC_Os08g40690	Chr8:25762456-25763824	4.93395	2.43484	-1.01891	down	5e-05	0.000150108	glycosyl hydrolase, putative, expressed
LOC_Os04g34970	LOC_Os04g34970	Chr4:21248864-21249599	0.17718	1.04252	2.55679	up	0.0034	0.00740046	AP2 domain containing protein, expressed
LOC_Os03g53730	LOC_Os03g53730	Chr3:30807647-30808709	0.385953	1.04492	1.4369	up	0.00215	0.00488986	flavoprotein wrbA, putative, expressed
LOC_Os11g13720	LOC_Os11g13720	Chr11:7551978-7552671	1.43931	3.88315	1.43185	up	5e-05	0.000150108	expressed protein
LOC_Os12g39360	LOC_Os12g39360	Chr12:24212537-24215241	11.1902	5.5737	-1.00553	down	5e-05	0.000150108	aspartic proteinase nepenthesin precursor, putative, expressed
LOC_Os04g42120	LOC_Os04g42120	Chr4:24932084-24938782	0.692821	5.72063	3.04562	up	5e-05	0.000150108	N-acetyltransferase ESCO2, putative, expressed
LOC_Os07g07860	LOC_Os07g07860	Chr7:3947967-3949371	24.6481	66.4147	1.43003	up	5e-05	0.000150108	LTPL76 - Protease inhibitor/seed storage/LTP family protein precursor, expressed
LOC_Os05g10930	LOC_Os05g10930	Chr5:6086092-6087029	7.75825	22.5374	1.53852	up	5e-05	0.000150108	OsGrx_C15 - glutaredoxin subgroup III, expressed
LOC_Os03g46325	LOC_Os03g46325	Chr3:26200937-26201928	3.67144	10.296	1.48767	up	5e-05	0.000150108	pattern formation protein, putative, expressed
LOC_Os04g13220	LOC_Os04g13220	Chr4:7317231-7325788	1.06435	3.98213	1.90356	up	5e-05	0.000150108	ABC transporter family protein, putative, expressed
LOC_Os12g40300	LOC_Os12g40300	Chr12:24957947-24961239	1.1886	3.02115	1.34583	up	5e-05	0.000150108	SKP1, putative, expressed
LOC_Os10g38670	LOC_Os10g38670	Chr10:20610079-20611336	0.268961	0.621512	1.20839	up	0.0186	0.033886	glutathione S-transferase, putative, expressed
LOC_Os03g20370	LOC_Os03g20370	Chr3:11522673-11524473	244.139	491.989	1.01092	up	5e-05	0.000150108	OsCam1-1 - Calmodulin, expressed
LOC_Os03g08900	LOC_Os03g08900	Chr3:4606944-4616239	0.363185	1.47623	2.02314	up	5e-05	0.000150108	MATE efflux family protein, putative, expressed
LOC_Os07g40830	LOC_Os07g40830	Chr7:24466698-24467385	0.496932	1.6473	1.72899	up	0.0003	0.000804821	app1, putative, expressed
LOC_Os02g37200	LOC_Os02g37200	Chr2:22481647-22482417	12.4192	5.50655	-1.17335	down	0.0228	0.0405934	hydrophobin, putative, expressed
LOC_Os05g05020	LOC_Os05g05020	Chr5:2436922-2437582	7.03274	17.7507	1.33572	up	5e-05	0.000150108	expressed protein
LOC_Os03g21060	LOC_Os03g21060	Chr3:11973969-11976426	2.97416	16.0534	2.43232	up	5e-05	0.000150108	No apical meristem protein, putative, expressed
LOC_Os06g25010	LOC_Os06g25010	Chr6:14646976-14648091	1.32605	0.572845	-1.21092	down	0.00225	0.00509476	glycosyl hydrolase, putative, expressed
LOC_Os12g18800	LOC_Os12g18800	Chr12:10885483-10888535	0.240992	0.499692	1.05205	up	0.0119	0.0227892	transposon protein, putative, unclassified, expressed
LOC_Os01g57040	LOC_Os01g57040	Chr1:32946458-32946940	1.74068	18.3677	3.39944	up	5e-05	0.000150108	expressed protein
LOC_Os03g06705	LOC_Os03g06705	Chr3:3405790-3407199	4.33932	14.4006	1.73059	up	5e-05	0.000150108	3-ketoacyl-CoA synthase, putative, expressed
LOC_Os03g52410	LOC_Os03g52410	Chr3:30082331-30082953	29.7822	96.3853	1.69436	up	5e-05	0.000150108	expressed protein
LOC_Os12g17430	LOC_Os12g17430	Chr12:9995003-9996448	1.93409	11.6719	2.59331	up	5e-05	0.000150108	NBS-LRR disease resistance protein, putative, expressed
LOC_Os10g34010	LOC_Os10g34010	Chr10:18144833-18145540	0.211322	0.692273	1.7119	up	0.0119	0.0227892	expressed protein
LOC_Os10g10750	LOC_Os10g10750	Chr10:5946084-5947373	47.4101	20.1761	-1.23254	down	5e-05	0.000150108	expressed protein
LOC_Os08g25380	LOC_Os08g25380	Chr8:15431293-15435283	0.694862	1.49263	1.10306	up	5e-05	0.000150108	serine/threonine-protein kinase BRI1-like 1 precursor, putative, expressed
LOC_Os06g45450	LOC_Os06g45450	Chr6:27473214-27474449	0.783153	1.71814	1.13348	up	0.0167	0.0308114	glucan endo-1,3-beta-glucosidase 12 precursor, putative, expressed
LOC_Os01g02750	LOC_Os01g02750	Chr1:954074-956817	1.73543	0.577214	-1.58811	down	5e-05	0.000150108	protein kinase domain containing protein, expressed
LOC_Os01g72630	LOC_Os01g72630	Chr1:42138648-42143038	0.858535	2.13942	1.31727	up	5e-05	0.000150108	expressed protein
LOC_Os05g40010	LOC_Os05g40010	Chr5:23508003-23509669	30.2638	78.0441	1.3667	up	5e-05	0.000150108	LTPL17 - Protease inhibitor/seed storage/LTP family protein precursor, expressed
LOC_Os03g60840	LOC_Os03g60840	Chr3:34566987-34568087	183.108	89.1774	-1.03795	down	5e-05	0.000150108	BBTI13 - Bowman-Birk type bran trypsin inhibitor precursor, expressed
LOC_Os01g51210	LOC_Os01g51210	Chr1:29437275-29439882	4.56183	11.4107	1.3227	up	5e-05	0.000150108	uncharacterized protein PA4923, putative, expressed
LOC_Os09g26710	LOC_Os09g26710	Chr9:16229908-16231065	0.84837	2.10975	1.3143	up	5e-05	0.000150108	major ampullate spidroin 2, putative, expressed
LOC_Os01g52130	LOC_Os01g52130	Chr1:29987910-29994141	9.91273	23.8684	1.26775	up	5e-05	0.000150108	sulfate transporter, putative, expressed
LOC_Os12g14150	LOC_Os12g14150	Chr12:8031419-8036687	0.51494	1.14181	1.14885	up	5e-05	0.000150108	expressed protein
LOC_Os12g10220	LOC_Os12g10220	Chr12:5399051-5401401	4.02441	13.2236	1.71627	up	5e-05	0.000150108	expressed protein
LOC_Os04g46120	LOC_Os04g46120	Chr4:27328769-27329428	1.18353	2.59384	1.13199	up	0.00615	0.0126426	plastocyanin-like domain containing protein, putative, expressed
LOC_Os12g41680	LOC_Os12g41680	Chr12:25800943-25806553	2.44297	6.44905	1.40045	up	5e-05	0.000150108	No apical meristem protein, putative, expressed
LOC_Os03g60570	LOC_Os03g60570	Chr3:34427698-34428613	76.1266	157.365	1.04764	up	5e-05	0.000150108	ZOS3-22 - C2H2 zinc finger protein, expressed
LOC_Os04g30750	LOC_Os04g30750	Chr4:18377914-18380301	5.26592	1.5846	-1.73257	down	5e-05	0.000150108	expressed protein
LOC_Os01g03130	LOC_Os01g03130	Chr1:1217005-1218122	10.9584	32.0541	1.54847	up	5e-05	0.000150108	expressed protein
LOC_Os03g48030	LOC_Os03g48030	Chr3:27300726-27303993	17.0404	3.85428	-2.14442	down	5e-05	0.000150108	integral membrane HPP family protein, putative, expressed
LOC_Os11g02750	LOC_Os11g02750	Chr11:896129-897260	8.07946	3.7221	-1.11814	down	5e-05	0.000150108	DUF567 domain containing protein, putative, expressed
LOC_Os12g10660	LOC_Os12g10660	Chr12:5699789-5702425	4.2961	1.15997	-1.88893	down	5e-05	0.000150108	B-box zinc finger family protein, putative, expressed
LOC_Os12g29570	LOC_Os12g29570	Chr12:17624458-17626192	17.8862	6.85835	-1.38292	down	5e-05	0.000150108	expressed protein
LOC_Os08g03020	LOC_Os08g03020	Chr8:1340787-1343397	0.693216	3.77689	2.44582	up	5e-05	0.000150108	lectin-like receptor kinase 1, putative, expressed
LOC_Os10g38160	LOC_Os10g38160	Chr10:20437919-20439182	0.507801	4.77987	3.23464	up	5e-05	0.000150108	glutathione S-transferase, putative, expressed
LOC_Os02g32610	LOC_Os02g32610	Chr2:19324218-19332134	8.82143	23.2747	1.39968	up	5e-05	0.000150108	protein kinase domain containing protein, expressed
LOC_Os02g51620	LOC_Os02g51620	Chr2:31609610-31614169	15.3679	32.4381	1.07777	up	5e-05	0.000150108	glycosyl hydrolase family 3 protein, putative, expressed
LOC_Os03g21664	LOC_Os03g21664	Chr3:12366040-12367499	47.2021	21.9525	-1.10447	down	5e-05	0.000150108	expressed protein
LOC_Os01g48500	LOC_Os01g48500	Chr1:27801412-27802497	33.8915	15.9113	-1.09087	down	5e-05	0.000150108	expressed protein
LOC_Os01g17470	LOC_Os01g17470	Chr1:10048263-10050309	23.7932	51.3342	1.10937	up	5e-05	0.000150108	plastocyanin-like domain containing protein, putative, expressed
LOC_Os02g06754	LOC_Os02g06754	Chr2:3408023-3409076	6.81263	15.9053	1.22322	up	5e-05	0.000150108	expressed protein
LOC_Os03g16030	LOC_Os03g16030	Chr3:8834822-8835802	1.5265	3.92701	1.36321	up	5e-05	0.000150108	hsp20/alpha crystallin family protein, putative, expressed
LOC_Os01g72360	LOC_Os01g72360	Chr1:41971443-41978408	42.1916	92.4144	1.13116	up	5e-05	0.000150108	expressed protein
LOC_Os11g38160	LOC_Os11g38160	Chr11:22625529-22627579	0.281198	0.595819	1.08329	up	0.0026	0.00580886	transporter family protein, putative, expressed
LOC_Os02g49580	LOC_Os02g49580	Chr2:30308842-30309552	0.582866	1.49115	1.35519	up	0.00745	0.0150123	expressed protein
LOC_Os09g16950	LOC_Os09g16950	Chr9:10365053-10368262	1.41584	2.98535	1.07624	up	5e-05	0.000150108	cysteine-rich receptor-like protein kinase 25 precursor, putative, expressed
LOC_Os06g04670	LOC_Os06g04670	Chr6:2036770-2037778	0.367959	1.4933	2.02089	up	0.0001	0.00028885	CAF1 family ribonuclease containing protein, putative, expressed
LOC_Os12g07370	LOC_Os12g07370	Chr12:3627679-3632009	6.41944	2.76259	-1.21642	down	5e-05	0.000150108	csAtPR5, putative, expressed
LOC_Os01g01660	LOC_Os01g01660	Chr1:327127-328451	19.5203	57.0652	1.54764	up	5e-05	0.000150108	isoflavone reductase, putative, expressed
LOC_Os12g13800	LOC_Os12g13800	Chr12:7802136-7805882	0	1.22449	inf	up	5e-05	0.000150108	O-methyltransferase, putative, expressed
LOC_Os05g03972	LOC_Os05g03972	Chr5:1785135-1791282	1.21237	2.65047	1.12842	up	5e-05	0.000150108	plant protein of unknown function domain containing protein, expressed
LOC_Os03g55430	LOC_Os03g55430	Chr3:31537853-31538849	17.5034	35.0716	1.00266	up	5e-05	0.000150108	expressed protein
LOC_Os07g34940	LOC_Os07g34940	Chr7:20931640-20933430	6.93301	18.9187	1.44826	up	5e-05	0.000150108	aspartic proteinase nepenthesin-1 precursor, putative, expressed
LOC_Os04g46580	LOC_Os04g46580	Chr4:27614775-27618002	1.20189	2.5486	1.0844	up	5e-05	0.000150108	OsSPL7 - SBP-box gene family member, expressed
LOC_Os05g40384	LOC_Os05g40384	Chr5:23728501-23738405	0.733977	1.92668	1.39231	up	5e-05	0.000150108	cytochrome P450, putative, expressed
LOC_Os03g22020	LOC_Os03g22020	Chr3:12617987-12619618	14.9722	37.6509	1.3304	up	5e-05	0.000150108	peroxidase precursor, putative, expressed
LOC_Os02g57670	LOC_Os02g57670	Chr2:35320312-35322987	97.7995	44.907	-1.12288	down	5e-05	0.000150108	ribosomal L9, putative, expressed
LOC_Os01g70850	LOC_Os01g70850	Chr1:41004287-41006137	1.71924	3.54346	1.04339	up	5e-05	0.000150108	esterase, putative, expressed
LOC_Os01g07150	LOC_Os01g07150	Chr1:3376592-3377205	2.22208	4.8958	1.13964	up	5e-05	0.000150108	expressed protein
LOC_Os01g13610	LOC_Os01g13610	Chr1:7619079-7624561	1.16719	3.38056	1.53422	up	5e-05	0.000150108	isoflavone reductase homolog IRL, putative, expressed
LOC_Os06g11150	LOC_Os06g11150	Chr6:5847980-5849957	20.8411	42.6881	1.0344	up	5e-05	0.000150108	DUF1645 domain containing protein, putative, expressed
LOC_Os02g51570	LOC_Os02g51570	Chr2:31591220-31593152	48.8443	22.7603	-1.10167	down	5e-05	0.000150108	peptidyl-prolyl cis-trans isomerase, FKBP-type, putative, expressed
LOC_Os06g21110	LOC_Os06g21110	Chr6:12194742-12195998	98.9547	47.3444	-1.06358	down	5e-05	0.000150108	expressed protein
LOC_Os10g25870	LOC_Os10g25870	Chr10:13402638-13403493	2.77491	9.92803	1.83906	up	5e-05	0.000150108	dirigent, putative, expressed
LOC_Os02g56370	LOC_Os02g56370	Chr2:34509522-34512674	1.33788	4.32815	1.6938	up	5e-05	0.000150108	OsWAK20 - OsWAK receptor-like protein kinase, expressed
LOC_Os02g56120	LOC_Os02g56120	Chr2:34348581-34349856	1.4127	2.88464	1.02994	up	5e-05	0.000150108	OsIAA9 - Auxin-responsive Aux/IAA gene family member, expressed
LOC_Os02g46190	LOC_Os02g46190	Chr2:28144187-28144661	0.778056	2.75393	1.82355	up	0.0153	0.0285087	DUF581 domain containing protein, expressed
LOC_Os09g14700	LOC_Os09g14700	Chr9:8726762-8729680	1.00065	2.57439	1.3633	up	5e-05	0.000150108	2-aminoethanethiol dioxygenase, putative, expressed
LOC_Os10g02490	LOC_Os10g02490	Chr10:923709-930299	1.04088	4.71864	2.18057	up	5e-05	0.000150108	oxidoreductase, aldo/keto reductase family protein, putative, expressed
LOC_Os01g28450	LOC_Os01g28450	Chr1:15934490-15935319	1.87488	6.56979	1.80905	up	5e-05	0.000150108	SCP-like extracellular protein, expressed
LOC_Os03g32420	LOC_Os03g32420	Chr3:18538814-18540095	3.22228	15.1244	2.23072	up	5e-05	0.000150108	expressed protein
LOC_Os01g49390	LOC_Os01g49390	Chr1:28403601-28404693	0.405183	0.879605	1.11828	up	0.01725	0.0316951	IPP transferase, putative, expressed
LOC_Os05g45070	LOC_Os05g45070	Chr5:26189645-26190616	1.7752	4.35427	1.29445	up	5e-05	0.000150108	harpin-induced protein 1 domain containing protein, expressed
LOC_Os05g45410	LOC_Os05g45410	Chr5:26344413-26346889	4.20649	8.4186	1.00096	up	5e-05	0.000150108	HSF-type DNA-binding domain containing protein, expressed
LOC_Os01g61610	LOC_Os01g61610	Chr1:35636302-35641236	0.54166	1.2652	1.22391	up	0.0007	0.00176519	flavonol synthase/flavanone 3-hydroxylase, putative, expressed
LOC_Os01g12690	LOC_Os01g12690	Chr1:7009032-7010505	4.24193	9.38668	1.14589	up	5e-05	0.000150108	plant-specific domain TIGR01568 family protein, expressed
LOC_Os05g30454	LOC_Os05g30454	Chr5:17644843-17649664	3.49401	9.2966	1.41182	up	5e-05	0.000150108	thiamin pyrophosphokinase 1, putative, expressed
LOC_Os06g04790	LOC_Os06g04790	Chr6:2088473-2091021	2.60232	10.2122	1.97243	up	5e-05	0.000150108	HAD superfamily phosphatase, putative, expressed
LOC_Os02g48080	LOC_Os02g48080	Chr2:29429760-29432460	4.8082	10.8108	1.1689	up	5e-05	0.000150108	cysteine-rich receptor-like protein kinase 7 precursor, putative, expressed
LOC_Os08g20730	LOC_Os08g20730	Chr8:12455953-12458105	0.562984	1.78554	1.6652	up	5e-05	0.000150108	peroxidase precursor, putative, expressed
LOC_Os04g48330	LOC_Os04g48330	Chr4:28814047-28814518	0.698212	3.30108	2.2412	up	0.0022	0.00499158	ethylene-responsive transcription factor ERF027, putative, expressed
LOC_Os06g04240	LOC_Os06g04240	Chr6:1785158-1785889	63.0523	131.591	1.06144	up	5e-05	0.000150108	expressed protein
LOC_Os09g07150	LOC_Os09g07150	Chr9:3490917-3491847	4.89658	2.12603	-1.20361	down	5e-05	0.000150108	expressed protein
LOC_Os11g02100	LOC_Os11g02100	Chr11:571318-573072	0.238061	2.41092	3.34018	up	5e-05	0.000150108	peroxidase precursor, putative, expressed
LOC_Os03g48540	LOC_Os03g48540	Chr3:27668896-27675534	5.79353	11.929	1.04196	up	5e-05	0.000150108	expressed protein
LOC_Os02g18450	LOC_Os02g18450	Chr2:10739450-10749006	44.1607	19.7969	-1.15749	down	5e-05	0.000150108	GTP-binding protein typA/bipA, putative, expressed
LOC_Os06g10350	LOC_Os06g10350	Chr6:5315177-5316875	0.76031	2.54908	1.74532	up	5e-05	0.000150108	MYB family transcription factor, putative, expressed
LOC_Os07g35560	LOC_Os07g35560	Chr7:21280299-21282637	4.45687	9.19528	1.04486	up	5e-05	0.000150108	glucan endo-1,3-beta-glucosidase precursor, putative, expressed
LOC_Os07g42070	LOC_Os07g42070	Chr7:25187880-25188781	0.134972	0.98752	2.87115	up	0.00355	0.00770073	DC1 domain-containing protein, putative, expressed
LOC_Os01g24550	LOC_Os01g24550	Chr1:13837905-13839339	11.3583	24.0742	1.08374	up	5e-05	0.000150108	fruit bromelain precursor, putative, expressed
LOC_Os05g49240	LOC_Os05g49240	Chr5:28251312-28256758	9.81883	4.44394	-1.14371	down	0.0012	0.00288544	homeodomain-related, putative, expressed
LOC_Os05g50730	LOC_Os05g50730	Chr5:29077044-29078538	1.31489	2.64307	1.00727	up	5e-05	0.000150108	expressed protein
LOC_Os12g27350	LOC_Os12g27350	Chr12:16078544-16082055	0.956926	0.0347378	-4.78383	down	0.0222	0.0396385	10-deacetylbaccatin III 10-O-acetyltransferase, putative, expressed
LOC_Os02g04160	LOC_Os02g04160	Chr2:1816289-1819094	6.72054	15.5356	1.20893	up	5e-05	0.000150108	transcription elongation factor 1, putative, expressed
LOC_Os01g14650	LOC_Os01g14650	Chr1:8196002-8197164	2.71686	5.94714	1.13025	up	5e-05	0.000150108	expansin precursor, putative, expressed
LOC_Os07g09610	LOC_Os07g09610	Chr7:5102508-5107298	0.643122	3.81152	2.5672	up	5e-05	0.000150108	CAMK_KIN1/SNF1/Nim1_like_AMPKh.1 - CAMK includes calcium/calmodulin depedent protein kinases, expressed
LOC_Os07g03600	LOC_Os07g03600	Chr7:1444312-1445070	18.9382	60.5732	1.67738	up	5e-05	0.000150108	SCP-like extracellular protein, expressed
LOC_Os11g03820	LOC_Os11g03820	Chr11:1506828-1512512	0.539152	1.39125	1.36762	up	5e-05	0.000150108	D-mannose binding lectin family protein, expressed
LOC_Os03g03810	LOC_Os03g03810	Chr3:1714571-1715230	33.0802	68.3442	1.04685	up	5e-05	0.000150108	DEF8 - Defensin and Defensin-like DEFL family, expressed
LOC_Os10g23900	LOC_Os10g23900	Chr10:12260669-12262250	1.89885	7.09146	1.90096	up	5e-05	0.000150108	decarboxylase, putative, expressed
LOC_Os04g03164	LOC_Os04g03164	Chr4:1320595-1321461	1.15854	5.92299	2.35401	up	5e-05	0.000150108	expressed protein
LOC_Os03g18850	LOC_Os03g18850	Chr3:10562230-10563279	108.117	246.723	1.1903	up	5e-05	0.000150108	pathogenesis-related Bet v I family protein, putative, expressed
LOC_Os05g33960	LOC_Os05g33960	Chr5:20045193-20050802	3.32561	9.42131	1.50231	up	5e-05	0.000150108	peptide transporter PTR2, putative, expressed
LOC_Os03g10910	LOC_Os03g10910	Chr3:5607031-5609758	0.280616	0.605875	1.11042	up	0.00045	0.00117149	NB-ARC/LRR disease resistance protein, putative, expressed
LOC_Os03g06720	LOC_Os03g06720	Chr3:3417323-3424868	12.4862	6.24187	-1.00028	down	5e-05	0.000150108	expressed protein
LOC_Os03g40670	LOC_Os03g40670	Chr3:22615885-22619553	19.068	39.5438	1.0523	up	5e-05	0.000150108	glycerophosphoryl diester phosphodiesterase family protein, putative, expressed
LOC_Os02g30460	LOC_Os02g30460	Chr2:18139063-18142753	23.2499	48.1308	1.04974	up	5e-05	0.000150108	uncharacterized protein MJ0304, putative, expressed
LOC_Os01g51870	LOC_Os01g51870	Chr1:29820728-29822139	4.86884	17.6601	1.85884	up	5e-05	0.000150108	methyltransferase, putative, expressed
LOC_Os07g41070	LOC_Os07g41070	Chr7:24567131-24570318	0.18224	0.495271	1.44238	up	0.0016	0.00374521	NAD dependent epimerase/dehydratase family protein, putative, expressed
LOC_Os12g06440	LOC_Os12g06440	Chr12:3087035-3091661	0.18544	0.870912	2.23158	up	5e-05	0.000150108	expressed protein
LOC_Os04g41620	LOC_Os04g41620	Chr4:24687706-24689307	12.4461	25.9079	1.0577	up	5e-05	0.000150108	CHIT2 - Chitinase family protein precursor, expressed
LOC_Os02g50404	LOC_Os02g50404	Chr2:30784650-30785350	0.725921	1.96098	1.43369	up	0.0008	0.00199544	expressed protein
LOC_Os09g30490	LOC_Os09g30490	Chr9:18618051-18618801	46.7703	141.763	1.59982	up	5e-05	0.000150108	EF hand family protein, expressed
LOC_Os03g25460	LOC_Os03g25460	Chr3:14548904-14549608	2.31114	4.88514	1.0798	up	0.00045	0.00117149	OsRCI2-4 - Putative low temperature and salt responsive protein, expressed
LOC_Os11g39010	LOC_Os11g39010	Chr11:23225321-23226629	0.702704	1.90569	1.43932	up	0.00095	0.00233487	expressed protein
LOC_Os12g16010	LOC_Os12g16010	Chr12:9124111-9125447	2.3123	7.76829	1.74827	up	5e-05	0.000150108	sex determination protein tasselseed-2, putative, expressed
LOC_Os02g38230	LOC_Os02g38230	Chr2:23121132-23123149	8.06443	18.3514	1.18625	up	5e-05	0.000150108	high affinity nitrate transporter, putative, expressed
LOC_Os01g64230	LOC_Os01g64230	Chr1:37299712-37301162	0.487744	1.00532	1.04345	up	0.003	0.00660274	long cell-linked locus protein, putative, expressed
LOC_Os07g26110	LOC_Os07g26110	Chr7:14988562-14990862	7.71399	15.6287	1.01865	up	5e-05	0.000150108	membrane associated DUF588 domain containing protein, putative, expressed
LOC_Os06g04590	LOC_Os06g04590	Chr6:2000166-2000569	7.87044	19.7324	1.32605	up	5e-05	0.000150108	OsSAUR24 - Auxin-responsive SAUR gene family member, expressed
LOC_Os04g51410	LOC_Os04g51410	Chr4:30446831-30451389	8.10573	18.5296	1.19282	up	5e-05	0.000150108	expressed protein
LOC_Os07g33280	LOC_Os07g33280	Chr7:19899209-19900038	1.88081	4.57158	1.28134	up	5e-05	0.000150108	expressed protein
LOC_Os06g34530	LOC_Os06g34530	Chr6:20087861-20089203	0.142687	1.26043	3.14299	up	0.0009	0.00222191	zinc finger, C3HC4 type domain containing protein, expressed
LOC_Os12g09540	LOC_Os12g09540	Chr12:5013788-5018312	2.6675	6.95914	1.38342	up	5e-05	0.000150108	phosphoribosylamine--glycine ligase, putative, expressed
LOC_Os01g66840	LOC_Os01g66840	Chr1:38807554-38810451	2.16726	5.65881	1.38463	up	5e-05	0.000150108	pectinacetylesterase domain containing protein, expressed
LOC_Os06g17250	LOC_Os06g17250	Chr6:9991832-9993305	1.98287	4.04822	1.02969	up	5e-05	0.000150108	anthocyanidin 3-O-glucosyltransferase, putative, expressed
LOC_Os11g32500	LOC_Os11g32500	Chr11:19180540-19182360	21.8563	9.47907	-1.20523	down	5e-05	0.000150108	rubredoxin family protein, putative, expressed
LOC_Os03g54040	LOC_Os03g54040	Chr3:30981038-30984626	47.9094	21.8142	-1.13504	down	5e-05	0.000150108	ribosomal protein L6, putative, expressed
LOC_Os06g45340	LOC_Os06g45340	Chr6:27402361-27403768	82.9328	38.2487	-1.11653	down	5e-05	0.000150108	peptidyl-prolyl cis-trans isomerase, FKBP-type, putative, expressed
LOC_Os05g30490	LOC_Os05g30490	Chr5:17664454-17665237	1.64502	0.782753	-1.07148	down	0.0068	0.013825	harpin-induced protein 1 domain containing protein, expressed
LOC_Os10g33450	LOC_Os10g33450	Chr10:17616225-17617209	0.113807	2.35846	4.37319	up	0.00015	0.000421937	expressed protein
LOC_Os06g12560	LOC_Os06g12560	Chr6:6809573-6811963	3.45033	6.95194	1.01068	up	5e-05	0.000150108	zinc finger, C3HC4 type, domain containing protein, expressed
LOC_Os06g10780	LOC_Os06g10780	Chr6:5629415-5631997	5.92056	19.2036	1.69757	up	5e-05	0.000150108	AP2 domain containing protein, expressed
LOC_Os06g36070	LOC_Os06g36070	Chr6:21089914-21091328	2.88898	7.55887	1.38761	up	5e-05	0.000150108	expressed protein
LOC_Os05g05110	LOC_Os05g05110	Chr5:2482187-2482637	0.199659	1.02321	2.3575	up	0.01455	0.0272356	expressed protein
LOC_Os05g11970	LOC_Os05g11970	Chr5:6838792-6842750	0.119548	0.592173	2.30843	up	0.00605	0.0124631	GDSL-like lipase/acylhydrolase, putative, expressed
LOC_Os02g39150	LOC_Os02g39150	Chr2:23651982-23652495	1.0074	3.54622	1.81564	up	0.00075	0.00187905	expressed protein
LOC_Os02g50110	LOC_Os02g50110	Chr2:30596657-30596900	0	8.53428	inf	up	0.0121	0.0231142	expressed protein
LOC_Os05g40810	LOC_Os05g40810	Chr5:23931393-23936950	0.676148	1.36826	1.01694	up	5e-05	0.000150108	BRCA1 C Terminus domain containing protein, expressed
LOC_Os08g13440	LOC_Os08g13440	Chr8:7994391-7995717	99.493	581.571	2.54729	up	5e-05	0.000150108	cupin domain containing protein, expressed
LOC_Os07g43170	LOC_Os07g43170	Chr7:25878401-25882559	45.782	100.403	1.13294	up	5e-05	0.000150108	adenylate kinase, putative, expressed
LOC_Os01g70590	LOC_Os01g70590	Chr1:40875374-40876289	0.403868	1.3257	1.7148	up	0.00135	0.00320732	DUF567 domain containing protein, putative, expressed
LOC_Os01g58240	LOC_Os01g58240	Chr1:33659781-33672538	1.29597	2.9113	1.16763	up	5e-05	0.000150108	OsSub6 - Putative Subtilisin homologue, expressed
LOC_Os03g19370	LOC_Os03g19370	Chr3:10905601-10907007	0.392753	1.25996	1.68168	up	0.0005	0.00129099	CPuORF4 - conserved peptide uORF-containing transcript, expressed
LOC_Os06g48330	LOC_Os06g48330	Chr6:29231003-29233944	17.4767	36.1559	1.0488	up	5e-05	0.000150108	ATEXO70G1, putative, expressed
LOC_Os11g35710	LOC_Os11g35710	Chr11:20942414-20959702	1.03387	0.0555328	-4.21857	down	0.0001	0.00028885	cycloartenol synthase, putative, expressed
LOC_Os03g30470	LOC_Os03g30470	Chr3:17390789-17391871	4.0466	27.9694	2.78907	up	5e-05	0.000150108	CHIT4 - Chitinase family protein precursor, expressed
LOC_Os07g37400	LOC_Os07g37400	Chr7:22411207-22413071	7.06364	15.8479	1.1658	up	5e-05	0.000150108	OsFBX257 - F-box domain containing protein, expressed
LOC_Os08g42570	LOC_Os08g42570	Chr8:26904986-26906611	0.638699	1.34031	1.06936	up	0.0012	0.00288544	plant protein of unknown function domain containing protein, expressed
LOC_Os01g73070	LOC_Os01g73070	Chr1:42392183-42401215	2.50516	0.922483	-1.44131	down	0.00045	0.00117149	expressed protein
LOC_Os02g04690	LOC_Os02g04690	Chr2:2110920-2120419	1.62924	0.589662	-1.46624	down	5e-05	0.000150108	cycloartenol synthase, putative, expressed
LOC_Os12g08564	LOC_Os12g08564	Chr12:4334008-4354254	0.757788	1.76702	1.22146	up	0.00215	0.00488986	retrotransposon protein, putative, unclassified, expressed
LOC_Os10g13700	LOC_Os10g13700	Chr10:7435091-7444108	1.92011	6.47485	1.75366	up	5e-05	0.000150108	phosphoenolpyruvate carboxykinase, putative, expressed
LOC_Os10g31420	LOC_Os10g31420	Chr10:16476145-16477079	2.3707	18.433	2.9589	up	5e-05	0.000150108	retrotransposon protein, putative, unclassified, expressed
LOC_Os09g31040	LOC_Os09g31040	Chr9:18672136-18673106	2.67416	38.9582	3.86477	up	5e-05	0.000150108	EF hand family protein, putative, expressed
LOC_Os01g59840	LOC_Os01g59840	Chr1:34605754-34610973	7.72189	3.29132	-1.23029	down	5e-05	0.000150108	Os1bglu3 - beta-glucosidase homologue, similar to G. max isohydroxyurate hydrolase, expressed
LOC_Os10g01080	LOC_Os10g01080	Chr10:80963-82250	21.6775	7.15144	-1.59989	down	5e-05	0.000150108	SOR/SNZ family protein, putative, expressed
LOC_Os03g64260	LOC_Os03g64260	Chr3:36301488-36302407	0.23019	1.57519	2.77463	up	0.00105	0.00255437	AP2 domain containing protein, expressed
LOC_Os04g58190	LOC_Os04g58190	Chr4:34649539-34656922	5.28773	21.6275	2.03214	up	5e-05	0.000150108	dof zinc finger domain containing protein, putative, expressed
LOC_Os05g49060	LOC_Os05g49060	Chr5:28128413-28131204	133.168	61.6548	-1.11097	down	5e-05	0.000150108	uncharacterized protein ycf23, putative, expressed
LOC_Os09g30462	LOC_Os09g30462	Chr9:18564833-18565737	1.6141	0.644722	-1.32398	down	0.0008	0.00199544	expressed protein
LOC_Os03g20550	LOC_Os03g20550	Chr3:11650823-11652144	7.14241	23.1429	1.69609	up	5e-05	0.000150108	WRKY55, expressed
LOC_Os02g24642	LOC_Os02g24642	Chr2:14288945-14289590	8.51971	2.36192	-1.85084	down	5e-05	0.000150108	photosystem II reaction center protein K precursor, putative, expressed
LOC_Os03g64280	LOC_Os03g64280	Chr3:36318344-36319662	10.1559	4.99719	-1.02312	down	5e-05	0.000150108	1-aminocyclopropane-1-carboxylate oxidase homolog 1, putative, expressed
LOC_Os09g35780	LOC_Os09g35780	Chr9:20587579-20588660	2.63731	8.62627	1.70967	up	5e-05	0.000150108	BAP2, putative, expressed
LOC_Os02g21340	LOC_Os02g21340	Chr2:12663699-12669653	9.48594	3.4567	-1.4564	down	5e-05	0.000150108	ABC-2 type transporter family protein, expressed
LOC_Os03g08460	LOC_Os03g08460	Chr3:4343724-4345716	14.6295	44.2925	1.59818	up	5e-05	0.000150108	AP2 domain containing protein, expressed
LOC_Os02g24632	LOC_Os02g24632	Chr2:14285071-14287636	1.06407	0.421321	-1.3366	down	0.00185	0.00426705	photosystem II 44 kDa reaction center protein, putative, expressed
LOC_Os01g65904	LOC_Os01g65904	Chr1:38273296-38274818	12.7513	6.10289	-1.06308	down	5e-05	0.000150108	expressed protein
LOC_Os05g36310	LOC_Os05g36310	Chr5:21509381-21510614	9.52126	4.16343	-1.19338	down	5e-05	0.000150108	zinc finger, C3HC4 type domain containing protein, expressed
LOC_Os05g09724	LOC_Os05g09724	Chr5:5508395-5510290	21.6786	54.7353	1.3362	up	5e-05	0.000150108	HAD superfamily phosphatase, putative, expressed
LOC_Os05g50580	LOC_Os05g50580	Chr5:29000106-29002044	1.6027	8.43064	2.39514	up	5e-05	0.000150108	OsSCP30 - Putative Serine Carboxypeptidase homologue, expressed
LOC_Os02g37380	LOC_Os02g37380	Chr2:22579159-22580613	0.234351	12.0864	5.68856	up	5e-05	0.000150108	expressed protein
LOC_Os05g48710	LOC_Os05g48710	Chr5:27920718-27923744	7.19182	0.0452564	-7.31209	down	0.02405	0.0425977	expressed protein
LOC_Os05g38990	LOC_Os05g38990	Chr5:22874241-22875817	0.358513	0.828772	1.20895	up	0.00105	0.00255437	CCT motif family protein, expressed
LOC_Os11g47520	LOC_Os11g47520	Chr11:28730144-28731323	2.31296	0.69123	-1.7425	down	5e-05	0.000150108	glycosyl hydrolase, putative, expressed
LOC_Os12g35940	LOC_Os12g35940	Chr12:21964709-21970005	0.954191	0.413824	-1.20526	down	5e-05	0.000150108	transposon protein, putative, CACTA, En/Spm sub-class, expressed
LOC_Os12g26850	LOC_Os12g26850	Chr12:15728554-15734371	5.35692	2.52245	-1.08658	down	5e-05	0.000150108	retrotransposon protein, putative, unclassified, expressed
LOC_Os03g53270	LOC_Os03g53270	Chr3:30560705-30563692	83.6049	199.188	1.25247	up	5e-05	0.000150108	stem-specific protein TSJT1, putative, expressed
LOC_Os12g24800	LOC_Os12g24800	Chr12:14232902-14234903	2.38825	0.932363	-1.35699	down	5e-05	0.000150108	9-cis-epoxycarotenoid dioxygenase 1, chloroplast precursor, putative, expressed
LOC_Os06g06430	LOC_Os06g06430	Chr6:2999106-3009250	0.251207	1.74526	2.79649	up	0.0037	0.00799166	expressed protein
LOC_Os11g38010	LOC_Os11g38010	Chr11:22550212-22554890	14.3263	31.7578	1.14845	up	5e-05	0.000150108	targeting protein for Xklp2, putative, expressed
LOC_Os11g12300	LOC_Os11g12300	Chr11:6872036-6873056	3.59413	8.15174	1.18147	up	5e-05	0.000150108	NBS-LRR disease resistance protein, putative, expressed
LOC_Os01g66270	LOC_Os01g66270	Chr1:38489524-38490169	0.567345	2.91861	2.36298	up	0.0002	0.000553434	AP2 domain containing protein, expressed
LOC_Os12g03670	LOC_Os12g03670	Chr12:1473686-1476197	0.181944	0.414012	1.18618	up	0.00075	0.00187905	D-mannose binding lectin family protein, expressed
LOC_Os02g13350	LOC_Os02g13350	Chr2:7123769-7126381	7.62427	2.29585	-1.73157	down	5e-05	0.000150108	hydrolase, NUDIX family, domain containing protein, expressed
LOC_Os02g57810	LOC_Os02g57810	Chr2:35409422-35411018	0.557278	3.49866	2.65033	up	5e-05	0.000150108	cytochrome P450, putative, expressed
LOC_Os05g42130	LOC_Os05g42130	Chr5:24631171-24632715	2.30973	0.581861	-1.98898	down	5e-05	0.000150108	MONOCULM 1, putative, expressed
LOC_Os12g08730	LOC_Os12g08730	Chr12:4461673-4463096	468.383	229.164	-1.0313	down	5e-05	0.000150108	thioredoxin, putative, expressed
LOC_Os03g24390	LOC_Os03g24390	Chr3:13883674-13887899	0.250301	0.573787	1.19685	up	0.0158	0.0293386	OsRhmbd8 - Putative Rhomboid homologue, expressed
LOC_Os01g14540	LOC_Os01g14540	Chr1:8152629-8153685	0.314048	0.925273	1.5589	up	0.0011	0.00266422	STIGL1 - Stigma-specific Stig1 family protein precursor, expressed
LOC_Os03g25150	LOC_Os03g25150	Chr3:14381297-14387811	25.1529	61.5417	1.29084	up	5e-05	0.000150108	transposon protein, putative, unclassified, expressed
LOC_Os03g47620	LOC_Os03g47620	Chr3:26962704-26970219	0.418895	0.140594	-1.57505	down	0.0106	0.0205543	ankyrin, putative, expressed
LOC_Os11g05700	LOC_Os11g05700	Chr11:2605744-2610544	3.26594	9.24931	1.50185	up	5e-05	0.000150108	ABC transporter family protein, putative, expressed
LOC_Os03g44020	LOC_Os03g44020	Chr3:24744071-24745734	3.58785	7.26917	1.01867	up	5e-05	0.000150108	AGC_PVPK_like_kin82y.9 - ACG kinases include homologs to PKA, PKG and PKC, expressed
LOC_Os03g56060	LOC_Os03g56060	Chr3:31930540-31934624	14.1821	29.86	1.07414	up	5e-05	0.000150108	CSLC9 - cellulose synthase-like family C, expressed
LOC_Os06g01590	LOC_Os06g01590	Chr6:346984-348516	1.39271	13.0747	3.23081	up	5e-05	0.000150108	lactate/malate dehydrogenase, putative, expressed
LOC_Os11g44430	LOC_Os11g44430	Chr11:26877873-26880047	8.60577	20.2595	1.23523	up	5e-05	0.000150108	protein kinase, putative, expressed
LOC_Os07g34410	LOC_Os07g34410	Chr7:20641498-20645898	0.158935	0.406803	1.35589	up	5e-05	0.000150108	retrotransposon protein, putative, unclassified, expressed
LOC_Os02g22590	LOC_Os02g22590	Chr2:13467709-13470242	1.53176	0.515393	-1.57145	down	0.0012	0.00288544	expressed protein
LOC_Os03g06250	LOC_Os03g06250	Chr3:3131875-3133202	1.11579	2.39146	1.09982	up	5e-05	0.000150108	retrotransposon protein, putative, unclassified, expressed
LOC_Os10g23820	LOC_Os10g23820	Chr10:12214878-12216579	3.39298	6.84873	1.01328	up	5e-05	0.000150108	transferase family protein, putative, expressed
LOC_Os02g42000	LOC_Os02g42000	Chr2:25239747-25241501	1.05094	2.87058	1.44967	up	5e-05	0.000150108	expressed protein
LOC_Os04g45210	LOC_Os04g45210	Chr4:26720071-26721360	8.48476	3.58116	-1.24445	down	5e-05	0.000150108	peroxisomal biogenesis factor 11, putative, expressed
LOC_Os03g29150	LOC_Os03g29150	Chr3:16551353-16561430	1.40606	0.530304	-1.40677	down	0.0001	0.00028885	NAD dependent epimerase/dehydratase family protein, putative, expressed
LOC_Os05g45330	LOC_Os05g45330	Chr5:26295550-26296521	0.360494	0.83863	1.21806	up	0.00945	0.0185248	expressed protein
LOC_Os11g02800	LOC_Os11g02800	Chr11:931356-932987	1.61101	3.52709	1.13052	up	0.0008	0.00199544	DUF567 domain containing protein, putative, expressed
LOC_Os01g66010	LOC_Os01g66010	Chr1:38310582-38313631	8.85786	21.2314	1.26117	up	5e-05	0.000150108	amino acid transporter, putative, expressed
LOC_Os09g19970	LOC_Os09g19970	Chr9:11955929-11957194	4.27172	13.7836	1.69007	up	5e-05	0.000150108	expressed protein
LOC_Os03g38800	LOC_Os03g38800	Chr3:21544800-21546790	0.187345	0.999637	2.41571	up	5e-05	0.000150108	AAA family ATPase, putative, expressed
LOC_Os02g49986	LOC_Os02g49986	Chr2:30539774-30541113	1.03984	2.64326	1.34596	up	5e-05	0.000150108	MYB family transcription factor, putative, expressed
LOC_Os04g50950	LOC_Os04g50950	Chr4:30161451-30165517	6.85449	15.3721	1.1652	up	5e-05	0.000150108	peptide transporter PTR2, putative, expressed
LOC_Os05g26610	LOC_Os05g26610	Chr5:15461968-15462583	0.376222	1.42262	1.9189	up	0.01405	0.0263916	expressed protein
LOC_Os01g12070	LOC_Os01g12070	Chr1:6564672-6568151	0.350665	1.48521	2.08251	up	5e-05	0.000150108	endoglucanase precursor, putative, expressed
LOC_Os01g04750	LOC_Os01g04750	Chr1:2154325-2155994	1.95581	8.82047	2.17309	up	5e-05	0.000150108	B3 DNA binding domain containing protein, expressed
LOC_Os08g02996	LOC_Os08g02996	Chr8:1310612-1313298	9.72721	23.0455	1.24438	up	5e-05	0.000150108	receptor-like kinase, putative, expressed
LOC_Os03g08920	LOC_Os03g08920	Chr3:4616277-4618384	1.07439	2.86181	1.41341	up	5e-05	0.000150108	Zinc finger, C3HC4 type domain containing protein, expressed
LOC_Os09g38239	LOC_Os09g38239	Chr9:22013748-22015250	21.2524	7.23358	-1.55484	down	5e-05	0.000150108	sulfotransferase domain containing protein, expressed
LOC_Os07g48450	LOC_Os07g48450	Chr7:28985796-28988032	6.50157	22.609	1.79803	up	5e-05	0.000150108	no apical meristem protein, putative, expressed
LOC_Os08g44340	LOC_Os08g44340	Chr8:27899810-27903123	35.4092	134.4	1.92433	up	5e-05	0.000150108	monodehydroascorbate reductase, putative, expressed
LOC_Os06g07040	LOC_Os06g07040	Chr6:3342422-3346318	0.770667	1.85844	1.26992	up	0.0001	0.00028885	OsIAA20 - Auxin-responsive Aux/IAA gene family member, expressed
LOC_Os08g16050	LOC_Os08g16050	Chr8:9784064-9786925	2.76773	14.3511	2.37439	up	5e-05	0.000150108	tetraspanin family protein, putative, expressed
LOC_Os01g72950	LOC_Os01g72950	Chr1:42312148-42313577	64.4997	29.4044	-1.13326	down	5e-05	0.000150108	expressed protein
LOC_Os05g49100	LOC_Os05g49100	Chr5:28154692-28157989	0.450231	1.83214	2.0248	up	5e-05	0.000150108	WRKY49, expressed
LOC_Os12g42930	LOC_Os12g42930	Chr12:26674663-26678353	0.106755	0.513529	2.26614	up	5e-05	0.000150108	expressed protein
LOC_Os04g49170	LOC_Os04g49170	Chr4:29323989-29324546	4.29321	2.02278	-1.08572	down	0.00315	0.00690332	zinc finger, C3HC4 type domain containing protein, expressed
LOC_Os06g01250	LOC_Os06g01250	Chr6:163204-165539	52.6195	23.8914	-1.13911	down	5e-05	0.000150108	cytochrome P450, putative, expressed
LOC_Os08g39190	LOC_Os08g39190	Chr8:24762316-24763207	2.15541	1.03069	-1.06435	down	0.00145	0.00342426	expressed protein
LOC_Os03g02670	LOC_Os03g02670	Chr3:991088-994725	11.7699	4.36235	-1.43192	down	5e-05	0.000150108	transporter family protein, putative, expressed
LOC_Os10g18170	LOC_Os10g18170	Chr10:9227676-9228006	0	1.70978	inf	up	0.00175	0.00405936	RALFL16 - Rapid ALkalinization Factor RALF family protein precursor, putative, expressed
LOC_Os04g35660	LOC_Os04g35660	Chr4:21733622-21734709	0.707205	0.262215	-1.43138	down	0.01485	0.0277357	no apical meristem protein, putative, expressed
LOC_Os02g38840	LOC_Os02g38840	Chr2:23480214-23486812	12.2077	28.9912	1.24782	up	5e-05	0.000150108	glucose-6-phosphate 1-dehydrogenase, cytoplasmic isoform, putative, expressed
LOC_Os04g50920	LOC_Os04g50920	Chr4:30132490-30136547	0.582022	1.16476	1.00089	up	5e-05	0.000150108	WRKY37, expressed
LOC_Os05g49010	LOC_Os05g49010	Chr5:28109439-28110312	0.123596	0.603858	2.28858	up	0.00215	0.00488986	AP2 domain containing protein, expressed
LOC_Os03g19600	LOC_Os03g19600	Chr3:11030835-11032883	0.365438	1.29562	1.82594	up	5e-05	0.000150108	retrotransposon protein, putative, unclassified, expressed
LOC_Os10g26010	LOC_Os10g26010	Chr10:13467596-13469366	5.6215	14.2015	1.33702	up	5e-05	0.000150108	cystathionine gamma-synthase, putative, expressed
[truncated: 796 more rows]
