# Supplementary material for: Mutations in MIR396e and MIR396f increase grain size and modulate shoot architecture in rice
Source: Plant Biotechnol J. 2019 Aug 16;18(2):491–501. doi: 10.1111/pbi.13214 (PMC6953237; doi:10.1111/pbi.13214)
Supplement: Supplementary file 20 — Data S7. Expression profiles of the GA‐related genes in wild‐type and mir396ef (line A6) leaves. [file PBI-18-491-s015.xlsx]

## Sheet: Sheet1
Data S7. Expression profiles of the GA-related genes in wild-type and mir396ef (line A6) leaves. A6, a mir396ef line. The leaves were sampled from 50-day-old plants.
GA biosynthetic genes
GeneID	GeneName	Locus	XS134_FPKM	A6_FPKM	log2(A6/XS134)	up-or-down	p_value	q_value	Description
LOC_Os05g34854	GA20ox4	Chr5:20685345-20692274	1.50944	0.902915	-0.741353	down	0.0029	0.00639872	gibberellin 20 oxidase 2, putative, expressed
LOC_Os03g63970	GNP1/GA20ox1	Chr3:36150663-36152517	5.03191	2.81323	-0.838876	down	5e-05	0.000150108	gibberellin 20 oxidase 1, putative, expressed
LOC_Os01g66100	SD1/GA20ox2	Chr1:38382381-38385504	22.546	10.8103	-1.06047	down	5e-05	0.000150108	gibberellin 20 oxidase 2, putative, expressed
LOC_Os06g37364	KO2	Chr6:22073882-22082490	10.8309	13.7481	0.34408	up	0.00025	0.000679939	cytochrome P450, putative, expressed
LOC_Os06g02019	KAO	Chr6:580664-586450	3.60291	3.19527	-0.173223	down	0.17975	0.247267	cytochrome P450, putative, expressed
LOC_Os04g52230	KS1	Chr4:31026616-31031248	6.51874	6.36738	-0.0338951	down	0.7284	0.78374	ent-kaurene synthase, chloroplast precursor, putative, expressed
LOC_Os01g08220	GA3ox2	Chr1:4003658-4004946	5.3147	4.38955	-0.275915	down	0.08705	0.132196	gibberellin 3-beta-dioxygenase 2-2, putative, expressed
LOC_Os02g17780	CPS1	Chr2:10273717-10283727	4.04888	2.11709	-0.93544	down	5e-05	0.000150108	ent-kaurene synthase, chloroplast precursor, putative, expressed
GA signaling genes
GeneID	GeneName	Locus	XS134_FPKM	A6_FPKM	log2(A6/XS134)	up-or-down	p_value	q_value	Description
LOC_Os09g28650	LOC_Os09g28650	Chr9:17424550-17425622	4.7148	3.93814	-0.259683	down	0.1171	0.171371	gibberellin receptor, putative, expressed
LOC_Os08g37060	LOC_Os08g37060	Chr8:23418692-23420210	30.4534	43.8604	0.526316	up	5e-05	0.000150108	gibberellin receptor GID1L2, putative, expressed
LOC_Os08g37050	LOC_Os08g37050	Chr8:23417172-23418135	1.82334	5.09571	1.4827	up	5e-05	0.000150108	gibberellin receptor GID1L2, putative, expressed
LOC_Os09g28630	LOC_Os09g28630	Chr9:17417334-17418477	58.6693	23.3118	-1.33154	down	5e-05	0.000150108	gibberellin receptor, putative, expressed
LOC_Os09g28620	LOC_Os09g28620	Chr9:17414086-17415604	6.88472	1.90433	-1.85411	down	5e-05	0.000150108	gibberellin receptor GID1L2, putative, expressed
LOC_Os07g44890	LOC_Os07g44890	Chr7:26790784-26792117	27.2477	25.3943	-0.101628	down	0.29935	0.379804	gibberellin receptor GID1L2, putative, expressed
LOC_Os09g28660	LOC_Os09g28660	Chr9:17427502-17428693	8.87163	8.63457	-0.0390752	down	0.7581	0.808779	gibberellin receptor GID1L2, putative, expressed
LOC_Os08g37010	LOC_Os08g37010	Chr8:23390676-23404344	2.77472	1.87134	-0.568267	down	0.22895	0.303254	gibberellin receptor GID1L2, putative, expressed
LOC_Os08g37040	LOC_Os08g37040	Chr8:23411544-23412899	20.1385	29.0062	0.526402	up	5e-05	0.000150108	gibberellin receptor GID1L2, putative, expressed
LOC_Os07g44860	LOC_Os07g44860	Chr7:26782879-26784563	3.87423	3.05294	-0.343708	down	0.02095	0.0376797	gibberellin receptor GID1L2, putative, expressed
LOC_Os01g06060	LOC_Os01g06060	Chr1:2896684-2898069	0.34499	0.801079	1.21539	up	0.00705	0.0142818	gibberellin receptor GID1L2, putative, expressed
LOC_Os07g41590	LOC_Os07g41590	Chr7:24931738-24933197	27.9606	21.123	-0.404582	down	5e-05	0.000150108	gibberellin receptor GID1L2, putative, expressed
LOC_Os07g44910	LOC_Os07g44910	Chr7:26795611-26797512	0.803218	1.40919	0.811001	up	0.0025	0.00560344	gibberellin receptor GID1L2, putative, expressed
LOC_Os03g57640	LOC_Os03g57640	Chr3:32851424-32852782	7.06165	15.0231	1.0891	up	5e-05	0.000150108	gibberellin receptor GID1L2, putative, expressed
LOC_Os07g34370	LOC_Os07g34370	Chr7:20596751-20600204	0.804155	1.93594	1.26749	up	5e-05	0.000150108	gibberellin receptor, putative, expressed
LOC_Os09g28730	LOC_Os09g28730	Chr9:17460635-17462070	12.7879	12.7372	-0.00573398	down	0.95675	0.967527	gibberellin receptor GID1L2, putative, expressed
LOC_Os02g35940	LOC_Os02g35940	Chr2:21587766-21589074	12.0747	25.5989	1.0841	up	5e-05	0.000150108	gibberellin receptor GID1L2, putative, expressed
LOC_Os09g28230	LOC_Os09g28230	Chr9:17145733-17147124	6.83361	7.13729	0.0627282	up	0.6125	0.683345	gibberellin receptor GID1L2, putative, expressed
LOC_Os06g11130	LOC_Os06g11130	Chr6:5835561-5837122	41.9734	137.114	1.70783	up	5e-05	0.000150108	gibberellin receptor GID1L2, putative, expressed
LOC_Os03g15270	LOC_Os03g15270	Chr3:8352020-8353723	45.3446	54.0937	0.254531	up	0.00335	0.00730306	gibberellin receptor GID1L2, putative, expressed
LOC_Os07g06880	LOC_Os07g06880	Chr7:3360000-3361559	22.9724	16.8955	-0.443256	down	5e-05	0.000150108	gibberellin receptor GID1L2, putative, expressed
LOC_Os08g37030	LOC_Os08g37030	Chr8:23408420-23409662	1.79953	1.61326	-0.157641	down	0.4904	0.571296	gibberellin receptor GID1L2, putative, expressed
LOC_Os09g28740	LOC_Os09g28740	Chr9:17466912-17469426	2.49153	3.71678	0.57702	up	5e-05	0.000150108	gibberellin receptor GID1L2, putative, expressed
LOC_Os09g28640	LOC_Os09g28640	Chr9:17421206-17422450	16.3376	5.55228	-1.55704	down	5e-05	0.000150108	gibberellin receptor GID1L2, putative, expressed
LOC_Os07g06840	LOC_Os07g06840	Chr7:3342149-3343596	46.96	39.1062	-0.264035	down	0.0043	0.0091522	gibberellin receptor GID1L2, putative, expressed
LOC_Os09g28690	LOC_Os09g28690	Chr9:17447932-17449592	45.778	53.1835	0.216323	up	0.01385	0.0260635	gibberellin receptor GID1L2, putative, expressed
LOC_Os07g06830	LOC_Os07g06830	Chr7:3332885-3334275	19.6876	27.8133	0.498486	up	5e-05	0.000150108	gibberellin receptor GID1L2, putative, expressed
LOC_Os03g14730	LOC_Os03g14730	Chr3:8010853-8012571	53.295	58.6766	0.138787	up	0.10075	0.150195	gibberellin receptor GID1L2, putative, expressed
LOC_Os05g33730	GID1	Chr5:19868418-19871283	60.8574	62.2184	0.0319082	up	0.70885	0.767734	gibberellin receptor GID1L2, putative, expressed
LOC_Os09g28280	LOC_Os09g28280	Chr9:17171656-17172815	11.0221	6.84011	-0.68831	down	5e-05	0.000150108	gibberellin receptor GID1L2, putative, expressed
LOC_Os01g06220	LOC_Os01g06220	Chr1:2957065-2958443	2.84374	8.16349	1.5214	up	5e-05	0.000150108	gibberellin receptor GID1L2, putative, expressed
LOC_Os11g13670	LOC_Os11g13670	Chr11:7493920-7495461	31.6896	30.7578	-0.0430585	down	0.6379	0.705691	gibberellin receptor GID1L2, putative, expressed
LOC_Os11g13570	LOC_Os11g13570	Chr11:7437634-7439156	14.8942	17.8384	0.260238	up	0.01225	0.0233819	gibberellin receptor GID1L2, putative, expressed
LOC_Os06g20200	LOC_Os06g20200	Chr6:11586342-11588079	11.1838	8.20137	-0.447476	down	5e-05	0.000150108	gibberellin receptor GID1L2, putative, expressed
LOC_Os07g06860	LOC_Os07g06860	Chr7:3351131-3352672	5.75288	4.43119	-0.37659	down	0.00945	0.0185248	gibberellin receptor GID1L2, putative, expressed
LOC_Os06g11135	LOC_Os06g11135	Chr6:5837563-5838523	77.1092	121.18	0.652183	up	5e-05	0.000150108	gibberellin receptor GID1L2, putative, expressed
LOC_Os07g44900	LOC_Os07g44900	Chr7:26793451-26794492	2.15026	0.834346	-1.36579	down	0.00085	0.0021086	gibberellin receptor GID1L2, putative, expressed
LOC_Os07g06850	LOC_Os07g06850	Chr7:3344779-3346557	29.7362	18.8306	-0.659144	down	5e-05	0.000150108	gibberellin receptor GID1L2, putative, expressed
LOC_Os09g28750	LOC_Os09g28750	Chr9:17471020-17472213	7.36211	7.41386	0.0101065	up	0.93735	0.953722	gibberellin receptor GID1L2, putative, expressed
LOC_Os02g36974	GID2	Chr2:22333280-22337713	196.771	253.633	0.366226	up	5e-05	0.000150108	14-3-3 protein, putative, expressed
Negative regulators of GA signaling
GeneID	GeneName	Locus	XS134_FPKM	A6_FPKM	log2(A6/XS134)	up-or-down	p_value	q_value	Description
LOC_Os08g44510	SPY	Chr8:27991555-27999425	30.6613	27.6656	-0.148326	down	0.08035	0.12332	UDP-N-acetylglucosamine--peptide N-acetylglucosaminyltransferase SPINDLY, putative, expressed
LOC_Os03g49990	SLR1	Chr3:28512624-28515179	139.659	179.644	0.363227	up	5e-05	0.000150108	GRAS family transcription factor domain containing protein, expressed
GA deactivating genes
GeneID	GeneName	Locus	XS134_FPKM	A6_FPKM	log2(A6/XS134)	up-or-down	p_value	q_value	Description
LOC_Os05g11810	GA2ox10	Chr5:6720997-6726973	63.3104	71.2044	0.169524	up	0.0957	0.143644	gibberellin 2-beta-dioxygenase 1, putative, expressed
LOC_Os02g41954	GA2ox9	Chr2:25199385-25203742	5.84472	10.7232	0.87553	up	5e-05	0.000150108	gibberellin 2-beta-dioxygenase 7, putative, expressed
LOC_Os01g55240	GA2ox3	Chr1:31795104-31797643	14.8706	59.5967	2.00276	up	5e-05	0.000150108	gibberellin 2-beta-dioxygenase, putative, expressed
LOC_Os01g11150	GA2ox7	Chr1:5968818-5972489	1.63478	15.3305	3.22924	up	5e-05	0.000150108	gibberellin 2-beta-dioxygenase, putative, expressed
LOC_Os04g44150	GA2ox6	Chr4:26130706-26134356	0.571766	0.969399	0.761667	up	0.01095	0.0211446	gibberellin 2-beta-dioxygenase 7, putative, expressed
LOC_Os04g33360	GA2ox11	Chr4:20200071-20201885	3.77066	4.25846	0.175515	up	0.2021	0.272792	gibberellin 2-beta-dioxygenase 7, putative, expressed
LOC_Os05g43880	GA2ox4	Chr5:25515052-25516204	1.44639	1.0718	-0.43242	down	0.1399	0.19995	gibberellin 2-beta-dioxygenase, putative, expressed
LOC_Os05g48700	GA2ox8	Chr5:27910730-27912924	0.961874	2.38985	1.313	up	5e-05	0.000150108	gibberellin 2-beta-dioxygenase, putative, expressed
LOC_Os05g06670	GA2ox1	Chr5:3459615-3468755	0.498224	1.9789	1.98984	up	5e-05	0.000150108	gibberellin 2-oxidase, putative, expressed
LOC_Os03g10210	HOX12	Chr3:5180654-5182185	11.9535	7.99198	-0.580802	down	5e-05	0.000150108	homeobox domain containing protein, expressed
LOC_Os05g40384	EUI	Chr5:23728501-23738405	0.733977	1.92668	1.39231	up	5e-05	0.000150108	cytochrome P450, putative, expressed
GA-stimulated or GA response genes
GeneID	GeneName	Locus	XS134_FPKM	A6_FPKM	log2(A6/XS134)	up-or-down	p_value	q_value	Description
LOC_Os06g15620	LOC_Os06g15620	Chr6:8847701-8848847	42.5236	72.1635	0.763004	up	5e-05	0.000150108	GASR7 - Gibberellin-regulated GASA/GAST/Snakin family protein precursor, expressed
LOC_Os07g40240	LOC_Os07g40240	Chr7:24125332-24127487	3.35571	5.33664	0.669314	up	5e-05	0.000150108	GASR9 - Gibberellin-regulated GASA/GAST/Snakin family protein precursor, expressed
LOC_Os03g41060	LOC_Os03g41060	Chr3:22816932-22817775	4.10414	3.58724	-0.194206	down	0.34565	0.428233	GASR2 - Gibberellin-regulated GASA/GAST/Snakin family protein precursor, putative, expressed
LOC_Os05g31280	LOC_Os05g31280	Chr5:18183822-18185191	2.83031	4.21282	0.573825	up	0.0011	0.00266422	GASR5 - Gibberellin-regulated GASA/GAST/Snakin family protein precursor, expressed
LOC_Os06g51320	LOC_Os06g51320	Chr6:31082745-31089543	12.6192	16.0557	0.347463	up	0.0901	0.136181	GASR8 - Gibberellin-regulated GASA/GAST/Snakin family protein precursor, expressed
LOC_Os03g55290	LOC_Os03g55290	Chr3:31464839-31465625	100.842	151.975	0.591738	up	5e-05	0.000150108	GASR3 - Gibberellin-regulated GASA/GAST/Snakin family protein precursor, expressed
LOC_Os04g39110	LOC_Os04g39110	Chr4:23242282-23243202	175.948	165.748	-0.0861546	down	0.31895	0.4001	GASR4 - Gibberellin-regulated GASA/GAST/Snakin family protein precursor, expressed
LOC_Os09g24840	LOC_Os09g24840	Chr9:14828980-14830528	7.23111	8.88912	0.297824	up	0.07935	0.121951	GASR10 - Gibberellin-regulated GASA/GAST/Snakin family protein precursor, expressed
LOC_Os07g36170	LOC_Os07g36170	Chr7:21614952-21620327	141.587	199.348	0.493597	up	5e-05	0.000150108	chitin-inducible gibberellin-responsive protein, putative, expressed
LOC_Os02g45760	LOC_Os02g45760	Chr2:27853852-27856163	7.12494	15.4726	1.11877	up	5e-05	0.000150108	chitin-inducible gibberellin-responsive protein 2, putative, expressed
LOC_Os01g65900	LOC_Os01g65900	Chr1:38261835-38265509	66.9959	67.3584	0.00778655	up	0.92445	0.943804	chitin-inducible gibberellin-responsive protein, putative, expressed
LOC_Os07g39470	LOC_Os07g39470	Chr7:23650524-23654073	125.881	137.435	0.126698	up	0.12635	0.183242	gibberellin response modulator protein, putative, expressed
LOC_Os03g09280	LOC_Os03g09280	Chr3:4847120-4853832	23.6372	24.8777	0.0737954	up	0.40775	0.490723	gibberellin response modulator protein, putative, expressed
LOC_Os10g22430	LOC_Os10g22430	Chr10:11605113-11609036	13.0481	12.9548	-0.0103496	down	0.9111	0.933196	gibberellin response modulator protein, putative, expressed
Putative GA oxidase genes
GeneID	GeneName	Locus	XS134_FPKM	A6_FPKM	log2(A6/XS134)	up-or-down	p_value	q_value	Description
LOC_Os08g44590	LOC_Os08g44590	Chr8:28043208-28045588	1.9344	6.46313	1.74035	up	5e-05	0.000150108	gibberellin 20 oxidase 2, putative, expressed
LOC_Os04g39980	LOC_Os04g39980	Chr4:23795408-23797531	22.6631	34.949	0.624909	up	5e-05	0.000150108	gibberellin 20 oxidase 2, putative, expressed
LOC_Os03g42130	LOC_Os03g42130	Chr3:23450163-23452171	11.5828	14.5627	0.330297	up	0.002	0.00458397	gibberellin 20 oxidase 2, putative, expressed
