# Supplementary material for: Mutations in MIR396e and MIR396f increase grain size and modulate shoot architecture in rice
Source: Plant Biotechnol J. 2019 Aug 16;18(2):491–501. doi: 10.1111/pbi.13214 (PMC6953237; doi:10.1111/pbi.13214)
Supplement: Supplementary file 21 — Data S8. The metabolites detectable in the metabolome analyses. [file PBI-18-491-s016.xlsx]

## Sheet: Sheet1
Data S8. The metabolites detectable in the metabolome analyses
Index	Compounds	Class
Ors1	Spermine	Phenolamides
Ors3	Histidinol	Others
Ors5	Histamine	Amino acid derivatives
Ors6	1,5-Diaminopentane	Phenolamides
Ors7	Putrescine	Phenolamides
Ors8	Glucosamine	Carbohydrates
Ors11	Agmatine	Phenolamides
Ors12	L(+)-Ornithine	Amino acids
Ors13	4-(Aminomethyl)-5-(hydroxymethyl)-2-methylpyridin-3-ol	Others
Ors15	L-(+)-Lysine	Amino acids
Ors17	3-N-Methyl-L-histidine	Amino acid derivatives
Ors20	Diethanolamine	Others
Ors23	γ-aminobutyric acid	Organic acids
Ors26	S-(5'-Adenosyl)-L-methionine	Amino acid derivatives
Ors27	1-methylguanidine	Nucleotide and its derivates
Ors28	2'-Deoxyinosine-5'-monophosphate	Nucleotide and its derivates
Ors29	Cytosine	Nucleotide and its derivates
Ors30	2,6-Diaminooimelic acid	Amino acid derivatives
Ors31	D-Alanyl-D-Alanine	Amino acid derivatives
Ors32	5-Aminolevulinate	Organic acids
Ors35	5-Aminovaleric acid	Amino acid derivatives
Ors42	L-Alanine	Amino acids
Ors44	2-Aminoisobutyric acid	Amino acid derivatives
Ors45	1-Methyladenine	Nucleotide and its derivates
Ors46	O-Phosphocholine	Cholines
Ors50	2-Hydroxy-6-aminopurine	Nucleotide and its derivates
Ors52	Acetylcholine	Cholines
Ors55	D-Sorbitol	Alcohols and polyols
Ors59	Choline	Cholines
Ors60	L-Homocitrulline	Amino acids
Ors63	N,N-Dimethylglycine	Amino acid derivatives
Ors65	L-Proline	Amino acids
Ors66	Glycyl-L-proline	Amino acid derivatives
Ors67	β-Nicotinamide mononucleotide	Nucleotide and its derivates
Ors69	Nicotinate ribonucleoside	Nicotinic acid derivatives
Ors70	sn-Glycero-3-phosphocholine	Cholines
Ors71	Inosine	Nucleotide and its derivates
Ors72	Trigonelline	Alkaloids
Ors73	Cytidine	Nucleotide and its derivates
Ors74	2-Aminoadipic acid (L-Homoglutamic acid)	Amino acids
Ors75	Aspartic acid di-O-glucoside	Amino acid derivatives
Ors77	Lysine butyrate	Amino acid derivatives
Ors78	L-Valine	Amino acids
Ors80	Betaine	Alkaloids
Ors81	N-Acetylputrescine	Phenolamides
Ors82	L-Homocystine	Amino acids
Ors83	iP7G	Nucleotide and its derivates
Ors84	4-Guanidinobutyric acid	Organic acids
Ors85	Cytidine 5'-monophosphate (Cytidylic acid)	Nucleotide and its derivates
Ors86	N-Acetyl-D-glucosamine	Carbohydrates
Ors88	Dl-Norvaline	Amino acids
Ors90	Adenosine 3'-monophosphate	Nucleotide and its derivates
Ors92	Phosphoric acid	Organic acids
Ors93	6-Aminocaproic acid	Organic acids
Ors94	(5-L-Glutamyl)-L-amino acid	Amino acid derivatives
Ors96	N2-methylguanosine	Nucleotide and its derivates
Ors98	Nicotinic acid adenine dinucleotide	Nucleotide and its derivates
Ors100	Piperidine	Alkaloids
Ors102	Pyridoxine O-glucoside	Vitamins
Ors105	L-Methionine	Amino acids
Ors111	Hypoxanthine	Nucleotide and its derivates
Ors112	Glutathione oxidized	Amino acid derivatives
Ors116	D(-)-Threose	Carbohydrates
Ors119	L-(-)-Tyrosine	Amino acids
Ors121	γ-Glu-Cys	Amino acid derivatives
Ors122	N6-Acetyl-L-lysine	Amino acid derivatives
Ors123	Nα-Acetyl-L-glutamine	Amino acid derivatives
Ors125	2-Picolinic acid	Organic acids
Ors129	(-)-3-(3,4-Dihydroxyphenyl)-2-methylalanine	Amino acid derivatives
Ors130	Pyridoxine	Vitamins
Ors131	L-Isoleucine	Amino acids
Ors132	N-Acetyl-L-glutamic acid	Amino acid derivatives
Ors133	Uridine 5'-monophosphate	Nucleotide and its derivates
Ors135	5-oxoproline	Amino acid derivatives
Ors136	L-Tyramine	Amino acids
Ors141	L-Leucine	Amino acids
Ors143	2'-Deoxyadenosine-5'-monophosphate	Nucleotide and its derivates
Ors145	Hydroxyphenethylamine	Others
Ors146	N-Propionylglycine	Amino acid derivatives
Ors151	Allopurinol	Others
Ors152	Pyridoxine di-O-hexoside	Vitamins
Ors156	Purine	Nucleotide and its derivates
Ors158	6-hydroxynicotinic acid	Vitamins
Ors159	N-formylmethionine	Amino acid derivatives
Ors160	N-hydroxy tryptamine	Tryptamine derivatives
Ors163	Niacinamide	Vitamins
Ors164	Thymine	Nucleotide and its derivates
Ors166	1,4-dihydro-1-Methyl-4-oxo-3-pyridinecarboxamide	Pyridine derivatives
Ors167	4-Pyridoxic acid O-hexoside	Vitamins
Ors169	4-Acetamidobutyric acid	Organic acids
Ors170	Kinetin 9-riboside	Phytohormones
Ors176	serotonin	Tryptamine derivatives
Ors177	4-Pyridoxic acid	Pyridine derivatives
Ors178	2'-Deoxyinosine	Nucleotide and its derivates
Ors180	Deoxyguanosine	Nucleotide and its derivates
Ors181	Xanthosine	Nucleotide and its derivates
Ors183	L-Methionine methyl ester	Amino acid derivatives
Ors185	Aminopurine	Others
Ors188	Adenosine	Nucleotide and its derivates
Ors189	Nicotinic acid-hexoside	Nicotinic acid derivatives
Ors190	N-Glycyl-L-leucine	Amino acid derivatives
Ors195	6-Methylmercaptopurine	Nucleotide and its derivates
Ors196	L-Phenylalanine	Amino acids
Ors198	Deoxyadenosine	Nucleotide and its derivates
Ors199	Adenosine O-ribose	Nucleotide and its derivates
Ors203	N'-Formylkynurenine	Amino acid derivatives
Ors204	DIMBOA glucoside	Others
Ors207	N-p-Coumaroyl putrescine	Phenolamides
Ors208	Succinyladenosine	Nucleotide and its derivates
Ors212	Benzamide	Others
Ors213	D-Pantothenic acid	Vitamins
Ors217	trans-zeatin N-glucoside	Phytohormones
Ors218	D-Pantothenic dcid	Organic acids
Ors219	2-(dimethylamino)guanosine	Nucleotide and its derivates
Ors222	Cyanidin 3,5-O-diglucoside (Cyanin)	Anthocyanins
Ors224	N'-Feruloyl putrescine	Phenolamides
Ors227	1-Methyladenosine	Nucleotide and its derivates
Ors228	N'-p-Coumaroyl putrescine	Phenolamides
Ors230	10-Formyl-THF	Others
Ors231	trans-zeatin 9-O-glucoside	Phytohormones
Ors233	L-Tryptophan	Amino acids
Ors235	Methoxyindoleacetic acid	Indole derivatives
Ors236	3-Indoleacetonitrile	Indole derivatives
Ors237	Gallocatechin-gallocatechin	Catechin derivatives
Ors238	Phenethylamine	Others
Ors240	N',N"",N""'-p-coumaroyl-cinnamoyl-caffeoyl spermidine	Phenolamides
Ors241	Indole	Indole derivatives
Ors244	N'-p-Coumaroyl agmatine	Phenolamides
Ors245	Neochlorogenic acid (5-O-Caffeoylquinic acid)	Quinate and its derivatives
Ors248	Cyanidin 3-O-glucoside (Kuromanin)	Anthocyanins
Ors253	N-Feruloyl putrescine	Phenolamides
Ors257	Apigenin 6-C-hexosyl-8-C-hexosyl-O-hexoside	Flavone C-glycosides
Ors260	N-Acetyl-L-tyrosine	Amino acid derivatives
Ors261	N-Sinapoyl putrescine	Phenolamides
Ors262	4-Methyl-5-thiazoleethanol	Others
Ors270	N-p-Coumaroyl agmatine	Phenolamides
Ors275	Kynurenic acid	Organic acids
Ors278	8-C-hexosyl-hesperetin O-hexoside	Flavone C-glycosides
Ors281	N-Feruloyl agmatine	Phenolamides
Ors284	Gallic acid O-feruloyl-O-hexosyl-O-hexoside	Hydroxycinnamoyl derivatives
Ors285	N-Methyltryptamine	Tryptamine derivatives
Ors286	Imidazole-4-acetate	Indole derivatives
Ors288	Sinapoyl malate	Organic acids
Ors289	6,7-dihydroxycoumarin 6-O-quinic acid	Coumarins
Ors291	Chrysoeriol 6-C-hexoside 8-C-hexoside-O-hexoside	Flavone C-glycosides
Ors292	L-Tryptamine	Tryptamine derivatives
Ors297	Feruloylcholine	Cholines
Ors302	Malvidin 3-O-galactoside	Anthocyanins
Ors304	Coumaroyl choline	Cholines
Ors305	Sinapoylcholine	Cholines
Ors308	6-C-hexosyl chrysoeriol O-hexoside	Flavone C-glycosides
Ors309	Malvidin 3-O-glucoside (Oenin)	Anthocyanins
Ors310	5-Hydroxytryptophol	Indole derivatives
Ors312	6-C-hexosyl-luteolin O-hexoside	Flavone C-glycosides
Ors314	Anisic acid O-feruloyl hexoside	Others
Ors316	6-C-hexosyl-apigenin O-hexosyl-O-hexoside	Flavone C-glycosides
Ors317	3-O-Feruloyl quinic acid	Quinate and its derivatives
Ors319	Eriodictiol C-hexosyl-O-hexoside	Flavone C-glycosides
Ors327	C-hexosyl-luteolin C-pentoside	Flavone C-glycosides
Ors331	O-Feruloyl 2-hydroxylcoumarin	Coumarins
Ors332	N-Acetyl-5-hydroxytryptamine	Tryptamine derivatives
Ors333	O-Sinapoyl quinic acid	Quinate and its derivatives
Ors334	Hydroxy-methoxycinnamate	Hydroxycinnamoyl derivatives
Ors339	6-Hydroxymethylherniarin	Hydroxycinnamoyl derivatives
Ors340	Tricin 5-O-hexosyl-O-hexoside	Flavone
Ors342	6-C-hexosyl luteolin O-pentoside	Flavone C-glycosides
Ors350	8-C-hexosyl-apigenin O-hexosyl-O-hexoside	Flavone C-glycosides
Ors355	Biotin	Vitamins
Ors357	C-hexosyl-apigenin C-pentoside	Flavone C-glycosides
Ors359	di-C,C-hexosyl-luteolin	Flavone C-glycosides
Ors366	Eriodictyol C-hexoside	Flavone C-glycosides
Ors367	8-C-hexosyl chrysoeriol O-hexoside	Flavone C-glycosides
Ors368	O-Feruloyl 3-hydroxylcoumarin	Coumarins
Ors369	Luteolin C-hexoside	Flavone C-glycosides
Ors370	6-C-hexosyl-hesperetin O-hexoside	Flavone C-glycosides
Ors371	Feruloyl syringic acid	Hydroxycinnamoyl derivatives
Ors373	Phe-Phe	Amino acid derivatives
Ors374	Tricin 7-O-hexosyl-O-hexoside	Flavone
Ors378	Luteolin 3',7-di-O-glucoside	Flavone
Ors387	C-hexosyl-apigenin O-pentoside	Flavone C-glycosides
Ors390	1-O-Feruloyl quinic acid	Quinate and its derivatives
Ors391	Luteolin 6-C-glucoside	Flavone C-glycosides
Ors393	C-hexosyl-apigenin O-hexosyl-O-hexoside	Flavone C-glycosides
Ors394	C-hexosyl-chrysoeriol O-hexoside	Flavone C-glycosides
Ors397	N', N''-disinapoylspermidine	Phenolamides
Ors399	Quercetin 3-O-rutinoside (Rutin)	Flavonol
Ors403	Selgin 5-O-hexoside	Flavone
Ors404	di-C,C-hexosyl-apigenin	Flavone C-glycosides
Ors406	2-Aminoethylphosphonate	Others
Ors409	Nicotinic Acid Methyl Ester (Methyl Nicotinate)	Vitamins
Ors412	C-hexosyl-luteolin O-p-coumaroylhexoside	Flavone C-glycosides
Ors414	C-hexosyl-apigenin O-caffeoylhexoside	Flavone C-glycosides
Ors415	Isovitexin	Flavone C-glycosides
Ors416	C-hexosyl-luteolin O-feruloylhexoside	Flavone C-glycosides
Ors419	8-C-hexosyl-luteolin O-hexoside	Flavone C-glycosides
Ors420	Phellodensin F	Others
Ors421	Isorhamnetin 3-O-neohesperidoside	Flavonol
Ors423	C-pentosyl-C-hexosyl-apigenin	Flavone C-glycosides
Ors424	Luteolin 8-C-hexosyl-O-hexoside	Flavone C-glycosides
Ors425	Tricin 5-O-feruloylhexoside	Flavone
Ors428	5-Methoxy-N,N-dimethyltryptamine	Tryptamine derivatives
Ors429	6-C-hexosyl-apigenin O-sinapoylhexoside	Flavone C-glycosides
Ors430	5-O-p-Coumaroyl shikimic acid	Quinate and its derivatives
Ors437	Suberic acid	Organic acids
Ors438	Luteolin 7-O-glucoside (Cynaroside)	Flavone
Ors439	Chrysoeriol O-hexosyl-O-rutinoside	Flavone
Ors440	p-Coumaric acid	Hydroxycinnamoyl derivatives
Ors442	Naringenin C-hexoside	Flavone C-glycosides
Ors443	Quercetin 7-O-rutinoside	Flavonol
Ors447	O-Feruloyl 4-hydroxylcoumarin	Coumarins
Ors448	Chrysoeriol 8-C-hexoside	Flavone C-glycosides
Ors450	N-sinapoyl hydroxycoumarin	Coumarins
Ors457	Syringetin 5-O-hexoside	Flavone
Ors458	6-C-hexosyl-chrysoeriol O-feruloylhexoside	Flavone C-glycosides
Ors461	methylQuercetin O-hexoside	Flavonol
Ors463	Vanillin	Benzoic acid derivatives
Ors464	Peonidin	Anthocyanins
Ors465	Isorhamnetin 5-O-hexoside	Flavonol
Ors467	Apigenin C-glucoside	Flavone C-glycosides
Ors469	6-C-hexosyl-apigenin O-feruloylhexoside	Flavone C-glycosides
Ors472	Tricin 4'-O-(β-guaiacylglyceryl) ether 5-O-hexosyl-O-hexoside	Flavonolignan
Ors475	Tricin O-glycerylhexoside	Flavone
Ors477	Anthranilic acid	Benzoic acid derivatives
Ors478	3',4',5'-Dihydrotricetin O-hexosyl-O-hexoside	Flavone
Ors479	Tricin 5-O-rutinoside	Flavone
Ors481	Ferulic acid	Hydroxycinnamoyl derivatives
Ors483	Chrysoeriol 7-O-rutinoside	Flavone
Ors484	Chrysoeriol O-hexosyl-O-pentoside	Flavone
Ors488	Kaempferide	Flavonol
Ors492	Scopoletin (7-Hydroxy-5-methoxycoumarin)	Coumarins
Ors494	Syringetin 7-O-hexoside	Flavone
Ors496	8-C-hexosyl-chrysoeriol O-feruloylhexoside	Flavone C-glycosides
Ors501	Tricin 5-O-β-guaiacylglycerol	Flavonolignan
Ors502	Quercetin 4'-O-glucoside (Spiraeoside)	Flavonol
Ors503	Apigenin 7-O-glucoside (Cosmosiin)	Flavone
Ors504	C-hexosyl-chrysoeriol O-sinapoylhexoside	Flavone C-glycosides
Ors506	O-methylChrysoeriol 8-C-hexoside	Flavone C-glycosides
Ors508	2-Methoxybenzoic acid	Hydroxycinnamoyl derivatives
Ors510	8-C-hexosyl-apigenin O-feruloylhexoside	Flavone C-glycosides
Ors512	C-hexosyl-apigenin O-p-coumaroylhexoside	Flavone C-glycosides
Ors516	Tricin 7-O-hexoside	Flavone
Ors517	Arabidopyl shikimic acid	Organic acids
Ors524	4-Aminoindole	Indole derivatives
Ors525	Selgin O-hexosyl-O-hexoside	Flavone
Ors526	Tricin 4'-O-(β-guaiacylglyceryl) ether-O-rutinoside	Flavonolignan
Ors528	Isorhamnetin O-hexoside	Flavonol
Ors530	C-pentosyl-chrysoeriol 7-O-feruloylhexoside	Flavone C-glycosides
Ors532	Azelaic acid	Organic acids
Ors533	C-hexosyl-luteolin O-sinapic acid	Flavone C-glycosides
Ors535	Tricin 4'-O-(β-guaiacylglyceryl) ether 7-O-hexoside	Flavonolignan
Ors536	Luteolin O-feruloylhexoside	Flavone C-glycosides
Ors538	Tricin 4'-O-(syringyl glyceryl)ether	Flavonolignan
Ors539	Tricin 4'-O-(syringyl alcohol) ether 5-O-hexoside	Flavonolignan
Ors541	Apigenin O-malonylhexoside	Flavone
Ors542	Indole-3-carboxaldehyde	Indole derivatives
Ors549	Tricin O-malonylhexoside	Flavone
Ors550	Chrysoeriol O-malonylhexoside	Flavone
Ors555	Coniferylaldehyde	Hydroxycinnamoyl derivatives
Ors558	Naringenin O-malonylhexoside	Flavanone
Ors559	Luteolin O-sinapoylhexoside	Flavone
Ors562	Tricin O-feruloylhexoside O-hexoside	Flavone
Ors565	Tricetin O-malonylhexoside	Flavone
Ors566	Isoquinoline	Alkaloids
Ors567	Indole 3-acetic acid (IAA)	Phytohormones
Ors571	3’,4’,5’-Tricetin O-rutinoside	Flavone
Ors572	Chrysoeriol C-hexoside	Flavone C-glycosides
Ors573	N-Acetyl tryptamine	Phenolamides
Ors575	N-Feruloyl serotonin	Tryptamine derivatives
Ors577	Quercetin-3,4'-O-di-beta-glucopyranoside	Flavonol
Ors578	Chrysin O-hexoside	Flavone
Ors579	Tricin O-sinapoylhexoside	Flavone
Ors585	Tricin O-hexosyl-O-syringin alcohol	Flavone
Ors589	Tricin 4'-O-(β-guaiacylglyceryl) ether O-hexoside	Flavonolignan
Ors590	Tricin O-rhamnoside	Flavone
Ors591	Tricin O-vanilloylhexoside	Flavone
Ors594	Chrysin 5-O-glucoside (Toringin)	Flavone
Ors599	Tricin 7-O-feruloylhexoside	Flavone
Ors600	Luteolin	Flavone
Ors608	Tricin O-glyceryl-hexosyl-O-hexoside	Flavone
Ors614	Cinnamic acid	Hydroxycinnamoyl derivatives
Ors620	Naringenin chalcone	Flavanone
Ors623	Tricin O-phenylformic acid	Flavone
Ors627	Butin	Flavone
Ors628	Apigenin	Flavone
Ors643	Kinetin	Phytohormones
Ors649	Cinnamoyl tyramine	Tryptamine derivatives
Ors651	Caffeic aldehyde	Hydroxycinnamoyl derivatives
Ors653	6-MethylCoumarin	Coumarins
Ors654	N-Lauryldiethanolamine	Others
Ors656	Isoliquiritigenin	Flavanone
Ors657	Methyl indole-3-acetate	Phytohormones
Ors658	Dodecanedioic aicd	Organic acids
Ors662	Tricin 4'-O-syringic acid	Flavonolignan
Ors663	Ayanin	Flavonol
Ors670	Cocamidopropyl betaine	Others
Ors680	4-oxo-9Z,11Z,13E,15E-octadecatetraenoic acid	Lipids_Fatty acids
Ors681	LysoPC 12:1	Lipids_Glycerophospholipids
Ors683	4-Hydroxysphinganine	Lipids_Fatty acids
Ors684	Phytocassane C	Terpenoids
Ors685	LysoPC 19:0	Lipids_Glycerophospholipids
Ors690	sakuranetin	Flavone
Ors691	Azoxystrobin acid	Others
Ors692	Acacetin	Flavone
Ors694	Nobiletin	Flavone
Ors700	MAG (18:4) isomer2	Lipids_Glycerolipids
Ors702	D-erythro-Dihydrosphingosine	Others
Ors705	LysoPC 16:2 (2n isomer)	Lipids_Glycerophospholipids
Ors706	Phytocassane D	Terpenoids
Ors711	DGMG (18:2) isomer2	Lipids_Glycerolipids
Ors712	MAG (18:3) isomer5	Lipids_Glycerolipids
Ors713	DGMG (18:1)	Lipids_Glycerolipids
Ors714	LysoPC 14:0 (2n isomer)	Lipids_Glycerophospholipids
Ors715	Cholesterol	Others
Ors716	LysoPE 14:0	Lipids_Glycerophospholipids
Ors717	Cafestol	Hydroxycinnamoyl derivatives
Ors718	LysoPC 18:3 (2n isomer)	Lipids_Glycerophospholipids
Ors719	LysoPC 15:1	Lipids_Glycerophospholipids
Ors720	LysoPC 14:0	Lipids_Glycerophospholipids
Ors724	DGMG (18:2) isomer1	Lipids_Glycerolipids
Ors725	Octadecadien-6-ynoic acid	Lipids_Fatty acids
Ors726	LysoPC 18:2 (2n isomer)	Lipids_Glycerophospholipids
Ors728	LysoPC 15:0	Lipids_Glycerophospholipids
Ors729	DGMG (18:2) isomer3	Lipids_Glycerolipids
Ors731	MAG (18:3) isomer2	Lipids_Glycerolipids
Ors732	LysoPE 18:2 (2n isomer)	Lipids_Glycerophospholipids
Ors733	4-Hydroxy-3,5-diisopropylbenzaldehyde	Benzoic acid derivatives
Ors734	Xanthohumol	Flavanone
Ors735	MAG (18:2) isomer1	Lipids_Glycerolipids
Ors736	LysoPC 18:2	Lipids_Glycerophospholipids
Ors737	L-Palmitoylcarnitine	Others
Ors738	LysoPC 16:1	Lipids_Glycerophospholipids
Ors739	MAG (18:3) isomer3	Lipids_Glycerolipids
Ors740	14,15-Dehydrocrepenynic acid	Lipids_Fatty acids
Ors741	LysoPC 16:2	Lipids_Glycerophospholipids
Ors742	LysoPC 16:0 (2n isomer)	Lipids_Glycerophospholipids
Ors744	MAG (18:1) isomer1	Lipids_Glycerolipids
Ors746	LysoPC 18:3	Lipids_Glycerophospholipids
Ors747	LysoPC 16:0	Lipids_Glycerophospholipids
Ors748	LysoPE 18:1 (2n isomer)	Lipids_Glycerophospholipids
Ors750	LysoPC 18:1 (2n isomer)	Lipids_Glycerophospholipids
Ors751	MAG (18:1) isomer2	Lipids_Glycerolipids
Ors752	Punicic acid	Lipids_Fatty acids
Ors754	MGMG (18:2) isomer2	Lipids_Glycerolipids
Ors755	LysoPC 20:4	Lipids_Glycerophospholipids
Ors756	LysoPC 18:0 (2n isomer)	Lipids_Glycerophospholipids
Ors758	LysoPC 18:1	Lipids_Glycerophospholipids
Ors759	MGMG (18:2) isomer1	Lipids_Glycerolipids
Ors760	9-Hydroxy-(10E,12Z,15Z)-octadecatrienoic acid	Lipids_Fatty acids
Ors762	LysoPC 17:0	Lipids_Glycerophospholipids
Ors763	Octadeca-11E,13E,15Z-trienoic acid	Lipids_Fatty acids
Ors764	Phthalic anhydride	Others
Ors765	LysoPC 18:0	Lipids_Glycerophospholipids
Ors767	MAG (18:3) isomer4	Lipids_Glycerolipids
Ors768	LysoPC 20:1 (2n isomer)	Lipids_Glycerophospholipids
Ors769	MAG (18:3) isomer1	Lipids_Glycerolipids
Ors770	LysoPC 20:1	Lipids_Glycerophospholipids
Ors771	Taurocholic acid	Organic acids
Ors772	MAG (18:2)	Lipids_Glycerolipids
Ors773	α-Linolenic acid	Lipids_Fatty acids
Ors774	Menaquinone (K2)	Vitamins
Ors775	Vitamin A	Vitamins
Ors777	sesamolin	Others
Ors778	Gluconic acid	Carbohydrates
Ors779	trans,trans-Muconic acid	Organic acids
Ors782	L-Histidine	Amino acids
Ors783	1-Methylhistidine	Amino acid derivatives
Ors785	L-(+)-Arginine	Amino acids
Ors789	4-Hydroxy-3-methoxymandelate	Organic acids
Ors790	Thiamine	Vitamins
Ors792	Inositol	Others
Ors793	L-Serine	Amino acids
Ors794	L-Threonine	Amino acids
Ors795	2-Aminoethanesulfonic acid	Organic acids
Ors797	L-Homoserine	Amino acids
Ors798	L-Asparagine	Amino acids
Ors799	L-Glutamine	Amino acids
Ors800	Cis-Aconitic acid	Organic acids
Ors802	L-Citrulline	Amino acids
Ors803	2-Aminoethanesulfinic acid	Organic acids
Ors806	Dulcitol	Alcohols and polyols
Ors808	O-Phosphorylethanolamine	Others
Ors810	Methylglutaric acid	Organic acids
Ors811	D(+)-Melezitose O-rhamnoside	Carbohydrates
Ors813	L-Aspartic acid	Amino acids
Ors814	L-Glutamic acid	Amino acids
Ors818	D(+)-Melezitose	Carbohydrates
Ors820	D(+)-Glucose	Carbohydrates
Ors821	Creatine	Organic acids
Ors823	Guanidinoethyl sulfonate	Organic acids
Ors825	H-HomoArg-OH	Amino acid derivatives
Ors826	Anthranilate O-hexosyl-O-hexoside	Benzoic acid derivatives
Ors829	D-(+)-Sucrose	Carbohydrates
Ors831	Uridine 5’-diphosphate	Nucleotide and its derivates
Ors832	L-Glutamine O-hexside	Amino acid derivatives
Ors834	L-Saccharopine	Amino acid derivatives
Ors837	L-Glutamic acid O-glucoside	Amino acid derivatives
Ors840	D-glucoronic acid	Carbohydrates
Ors842	DL-Arabinose	Carbohydrates
Ors843	Citric acid	Organic acids
Ors845	D-(+)-Glucono-1,5-lactone	Carbohydrates
Ors848	Argininosuccinate	Organic acids
Ors849	Trehalose 6-phosphate	Carbohydrates
Ors852	4-Hydroxy-L-glutamic acid	Amino acid derivatives
Ors853	Allysine(6-Oxo DL-Norleucine)	Amino acid derivatives
Ors854	L-ascorbate	Vitamins
Ors859	2-Deoxyribose 1-phosphate	Carbohydrates
Ors860	O-Phospho-L-serine	Amino acid derivatives
Ors861	D-Glucose 6-phosphate	Carbohydrates
Ors862	Citramalate	Organic acids
Ors865	Ribulose-5-phosphate	Carbohydrates
Ors869	L-Pipecolic acid	Amino acid derivatives
Ors870	Glucarate O-Phosphoric acid	Carbohydrates
Ors873	Adenosine 5'-monophosphate	Nucleotide and its derivates
Ors874	Uridine 5'-diphospho-D-glucose	Nucleotide and its derivates
Ors875	Guanosine 5'-monophosphate	Nucleotide and its derivates
Ors876	Glutathione reduced form	Amino acid derivatives
Ors877	Guanine	Nucleotide and its derivates
Ors879	Inosine 5'-monophosphate	Nucleotide and its derivates
Ors880	Guanosine monophosphate	Nucleotide and its derivates
Ors881	D-Xylonic acid	Organic acids
Ors884	Uracil	Nucleotide and its derivates
Ors885	Nicotinic acid	Nicotinic acid derivatives
Ors887	3-Hydroxypropanoic acid	Organic acids
Ors890	2'-Deoxycytidine-5'-monophosphate	Nucleotide and its derivates
Ors892	β-Pseudouridine	Nucleotide and its derivates
Ors896	Adenine	Nucleotide and its derivates
Ors898	N-Acetylthreonine	Amino acid derivatives
Ors900	Xanthine	Nucleotide and its derivates
Ors903	Quinic acid	Quinate and its derivatives
Ors904	A-Ketoglutaric acid	Organic acids
Ors905	NADP	Others
Ors907	Aminomalonic acid	Organic acids
Ors911	L(-)-Malic acid	Organic acids
Ors915	D-Fructose 6-phosphate	Carbohydrates
Ors916	S-(methyl)glutathione	Amino acid derivatives
Ors918	DL-Glyceric acid	Organic acids
Ors919	Orotic acid	Vitamins
Ors920	Fumaric acid	Organic acids
Ors923	D-Sedoheptuiose 7-phosphate	Carbohydrates
Ors928	S-(5'-Adenosy)-L-homocysteine	Amino acid derivatives
Ors929	Succinic acid	Organic acids
Ors931	(Rs)-Mevalonic acid	Organic acids
Ors936	3-Hydroxybutyrate	Organic acids
Ors937	Hypoxanthine-9-β-D-arabinofuranoside	Nucleotide and its derivates
Ors938	3-(6-Hydroxy-3,4-dioxo-1,5-cyclohexadien-1-yl)-L-alanine	Amino acid derivatives
Ors940	Uridine	Nucleotide and its derivates
Ors942	Guanosine	Nucleotide and its derivates
Ors944	3-Hydroxy-3-methylpentane-1,5-dioic acid	Amino acid derivatives
Ors948	Methylmalonic acid	Organic acids
Ors957	Guanosine 3',5'-cyclic monophosphate	Nucleotide and its derivates
Ors958	Diethyl phosphate	Organic acids
Ors964	Cyclic AMP	Nucleotide and its derivates
Ors969	Citraconic acid	Organic acids
Ors974	Quinacyl syringic acid	Quinate and its derivatives
Ors976	2,5-dihydroxy benzoic acid O-hexside	Benzoic acid derivatives
Ors977	Salicylic acid O-glucoside	Phytohormones
Ors981	3-O-Feruloyl quinic acid glucoside	Quinate and its derivatives
Ors982	Homovanilloyl quinic acid	Quinate and its derivatives
Ors988	ethylmalonate	Organic acids
Ors989	3-Hydroxy-3-methyl butyric acid	Organic acids
Ors990	Gallic acid O-Hexoside	Benzoic acid derivatives
Ors991	Pyridoxal 5'-phosphate	Vitamins
Ors992	2-Methylsuccinic acid	Organic acids
Ors994	N6-Succinyl Adenosine	Nucleotide and its derivates
Ors996	Caftaric acid	Hydroxycinnamoyl derivatives
Ors997	Chrysoeriol C-hexosyl-O-hexoside	Flavone C-glycosides
Ors999	5-O-p-coumaroyl quinic acid O-hexoside	Quinate and its derivatives
Ors1000	O-Caffeoyl maltotriose	Hydroxycinnamoyl derivatives
Ors1001	Eudesmoyl quinic acid	Quinate and its derivatives
Ors1002	Homogentisic acid	Organic acids
Ors1004	1-O-Caffeoyl quinic acid	Quinate and its derivatives
Ors1008	Syringic acid O-glucoside	Benzoic acid derivatives
Ors1009	Hordatine B	Phenolamides
Ors1012	5-O-Feruloyl quinic acid glucoside	Quinate and its derivatives
Ors1014	Syringaldehyde O-glucoside	Others
Ors1017	Asp-phe	Amino acid derivatives
Ors1019	Chrysoeriol O-hexosyl-O-malonylhexoside	Flavone
Ors1020	6,7-dihydroxycoumarin 7-O-quinic acid	Coumarins
Ors1023	3-O-p-coumaroyl quinic acid O-hexoside	Quinate and its derivatives
Ors1024	Adipic acid	Organic acids
Ors1026	2,3-dimethylsuccinic acid	Amino acid derivatives
Ors1028	5-hydroxyhexanoic acid	Organic acids
Ors1034	Protocatechuic acid O-glucoside	Catechin derivatives
Ors1035	Protocatechuic acid	Catechin derivatives
Ors1037	2-Methylglutaric acid	Organic acids
Ors1039	5-O-p-coumaroyl shikimic acid O-hexoside	Quinate and its derivatives
Ors1046	Chlorogenic acid (3-O-Caffeoylquinic acid)	Quinate and its derivatives
Ors1047	Flavin adenine dinucleotide (FAD)	Nucleotide and its derivates
Ors1049	2-Isopropylmalate	Organic acids
Ors1050	5'-Deoxy-5'-(methylthio)adenosine	Nucleotide and its derivates
Ors1052	Pantetheine	Vitamins
Ors1053	2,5-dihydroxybenzoic acid (Gentisic acid)	Benzoic acid derivatives
Ors1054	Syringin	Hydroxycinnamoyl derivatives
Ors1062	2,3-Dihydroxybenzoic acid	Organic acids
Ors1063	Terephthalic acid	Organic acids
Ors1065	Acacetin O-acetyl hexoside	Flavone
Ors1066	4-O-Caffeoyl quinic acid (criptochlorogenic acid)	Quinate and its derivatives
Ors1067	Phthalic acid	Organic acids
Ors1069	4-Hydroxybenzoic acid	Organic acids
Ors1074	Caffeic acid O-glucoside	Hydroxycinnamoyl derivatives
Ors1078	3-O-p-coumaroyl shikimic acid O-hexoside	Quinate and its derivatives
Ors1079	Riboflavin	Vitamins
Ors1080	1-O-beta-D-Glucopyranosyl sinapate	Hydroxycinnamoyl derivatives
Ors1081	Caffeic acid	Hydroxycinnamoyl derivatives
Ors1087	Isovitexin 7-O-glucoside (Saponarin)	Others
Ors1092	Vanillic acid	Hydroxycinnamoyl derivatives
Ors1093	Syringic acid	Hydroxycinnamoyl derivatives
Ors1095	Kaempferol-3-O-robinoside-7-O-rhamnoside (Robinin)	Flavonol
Ors1096	Afzelechin (3,5,7,4'-Tetrahydroxyflavan)	Flavanone
Ors1100	Dihydromyricetin	Flavonol
Ors1104	Glycitin	Isoflavone
Ors1106	O-p-Coumaroyl quinic acid O-rutinoside derivative	Quinate and its derivatives
Ors1107	3-O-p-Coumaroyl quinic acid	Quinate and its derivatives
Ors1110	(S)-(-)-2-Hydroxyisocaproic acid	Organic acids
Ors1111	6-Methoxy-7,8-DihydroxyCoumarin	Coumarins
Ors1113	N-Acetyl-l-leucine	Amino acid derivatives
Ors1114	Vitexin 2''-O-beta-L-rhamnoside	Flavone C-glycosides
Ors1115	p-Coumaryl alcohol	Hydroxycinnamoyl derivatives
Ors1118	Chrysoeriol C-pentosyl-O-hexosyl-O-hexoside	Flavone C-glycosides
Ors1119	3-(4-Hydroxyphenyl)propionic acid	Hydroxycinnamoyl derivatives
Ors1120	4-Hydroxybenzaldehyde	Benzoic acid derivatives
Ors1121	Gallocatechin-catechin	Catechin derivatives
Ors1122	Isohemiphloin	Alkaloids
Ors1128	Chlorogenic acid methyl ester	Quinate and its derivatives
Ors1130	Tricin O-sinapic acid	Flavone
Ors1131	Tricin O-saccharic acid	Flavone
Ors1132	Quercetin 3-O-glucoside (Isotrifoliin)	Flavonol
Ors1136	Kaempferol 3-O-robinobioside (Biorobin)	Flavonol
Ors1139	Coniferyl alcohol	Hydroxycinnamoyl derivatives
Ors1143	Sinapyl alcohol	Hydroxycinnamoyl derivatives
Ors1144	Velutin O-glucuronic acid	Flavone
Ors1147	2-(Formylamino)benzoic acid	Organic acids
Ors1148	Kaempferol 3-O-rutinoside (Nicotiflorin)	Flavonol
Ors1153	Apigenin 7-rutinoside (Isorhoifolin)	Flavone
Ors1154	Chrysoeriol O-hexosyl-O-hexosyl-O-Glucuronic acid	Flavone
Ors1155	3-(2-Naphthyl)-D-alanine	Amino acid derivatives
Ors1156	Genistein 7-O-Glucoside (Genistin)	Isoflavone
Ors1157	Chrysoeriol 8-C-pentosyl-O-rutinoside	Flavone C-glycosides
Ors1161	Kaempferol 3-O-galactoside (Trifolin)	Flavonol
Ors1163	Apigenin O-hexosyl-O-pentoside	Flavone
Ors1164	Chrysoeriol 5-O-hexoside	Flavone
Ors1167	Apigenin 7-O-neohesperidoside (Rhoifolin)	Flavone
Ors1168	Sinapic acid	Hydroxycinnamoyl derivatives
Ors1169	Tricin 5-O-hexoside	Flavone
Ors1172	Naringenin 7-O-neohesperidoside (Naringin)	Flavanone
Ors1173	Hesperetin O-malonylhexoside	Flavanone
Ors1180	Hesperetin 7-rutinoside (Hesperidin)	Flavanone
Ors1182	Tricin di-O-hexoside	Flavone
Ors1183	3-Hydroxy-4-methoxycinnamic acid	Hydroxycinnamoyl derivatives
Ors1185	Kaempferol 3-O-glucoside (Astragalin)	Flavonol
Ors1187	Chrysoeriol O-rhamnosyl-O-glucuronic acid	Flavone
Ors1188	Naringenin 7-O-glucoside (Prunin)	Flavanone
Ors1190	Indole-5-carboxylic acid	Indole derivatives
Ors1191	Salicylic acid (SA)	Phytohormones
Ors1194	Hesperetin 7-O-neohesperidoside (Neohesperidin)	Flavanone
Ors1195	Tricin O-glucuronic acid	Flavone
Ors1197	Chrysoeriol O-glucuronic acid	Flavone
Ors1201	Rosmarinic acid	Organic acids
Ors1204	Chrysoeriol 7-O-hexoside	Flavone
Ors1207	p-Coumaraldehyde	Hydroxycinnamoyl derivatives
Ors1208	Azelaic Acid	Organic acids
Ors1213	Baicalein-7-O-glucuronide (Baicalin)	Flavone
Ors1216	Benzoic acid	Benzoic acid derivatives
Ors1222	Sinapinaldehyde	Hydroxycinnamoyl derivatives
Ors1226	E-3,4,5'-Trihydroxy-3'-glucopyranosylstilbene	Others
Ors1237	Tricin 4'-O-(syringyl alcohol) ether 7-O-hexoside	Flavonolignan
Ors1238	Arctiin	Others
Ors1241	Disinapoyl hexoside	Hydroxycinnamoyl derivatives
Ors1242	2'-Hydroxygenistein	Isoflavone
Ors1246	Eriodictyol	Flavanone
Ors1247	Isosakuranetin-7-neohesperidoside (Poncirin)	Flavanone
Ors1253	(+)-cis,trans-Abscisic acid (ABA)	Phytohormones
Ors1259	Tricin O-glycerol	Flavone
Ors1265	Acetyl-eriodictyol O-hexoside	Flavone
Ors1266	Pinoresinol	Hydroxycinnamoyl derivatives
Ors1273	4-Methoxycinnamic acid	Hydroxycinnamoyl derivatives
Ors1274	Naringenin	Flavanone
Ors1277	Tricin O-malonyl rhamnoside	Flavone
Ors1280	3,4-Dimethoxycinnamic acid	Hydroxycinnamoyl derivatives
Ors1282	Chrysoeriol	Flavone
Ors1284	Tricin	Flavone
Ors1285	Tricin 4'-O-syringyl alcohol	Flavonolignan
Ors1286	Syringetin	Flavonol
Ors1291	(+)-Jasmonic acid (JA)	Phytohormones
Ors1293	Tricin 4'-O-β-guaiacylglycerol	Flavonolignan
Ors1294	Di-O-methylquercetin	Flavonol
Ors1296	Amentoflavone	Flavone
Ors1298	Tricin O-oxalic acid O-coumaroyl shikimic acid	Flavone
Ors1299	Tricin O-eudesmic acid	Flavone
Ors1309	Formononetin (4'-O-methyldaidzein)	Isoflavone
Ors1313	N-[(-)-Jasmonoyl]-(L)-Isoleucine (JA-L-Ile)	Phytohormones
Ors1315	3,7-Di-O-methylquercetin	Flavonol
Ors1326	Prunetin	Isoflavone
Ors1329	Kumatakenin	Flavonol
Ors1331	Velutin	Flavone
Ors1333	LysoPE 14:0 (2n isomer)	Lipids_Glycerophospholipids
Ors1334	9-HpOTrE	Lipids_Fatty acids
Ors1337	13-HOTrE(r)	Lipids_Fatty acids
Ors1339	13-HPODE	Lipids_Fatty acids
Ors1340	13-HpOTrE(r)	Lipids_Fatty acids
Ors1343	9-HOTrE	Lipids_Fatty acids
Ors1344	LysoPE 16:0 (2n isomer)	Lipids_Glycerophospholipids
Ors1345	LysoPE 16:0	Lipids_Glycerophospholipids
Ors1348	9,10-EODE	Lipids_Fatty acids
Ors1349	LysoPE 18:1	Lipids_Glycerophospholipids
Ors1350	9-KODE	Lipids_Fatty acids
Ors1351	Lauric acid (C12:0)	Lipids_Fatty acids
Ors1353	12,13-EODE	Lipids_Fatty acids
Ors1356	Myristoleic acid (C14:1)	Lipids_Fatty acids
