# Supplementary material for: Mutations in MIR396e and MIR396f increase grain size and modulate shoot architecture in rice
Source: Plant Biotechnol J. 2019 Aug 16;18(2):491–501. doi: 10.1111/pbi.13214 (PMC6953237; doi:10.1111/pbi.13214)
Supplement: Supplementary file 22 — Data S9. The metabolites with significantly different levels between wild‐type and mir396ef leaves. [file PBI-18-491-s017.xlsx]

## Sheet: Sheet1
Data S9. The metabolites with significantly different levels between wild-type and mir396ef leaves. The leaves were sampled from 50-day-old plants. FC, fold change. FC ≥ 2 or ≤ 0.5, and VIP ≥ 1.
Index	Compounds	Class	XS134	mir396ef	Fold.Change	LogFC	type
Ors12	L(+)-Ornithine	Amino acids	98600	43700	0.443205	-1.17395	down
Ors23	γ-aminobutyric acid	Organic acids	302000	125000	0.413907	-1.27262	down
Ors63	N,N-Dimethylglycine	Amino acid derivatives	230000	105000	0.456522	-1.13124	down
Ors121	γ-Glu-Cys	Amino acid derivatives	13800	39800	2.88406	1.5281	up
Ors164	Thymine	Nucleotide and its derivates	16500	38600	2.33939	1.22613	up
Ors199	Adenosine O-ribose	Nucleotide and its derivates	72500	167000	2.30345	1.2038	up
Ors207	N-p-Coumaroyl putrescine	Phenolamides	7730000	255000	0.0329884	-4.9219	down
Ors257	Apigenin 6-C-hexosyl-8-C-hexosyl-O-hexoside	Flavone C-glycosides	11400	35500	3.11404	1.63879	up
Ors262	4-Methyl-5-thiazoleethanol	Others	13000	38300	2.94615	1.55883	up
Ors281	N-Feruloyl agmatine	Phenolamides	6820000	1160000	0.170088	-2.55565	down
Ors285	N-Methyltryptamine	Tryptamine derivatives	13600	116000	8.52941	3.09245	up
Ors292	L-Tryptamine	Tryptamine derivatives	346000	976000	2.82081	1.49611	up
Ors297	Feruloylcholine	Cholines	48700	122000	2.50513	1.32489	up
Ors373	Phe-Phe	Amino acid derivatives	17100	7240	0.423392	-1.23993	down
Ors406	2-Aminoethylphosphonate	Others	21600	9080	0.42037	-1.25027	down
Ors428	5-Methoxy-N,N-dimethyltryptamine	Tryptamine derivatives	9	12500	1388.89	10.4397	up
Ors506	O-methylChrysoeriol 8-C-hexoside	Flavone C-glycosides	92300	24100	0.261105	-1.9373	down
Ors508	2-Methoxybenzoic acid	Hydroxycinnamoyl derivatives	7000	9	0.00128571	-9.60321	down
Ors541	Apigenin O-malonylhexoside	Flavone	50500	125000	2.47525	1.30757	up
Ors620	Naringenin chalcone	Flavanone	142000	62800	0.442254	-1.17705	down
Ors649	Cinnamoyl tyramine	Tryptamine derivatives	41200	168000	4.07767	2.02774	up
Ors683	4-Hydroxysphinganine	Lipids_Fatty acids	850000	1780000	2.09412	1.06634	up
Ors684	Phytocassane C	Terpenoids	22700	47800	2.10573	1.07432	up
Ors692	Acacetin	Flavone	13600	6530	0.480147	-1.05845	down
Ors702	D-erythro-Dihydrosphingosine	Others	105000	258000	2.45714	1.29698	up
Ors711	DGMG (18:2) isomer2	Lipids_Glycerolipids	65700	31300	0.476408	-1.06973	down
Ors712	MAG (18:3) isomer5	Lipids_Glycerolipids	4370000	2060000	0.471396	-1.08499	down
Ors713	DGMG (18:1)	Lipids_Glycerolipids	599000	251000	0.419032	-1.25487	down
Ors717	Cafestol	Hydroxycinnamoyl derivatives	868000	2360000	2.71889	1.44302	up
Ors725	Octadecadien-6-ynoic acid	Lipids_Fatty acids	185000	47900	0.258919	-1.94943	down
Ors735	MAG (18:2) isomer1	Lipids_Glycerolipids	9530	9	0.000944386	-10.0483	down
Ors737	L-Palmitoylcarnitine	Others	18800	5260	0.279787	-1.8376	down
Ors752	Punicic acid	Lipids_Fatty acids	471000	163000	0.346072	-1.53086	down
Ors754	MGMG (18:2) isomer2	Lipids_Glycerolipids	9	9110	1012.22	9.98331	up
Ors772	MAG (18:2)	Lipids_Glycerolipids	301000	609000	2.02326	1.01668	up
Ors783	1-Methylhistidine	Amino acid derivatives	1970	9	0.00456853	-7.77405	down
Ors790	Thiamine	Vitamins	2870	9	0.00313589	-8.31691	down
Ors798	L-Asparagine	Amino acids	913000	389000	0.426068	-1.23084	down
Ors806	Dulcitol	Alcohols and polyols	35800	10300	0.287709	-1.79732	down
Ors811	D(+)-Melezitose O-rhamnoside	Carbohydrates	6680	9	0.00134731	-9.53571	down
Ors823	Guanidinoethyl sulfonate	Organic acids	9	1990	221.111	7.78863	up
Ors831	Uridine 5’-diphosphate	Nucleotide and its derivates	9	25900	2877.78	11.4907	up
Ors890	2'-Deoxycytidine-5'-monophosphate	Nucleotide and its derivates	3030	9	0.0029703	-8.39518	down
Ors900	Xanthine	Nucleotide and its derivates	252000	117000	0.464286	-1.10692	down
Ors923	D-Sedoheptuiose 7-phosphate	Carbohydrates	398000	9	2.26131e-05	-15.4325	down
Ors931	(Rs)-Mevalonic acid	Organic acids	9	262000	29111.1	14.8293	up
Ors969	Citraconic acid	Organic acids	9	182000	20222.2	14.3037	up
Ors1023	3-O-p-coumaroyl quinic acid O-hexoside	Quinate and its derivatives	287000	9	3.13589e-05	-14.9608	down
Ors1034	Protocatechuic acid O-glucoside	Catechin derivatives	452000	2260000	5	2.32193	up
Ors1144	Velutin O-glucuronic acid	Flavone	35500	9	0.000253521	-11.9456	down
Ors1155	3-(2-Naphthyl)-D-alanine	Amino acid derivatives	103000	42100	0.408738	-1.29075	down
Ors1168	Sinapic acid	Hydroxycinnamoyl derivatives	3090000	1500000	0.485437	-1.04264	down
Ors1197	Chrysoeriol O-glucuronic acid	Flavone	211000	487000	2.30806	1.20668	up
Ors1207	p-Coumaraldehyde	Hydroxycinnamoyl derivatives	3940	9380	2.38071	1.25139	up
Ors1213	Baicalein-7-O-glucuronide (Baicalin)	Flavone	3300	8510	2.57879	1.36669	up
Ors1253	(+)-cis,trans-Abscisic acid (ABA)	Phytohormones	52600	24900	0.473384	-1.07892	down
Ors1266	Pinoresinol	Hydroxycinnamoyl derivatives	9	19100	2122.22	11.0514	up
Ors1274	Naringenin	Flavanone	186000	84500	0.454301	-1.13828	down
Ors1294	Di-O-methylquercetin	Flavonol	3890000	546000	0.14036	-2.8328	down
Ors1296	Amentoflavone	Flavone	10500	9	0.000857143	-10.1882	down
Ors1339	13-HPODE	Lipids_Fatty acids	74900	23800	0.317757	-1.654	down
Ors1343	9-HOTrE	Lipids_Fatty acids	419000	96200	0.229594	-2.12284	down
Ors1348	9,10-EODE	Lipids_Fatty acids	911000	243000	0.26674	-1.90649	down
