# Supplementary material for: Mutations in MIR396e and MIR396f increase grain size and modulate shoot architecture in rice
Source: Plant Biotechnol J. 2019 Aug 16;18(2):491–501. doi: 10.1111/pbi.13214 (PMC6953237; doi:10.1111/pbi.13214)
Supplement: Supplementary file 23 — Data S10. Expression profiles of the DEGs identified in wild‐type and mir396ef developing uppermost internodes. [file PBI-18-491-s018.xlsx]

## Sheet: Sheet1
Data S10. Expression profiles of the DEGs identified in wild-type and mir396ef developing uppermost internodes. A1, a mir396ef line. Ratio ≥ 2 or ≤ 0.5, and FDR ＜ 0.05.
GeneID	GeneName	Locus	XS134_FPKM	A1_FPKM	log2(A1/XS134)	up-or-down	p_value	q_value	Description
LOC_Os03g38170	LOC_Os03g38170	Chr3:21191314-21199192	1.60609	0.693141	-1.21233	down	0.00105	0.0112744	expressed protein
LOC_Os01g28134	LOC_Os01g28134	Chr1:15760467-15763180	0	0.821153	inf	up	5e-05	0.000832404	expressed protein
LOC_Os06g36330	LOC_Os06g36330	Chr6:21315871-21317578	2.63669	6.26391	1.24834	up	5e-05	0.000832404	MATE domain containing protein, expressed
LOC_Os12g24240	LOC_Os12g24240	Chr12:13812069-13815456	2.76919	0.862742	-1.68247	down	0.0032	0.0266697	expressed protein
LOC_Os03g16960	LOC_Os03g16960	Chr3:9425489-9426843	0.767256	0	#NAME?	down	5e-05	0.000832404	cysteine-rich repeat secretory protein 55 precursor, putative, expressed
LOC_Os05g48660	LOC_Os05g48660	Chr5:27886607-27889511	0.723415	0.33258	-1.12112	down	0.00155	0.0153069	MRH1, putative, expressed
LOC_Os10g31240	LOC_Os10g31240	Chr10:16383353-16386793	7.98017	3.75239	-1.08861	down	5e-05	0.000832404	plant protein of unknown function domain containing protein, expressed
LOC_Os09g17152	LOC_Os09g17152	Chr9:10522921-10524537	1.9716	0.758909	-1.37737	down	5e-05	0.000832404	OsFBX319 - F-box domain containing protein, expressed
LOC_Os07g42310	LOC_Os07g42310	Chr7:25320454-25323506	1.2082	0.597677	-1.01542	down	0.0008	0.00909535	lung seven transmembrane domain containing protein, putative, expressed
LOC_Os12g38720	LOC_Os12g38720	Chr12:23782738-23783531	29.5477	64.5682	1.12778	up	5e-05	0.000832404	expressed protein
LOC_Os12g25800	LOC_Os12g25800	Chr12:14963120-14963695	7.54057	0	#NAME?	down	0.00225	0.0204485	expressed protein
LOC_Os06g03050	LOC_Os06g03050	Chr6:1125349-1127804	1.04283	2.91958	1.48526	up	5e-05	0.000832404	expressed protein
LOC_Os01g66890	LOC_Os01g66890	Chr1:38843724-38846536	0.861515	0.363401	-1.24531	down	0.00165	0.0160063	BTBZ1 - Bric-a-Brac, Tramtrack, and Broad Complex BTB domain with TAZ zinc finger and Calmodulin-binding domains, expressed
LOC_Os05g23450	LOC_Os05g23450	Chr5:13411034-13413991	0.14162	0.729314	2.36451	up	5e-05	0.000832404	expressed protein
LOC_Os01g50420	LOC_Os01g50420	Chr1:28945227-28948045	1.07525	0.294814	-1.86679	down	5e-05	0.000832404	STE_MEKK_ste11_MAP3K.7 - STE kinases include homologs to sterile 7, sterile 11 and sterile 20 from yeast, expressed
LOC_Os05g31620	LOC_Os05g31620	Chr5:18406479-18407458	31.9801	15.2593	-1.06749	down	5e-05	0.000832404	OsCML15 - Calmodulin-related calcium sensor protein, expressed
LOC_Os03g28170	LOC_Os03g28170	Chr3:16214380-16215458	8.13225	2.33584	-1.79971	down	5e-05	0.000832404	expressed protein
LOC_Os02g08330	LOC_Os02g08330	Chr2:4424438-4426620	0.990297	2.20146	1.15253	up	5e-05	0.000832404	gp176, putative, expressed
LOC_Os04g32850	LOC_Os04g32850	Chr4:19835130-19836892	12.9686	0.782212	-4.05132	down	5e-05	0.000832404	basic proline-rich protein, putative, expressed
LOC_Os03g20120	LOC_Os03g20120	Chr3:11367198-11368919	1.22373	0.397752	-1.62134	down	0.0001	0.00155153	glycosyl transferase 8 domain containing protein, putative, expressed
LOC_Os06g47780	LOC_Os06g47780	Chr6:28918690-28923568	0.882915	0.392681	-1.16892	down	0.00245	0.0217785	TKL_IRAK_DUF26-lh.3 - DUF26 kinases have homology to DUF26 containing loci, expressed
LOC_Os02g53750	LOC_Os02g53750	Chr2:32915307-32918514	9.38452	3.91934	-1.25967	down	5e-05	0.000832404	tyrosine protein kinase domain containing protein, putative, expressed
LOC_Os10g11889	LOC_Os10g11889	Chr10:6597052-6599560	1.16918	3.56168	1.60706	up	0.00455	0.03523	expressed protein
LOC_Os02g46460	LOC_Os02g46460	Chr2:28312588-28316198	4.4459	1.72672	-1.36444	down	5e-05	0.000832404	peptide transporter PTR2, putative, expressed
LOC_Os10g38470	LOC_Os10g38470	Chr10:20551208-20552421	3.74639	1.54541	-1.27752	down	5e-05	0.000832404	glutathione S-transferase, putative, expressed
LOC_Os05g28740	LOC_Os05g28740	Chr5:16859682-16860977	75.0596	19.4149	-1.95087	down	5e-05	0.000832404	universal stress protein domain containing protein, putative, expressed
LOC_Os02g11770	LOC_Os02g11770	Chr2:6078177-6079147	47.6995	10.847	-2.13668	down	5e-05	0.000832404	expressed protein
LOC_Os06g49930	LOC_Os06g49930	Chr6:30225217-30231310	1.16194	0.576247	-1.01178	down	0.0001	0.00155153	OsFBX207 - F-box domain containing protein, expressed
LOC_Os03g13180	LOC_Os03g13180	Chr3:7107128-7108672	1.6058	0.58591	-1.45454	down	5e-05	0.000832404	peroxidase precursor, putative, expressed
LOC_Os10g10300	LOC_Os10g10300	Chr10:5657198-5662154	0.607359	0.284708	-1.09307	down	0.00025	0.00343268	retrotransposon protein, putative, unclassified, expressed
LOC_Os01g02050	LOC_Os01g02050	Chr1:562055-572138	0.257288	0.584204	1.18309	up	5e-05	0.000832404	phosphoenolpyruvate carboxylase, putative, expressed
LOC_Os11g17504	LOC_Os11g17504	Chr11:9754958-9759871	2.46001	0.928622	-1.4055	down	5e-05	0.000832404	retrotransposon protein, putative, Ty1-copia subclass, expressed
LOC_Os10g42490	LOC_Os10g42490	Chr10:22910459-22916203	3.1481	1.41909	-1.14951	down	5e-05	0.000832404	homeobox and START domains containing protein, putative, expressed
LOC_Os12g36850	LOC_Os12g36850	Chr12:22591675-22593522	2.21193	0.900947	-1.29579	down	0.001	0.0108873	pathogenesis-related Bet v I family protein, putative, expressed
LOC_Os04g43060	LOC_Os04g43060	Chr4:25492136-25493273	1.86268	0.825892	-1.17336	down	0.0005	0.00616839	enzyme of the cupin superfamily protein, putative, expressed
LOC_Os11g45050	LOC_Os11g45050	Chr11:27261092-27264194	0.302504	1.30923	2.11369	up	5e-05	0.000832404	NBS-LRR disease resistance protein, putative, expressed
LOC_Os07g05010	LOC_Os07g05010	Chr7:2207087-2210741	5.24215	2.49181	-1.07296	down	5e-05	0.000832404	helix-loop-helix DNA-binding domain containing protein, expressed
LOC_Os08g17830	LOC_Os08g17830	Chr8:10938443-10945133	0.322754	1.01555	1.65376	up	0.0001	0.00155153	transposon protein, putative, unclassified, expressed
LOC_Os01g71970	LOC_Os01g71970	Chr1:41711880-41713811	10.8292	4.27194	-1.34197	down	5e-05	0.000832404	GRAS family transcription factor containing protein, expressed
LOC_Os02g17710	LOC_Os02g17710	Chr2:10213061-10216364	0.672345	0.321939	-1.06242	down	0.0004	0.00509899	receptor-like protein kinase 5 precursor, putative, expressed
LOC_Os03g10210	LOC_Os03g10210	Chr3:5180654-5182185	1.68053	0.803404	-1.06472	down	0.00065	0.00765589	homeobox domain containing protein, expressed
LOC_Os03g61270	LOC_Os03g61270	Chr3:34792024-34793869	1.48164	0.547511	-1.43624	down	0.00015	0.00220907	OsMan04 - Endo-Beta-Mannanase, expressed
LOC_Os10g40510	LOC_Os10g40510	Chr10:21690273-21691088	77.7761	35.7748	-1.12038	down	5e-05	0.000832404	LTPL144 - Protease inhibitor/seed storage/LTP family protein precursor, expressed
LOC_Os08g08960	LOC_Os08g08960	Chr8:5208384-5209569	7.33651	1.68501	-2.12234	down	5e-05	0.000832404	Cupin domain containing protein, expressed
LOC_Os01g11750	LOC_Os01g11750	Chr1:6361525-6363457	2.52929	1.24255	-1.02543	down	0.00035	0.00455022	GDSL-like lipase/acylhydrolase, putative, expressed
LOC_Os06g14420	LOC_Os06g14420	Chr6:8068590-8070044	15.948	5.31754	-1.58455	down	5e-05	0.000832404	hydrolase, NUDIX family, domain containing protein, expressed
LOC_Os10g10290	LOC_Os10g10290	Chr10:5654641-5656625	0.780565	0.168206	-2.21429	down	0.0012	0.0125595	retrotransposon protein, putative, unclassified, expressed
LOC_Os02g04130	LOC_Os02g04130	Chr2:1799732-1800811	8.70182	2.00122	-2.12044	down	5e-05	0.000832404	DUF1645 domain containing protein, putative, expressed
LOC_Os04g46910	LOC_Os04g46910	Chr4:27819150-27820134	0.192825	1.88549	3.28958	up	0.0069	0.0482358	actin-depolymerizing factor, putative, expressed
LOC_Os08g01490	LOC_Os08g01490	Chr8:301641-304056	0.782414	0.124559	-2.6511	down	5e-05	0.000832404	cytochrome P450, putative, expressed
LOC_Os07g08000	LOC_Os07g08000	Chr7:4049753-4054523	23.7772	11.1219	-1.09617	down	5e-05	0.000832404	expressed protein
LOC_Os01g03914	LOC_Os01g03914	Chr1:1673009-1680632	3.14806	1.35741	-1.2136	down	5e-05	0.000832404	cation efflux family protein, putative, expressed
LOC_Os05g48680	LOC_Os05g48680	Chr5:27896045-27896719	8.48962	3.25121	-1.38472	down	5e-05	0.000832404	expressed protein
LOC_Os02g32009	LOC_Os02g32009	Chr2:18908677-18909567	0.459908	1.45057	1.65721	up	0.00215	0.0196985	expressed protein
LOC_Os11g03290	LOC_Os11g03290	Chr11:1222799-1226701	1.51519	0.0882677	-4.10147	down	0.00265	0.023101	nucleoside-triphosphatase, putative, expressed
LOC_Os10g25400	LOC_Os10g25400	Chr10:13131432-13133328	0.949249	1.96046	1.04634	up	0.0009	0.00998066	GDSL-like lipase/acylhydrolase, putative, expressed
LOC_Os02g20640	LOC_Os02g20640	Chr2:12161802-12163683	1.07761	0.417965	-1.36638	down	0.0019	0.0178926	retrotransposon protein, putative, unclassified, expressed
LOC_Os10g40960	LOC_Os10g40960	Chr10:21995562-21997584	1.04339	0.311886	-1.74218	down	0.00085	0.00954615	oxidoreductase, 2OG-Fe oxygenase family protein, putative, expressed
LOC_Os01g74040	LOC_Os01g74040	Chr1:42884890-42886416	5.23555	1.97168	-1.40892	down	5e-05	0.000832404	zinc finger, RING-type, putative, expressed
LOC_Os03g09830	LOC_Os03g09830	Chr3:4889491-4892257	1.50314	3.39207	1.17418	up	5e-05	0.000832404	expressed protein
LOC_Os04g54230	LOC_Os04g54230	Chr4:32297555-32298132	6.01855	2.72264	-1.14441	down	0.00015	0.00220907	wound induced protein, putative, expressed
LOC_Os03g55776	LOC_Os03g55776	Chr3:31757958-31758807	16.519	4.66092	-1.82544	down	5e-05	0.000832404	expressed protein
LOC_Os08g43940	LOC_Os08g43940	Chr8:27684794-27685499	1.42336	3.25827	1.1948	up	0.00105	0.0112744	carrier, putative, expressed
LOC_Os06g01780	LOC_Os06g01780	Chr6:450939-453734	1.07596	0.377143	-1.51243	down	0.0002	0.00282646	ethylene-responsive element-binding protein, putative, expressed
LOC_Os05g33110	LOC_Os05g33110	Chr5:19415388-19423248	2.66547	1.06102	-1.32894	down	5e-05	0.000832404	endo-1,3;1,4-beta-D-glucanase precursor, putative, expressed
LOC_Os03g04680	LOC_Os03g04680	Chr3:2223101-2225205	36.9216	12.9097	-1.51601	down	5e-05	0.000832404	cytochrome P450, putative, expressed
LOC_Os06g46950	LOC_Os06g46950	Chr6:28483806-28484624	75.4729	27.4903	-1.45704	down	5e-05	0.000832404	EF hand family protein, putative, expressed
LOC_Os04g02640	LOC_Os04g02640	Chr4:997303-999140	5.30328	1.06353	-2.31803	down	5e-05	0.000832404	3-ketoacyl-CoA synthase 6, putative, expressed
LOC_Os04g08828	LOC_Os04g08828	Chr4:4874373-4878345	2.02743	0.014798	-7.0981	down	0.00265	0.023101	cytochrome P450, putative, expressed
LOC_Os01g14990	LOC_Os01g14990	Chr1:8401310-8402406	1.83161	3.68973	1.0104	up	0.00065	0.00765589	GCRP6 - Glycine and cysteine rich family protein precursor, putative, expressed
LOC_Os09g02270	LOC_Os09g02270	Chr9:920564-926016	3.00794	1.23461	-1.28472	down	5e-05	0.000832404	cyclase family protein, putative, expressed
LOC_Os03g14420	LOC_Os03g14420	Chr3:7840806-7843174	4.42443	9.24495	1.06317	up	5e-05	0.000832404	cytochrome P450, putative, expressed
LOC_Os03g19070	LOC_Os03g19070	Chr3:10677695-10678947	17.1953	7.48508	-1.19992	down	5e-05	0.000832404	long cell-linked locus protein, putative, expressed
LOC_Os04g57340	LOC_Os04g57340	Chr4:34133865-34134438	20.9183	9.47611	-1.1424	down	5e-05	0.000832404	AP2 domain containing protein, expressed
LOC_Os10g14180	LOC_Os10g14180	Chr10:7685172-7702488	3.88385	19.2829	2.31176	up	5e-05	0.000832404	expressed protein
LOC_Os01g63190	LOC_Os01g63190	Chr1:36622826-36627675	2.44024	1.09977	-1.14982	down	5e-05	0.000832404	laccase precursor protein, putative, expressed
LOC_Os07g44130	LOC_Os07g44130	Chr7:26375647-26377640	0	0.915568	inf	up	5e-05	0.000832404	cytochrome P450 72A1, putative, expressed
LOC_Os11g11780	LOC_Os11g11780	Chr11:6539073-6541690	0.789483	0.268101	-1.55813	down	0.00555	0.0410316	cysteine-rich receptor-like protein kinase 21 precursor, putative, expressed
LOC_Os01g50530	LOC_Os01g50530	Chr1:29024350-29025826	1.27153	0.363833	-1.80522	down	0.0009	0.00998066	cytochrome P450, putative, expressed
LOC_Os03g43100	LOC_Os03g43100	Chr3:24046088-24047243	0	11.2842	inf	up	5e-05	0.000832404	expressed protein
LOC_Os07g39740	LOC_Os07g39740	Chr7:23814134-23816459	1.22244	0.352431	-1.79435	down	5e-05	0.000832404	GDSL-like lipase/acylhydrolase, putative, expressed
LOC_Os01g18860	LOC_Os01g18860	Chr1:10657462-10660137	0.287194	1.03479	1.84924	up	5e-05	0.000832404	S-adenosylmethionine synthetase, putative, expressed
LOC_Os02g04690	LOC_Os02g04690	Chr2:2110920-2120419	2.18994	0.913576	-1.2613	down	5e-05	0.000832404	cycloartenol synthase, putative, expressed
LOC_Os06g12310	LOC_Os06g12310	Chr6:6648386-6653005	10.7265	4.61873	-1.21561	down	5e-05	0.000832404	aquaporin protein, putative, expressed
LOC_Os04g47810	LOC_Os04g47810	Chr4:28369365-28371848	0.842864	0.419685	-1.00599	down	0.00235	0.0210835	ethylene-responsive protein related, putative, expressed
LOC_Os08g04230	LOC_Os08g04230	Chr8:2059650-2061631	0.31415	0.907966	1.53119	up	0.0006	0.0071668	cysteine-rich repeat secretory protein 55 precursor, putative, expressed
LOC_Os04g32820	LOC_Os04g32820	Chr4:19819397-19820459	2.29035	1.00504	-1.18831	down	0.00105	0.0112744	expressed protein
LOC_Os01g27390	LOC_Os01g27390	Chr1:15291668-15294415	1.21999	0.276196	-2.14311	down	0.00115	0.0121426	glutathione S-transferase, putative, expressed
LOC_Os03g05500	LOC_Os03g05500	Chr3:2723034-2723936	5.28115	2.26556	-1.22098	down	5e-05	0.000832404	DUF260 domain containing protein, putative, expressed
LOC_Os12g14224	LOC_Os12g14224	Chr12:8078615-8081328	0	2.27261	inf	up	5e-05	0.000832404	expressed protein
LOC_Os01g58370	LOC_Os01g58370	Chr1:33728307-33728550	6.11283	0	#NAME?	down	0.00565	0.041574	expressed protein
LOC_Os01g43510	LOC_Os01g43510	Chr1:24908650-24910102	2.95887	1.46547	-1.01368	down	5e-05	0.000832404	expressed protein
LOC_Os01g09800	LOC_Os01g09800	Chr1:5060415-5065236	1.00689	0.387387	-1.37806	down	5e-05	0.000832404	BTBA1 - Bric-a-Brac,Tramtrack, Broad Complex BTB domain with Ankyrin repeat region, expressed
LOC_Os01g62110	LOC_Os01g62110	Chr1:35952918-35953507	1.02609	2.79036	1.4433	up	0.00505	0.0381409	expressed protein
LOC_Os08g02700	LOC_Os08g02700	Chr8:1127881-1129553	2.28076	0.917673	-1.31346	down	0.00015	0.00220907	fructose-bisphospate aldolase isozyme, putative, expressed
LOC_Os01g32670	LOC_Os01g32670	Chr1:17911522-17912150	8.40074	48.1989	2.52041	up	5e-05	0.000832404	expressed protein
LOC_Os09g29540	LOC_Os09g29540	Chr9:17968401-17971304	1.6817	0.838064	-1.00479	down	5e-05	0.000832404	OsWAK82 - OsWAK receptor-like cytoplasmic kinase OsWAK-RLCK, expressed
LOC_Os04g37820	LOC_Os04g37820	Chr4:22481486-22483269	28.4946	62.0768	1.12337	up	5e-05	0.000832404	cytokinin-O-glucosyltransferase 2, putative, expressed
LOC_Os01g60640	LOC_Os01g60640	Chr1:35062733-35068207	3.58223	1.68474	-1.08833	down	0.00345	0.0283115	WRKY21, expressed
LOC_Os04g57130	LOC_Os04g57130	Chr4:34038354-34039430	103.832	47.9736	-1.11394	down	5e-05	0.000832404	dirigent-like protein pDIR17, putative, expressed
LOC_Os10g33780	LOC_Os10g33780	Chr10:17888296-17889724	5.11271	2.18003	-1.22974	down	5e-05	0.000832404	DUF640 domain containing protein, putative, expressed
LOC_Os03g31430	LOC_Os03g31430	Chr3:17899360-17906117	21.3825	5.75305	-1.89403	down	5e-05	0.000832404	terpene synthase, N-terminal domain containing protein, expressed
LOC_Os02g18430	LOC_Os02g18430	Chr2:10726135-10727710	5.18115	2.58593	-1.00259	down	5e-05	0.000832404	AGC_PVPK_like_kin82y.5 - ACG kinases include homologs to PKA, PKG and PKC, expressed
LOC_Os01g55750	LOC_Os01g55750	Chr1:32106831-32109745	2.1498	8.60179	2.00043	up	5e-05	0.000832404	TCP family transcription factor, putative, expressed
LOC_Os08g38800	LOC_Os08g38800	Chr8:24524560-24529130	0.300764	2.97191	3.30469	up	5e-05	0.000832404	retrotransposon protein, putative, unclassified, expressed
LOC_Os02g01326	LOC_Os02g01326	Chr2:175809-179370	0.904065	0.261939	-1.78719	down	0.0009	0.00998066	auxin-induced protein 5NG4, putative, expressed
LOC_Os05g02200	LOC_Os05g02200	Chr5:690755-691909	1.59732	0.518843	-1.62228	down	0.001	0.0108873	cysteine-rich repeat secretory protein 55 precursor, putative, expressed
LOC_Os07g45570	LOC_Os07g45570	Chr7:27197498-27201415	3.31014	1.26993	-1.38214	down	5e-05	0.000832404	expressed protein
LOC_Os01g37050	LOC_Os01g37050	Chr1:20665461-20671097	1.07613	0.259772	-2.05054	down	0.0001	0.00155153	ribonuclease III domain protein, putative, expressed
LOC_Os07g05840	LOC_Os07g05840	Chr7:2806939-2809829	0.769676	26.4029	5.1003	up	5e-05	0.000832404	expressed protein
LOC_Os10g05820	LOC_Os10g05820	Chr10:2941800-2942965	65.5192	181.029	1.46623	up	5e-05	0.000832404	POEI5 - Pollen Ole e I allergen and extensin family protein precursor, expressed
LOC_Os11g06980	LOC_Os11g06980	Chr11:3463898-3468002	6.81642	0.813471	-3.06685	down	5e-05	0.000832404	BURP domain containing protein, expressed
LOC_Os12g32390	LOC_Os12g32390	Chr12:19543819-19544475	7.7754	36.9924	2.25024	up	5e-05	0.000832404	expressed protein
LOC_Os01g70870	LOC_Os01g70870	Chr1:41011305-41015063	2.10075	0.916301	-1.19701	down	5e-05	0.000832404	ZOS1-23 - C2H2 zinc finger protein, expressed
LOC_Os04g50700	LOC_Os04g50700	Chr4:30001481-30002546	2.20083	0.484355	-2.18391	down	0.0005	0.00616839	pathogenesis-related Bet v I family protein, putative, expressed
LOC_Os03g14140	LOC_Os03g14140	Chr3:7677615-7679130	1.985	0.377875	-2.39316	down	5e-05	0.000832404	POEI16 - Pollen Ole e I allergen and extensin family protein precursor, expressed
LOC_Os11g41365	LOC_Os11g41365	Chr11:24825413-24829197	0.629529	0.285593	-1.14031	down	5e-05	0.000832404	expressed protein
LOC_Os12g06660	LOC_Os12g06660	Chr12:3231449-3234554	14.0246	30.0905	1.10135	up	5e-05	0.000832404	actin, putative, expressed
LOC_Os04g41620	LOC_Os04g41620	Chr4:24687706-24689307	4.35104	1.31684	-1.72428	down	5e-05	0.000832404	CHIT2 - Chitinase family protein precursor, expressed
LOC_Os02g07030	LOC_Os02g07030	Chr2:3594228-3596594	1.01921	0.476863	-1.09581	down	0.0031	0.0261477	DUF640 domain containing protein, putative, expressed
LOC_Os05g16300	LOC_Os05g16300	Chr5:9232253-9234349	1.29106	2.76704	1.09979	up	5e-05	0.000832404	expressed protein
LOC_Os08g43800	LOC_Os08g43800	Chr8:27653497-27654202	2.08732	5.57392	1.41704	up	5e-05	0.000832404	carrier, putative, expressed
LOC_Os04g45520	LOC_Os04g45520	Chr4:26931452-26932639	7.8335	3.21315	-1.28567	down	5e-05	0.000832404	integral membrane protein, putative, expressed
LOC_Os09g36560	LOC_Os09g36560	Chr9:21088845-21090582	0.807519	1.95244	1.27371	up	0.00185	0.017503	thaumatin, putative, expressed
LOC_Os03g64100	LOC_Os03g64100	Chr3:36224272-36225086	3.22906	6.97112	1.11028	up	5e-05	0.000832404	expressed protein
LOC_Os07g43160	LOC_Os07g43160	Chr7:25867211-25871233	0.929082	0.272176	-1.77127	down	0.0001	0.00155153	uncharacterized glycosyl hydrolase Rv2006/MT2062, putative, expressed
LOC_Os11g25130	LOC_Os11g25130	Chr11:14312199-14314641	0.181786	0.961911	2.40366	up	5e-05	0.000832404	expressed protein
LOC_Os12g16220	LOC_Os12g16220	Chr12:9278184-9283542	1.30157	0.415386	-1.64773	down	5e-05	0.000832404	nmrA-like family domain containing protein, expressed
LOC_Os04g47660	LOC_Os04g47660	Chr4:28280836-28282961	0.834352	1.84675	1.14626	up	0.001	0.0108873	retrotransposon protein, putative, unclassified, expressed
LOC_Os01g17214	LOC_Os01g17214	Chr1:9889547-9902738	1.42016	3.54296	1.3189	up	5e-05	0.000832404	major facilitator superfamily antiporter, putative, expressed
LOC_Os03g28160	LOC_Os03g28160	Chr3:16209131-16210085	140.273	64.7884	-1.11443	down	5e-05	0.000832404	jacalin-like lectin domain containing protein, expressed
LOC_Os04g34050	LOC_Os04g34050	Chr4:20624597-20625919	1.93174	0.572183	-1.75535	down	5e-05	0.000832404	VQ domain containing protein, putative, expressed
LOC_Os05g14980	LOC_Os05g14980	Chr5:8499892-8504665	0.25128	0.972389	1.95224	up	5e-05	0.000832404	expressed protein
LOC_Os04g01850	LOC_Os04g01850	Chr4:537366-537859	0	0.580807	inf	up	0.00145	0.0144743	hypothetical protein
LOC_Os07g08160	LOC_Os07g08160	Chr7:4145911-4146866	2.4249	0.734071	-1.72393	down	0.00035	0.00455022	early light-induced protein, chloroplast precursor, putative, expressed
LOC_Os06g03520	LOC_Os06g03520	Chr6:1361363-1362509	4.20377	1.71735	-1.2915	down	5e-05	0.000832404	DUF581 domain containing protein, expressed
LOC_Os02g37300	LOC_Os02g37300	Chr2:22553600-22554113	8.51234	1.82696	-2.22011	down	0.00395	0.0316218	heavy metal associated domain containing protein, expressed
LOC_Os01g72530	LOC_Os01g72530	Chr1:42073983-42074982	1.51543	0.414933	-1.86877	down	0.00085	0.00954615	OsCML31 - Calmodulin-related calcium sensor protein, expressed
LOC_Os07g33480	LOC_Os07g33480	Chr7:20012733-20015644	3.69875	1.29226	-1.51715	down	5e-05	0.000832404	cytochrome P450 domain containing protein, expressed
LOC_Os04g27190	LOC_Os04g27190	Chr4:16057926-16068256	5.85589	0.846721	-2.78993	down	5e-05	0.000832404	terpene synthase, putative, expressed
LOC_Os08g32370	LOC_Os08g32370	Chr8:20046558-20052310	0.945478	0.311467	-1.60196	down	0.0001	0.00155153	mucin-associated surface protein, putative, expressed
LOC_Os01g11700	LOC_Os01g11700	Chr1:6304801-6306608	11.2088	1.67518	-2.74225	down	5e-05	0.000832404	GDSL-like lipase/acylhydrolase, putative, expressed
LOC_Os11g39310	LOC_Os11g39310	Chr11:23403415-23407282	0.143074	0.677037	2.24247	up	5e-05	0.000832404	NB-ARC domain containing protein, expressed
LOC_Os08g43930	LOC_Os08g43930	Chr8:27683005-27683773	2.89191	6.44708	1.15662	up	5e-05	0.000832404	carrier, putative, expressed
LOC_Os05g41760	LOC_Os05g41760	Chr5:24427884-24428869	17.6317	5.71289	-1.62588	down	5e-05	0.000832404	AP2 domain containing protein, expressed
LOC_Os03g07640	LOC_Os03g07640	Chr3:3883008-3883638	0	0.611557	inf	up	5e-05	0.000832404	transposon protein, putative, CACTA, En/Spm sub-class, expressed
LOC_Os01g18744	LOC_Os01g18744	Chr1:10561327-10565325	57.5929	26.6983	-1.10914	down	5e-05	0.000832404	transferase family protein, putative, expressed
LOC_Os01g40480	LOC_Os01g40480	Chr1:22868545-22872149	6.11496	18.1396	1.56873	up	5e-05	0.000832404	anthranilate phosphoribosyltransferase, putative, expressed
LOC_Os03g19920	LOC_Os03g19920	Chr3:11199349-11205122	0.266647	0.561339	1.07394	up	0.0021	0.019354	expressed protein
LOC_Os07g28590	LOC_Os07g28590	Chr7:16730825-16732697	0.895317	1.94667	1.12054	up	0.0011	0.011706	transposon protein, putative, CACTA, En/Spm sub-class, expressed
LOC_Os06g28820	LOC_Os06g28820	Chr6:16400698-16432410	0.436978	1.1909	1.44642	up	5e-05	0.000832404	cycloartenol synthase, putative, expressed
LOC_Os02g50730	LOC_Os02g50730	Chr2:30980864-30982959	1.46571	0.658	-1.15544	down	5e-05	0.000832404	metalloendoproteinase 1 precursor, putative, expressed
LOC_Os04g49170	LOC_Os04g49170	Chr4:29323989-29324546	2.85667	5.86964	1.03894	up	0.00095	0.0104552	zinc finger, C3HC4 type domain containing protein, expressed
LOC_Os10g38730	LOC_Os10g38730	Chr10:20631059-20631912	14.5091	6.22436	-1.22096	down	5e-05	0.000832404	glutathione S-transferase, putative, expressed
LOC_Os11g32100	LOC_Os11g32100	Chr11:18922045-18925259	2.85196	1.26252	-1.17564	down	5e-05	0.000832404	inducer of CBF expression 1, putative, expressed
LOC_Os09g30418	LOC_Os09g30418	Chr9:18533842-18541109	0.324778	0.67698	1.05966	up	0.00695	0.0485519	heat shock protein, putative, expressed
LOC_Os12g25720	LOC_Os12g25720	Chr12:14912242-14916625	0.74151	0.328956	-1.17257	down	0.00105	0.0112744	expressed protein
LOC_Os01g22352	LOC_Os01g22352	Chr1:12564282-12570032	2.71587	0.774229	-1.81058	down	5e-05	0.000832404	peroxidase precursor, putative, expressed
LOC_Os11g27329	LOC_Os11g27329	Chr11:15706796-15738377	10.3888	2.20234	-2.23792	down	5e-05	0.000832404	OsSCP62 - Putative Serine Carboxypeptidase homologue, expressed
LOC_Os10g41838	LOC_Os10g41838	Chr10:22516024-22517963	0.811722	7.95886	3.2935	up	5e-05	0.000832404	F-box protein interaction domain containing protein, expressed
LOC_Os04g59260	LOC_Os04g59260	Chr4:35245106-35246738	1.67994	0.761118	-1.14222	down	0.0001	0.00155153	peroxidase precursor, putative, expressed
LOC_Os11g32650	LOC_Os11g32650	Chr11:19277556-19281016	59.4051	29.664	-1.00187	down	5e-05	0.000832404	chalcone synthase, putative, expressed
LOC_Os08g10330	LOC_Os08g10330	Chr8:6040525-6048616	1.0382	0.429533	-1.27324	down	5e-05	0.000832404	SHR5-receptor-like kinase, putative, expressed
LOC_Os09g07154	LOC_Os09g07154	Chr9:3493992-3496469	1.95622	4.53725	1.21375	up	5e-05	0.000832404	expressed protein
LOC_Os01g28790	LOC_Os01g28790	Chr1:16130514-16131447	44.1294	21.9794	-1.00559	down	5e-05	0.000832404	PRAS-rich protein, putative, expressed
LOC_Os07g46852	LOC_Os07g46852	Chr7:28004857-28006379	26.4522	77.7337	1.55516	up	5e-05	0.000832404	sex determination protein tasselseed-2, putative, expressed
LOC_Os01g37370	LOC_Os01g37370	Chr1:20866497-20866869	0	0.673963	inf	up	0.00145	0.0144743	expressed protein
LOC_Os05g30490	LOC_Os05g30490	Chr5:17664454-17665237	1.65637	0.812813	-1.02703	down	0.0064	0.0455885	harpin-induced protein 1 domain containing protein, expressed
LOC_Os02g40440	LOC_Os02g40440	Chr2:24516373-24518200	16.4282	6.3429	-1.37296	down	5e-05	0.000832404	GDSL-like lipase/acylhydrolase, putative, expressed
LOC_Os11g37970	LOC_Os11g37970	Chr11:22511505-22512404	3.15269	1.25947	-1.32377	down	0.0013	0.0134261	WIP5 - Wound-induced protein precursor, expressed
LOC_Os03g30150	LOC_Os03g30150	Chr3:17213526-17215681	0.785045	1.88775	1.26582	up	0.00455	0.03523	expressed protein
LOC_Os08g04370	LOC_Os08g04370	Chr8:2140307-2141141	2.48391	1.21028	-1.03727	down	0.00335	0.0276811	plastocyanin-like domain containing protein, putative, expressed
LOC_Os04g28620	LOC_Os04g28620	Chr4:16945204-16951596	0.374024	1.32258	1.82216	up	5e-05	0.000832404	male sterility protein, putative, expressed
LOC_Os01g58420	LOC_Os01g58420	Chr1:33766978-33768085	36.8303	15.8285	-1.21837	down	5e-05	0.000832404	AP2 domain containing protein, expressed
LOC_Os10g36160	LOC_Os10g36160	Chr10:19330371-19330978	10.6473	3.42263	-1.63731	down	5e-05	0.000832404	LTPL159 - Protease inhibitor/seed storage/LTP family protein precursor, expressed
LOC_Os09g16510	LOC_Os09g16510	Chr9:10128824-10131136	4.20392	1.58821	-1.40434	down	5e-05	0.000832404	WRKY74, expressed
LOC_Os01g61044	LOC_Os01g61044	Chr1:35320779-35327164	5.65087	11.6144	1.03936	up	5e-05	0.000832404	transmembrane amino acid transporter protein, putative, expressed
LOC_Os08g01510	LOC_Os08g01510	Chr8:308327-310185	1.4237	0.215088	-2.72665	down	5e-05	0.000832404	cytochrome P450, putative, expressed
LOC_Os09g34250	LOC_Os09g34250	Chr9:20222173-20224114	1.1966	0.412753	-1.53559	down	0.00025	0.00343268	UDP-glucoronosyl and UDP-glucosyl transferase domain containing protein, expressed
LOC_Os05g06140	LOC_Os05g06140	Chr5:3069642-3074392	0.254852	3.58608	3.81468	up	5e-05	0.000832404	lipase, putative, expressed
LOC_Os07g03000	LOC_Os07g03000	Chr7:1117785-1120936	1.10471	0.338289	-1.70734	down	5e-05	0.000832404	receptor-like protein kinase precursor, putative, expressed
LOC_Os07g30760	LOC_Os07g30760	Chr7:18203444-18205160	1.60391	27.4551	4.09741	up	5e-05	0.000832404	UDP-glucoronosyl and UDP-glucosyl transferase domain containing protein, expressed
LOC_Os05g02720	LOC_Os05g02720	Chr5:975538-976791	1.04145	3.14602	1.59494	up	5e-05	0.000832404	expressed protein
LOC_Os06g03500	LOC_Os06g03500	Chr6:1347279-1351183	0.87781	2.4911	1.5048	up	5e-05	0.000832404	NBS-LRR disease resistance protein, putative, expressed
LOC_Os06g48010	LOC_Os06g48010	Chr6:29027002-29028481	3.41837	1.48926	-1.19871	down	5e-05	0.000832404	peroxidase precursor, putative, expressed
LOC_Os05g10740	LOC_Os05g10740	Chr5:5907892-5916933	2.58639	12.6926	2.29497	up	5e-05	0.000832404	pollen-specific protein SF21, putative, expressed
LOC_Os07g13770	LOC_Os07g13770	Chr7:7900572-7902417	9.63875	19.7752	1.03678	up	5e-05	0.000832404	UDP-glucoronosyl and UDP-glucosyl transferase domain containing protein, expressed
LOC_Os07g12890	LOC_Os07g12890	Chr7:7394485-7397715	1.55858	0.580832	-1.42404	down	0.00015	0.00220907	metal cation transporter, putative, expressed
LOC_Os01g64949	LOC_Os01g64949	Chr1:37695076-37696485	0.653009	13.4043	4.35945	up	0.0026	0.0227924	expressed protein
LOC_Os07g01070	LOC_Os07g01070	Chr7:42656-44577	3.50059	1.34021	-1.38514	down	5e-05	0.000832404	peptide transporter, putative, expressed
LOC_Os10g37760	LOC_Os10g37760	Chr10:20207339-20209572	5.41833	2.13019	-1.34686	down	5e-05	0.000832404	OsRhmbd17 - Putative Rhomboid homologue, expressed
LOC_Os07g35480	LOC_Os07g35480	Chr7:21223249-21225911	25.7564	113.05	2.13396	up	5e-05	0.000832404	glucan endo-1,3-beta-glucosidase precursor, putative, expressed
LOC_Os08g08440	LOC_Os08g08440	Chr8:4858041-4859104	2.72801	6.82359	1.32268	up	5e-05	0.000832404	expressed protein
LOC_Os12g01510	LOC_Os12g01510	Chr12:306266-310513	7.48865	3.37999	-1.14769	down	5e-05	0.000832404	MRH1, putative, expressed
LOC_Os06g21820	LOC_Os06g21820	Chr6:12604815-12606666	3.66499	1.69919	-1.10897	down	5e-05	0.000832404	jasmonate O-methyltransferase, putative, expressed
LOC_Os07g01440	LOC_Os07g01440	Chr7:291031-292026	1.79761	9.044	2.33088	up	5e-05	0.000832404	plastocyanin-like domain containing protein, putative, expressed
LOC_Os05g43930	LOC_Os05g43930	Chr5:25564507-25566228	2.6155	1.13082	-1.20972	down	5e-05	0.000832404	O-methyltransferase, putative, expressed
LOC_Os06g11210	LOC_Os06g11210	Chr6:5884473-5886141	1.0007	0.330443	-1.59854	down	5e-05	0.000832404	12-oxophytodienoate reductase, putative, expressed
LOC_Os10g21130	LOC_Os10g21130	Chr10:10748892-10751985	4.10818	1.23826	-1.73019	down	5e-05	0.000832404	expressed protein
LOC_Os06g07220	LOC_Os06g07220	Chr6:3455732-3456811	1.03589	2.09805	1.01818	up	0.0019	0.0178926	LTPL128 - Protease inhibitor/seed storage/LTP family protein precursor, expressed
LOC_Os10g17260	LOC_Os10g17260	Chr10:8679309-8681284	3.31527	0.966284	-1.77861	down	5e-05	0.000832404	cytochrome P450, putative, expressed
LOC_Os07g05850	LOC_Os07g05850	Chr7:2810204-2813892	0.266253	14.2881	5.74587	up	5e-05	0.000832404	transposon protein, putative, CACTA, En/Spm sub-class, expressed
LOC_Os12g05690	LOC_Os12g05690	Chr12:2622154-2623105	0	0.975981	inf	up	5e-05	0.000832404	expressed protein
LOC_Os01g14060	LOC_Os01g14060	Chr1:7870789-7872213	0	1.26153	inf	up	5e-05	0.000832404	expressed protein
LOC_Os10g10480	LOC_Os10g10480	Chr10:5759717-5767352	2.37976	1.1647	-1.03086	down	5e-05	0.000832404	expressed protein
LOC_Os01g03360	LOC_Os01g03360	Chr1:1353628-1354802	0.774094	2.09592	1.437	up	5e-05	0.000832404	BBTI5 - Bowman-Birk type bran trypsin inhibitor precursor, expressed
LOC_Os01g41810	LOC_Os01g41810	Chr1:23673291-23675869	0.706596	0.158281	-2.1584	down	0.0001	0.00155153	cytochrome P450 72A1, putative, expressed
LOC_Os09g29310	LOC_Os09g29310	Chr9:17790437-17792028	1.03498	2.13463	1.04438	up	0.00015	0.00220907	zinc finger, C3HC4 type domain containing protein, expressed
LOC_Os01g04330	LOC_Os01g04330	Chr1:1930993-1931904	16.4145	5.76754	-1.50895	down	5e-05	0.000832404	OsCML16 - Calmodulin-related calcium sensor protein, expressed
LOC_Os05g23140	LOC_Os05g23140	Chr5:13192486-13199560	0.609152	1.71918	1.49685	up	0.00055	0.0066997	retrotransposon protein, putative, LINE subclass, expressed
LOC_Os02g37800	LOC_Os02g37800	Chr2:22805644-22808522	126.784	50.1266	-1.33873	down	5e-05	0.000832404	lecithin:cholesterol acyltransferase, putative, expressed
LOC_Os12g02530	LOC_Os12g02530	Chr12:861130-863523	5.63572	2.64703	-1.09023	down	5e-05	0.000832404	BTBN22 - Bric-a-Brac, Tramtrack, Broad Complex BTB domain with non-phototropic hypocotyl 3 NPH3 and coiled-coil domains, expressed
LOC_Os02g36770	LOC_Os02g36770	Chr2:22174922-22178701	0.683039	0.341133	-1.00163	down	0.0032	0.0266697	galactosyltransferase family protein, putative, expressed
LOC_Os11g18194	LOC_Os11g18194	Chr11:10235827-10267375	0.577023	0.191027	-1.59485	down	0.00055	0.0066997	cycloartenol synthase, putative, expressed
LOC_Os04g48870	LOC_Os04g48870	Chr4:29152968-29153960	65.4607	30.2905	-1.11176	down	5e-05	0.000832404	nitrilase-associated protein, putative, expressed
LOC_Os05g23440	LOC_Os05g23440	Chr5:13405323-13410827	0.512373	1.4169	1.46747	up	0.0001	0.00155153	solute carrier family 35 member F1, putative, expressed
LOC_Os01g29804	LOC_Os01g29804	Chr1:16693960-16700745	0.255289	1.91928	2.91036	up	5e-05	0.000832404	expressed protein
LOC_Os03g19720	LOC_Os03g19720	Chr3:11093667-11094189	23.5978	11.5778	-1.02729	down	5e-05	0.000832404	EF hand family protein, putative, expressed
LOC_Os04g33920	LOC_Os04g33920	Chr4:20543120-20544485	1.555	0.466688	-1.73638	down	0.0006	0.0071668	LTPL102 - Protease inhibitor/seed storage/LTP family protein precursor, expressed
LOC_Os06g30370	LOC_Os06g30370	Chr6:17539921-17542480	3.72805	0.818865	-2.18672	down	5e-05	0.000832404	osMFT1 MFT-Like1 homologous to Mother of FT and TFL1 gene; contains Pfam profile PF01161: Phosphatidylethanolamine-binding protein, expressed
LOC_Os01g09384	LOC_Os01g09384	Chr1:4768734-4782706	1.77995	0.779757	-1.19074	down	5e-05	0.000832404	ankyrin repeat domain containing protein, putative, expressed
LOC_Os10g02480	LOC_Os10g02480	Chr10:911551-916911	0.729293	0.250241	-1.54318	down	0.00165	0.0160063	oxidoreductase, aldo/keto reductase family protein, putative, expressed
LOC_Os04g36040	LOC_Os04g36040	Chr4:21970785-21975919	4.1022	1.91605	-1.09826	down	5e-05	0.000832404	peptide transporter PTR2, putative, expressed
LOC_Os03g08540	LOC_Os03g08540	Chr3:4390171-4393335	3.582	7.38956	1.04472	up	5e-05	0.000832404	expressed protein
LOC_Os10g26720	LOC_Os10g26720	Chr10:13946196-13951612	10.427	4.38818	-1.24863	down	5e-05	0.000832404	exonuclease, putative, expressed
LOC_Os04g52700	LOC_Os04g52700	Chr4:31379264-31380794	2.25762	0.994822	-1.18229	down	5e-05	0.000832404	expressed protein
LOC_Os01g58444	LOC_Os01g58444	Chr1:33782470-33786281	0	0.689771	inf	up	5e-05	0.000832404	expressed protein
LOC_Os02g56120	LOC_Os02g56120	Chr2:34348581-34349856	0.575297	2.46578	2.09966	up	5e-05	0.000832404	OsIAA9 - Auxin-responsive Aux/IAA gene family member, expressed
LOC_Os06g40020	LOC_Os06g40020	Chr6:23806006-23811150	0.196958	1.15305	2.54949	up	5e-05	0.000832404	DEAD-box ATP-dependent RNA helicase 52A, putative, expressed
LOC_Os02g01220	LOC_Os02g01220	Chr2:124644-130189	6.66867	2.61877	-1.34851	down	0.00355	0.0289914	rhodanese-like domain containing protein, putative, expressed
LOC_Os12g32610	LOC_Os12g32610	Chr12:19675352-19676314	6.74078	1.67241	-2.01098	down	5e-05	0.000832404	expressed protein
LOC_Os01g09220	LOC_Os01g09220	Chr1:4646426-4648260	22.8041	1.13514	-4.32835	down	5e-05	0.000832404	transposon protein, putative, CACTA, En/Spm sub-class, expressed
LOC_Os09g30510	LOC_Os09g30510	Chr9:18642410-18643998	1.41474	0.628637	-1.17024	down	0.0002	0.00282646	glucosyl transferase, putative, expressed
LOC_Os02g12380	LOC_Os02g12380	Chr2:6447077-6453173	1.31035	0.510003	-1.36138	down	5e-05	0.000832404	histone deacetylase, putative, expressed
LOC_Os02g50710	LOC_Os02g50710	Chr2:30974226-30974784	1.94569	0.494458	-1.97636	down	0.0044	0.0342515	expressed protein
LOC_Os01g21880	LOC_Os01g21880	Chr1:12280145-12280526	1.29718	0	#NAME?	down	0.00135	0.0138368	expressed protein
LOC_Os07g35410	LOC_Os07g35410	Chr7:21175051-21178563	0.602223	1.31082	1.1221	up	5e-05	0.000832404	TKL_IRAK_DUF26-lc.18 - DUF26 kinases have homology to DUF26 containing loci, expressed
LOC_Os04g33520	LOC_Os04g33520	Chr4:20280359-20281977	1.34614	0.592872	-1.18304	down	0.00045	0.00563722	RCLEA6 - Root cap and Late embryogenesis related family protein precursor, expressed
LOC_Os04g20164	LOC_Os04g20164	Chr4:11236463-11244053	16.754	6.52094	-1.36135	down	5e-05	0.000832404	amine oxidase precursor, putative, expressed
LOC_Os10g40430	LOC_Os10g40430	Chr10:21658069-21658866	1174.75	2871.07	1.28924	up	5e-05	0.000832404	LTPL139 - Protease inhibitor/seed storage/LTP family protein precursor, expressed
LOC_Os05g09724	LOC_Os05g09724	Chr5:5508395-5510290	136.442	67.1519	-1.02279	down	5e-05	0.000832404	HAD superfamily phosphatase, putative, expressed
LOC_Os01g13070	LOC_Os01g13070	Chr1:7276018-7277972	1.49799	0.694126	-1.10976	down	0.00165	0.0160063	expressed protein
LOC_Os03g28300	LOC_Os03g28300	Chr3:16282709-16290482	1.07144	0.245884	-2.1235	down	5e-05	0.000832404	protein kinase domain containing protein, expressed
LOC_Os07g06620	LOC_Os07g06620	Chr7:3221591-3229297	8.7443	4.27234	-1.03332	down	5e-05	0.000832404	YABBY domain containing protein, putative, expressed
LOC_Os04g41640	LOC_Os04g41640	Chr4:24692676-24693326	3.83223	1.0261	-1.90102	down	0.0002	0.00282646	HEV2 - Hevein family protein precursor, expressed
LOC_Os02g21310	LOC_Os02g21310	Chr2:12649916-12651470	0.126825	0.736772	2.53838	up	0.0001	0.00155153	expressed protein
LOC_Os06g28124	LOC_Os06g28124	Chr6:15968620-15974049	1.61337	0.712341	-1.17943	down	5e-05	0.000832404	glycosyltransferase, putative, expressed
LOC_Os05g02710	LOC_Os05g02710	Chr5:974023-975305	0.372713	1.24876	1.74436	up	0.001	0.0108873	retrotransposon protein, putative, unclassified, expressed
LOC_Os12g09300	LOC_Os12g09300	Chr12:4881028-4884888	12.934	27.677	1.09752	up	5e-05	0.000832404	amino acid transporter, putative, expressed
LOC_Os09g21710	LOC_Os09g21710	Chr9:13154942-13155832	3.885	1.66079	-1.22605	down	5e-05	0.000832404	AN1-like zinc finger domain containing protein, expressed
LOC_Os09g37080	LOC_Os09g37080	Chr9:21385904-21387165	4.61978	1.77492	-1.38007	down	5e-05	0.000832404	expressed protein
LOC_Os02g30714	LOC_Os02g30714	Chr2:18296251-18310135	0.991709	0.403938	-1.29578	down	0.00185	0.017503	dehydrogenase/reductase, putative, expressed
LOC_Os01g45914	LOC_Os01g45914	Chr1:26087571-26088335	11.4697	40.0808	1.80509	up	5e-05	0.000832404	expressed protein
LOC_Os01g73200	LOC_Os01g73200	Chr1:42441659-42442958	1.62584	3.80034	1.22494	up	5e-05	0.000832404	peroxidase precursor, putative, expressed
LOC_Os02g42990	LOC_Os02g42990	Chr2:25878900-25879880	12.4773	4.55015	-1.45532	down	5e-05	0.000832404	OsSAUR11 - Auxin-responsive SAUR gene family member, expressed
LOC_Os09g34230	LOC_Os09g34230	Chr9:20214375-20216181	6.21555	2.86894	-1.11537	down	5e-05	0.000832404	UDP-glucoronosyl/UDP-glucosyl transferase, putative, expressed
LOC_Os01g12920	LOC_Os01g12920	Chr1:7176106-7177066	1.92896	0.459494	-2.06971	down	0.00115	0.0121426	thioesterase family protein, putative, expressed
LOC_Os02g37330	LOC_Os02g37330	Chr2:22561897-22562946	2.14742	1.05386	-1.02692	down	0.00145	0.0144743	heavy metal associated domain containing protein, expressed
LOC_Os03g18130	LOC_Os03g18130	Chr3:10116218-10124384	120.781	254.233	1.07375	up	5e-05	0.000832404	asparagine synthetase, putative, expressed
LOC_Os07g44370	LOC_Os07g44370	Chr7:26516295-26517347	8.70619	2.19276	-1.9893	down	5e-05	0.000832404	dirigent, putative, expressed
LOC_Os12g02290	LOC_Os12g02290	Chr12:723132-724301	59.5668	27.589	-1.11041	down	5e-05	0.000832404	LTPL23 - Protease inhibitor/seed storage/LTP family protein precursor, expressed
LOC_Os01g37040	LOC_Os01g37040	Chr1:20662989-20665064	1.42276	0.55672	-1.35367	down	0.00065	0.00765589	retrotransposon protein, putative, Ty1-copia subclass, expressed
LOC_Os06g51070	LOC_Os06g51070	Chr6:30893476-30894523	1.79818	0.710551	-1.33953	down	0.0004	0.00509899	no apical meristem protein, putative, expressed
LOC_Os01g70490	LOC_Os01g70490	Chr1:40825680-40830301	0.202963	0.687907	1.76099	up	5e-05	0.000832404	potassium transporter, putative, expressed
LOC_Os01g72290	LOC_Os01g72290	Chr1:41914683-41915936	144.96	58.342	-1.31305	down	5e-05	0.000832404	expressed protein
LOC_Os05g49940	LOC_Os05g49940	Chr5:28647464-28648244	1.05832	2.18355	1.0449	up	0.0052	0.0389837	expressed protein
LOC_Os09g23300	LOC_Os09g23300	Chr9:13831867-13833654	4.1146	0.184176	-4.48159	down	5e-05	0.000832404	integral membrane protein, putative, expressed
LOC_Os06g10220	LOC_Os06g10220	Chr6:5237896-5240269	1.52663	3.21983	1.07663	up	0.0005	0.00616839	expressed protein
LOC_Os09g38090	LOC_Os09g38090	Chr9:21945941-21949026	2.9225	0.441049	-2.72819	down	5e-05	0.000832404	expressed protein
LOC_Os03g39980	LOC_Os03g39980	Chr3:22213574-22214408	0.516076	1.74274	1.75571	up	0.0007	0.0081176	expressed protein
LOC_Os11g14480	LOC_Os11g14480	Chr11:8131668-8132427	2.92563	1.14938	-1.34789	down	0.0002	0.00282646	expressed protein
LOC_Os12g02640	LOC_Os12g02640	Chr12:906321-927900	8.61643	3.29343	-1.3875	down	0.00665	0.0469083	cytochrome P450 72A1, putative, expressed
LOC_Os02g42450	LOC_Os02g42450	Chr2:25539457-25540426	3.62991	1.25703	-1.52992	down	5e-05	0.000832404	RIPER1 - Ripening-related family protein precursor, expressed
LOC_Os10g32930	LOC_Os10g32930	Chr10:17236736-17237006	0	4.96765	inf	up	0.00145	0.0144743	expressed protein
LOC_Os12g43450	LOC_Os12g43450	Chr12:26960486-26961405	4.92389	0.407121	-3.59627	down	5e-05	0.000832404	thaumatin family domain containing protein, expressed
LOC_Os02g48770	LOC_Os02g48770	Chr2:29850371-29852551	12.6638	3.8381	-1.72225	down	5e-05	0.000832404	SAM dependent carboxyl methyltransferase, putative, expressed
LOC_Os07g01890	LOC_Os07g01890	Chr7:535601-539784	2.41538	6.79904	1.49308	up	5e-05	0.000832404	expressed protein
LOC_Os08g01150	LOC_Os08g01150	Chr8:102126-107380	1.02295	0.454881	-1.16918	down	5e-05	0.000832404	DTA2, putative, expressed
LOC_Os01g46169	LOC_Os01g46169	Chr1:26249385-26274184	1.2418	0.470543	-1.40004	down	0.0069	0.0482358	GDSL-like lipase/acylhydrolase, putative, expressed
LOC_Os05g06970	LOC_Os05g06970	Chr5:3645869-3648069	3.75999	0.608373	-2.6277	down	5e-05	0.000832404	peroxidase precursor, putative, expressed
LOC_Os03g60570	LOC_Os03g60570	Chr3:34427698-34428613	1.35028	0.254059	-2.41003	down	0.00535	0.0398287	ZOS3-22 - C2H2 zinc finger protein, expressed
LOC_Os07g47450	LOC_Os07g47450	Chr7:28367894-28368346	1.51183	0	#NAME?	down	0.0001	0.00155153	flowering promoting factor-like 1, putative, expressed
LOC_Os04g39814	LOC_Os04g39814	Chr4:23715442-23721731	1.73135	0.864383	-1.00216	down	5e-05	0.000832404	Os4bglu9 - beta-glucosidase homologue, similar to Os4Bglu12 exoglucanase/beta-glucosidase, expressed
LOC_Os07g48340	LOC_Os07g48340	Chr7:28889109-28892030	17.0556	8.16517	-1.06269	down	5e-05	0.000832404	OsCML24 - Calmodulin-related calcium sensor protein, expressed
LOC_Os11g18570	LOC_Os11g18570	Chr11:10474863-10477749	17.4041	6.43132	-1.43624	down	5e-05	0.000832404	cytochrome P450, putative, expressed
LOC_Os02g52990	LOC_Os02g52990	Chr2:32418492-32419361	37.6111	11.3193	-1.73237	down	5e-05	0.000832404	OsSAUR12 - Auxin-responsive SAUR gene family member, expressed
LOC_Os09g34150	LOC_Os09g34150	Chr9:20156392-20162008	1.12895	0.544499	-1.05198	down	0.0011	0.011706	NBS-LRR disease resistance protein, putative, expressed
LOC_Os01g09665	LOC_Os01g09665	Chr1:4980669-4981944	0.258884	0.71286	1.46131	up	0.00595	0.0432174	expressed protein
LOC_Os12g40180	LOC_Os12g40180	Chr12:24871708-24872333	9.70578	2.34014	-2.05225	down	5e-05	0.000832404	expressed protein
LOC_Os09g32025	LOC_Os09g32025	Chr9:19118236-19119139	3.57353	1.76532	-1.01742	down	5e-05	0.000832404	uroporphyrinogen-III synthase, putative, expressed
LOC_Os04g43560	LOC_Os04g43560	Chr4:25773340-25776243	10.2984	4.98062	-1.04803	down	5e-05	0.000832404	no apical meristem protein, putative, expressed
LOC_Os08g24000	LOC_Os08g24000	Chr8:14519022-14520861	2.30514	6.03093	1.38753	up	5e-05	0.000832404	retrotransposon protein, putative, unclassified, expressed
LOC_Os01g17050	LOC_Os01g17050	Chr1:9770014-9771037	9.33118	2.97961	-1.64694	down	5e-05	0.000832404	VQ domain containing protein, putative, expressed
LOC_Os06g49250	LOC_Os06g49250	Chr6:29838282-29841400	1.93722	0.811187	-1.25588	down	5e-05	0.000832404	peptide transporter PTR2, putative, expressed
LOC_Os11g47460	LOC_Os11g47460	Chr11:28703898-28705306	2.3543	0.965365	-1.28615	down	5e-05	0.000832404	MYB family transcription factor, putative, expressed
LOC_Os04g55710	LOC_Os04g55710	Chr4:33161539-33164790	0.988697	0.0930017	-3.4102	down	0.00035	0.00455022	transposon protein, putative, unclassified, expressed
LOC_Os06g10480	LOC_Os06g10480	Chr6:5393250-5406651	0.695637	0.288344	-1.27054	down	5e-05	0.000832404	expressed protein
LOC_Os03g12990	LOC_Os03g12990	Chr3:7018342-7019303	2.96207	0.81534	-1.86113	down	5e-05	0.000832404	phytosulfokines precursor, putative, expressed
LOC_Os07g48060	LOC_Os07g48060	Chr7:28690607-28692640	78.9487	35.7198	-1.14419	down	5e-05	0.000832404	peroxidase precursor, putative, expressed
LOC_Os08g39780	LOC_Os08g39780	Chr8:25187188-25188847	0.73983	0.350181	-1.07909	down	0.00265	0.023101	retrotransposon protein, putative, unclassified
LOC_Os08g44190	LOC_Os08g44190	Chr8:27818239-27818962	0.404933	1.47632	1.86625	up	0.00245	0.0217785	ZOS8-13 - C2H2 zinc finger protein, expressed
LOC_Os07g17560	LOC_Os07g17560	Chr7:10374294-10375097	32.8133	16.2203	-1.01648	down	5e-05	0.000832404	expressed protein
LOC_Os09g20700	LOC_Os09g20700	Chr9:12466522-12467998	0.757352	2.82306	1.89822	up	0.0003	0.00400539	strictosidine synthase, putative, expressed
LOC_Os01g70340	LOC_Os01g70340	Chr1:40744002-40750822	0.97481	0.375467	-1.37644	down	0.001	0.0108873	expressed protein
LOC_Os08g02490	LOC_Os08g02490	Chr8:1007216-1011065	3.11566	1.20358	-1.3722	down	5e-05	0.000832404	AT hook motif domain containing protein, expressed
LOC_Os03g10320	LOC_Os03g10320	Chr3:5261709-5263669	4.37476	1.90216	-1.20156	down	5e-05	0.000832404	expressed protein
LOC_Os01g66610	LOC_Os01g66610	Chr1:38688209-38692621	3.10407	7.75441	1.32085	up	5e-05	0.000832404	serine/threonine-protein kinase receptor precursor, putative, expressed
LOC_Os02g36530	LOC_Os02g36530	Chr2:22065228-22065495	4.78573	0	#NAME?	down	0.00225	0.0204485	expressed protein
LOC_Os11g27730	LOC_Os11g27730	Chr11:15956521-15960376	13.6131	4.46685	-1.60766	down	5e-05	0.000832404	cytochrome P450, putative, expressed
LOC_Os07g25410	LOC_Os07g25410	Chr7:14520330-14524569	0.675528	0.242815	-1.47616	down	0.0018	0.0171499	peptidase, M24 family protein, putative, expressed
LOC_Os05g06920	LOC_Os05g06920	Chr5:3626393-3629132	4.59859	11.2912	1.29593	up	5e-05	0.000832404	relA-SpoT like protein RSH4, putative, expressed
LOC_Os12g06060	LOC_Os12g06060	Chr12:2816373-2822877	1.64113	0.68512	-1.26026	down	5e-05	0.000832404	amino acid permease family protein, putative, expressed
LOC_Os12g02840	LOC_Os12g02840	Chr12:1018200-1021176	0.18788	1.57341	3.06601	up	5e-05	0.000832404	ATCHX, putative, expressed
LOC_Os10g12050	LOC_Os10g12050	Chr10:6698730-6702485	0.765589	0.342171	-1.16185	down	0.00275	0.0237888	expressed protein
LOC_Os05g34010	LOC_Os05g34010	Chr5:20085066-20091534	1.56179	0.637175	-1.29344	down	5e-05	0.000832404	peptide transporter PTR2, putative, expressed
LOC_Os02g06530	LOC_Os02g06530	Chr2:3263667-3265606	1.55301	3.29133	1.08361	up	5e-05	0.000832404	armadillo/beta-catenin repeat family protein, putative, expressed
LOC_Os10g38150	LOC_Os10g38150	Chr10:20434577-20435650	3.24595	1.54577	-1.07032	down	5e-05	0.000832404	glutathione S-transferase, N-terminal domain containing protein, expressed
LOC_Os01g53800	LOC_Os01g53800	Chr1:30922768-30927426	3.21659	1.4305	-1.16901	down	5e-05	0.000832404	glutamate carboxypeptidase 2, putative, expressed
LOC_Os08g07330	LOC_Os08g07330	Chr8:4105397-4109958	0.707192	1.57863	1.1585	up	5e-05	0.000832404	RGH1A, putative, expressed
LOC_Os07g48830	LOC_Os07g48830	Chr7:29220282-29221843	0.923818	0.281786	-1.71301	down	0.0014	0.0142058	glycosyl transferase 8 domain containing protein, putative, expressed
LOC_Os05g08900	LOC_Os05g08900	Chr5:4925211-4928175	1.1271	0.521491	-1.1119	down	0.0009	0.00998066	expressed protein
LOC_Os04g45370	LOC_Os04g45370	Chr4:26831004-26831867	6.32935	2.7426	-1.20651	down	5e-05	0.000832404	OsSAUR19 - Auxin-responsive SAUR gene family member, expressed
LOC_Os12g08564	LOC_Os12g08564	Chr12:4334008-4354254	0.529334	3.06667	2.53442	up	0.0001	0.00155153	retrotransposon protein, putative, unclassified, expressed
LOC_Os01g20950	LOC_Os01g20950	Chr1:11703246-11704653	1.24366	0.129548	-3.26303	down	0.0004	0.00509899	sulfotransferase domain containing protein, expressed
LOC_Os11g17954	LOC_Os11g17954	Chr11:10081785-10086180	0.337572	3.86278	3.51637	up	5e-05	0.000832404	transposon protein, putative, Pong sub-class, expressed
LOC_Os04g38380	LOC_Os04g38380	Chr4:22825543-22826598	1.18363	0.390187	-1.60098	down	0.00485	0.0369189	expressed protein
LOC_Os01g68050	LOC_Os01g68050	Chr1:39562494-39565691	0.923219	0.430669	-1.10009	down	0.0007	0.0081176	transmembrane amino acid transporter protein, putative, expressed
LOC_Os04g58810	LOC_Os04g58810	Chr4:34980600-34982203	9.30802	3.40413	-1.45119	down	5e-05	0.000832404	CAF1 family ribonuclease containing protein, putative, expressed
LOC_Os08g35010	LOC_Os08g35010	Chr8:22054081-22058697	1.50945	0.413896	-1.86669	down	0.00165	0.0160063	ARID/BRIGHT DNA-binding domain containing protein, expressed
LOC_Os07g47790	LOC_Os07g47790	Chr7:28540696-28541796	1.29143	0.597482	-1.11201	down	0.00475	0.0364035	AP2 domain containing protein, expressed
LOC_Os02g32580	LOC_Os02g32580	Chr2:19303395-19304621	19.5905	7.17782	-1.44854	down	5e-05	0.000832404	expressed protein
LOC_Os03g55880	LOC_Os03g55880	Chr3:31824272-31824695	8.08094	25.9194	1.68144	up	5e-05	0.000832404	expressed protein
LOC_Os06g05284	LOC_Os06g05284	Chr6:2380594-2382937	1.50492	0.577283	-1.38233	down	5e-05	0.000832404	transferase family protein, putative, expressed
LOC_Os07g03780	LOC_Os07g03780	Chr7:1575321-1578615	0.520664	1.16631	1.16352	up	5e-05	0.000832404	lectin-like receptor kinase, putative, expressed
LOC_Os02g43840	LOC_Os02g43840	Chr2:26471632-26473623	0.240199	0.869602	1.85613	up	0.00555	0.0410316	ethylene-responsive element-binding protein, putative, expressed
LOC_Os06g43510	LOC_Os06g43510	Chr6:26155403-26159116	0.30549	0.696877	1.18978	up	0.0003	0.00400539	cytochrome P450 71D6, putative, expressed
LOC_Os08g33430	LOC_Os08g33430	Chr8:20855161-20858214	0.40042	1.25962	1.6534	up	5e-05	0.000832404	formin, putative, expressed
LOC_Os06g08340	LOC_Os06g08340	Chr6:4040907-4041551	1.80883	4.15184	1.19869	up	0.00245	0.0217785	AP2 domain containing protein, expressed
LOC_Os01g42200	LOC_Os01g42200	Chr1:23914147-23914895	36.5555	10.5714	-1.78992	down	5e-05	0.000832404	expressed protein
LOC_Os10g30410	LOC_Os10g30410	Chr10:15806653-15811018	0.779734	0.199483	-1.96672	down	5e-05	0.000832404	cytochrome P450 71D7, putative, expressed
LOC_Os07g44140	LOC_Os07g44140	Chr7:26382580-26385011	1.80716	0.825167	-1.13096	down	5e-05	0.000832404	cytochrome P450 72A1, putative, expressed
LOC_Os06g05020	LOC_Os06g05020	Chr6:2212542-2213563	2.22301	0.984031	-1.17574	down	0.00305	0.0258549	early nodulin 93 ENOD93 protein, putative, expressed
LOC_Os12g28590	LOC_Os12g28590	Chr12:16909015-16910870	0.682302	0.199356	-1.77506	down	0.0002	0.00282646	ATPase 2, putative, expressed
LOC_Os07g35510	LOC_Os07g35510	Chr7:21238268-21241263	1.32082	0.548033	-1.2691	down	5e-05	0.000832404	glucan endo-1,3-beta-glucosidase precursor, putative, expressed
LOC_Os08g37250	LOC_Os08g37250	Chr8:23545529-23548154	0.90719	0.186405	-2.28297	down	0.0005	0.00616839	patatin, putative, expressed
LOC_Os10g01920	LOC_Os10g01920	Chr10:583023-584677	2.93309	6.30509	1.1041	up	5e-05	0.000832404	transferase family protein, putative, expressed
LOC_Os12g24020	LOC_Os12g24020	Chr12:13657098-13658780	0.430086	1.58476	1.88156	up	5e-05	0.000832404	rhodanese-like domain containing protein, putative, expressed
LOC_Os06g44860	LOC_Os06g44860	Chr6:27114985-27117417	1.68726	0.768954	-1.13371	down	5e-05	0.000832404	OsSPL10 - SBP-box gene family member, expressed
LOC_Os02g45530	LOC_Os02g45530	Chr2:27702872-27705305	0.522486	1.32922	1.34711	up	0.0001	0.00155153	HOTHEAD precursor, putative, expressed
LOC_Os04g45340	LOC_Os04g45340	Chr4:26804261-26806613	1.05708	0.238924	-2.14546	down	0.00015	0.00220907	expressed protein
LOC_Os08g43850	LOC_Os08g43850	Chr8:27664952-27667860	0.714508	1.45935	1.0303	up	0.00595	0.0432174	carrier, putative, expressed
LOC_Os01g51670	LOC_Os01g51670	Chr1:29708353-29709375	2.65595	1.22659	-1.11457	down	0.00025	0.00343268	expressed protein
LOC_Os07g23660	LOC_Os07g23660	Chr7:13366415-13367542	5.91672	1.87353	-1.65904	down	5e-05	0.000832404	retrotransposon protein, putative, unclassified, expressed
LOC_Os11g44800	LOC_Os11g44800	Chr11:27111942-27113472	3.74929	8.36949	1.15852	up	5e-05	0.000832404	expressed protein
LOC_Os05g15770	LOC_Os05g15770	Chr5:8902478-8903793	179.84	41.1574	-2.12749	down	5e-05	0.000832404	glycosyl hydrolase, putative, expressed
LOC_Os09g26370	LOC_Os09g26370	Chr9:15927024-15928164	8.28741	2.47516	-1.7434	down	5e-05	0.000832404	DUF581 domain containing protein, expressed
LOC_Os10g37680	LOC_Os10g37680	Chr10:20163688-20165689	1.4448	0.563353	-1.35876	down	0.00025	0.00343268	expressed protein
LOC_Os04g57840	LOC_Os04g57840	Chr4:34440269-34444076	0.19316	13.8722	6.16626	up	5e-05	0.000832404	transposon protein, putative, unclassified, expressed
LOC_Os08g38790	LOC_Os08g38790	Chr8:24520809-24523059	2.53461	1.23133	-1.04155	down	0.0001	0.00155153	expressed protein
LOC_Os10g34930	LOC_Os10g34930	Chr10:18640396-18641937	2.68362	10.6605	1.99002	up	5e-05	0.000832404	secretory protein, putative, expressed
LOC_Os11g47510	LOC_Os11g47510	Chr11:28727474-28728823	0.553569	1.6242	1.5529	up	0.00025	0.00343268	glycosyl hydrolase, putative, expressed
LOC_Os07g26100	LOC_Os07g26100	Chr7:14973695-14975031	0	10.1446	inf	up	5e-05	0.000832404	expressed protein
LOC_Os01g19390	LOC_Os01g19390	Chr1:10969330-10972881	3.55947	1.43558	-1.31003	down	5e-05	0.000832404	glycerol-3-phosphate acyltransferase, putative, expressed
LOC_Os03g58020	LOC_Os03g58020	Chr3:33036314-33037134	3.53095	0.646655	-2.44899	down	5e-05	0.000832404	acetyltransferase, GNAT family, putative, expressed
LOC_Os09g36010	LOC_Os09g36010	Chr9:20743155-20744337	0.362962	0.943225	1.37778	up	0.0042	0.0330624	expressed protein
LOC_Os01g64540	LOC_Os01g64540	Chr1:37451396-37453003	2.01159	0.740424	-1.44191	down	5e-05	0.000832404	anthocyanidin 3-O-glucosyltransferase, putative, expressed
LOC_Os04g41960	LOC_Os04g41960	Chr4:24858039-24859661	17.0148	6.30909	-1.43129	down	5e-05	0.000832404	NADP-dependent oxidoreductase, putative, expressed
LOC_Os04g25440	LOC_Os04g25440	Chr4:14742170-14744334	6.4821	2.39942	-1.43378	down	5e-05	0.000832404	cytokinin-O-glucosyltransferase 2, putative, expressed
LOC_Os08g37270	LOC_Os08g37270	Chr8:23557555-23559107	1.22935	0.579801	-1.08427	down	0.0002	0.00282646	heat shock protein DnaJ, putative, expressed
LOC_Os03g18150	LOC_Os03g18150	Chr3:10163440-10165477	5.91841	2.87031	-1.044	down	5e-05	0.000832404	protein phosphatase 2C, putative, expressed
LOC_Os01g71670	LOC_Os01g71670	Chr1:41533272-41535619	2.77533	0.602131	-2.20451	down	5e-05	0.000832404	glycosyl hydrolases family 17, putative, expressed
LOC_Os10g40200	LOC_Os10g40200	Chr10:21520300-21524998	0.34486	0.815685	1.242	up	0.0047	0.0360885	aminotransferase domain containing protein, putative, expressed
LOC_Os01g47070	LOC_Os01g47070	Chr1:26885483-26886754	7.33398	2.66421	-1.46089	down	5e-05	0.000832404	glycosyl hydrolase, putative, expressed
LOC_Os05g39790	LOC_Os05g39790	Chr5:23374683-23377618	0.0825514	0.902415	3.45043	up	0.00625	0.0448189	transposon protein, putative, unclassified, expressed
LOC_Os12g38760	LOC_Os12g38760	Chr12:23810524-23814363	2.42314	9.1966	1.92422	up	5e-05	0.000832404	nucleotide pyrophosphatase/phosphodiesterase, putative, expressed
LOC_Os10g05490	LOC_Os10g05490	Chr10:2709103-2711914	20.3143	0.134306	-7.24083	down	5e-05	0.000832404	cytochrome P450, putative, expressed
LOC_Os11g08210	LOC_Os11g08210	Chr11:4299148-4301783	0.737691	0.321311	-1.19904	down	0.0004	0.00509899	no apical meristem protein, putative, expressed
LOC_Os03g40390	LOC_Os03g40390	Chr3:22443272-22445121	0.559725	0.188739	-1.56832	down	0.0007	0.0081176	expressed protein
LOC_Os05g11720	LOC_Os05g11720	Chr5:6652759-6656383	1.04397	2.24229	1.10289	up	0.00275	0.0237888	zinc finger, C3HC4 type domain containing protein, expressed
LOC_Os07g43560	LOC_Os07g43560	Chr7:26052221-26056127	0.950533	0.457803	-1.05401	down	5e-05	0.000832404	TKL_IRAK_DUF26-lc.24 - DUF26 kinases have homology to DUF26 containing loci, expressed
LOC_Os02g43420	LOC_Os02g43420	Chr2:26207150-26207387	0	9.3781	inf	up	0.00145	0.0144743	hypothetical protein
LOC_Os05g36270	LOC_Os05g36270	Chr5:21493838-21496838	2.52402	0.920358	-1.45546	down	5e-05	0.000832404	fructose-1,6-bisphosphatase, putative, expressed
LOC_Os01g55670	LOC_Os01g55670	Chr1:32070784-32072083	3.03899	1.47369	-1.04416	down	0.0034	0.0280031	expressed protein
LOC_Os01g18584	LOC_Os01g18584	Chr1:10470539-10478800	1.99876	0.978844	-1.02996	down	5e-05	0.000832404	WRKY9, expressed
LOC_Os03g61910	LOC_Os03g61910	Chr3:35095280-35098707	10.6882	3.66339	-1.54477	down	5e-05	0.000832404	retrotransposon protein, putative, unclassified, expressed
LOC_Os07g39450	LOC_Os07g39450	Chr7:23632872-23633411	0	7.52419	inf	up	5e-05	0.000832404	expressed protein
LOC_Os03g39650	LOC_Os03g39650	Chr3:22048469-22052542	0.819955	2.44633	1.577	up	5e-05	0.000832404	cytochrome P450, putative, expressed
LOC_Os03g11734	LOC_Os03g11734	Chr3:6131844-6142785	2.06073	0.801913	-1.36164	down	5e-05	0.000832404	MATE efflux protein, putative, expressed
LOC_Os04g58734	LOC_Os04g58734	Chr4:34930156-34932191	0.496059	1.33611	1.42946	up	0.00145	0.0144743	expressed protein
LOC_Os08g10560	LOC_Os08g10560	Chr8:6212072-6218275	0.628912	1.33057	1.08112	up	0.00155	0.0153069	histone-like transcription factor and archaeal histone family protein, expressed
LOC_Os11g40340	LOC_Os11g40340	Chr11:24046398-24050126	0.581972	3.34337	2.52228	up	5e-05	0.000832404	expressed protein
LOC_Os01g48800	LOC_Os01g48800	Chr1:27995791-27997546	1.23284	0.416966	-1.56398	down	0.0008	0.00909535	purine permease, putative, expressed
LOC_Os12g36830	LOC_Os12g36830	Chr12:22580777-22581972	9.55327	43.2802	2.17964	up	5e-05	0.000832404	pathogenesis-related Bet v I family protein, putative, expressed
LOC_Os05g43390	LOC_Os05g43390	Chr5:25229674-25233242	0.431744	1.00545	1.21959	up	5e-05	0.000832404	signal recognition particle 54 kDa protein, putative, expressed
LOC_Os11g39990	LOC_Os11g39990	Chr11:23844615-23848567	39.7553	86.2109	1.11672	up	5e-05	0.000832404	patatin, putative, expressed
LOC_Os05g04640	LOC_Os05g04640	Chr5:2179519-2184940	0.846811	0.403444	-1.06967	down	0.0056	0.0413109	WRKY5, expressed
LOC_Os07g07900	LOC_Os07g07900	Chr7:3957965-3960638	0.692528	0.118738	-2.54409	down	5e-05	0.000832404	expressed protein
LOC_Os05g46350	LOC_Os05g46350	Chr5:26863362-26866194	0.710301	0.32135	-1.14429	down	0.00245	0.0217785	IQ calmodulin-binding motif domain containing protein, expressed
LOC_Os02g32660	LOC_Os02g32660	Chr2:19355747-19367127	0.440385	1.57151	1.83532	up	5e-05	0.000832404	1,4-alpha-glucan-branching enzyme, chloroplast precursor, putative, expressed
LOC_Os02g33030	LOC_Os02g33030	Chr2:19636270-19638854	33.2482	74.2057	1.15825	up	5e-05	0.000832404	bifunctional monodehydroascorbate reductase and carbonic anhydrasenectarin-3 precursor, putative, expressed
LOC_Os06g14780	LOC_Os06g14780	Chr6:8372334-8376921	0.932497	0.453571	-1.03977	down	0.0014	0.0142058	expressed protein
LOC_Os01g67360	LOC_Os01g67360	Chr1:39102275-39105764	2.73732	1.27355	-1.10391	down	5e-05	0.000832404	methyltransferase, putative, expressed
LOC_Os01g56810	LOC_Os01g56810	Chr1:32788486-32792751	2.10164	0.903578	-1.21779	down	5e-05	0.000832404	cytokinin dehydrogenase precursor, putative, expressed
LOC_Os02g31845	LOC_Os02g31845	Chr2:18811833-18812650	0.624898	6.07817	3.28194	up	5e-05	0.000832404	expressed protein
LOC_Os02g53240	LOC_Os02g53240	Chr2:32592141-32592715	0	10.0893	inf	up	5e-05	0.000832404	expressed protein
LOC_Os07g44250	LOC_Os07g44250	Chr7:26445631-26446523	3.69553	10.5102	1.50793	up	5e-05	0.000832404	dirigent, putative, expressed
LOC_Os12g07560	LOC_Os12g07560	Chr12:3777544-3778526	2.70935	5.86538	1.11428	up	5e-05	0.000832404	expressed protein
LOC_Os01g42370	LOC_Os01g42370	Chr1:24065206-24073621	0.399637	1.09646	1.45609	up	5e-05	0.000832404	pleiotropic drug resistance protein, putative, expressed
LOC_Os04g52090	LOC_Os04g52090	Chr4:30939176-30940275	48.8079	13.3911	-1.86584	down	5e-05	0.000832404	AP2 domain containing protein, expressed
LOC_Os06g10020	LOC_Os06g10020	Chr6:5106164-5107092	2.61442	7.59931	1.53938	up	5e-05	0.000832404	expressed protein
LOC_Os10g33862	LOC_Os10g33862	Chr10:17973595-17974879	0.861684	0	#NAME?	down	0.00135	0.0138368	expressed protein
LOC_Os08g32410	LOC_Os08g32410	Chr8:20073380-20075458	0.941516	0.0525808	-4.16238	down	0.00265	0.023101	expressed protein
LOC_Os01g18400	LOC_Os01g18400	Chr1:10342024-10343570	1.22595	0.49691	-1.30285	down	0.00415	0.0328088	CHIT10 - Chitinase family protein precursor, expressed
LOC_Os01g57690	LOC_Os01g57690	Chr1:33350045-33351363	2.58247	7.18334	1.47591	up	5e-05	0.000832404	early nodulin 20 precursor, putative, expressed
LOC_Os01g22370	LOC_Os01g22370	Chr1:12578188-12582301	35.0201	16.2653	-1.10639	down	5e-05	0.000832404	peroxidase precursor, putative, expressed
LOC_Os08g35490	LOC_Os08g35490	Chr8:22362337-22362868	0.0683814	1.05124	3.94235	up	0.0026	0.0227924	ctr copper transporter family protein, putative, expressed
LOC_Os05g46760	LOC_Os05g46760	Chr5:27075946-27077365	6.99452	2.66118	-1.39416	down	5e-05	0.000832404	STE_MEKK_ste11_MAP3K.19 - STE kinases include homologs to sterile 7, sterile 11 and sterile 20 from yeast, expressed
LOC_Os11g06820	LOC_Os11g06820	Chr11:3342972-3344692	35.8924	87.9658	1.29326	up	5e-05	0.000832404	transmembrane amino acid transporter protein, putative, expressed
LOC_Os08g10310	LOC_Os08g10310	Chr8:6015744-6023280	3.23494	1.14043	-1.50416	down	5e-05	0.000832404	SHR5-receptor-like kinase, putative, expressed
LOC_Os04g40120	LOC_Os04g40120	Chr4:23881846-23882332	2.17183	5.04871	1.217	up	0.00155	0.0153069	expressed protein
LOC_Os11g47500	LOC_Os11g47500	Chr11:28723112-28724027	17.1863	7.02804	-1.29006	down	5e-05	0.000832404	glycosyl hydrolase, putative, expressed
LOC_Os08g43950	LOC_Os08g43950	Chr8:27686417-27687584	1.36383	3.79205	1.47532	up	0.00025	0.00343268	carrier, putative, expressed
LOC_Os12g35340	LOC_Os12g35340	Chr12:21480111-21481075	0.965912	2.08718	1.11159	up	0.00075	0.00861863	OsGrx_C11 - glutaredoxin subgroup III, expressed
LOC_Os01g62670	LOC_Os01g62670	Chr1:36296113-36298431	3.13541	1.53066	-1.0345	down	5e-05	0.000832404	avr9/Cf-9 rapidly elicited protein, putative, expressed
LOC_Os01g47760	LOC_Os01g47760	Chr1:27326049-27327030	5.02548	2.00679	-1.32437	down	5e-05	0.000832404	OsGrx_I1 - glutaredoxin subgroup III, expressed
LOC_Os04g57830	LOC_Os04g57830	Chr4:34436657-34438709	1.11912	42.9751	5.26307	up	5e-05	0.000832404	expressed protein
LOC_Os04g51190	LOC_Os04g51190	Chr4:30317692-30321649	47.805	113.993	1.25371	up	5e-05	0.000832404	growth-regulating factor, putative, expressed
LOC_Os04g56430	LOC_Os04g56430	Chr4:33641291-33642362	0.339576	1.94875	2.52074	up	0.0008	0.00909535	cysteine-rich receptor-like protein kinase, putative, expressed
LOC_Os10g36360	LOC_Os10g36360	Chr10:19425455-19426140	2.04531	0.597788	-1.77461	down	0.003	0.0255592	expressed protein
LOC_Os02g09530	LOC_Os02g09530	Chr2:4908801-4910881	1.78086	0.633389	-1.49141	down	0.00415	0.0328088	expressed protein
LOC_Os06g39370	LOC_Os06g39370	Chr6:23367124-23368831	2.09041	0.373224	-2.48567	down	5e-05	0.000832404	OsFBK16 - F-box domain and kelch repeat containing protein, expressed
LOC_Os01g10400	LOC_Os01g10400	Chr1:5478475-5479836	2.37103	0.217104	-3.44906	down	0.00135	0.0138368	expressed protein
LOC_Os01g23600	LOC_Os01g23600	Chr1:13264929-13266669	0.751201	2.06699	1.46026	up	5e-05	0.000832404	expressed protein
LOC_Os06g08120	LOC_Os06g08120	Chr6:3941686-3943447	1.87885	4.77803	1.34656	up	5e-05	0.000832404	plant protein of unknown function domain containing protein, expressed
LOC_Os07g02460	LOC_Os07g02460	Chr7:848965-849761	1.11582	0.247635	-2.17182	down	0.00195	0.018304	expressed protein
LOC_Os01g71830	LOC_Os01g71830	Chr1:41603296-41604680	1.22917	2.89962	1.23818	up	5e-05	0.000832404	glycosyl hydrolases family 17, putative, expressed
LOC_Os02g01210	LOC_Os02g01210	Chr2:119390-121707	4.02996	1.65194	-1.2866	down	5e-05	0.000832404	amino acid transporter, putative, expressed
LOC_Os03g64330	LOC_Os03g64330	Chr3:36360644-36361743	0.21196	2.53696	3.58123	up	5e-05	0.000832404	aquaporin protein, putative, expressed
LOC_Os11g35710	LOC_Os11g35710	Chr11:20942414-20959702	18.3685	0.875535	-4.39093	down	5e-05	0.000832404	cycloartenol synthase, putative, expressed
LOC_Os01g65690	LOC_Os01g65690	Chr1:38144782-38146145	113.221	55.6172	-1.02554	down	5e-05	0.000832404	4,5-DOPA dioxygenase extradiol, putative, expressed
LOC_Os05g39310	LOC_Os05g39310	Chr5:23058936-23061264	0.655553	1.90786	1.54117	up	5e-05	0.000832404	thiamine pyrophosphate enzyme, C-terminal TPP binding domain containing protein, expressed
LOC_Os06g11030	LOC_Os06g11030	Chr6:5778760-5779333	1.86544	4.17996	1.16397	up	0.002	0.0186526	EF hand family protein, putative, expressed
LOC_Os11g40410	LOC_Os11g40410	Chr11:24089399-24094213	3.33995	1.52978	-1.1265	down	5e-05	0.000832404	expressed protein
LOC_Os01g40070	LOC_Os01g40070	Chr1:22604518-22606808	27.6543	11.6342	-1.24913	down	5e-05	0.000832404	expressed protein
LOC_Os04g31430	LOC_Os04g31430	Chr4:18801022-18801528	4.45979	1.97206	-1.17727	down	0.0054	0.0401126	RALFL30 - Rapid ALkalinization Factor RALF family protein precursor, putative, expressed
LOC_Os03g03260	LOC_Os03g03260	Chr3:1394428-1400139	1.33678	0.614031	-1.12238	down	5e-05	0.000832404	homeobox domain containing protein, expressed
LOC_Os01g07430	LOC_Os01g07430	Chr1:3520777-3521976	1.97676	3.96538	1.00432	up	0.00095	0.0104552	myb-like DNA-binding domain containing protein, putative, expressed
LOC_Os01g68510	LOC_Os01g68510	Chr1:39810302-39819555	3.48714	1.58373	-1.13872	down	5e-05	0.000832404	peptide transporter PTR2, putative, expressed
LOC_Os03g14400	LOC_Os03g14400	Chr3:7831875-7833791	3.61334	8.83418	1.28976	up	5e-05	0.000832404	cytochrome P450, putative, expressed
LOC_Os08g29570	LOC_Os08g29570	Chr8:18128533-18133057	1.53882	0.653306	-1.23599	down	5e-05	0.000832404	pleiotropic drug resistance protein 3, putative, expressed
LOC_Os12g41160	LOC_Os12g41160	Chr12:25503893-25506810	2.82898	1.40724	-1.00742	down	0.0001	0.00155153	IQ calmodulin-binding motif family protein, putative, expressed
LOC_Os01g70790	LOC_Os01g70790	Chr1:40973254-40974782	53.1135	24.9796	-1.08833	down	5e-05	0.000832404	SRC2 protein, putative, expressed
LOC_Os01g51310	LOC_Os01g51310	Chr1:29508271-29509435	1.76509	4.80586	1.44505	up	5e-05	0.000832404	expressed protein
