# Supplementary material for: Mutations in MIR396e and MIR396f increase grain size and modulate shoot architecture in rice
Source: Plant Biotechnol J. 2019 Aug 16;18(2):491–501. doi: 10.1111/pbi.13214 (PMC6953237; doi:10.1111/pbi.13214)
Supplement: Supplementary file 24 — Data S11. The metabolites with significantly different levels between wild‐type and mir396ef developing uppermost internodes. [file PBI-18-491-s022.xlsx]

## Sheet: Sheet1
Data S11. The metabolites with significantly different levels between wild-type and mir396ef developing uppermost internodes. FC, fold change. FC ≥ 2 or ≤ 0.5, and VIP ≥ 1.
Index	Compounds	Class	XS134	mir396ef	Fold.Change	LogFC	type
Ors6	1,5-Diaminopentane	Phenolamides	37400	77900	2.08289	1.05859	up
Ors28	2'-Deoxyinosine-5'-monophosphate	Nucleotide and its derivates	247000	112000	0.453441	-1.14101	down
Ors35	5-Aminovaleric acid	Amino acid derivatives	14200	6910	0.48662	-1.03913	down
Ors132	N-Acetyl-L-glutamic acid	Amino acid derivatives	164000	349000	2.12805	1.08953	up
Ors152	Pyridoxine di-O-hexoside	Vitamins	3820	9	0.00235602	-8.72943	down
Ors160	N-hydroxy tryptamine	Tryptamine derivatives	759000	321000	0.422925	-1.24153	down
Ors170	Kinetin 9-riboside	Phytohormones	9	22900	2544.44	11.3131	up
Ors176	serotonin	Tryptamine derivatives	1360000	487000	0.358088	-1.48161	down
Ors185	Aminopurine	Others	9	116000	12888.9	13.6538	up
Ors224	N'-Feruloyl putrescine	Phenolamides	300000	689000	2.29667	1.19954	up
Ors284	Gallic acid O-feruloyl-O-hexosyl-O-hexoside	Hydroxycinnamoyl derivatives	8290	9	0.00108565	-9.84723	down
Ors292	L-Tryptamine	Tryptamine derivatives	433000	184000	0.424942	-1.23466	down
Ors309	Malvidin 3-O-glucoside (Oenin)	Anthocyanins	8920	9	0.00100897	-9.9529	down
Ors312	6-C-hexosyl-luteolin O-hexoside	Flavone C-glycosides	6900	9	0.00130435	-9.58246	down
Ors314	Anisic acid O-feruloyl hexoside	Others	15500	6270	0.404516	-1.30573	down
Ors316	6-C-hexosyl-apigenin O-hexosyl-O-hexoside	Flavone C-glycosides	1620	9	0.00555556	-7.49185	down
Ors319	Eriodictiol C-hexosyl-O-hexoside	Flavone C-glycosides	9	6460	717.778	9.48739	up
Ors355	Biotin	Vitamins	44200	9	0.00020362	-12.2618	down
Ors359	di-C,C-hexosyl-luteolin	Flavone C-glycosides	57700	18100	0.313692	-1.67258	down
Ors366	Eriodictyol C-hexoside	Flavone C-glycosides	3900	1790	0.458974	-1.12351	down
Ors367	8-C-hexosyl chrysoeriol O-hexoside	Flavone C-glycosides	87500	28000	0.32	-1.64386	down
Ors368	O-Feruloyl 3-hydroxylcoumarin	Coumarins	623000	275000	0.441413	-1.1798	down
Ors369	Luteolin C-hexoside	Flavone C-glycosides	158000	54400	0.344304	-1.53825	down
Ors370	6-C-hexosyl-hesperetin O-hexoside	Flavone C-glycosides	52200	15600	0.298851	-1.7425	down
Ors371	Feruloyl syringic acid	Hydroxycinnamoyl derivatives	14700	9	0.000612245	-10.6736	down
Ors373	Phe-Phe	Amino acid derivatives	7290	9	0.00123457	-9.66178	down
Ors391	Luteolin 6-C-glucoside	Flavone C-glycosides	259000	74200	0.286486	-1.80346	down
Ors397	N', N''-disinapoylspermidine	Phenolamides	122000	259000	2.12295	1.08607	up
Ors412	C-hexosyl-luteolin O-p-coumaroylhexoside	Flavone C-glycosides	11100	9	0.000810811	-10.2683	down
Ors414	C-hexosyl-apigenin O-caffeoylhexoside	Flavone C-glycosides	949	9	0.00948367	-6.72034	down
Ors419	8-C-hexosyl-luteolin O-hexoside	Flavone C-glycosides	21700	9630	0.443779	-1.17209	down
Ors421	Isorhamnetin 3-O-neohesperidoside	Flavonol	31500	12200	0.387302	-1.36847	down
Ors423	C-pentosyl-C-hexosyl-apigenin	Flavone C-glycosides	118000	47900	0.405932	-1.30069	down
Ors448	Chrysoeriol 8-C-hexoside	Flavone C-glycosides	178000	81600	0.458427	-1.12524	down
Ors464	Peonidin	Anthocyanins	18400	9	0.00048913	-10.9975	down
Ors469	6-C-hexosyl-apigenin O-feruloylhexoside	Flavone C-glycosides	7140	2390	0.334734	-1.57891	down
Ors494	Syringetin 7-O-hexoside	Flavone	11400	9	0.000789474	-10.3068	down
Ors517	Arabidopyl shikimic acid	Organic acids	265000	109000	0.411321	-1.28166	down
Ors536	Luteolin O-feruloylhexoside	Flavone C-glycosides	9	2840	315.556	8.30175	up
Ors573	N-Acetyl tryptamine	Phenolamides	3820	9	0.00235602	-8.72943	down
Ors575	N-Feruloyl serotonin	Tryptamine derivatives	22100	9	0.00040724	-11.2618	down
Ors585	Tricin O-hexosyl-O-syringin alcohol	Flavone	201000	61300	0.304975	-1.71324	down
Ors589	Tricin 4'-O-(β-guaiacylglyceryl) ether O-hexoside	Flavonolignan	1280000	424000	0.33125	-1.59401	down
Ors590	Tricin O-rhamnoside	Flavone	16700	9	0.000538922	-10.8576	down
Ors594	Chrysin 5-O-glucoside (Toringin)	Flavone	9	1780	197.778	7.62774	up
Ors600	Luteolin	Flavone	11700	9	0.000769231	-10.3443	down
Ors608	Tricin O-glyceryl-hexosyl-O-hexoside	Flavone	7010	9	0.00128388	-9.60527	down
Ors628	Apigenin	Flavone	304000	66400	0.218421	-2.19482	down
Ors653	6-MethylCoumarin	Coumarins	9	147	16.3333	4.02975	up
Ors670	Cocamidopropyl betaine	Others	273000	49300	0.180586	-2.46924	down
Ors717	Cafestol	Hydroxycinnamoyl derivatives	593000	180000	0.303541	-1.72004	down
Ors737	L-Palmitoylcarnitine	Others	9820	4300	0.437882	-1.19139	down
Ors767	MAG (18:3) isomer4	Lipids_Glycerolipids	132000	49400	0.374242	-1.41795	down
Ors769	MAG (18:3) isomer1	Lipids_Glycerolipids	7590000	2960000	0.389987	-1.3585	down
Ors772	MAG (18:2)	Lipids_Glycerolipids	3110000	1240000	0.398714	-1.32657	down
Ors774	Menaquinone (K2)	Vitamins	175000	38900	0.222286	-2.16951	down
Ors779	trans,trans-Muconic acid	Organic acids	9	70600	7844.44	12.9375	up
Ors790	Thiamine	Vitamins	4270	9	0.00210773	-8.8901	down
Ors800	Cis-Aconitic acid	Organic acids	20700	4760	0.229952	-2.1206	down
Ors890	2'-Deoxycytidine-5'-monophosphate	Nucleotide and its derivates	9	10700	1188.89	10.2154	up
Ors923	D-Sedoheptuiose 7-phosphate	Carbohydrates	211000	9	4.2654e-05	-14.517	down
Ors1001	Eudesmoyl quinic acid	Quinate and its derivatives	12000	9	0.00075	-10.3808	down
Ors1046	Chlorogenic acid (3-O-Caffeoylquinic acid)	Quinate and its derivatives	25900	9620	0.371429	-1.42884	down
Ors1053	2,5-dihydroxybenzoic acid (Gentisic acid)	Benzoic acid derivatives	100000	42900	0.429	-1.22095	down
Ors1062	2,3-Dihydroxybenzoic acid	Organic acids	79100	9	0.00011378	-13.1015	down
Ors1081	Caffeic acid	Hydroxycinnamoyl derivatives	9	56100	6233.33	12.6058	up
Ors1087	Isovitexin 7-O-glucoside (Saponarin)	Others	88300	38300	0.433749	-1.20507	down
Ors1096	Afzelechin (3,5,7,4'-Tetrahydroxyflavan)	Flavanone	51100	9	0.000176125	-12.4711	down
Ors1100	Dihydromyricetin	Flavonol	4480	9	0.00200893	-8.95936	down
Ors1114	Vitexin 2''-O-beta-L-rhamnoside	Flavone C-glycosides	9820	9	0.000916497	-10.0916	down
Ors1121	Gallocatechin-catechin	Catechin derivatives	119000	36900	0.310084	-1.68927	down
Ors1122	Isohemiphloin	Alkaloids	6070	9	0.0014827	-9.39756	down
Ors1128	Chlorogenic acid methyl ester	Quinate and its derivatives	9	28700	3188.89	11.6388	up
Ors1136	Kaempferol 3-O-robinobioside (Biorobin)	Flavonol	862000	282000	0.327146	-1.61199	down
Ors1144	Velutin O-glucuronic acid	Flavone	9	5950	661.111	9.36875	up
Ors1148	Kaempferol 3-O-rutinoside (Nicotiflorin)	Flavonol	863000	271000	0.314021	-1.67107	down
Ors1155	3-(2-Naphthyl)-D-alanine	Amino acid derivatives	41500	9	0.000216867	-12.1709	down
Ors1156	Genistein 7-O-Glucoside (Genistin)	Isoflavone	41400	9	0.000217391	-12.1674	down
Ors1182	Tricin di-O-hexoside	Flavone	126000	32100	0.254762	-1.97278	down
Ors1188	Naringenin 7-O-glucoside (Prunin)	Flavanone	9	232000	25777.8	14.6538	up
Ors1195	Tricin O-glucuronic acid	Flavone	651000	298000	0.457757	-1.12735	down
Ors1197	Chrysoeriol O-glucuronic acid	Flavone	5200	9	0.00173077	-9.17437	down
Ors1237	Tricin 4'-O-(syringyl alcohol) ether 7-O-hexoside	Flavonolignan	151000	49600	0.328477	-1.60614	down
Ors1246	Eriodictyol	Flavanone	38100	7390	0.193963	-2.36614	down
Ors1277	Tricin O-malonyl rhamnoside	Flavone	557000	147000	0.263914	-1.92186	down
Ors1282	Chrysoeriol	Flavone	1350000	372000	0.275556	-1.85958	down
Ors1284	Tricin	Flavone	26300000	7690000	0.292395	-1.77401	down
Ors1286	Syringetin	Flavonol	35400	12000	0.338983	-1.56071	down
Ors1293	Tricin 4'-O-β-guaiacylglycerol	Flavonolignan	20500000	7000000	0.341463	-1.5502	down
Ors1296	Amentoflavone	Flavone	25200	9	0.000357143	-11.4512	down
Ors1298	Tricin O-oxalic acid O-coumaroyl shikimic acid	Flavone	605000	198000	0.327273	-1.61143	down
Ors1299	Tricin O-eudesmic acid	Flavone	2400000	1090000	0.454167	-1.13871	down
Ors1315	3,7-Di-O-methylquercetin	Flavonol	113000	38500	0.340708	-1.55339	down
Ors1331	Velutin	Flavone	8340	9	0.00107914	-9.85591	down
Ors1348	9,10-EODE	Lipids_Fatty acids	615000	304000	0.494309	-1.01652	down
